# Supplementary material for: Surfactant-induced hole concentration enhancement for highly efficient perovskite light-emitting diodes
Source: Nat Mater. 2025 Mar 5;24(5):778–84. doi: 10.1038/s41563-025-02123-y (PMC12048353; doi:10.1038/s41563-025-02123-y)
Supplement: Supplementary file 2 — 1b, J-V-L data of the PeLED; 1c, EQE-J data; 1d, statistical EQEmax; 1e, L–V data of three different PeLEDs with different electron-transporting materials. [file 41563_2025_2123_MOESM2_ESM.xlsx]

## Sheet: 1b
bias	current density	brightness
0	-1.21954e-07
0.09091	1.19693e-06
0.18182	1.47064e-06
0.27275	1.48158e-06
0.36365	1.51198e-06
0.45455	1.45268e-06
0.54545	1.70855e-06
0.63635	1.58326e-06
0.72725	1.68356e-06
0.8182	1.56772e-06
0.9091	1.66341e-06
1	1.68264e-06
1.0909	1.73354e-06
1.1818	1.91697e-06
1.27275	2.06345e-06
1.36365	2.23295e-06
1.45455	2.66017e-06
1.54545	3.39196e-06
1.63635	5.36406e-06
1.72725	1.60217e-05
1.8182	0.000100006
1.9091	0.000646824	0.03202
2	0.00304	1.34516
2.0909	0.01001	7.87675
2.182	0.02541	25.0846
2.2725	0.0532	52.478
2.3635	0.09916	94.1318
2.4545	0.16838	145.702
2.5455	0.26785	215.709
2.6365	0.40313	296.011
2.7275	0.5808	401.994
2.818	0.80747	519.385
2.909	1.0938	646.644
3	1.44696	808.928
3.091	1.88556	967.367
3.182	2.41685	1199.81
3.2725	3.05191	1437.21
3.3635	3.80847	1707.46
3.4545	4.6944	2007.64
3.5455	5.71933	2339.51
3.6365	6.88947	2722.78
3.7275	8.21586	3125.94
3.818	9.68044	3476.56
3.909	11.3231	3926.23
4	13.1049	4332.76
4.091	15.026	4628.06
4.182	17.1442	5215.36
4.2725	19.4365	5635.9
4.3635	21.9443	6081.52
4.4545	24.6595	6591.71
4.5455	27.5983	7053.8
4.6365	30.7924	7642.92
4.7275	34.2039	8198.98
4.818	37.8624	8819.47
4.909	41.8368	9493.63
5	46.1159	10221.5
5.091	50.7073	10999.2
5.182	55.5742	11815.5
5.2725	60.7854	12617.4
5.3635	66.491	13582.4
5.4545	72.5192	14485.6
5.5455	78.9225	15496.9
5.6365	85.8419	16406.2
5.7275	93.1921	17370.1
5.818	100.768	18361.9
5.909	109.889	19321.9
6	121.362	20572.5
6.091	135.597	22368
6.182	144.163	23340.4
6.2725	165.657	23030.1
6.3635	184.492	26816.6
6.4545	200.297	28475.7
6.5455	217.739	29608
6.6365	230.045	30475
6.7275	245.684	30888.4
6.818	266.275	32001.1
6.909	288.946	33595.9
7	299.039	33250.9

## Sheet: 1c
J	EQE
-1.21954e-07	--
1.19693e-06	--
1.47064e-06	--
1.48158e-06	--
1.51198e-06	--
1.45268e-06	--
1.70855e-06	--
1.58326e-06	--
1.68356e-06	--
1.56772e-06	--
1.66341e-06	--
1.68264e-06	--
1.73354e-06	--
1.91697e-06	--
2.06345e-06	--
2.23295e-06	--
2.66017e-06	--
3.39196e-06	--
5.36406e-06	--
1.60217e-05	--
0.000100006	--
0.000646824	1.41866
0.00304	12.6829
0.01001	22.5531
0.02541	28.2881
0.0532	28.2641
0.09916	27.2013
0.16838	24.7939
0.26785	23.0752
0.40313	21.0396
0.5808	19.8319
0.80747	18.4305
1.0938	16.9396
1.44696	16.0188
1.88556	14.7003
2.41685	14.2245
3.05191	13.4934
3.80847	12.8462
4.6944	12.254
5.71933	11.7208
6.88947	11.3241
8.21586	10.9019
9.68044	10.2903
11.3231	9.93542
13.1049	9.47336
15.026	8.82531
17.1442	8.71648
19.4365	8.30845
21.9443	7.94082
24.6595	7.6593
27.5983	7.32345
30.7924	7.11197
34.2039	6.86844
37.8624	6.67435
41.8368	6.50203
46.1159	6.35094
50.7073	6.21536
55.5742	6.09193
60.7854	5.94767
66.491	5.85312
72.5192	5.72344
78.9225	5.62625
85.8419	5.47626
93.1921	5.34069
100.768	5.22119
109.889	5.03815
121.362	4.85712
135.597	4.72664
144.163	4.63904
165.657	3.98347
184.492	4.16487
200.297	4.07357
217.739	3.89625
230.045	3.79581
245.684	3.60241
266.275	3.44357
288.946	3.33153
299.039	3.18603

## Sheet: 1d
EQE
24.3
28.1
24.5
25.8
28.3
26.1
24.4
21.6
26.9
25.3
26.2
26
22.3
23.4
23.9
22.3

## Sheet: 1e
Voltage(V)	Luminance(cd/m2)	Voltage(V)	Luminance(cd/m2)	Voltage(V)	Luminance(cd/m2)
0		5.6e-05	0	4.4e-05	0
0.09091		0.09096	0	0.09096	0
0.18182		0.18186	0	0.18185	0
0.27275		0.27275	0	0.27274	0
0.36365		0.36365	0	0.36365	0
0.45455		0.45455	0	0.45455	0
0.54545		0.54546	0	0.54545	0
0.63635		0.63636	0	0.63635	0
0.72725		0.72725	0	0.72724	0
0.8182		0.81822	0	0.81822	0
0.9091		0.90909	0	0.90909	0
1		1.00001	0	1.00001	0
1.0909		1.09093	0	1.09093	0
1.1818		1.18181	0	1.18181	0
1.27275		1.27275	0	1.27277	0
1.36365		1.3637	0	1.36372	0
1.45455		1.45458	0	1.45458	0
1.54545		1.54544	0	1.54544	0
1.63635		1.63638	0	1.63638	0
1.72725		1.72726	0	1.72726	0
1.8182		1.81818	0	1.81818	0
1.9091		1.9091	0	1.9091	0
2	1.34516	2.00002	0	2.00002	0
2.0909	7.87675	2.09086	0	2.09087	0
2.182	25.0846	2.1822	0	2.18214	0.66996
2.2725	52.478	2.27244	0	2.27239	3.22589
2.3635	94.1318	2.36339	0	2.36332	9.62432
2.4545	145.702	2.4547	0	2.45463	27.848
2.5455	215.709	2.54564	0	2.54554	62.4132
2.6365	296.011	2.6366	0	2.63647	122.792
2.7275	401.994	2.72763	3.61349	2.72747	223.098
2.818	519.385	2.81817	8.19706	2.81808	374.507
2.909	646.644	2.90911	38.5177	2.90896	598.772
3	808.928	2.99997	93.6681	2.99988	928.378
3.091	967.367	3.09124	161.537	3.09116	1373.8
3.182	1199.81	3.18218	266.236	3.18212	1958.8
3.2725	1437.21	3.27277	384.705	3.27275	2692.53
3.3635	1707.46	3.36375	535.97	3.36352	3182.82
3.4545	2007.64	3.45444	718.712	3.45437	4541.59
3.5455	2339.51	3.54539	964.253	3.54531	5831
3.6365	2722.78	3.6363	1316.64	3.63623	7128.64
3.7275	3125.94	3.72758	1713.79	3.7275	8517.41
3.818	3476.56	3.81784	2183.91	3.81776	9961.54
3.909	3926.23	3.90913	2737.74	3.90904	11447.8
4	4332.76	4.00007	3382.54	3.99996	12933.6
4.091	4628.06	4.09086	3962.11	4.09092	14409.2
4.182	5215.36	4.18184	4844.53	4.18191	15828.4
4.2725	5635.9	4.27247	5807.29	4.27257	17146.8
4.3635	6081.52	4.36343	6765.46	4.36335	17042.4
4.4545	6591.71	4.4544	7791.12	4.45431	19041.2
4.5455	7053.8	4.54539	8894.78	4.54528	20049.7
4.6365	7642.92	4.63671	10076.3	4.6366	20668.3
4.7275	8198.98	4.72767	11347.9	4.72755	21021
4.818	8819.47	4.8183	12707.5	4.81816	21153.8
4.909	9493.63	4.90921	14140.4	4.90906	21031.8
5	10221.5	5.0002	15702.4	5.00002	20707.7
5.091	10999.2	5.09117	17357.9	5.09098	20228.3
5.182	11815.5	5.18216	19102.6	5.18194	19598.6
5.2725	12617.4	5.27261	20788.8	5.27255	18897.4
5.3635	13582.4	5.36357	22628.7	5.3635	18156.3
5.4545	14485.6	5.45488	24952.3	5.45481	17385.8
5.5455	15496.9	5.54586	27187.7	5.54578	16590.8
5.6365	16406.2	5.63678	29568.4	5.63672	15761.9
5.7275	17370.1	5.72769	32054	5.72762	14985.5
5.818	18361.9	5.81826	34599.7	5.8182	14141.6
5.909	19321.9	5.90918	37162.1	5.90912	13288.6
6	20572.5	6.00011	39560.1	6.00004	12444.7
6.091	22368	6.09135	41636.4	6.09129	11600.2
6.182	23340.4	6.18226	43108.2	6.1822	10763.4
6.2725	23030.1	6.27243	43702.8	6.27237	9960.33
6.3635	26816.6	6.36369	43194.3	6.36362	9194.81
6.4545	28475.7	6.45461	41342.2	6.45454	8470.96
6.5455	29608	6.54554	38005.2	6.54547	7802.55
6.6365	30475	6.63646	33155.1	6.63639	7168.07
6.7275	30888.4	6.72739	27116.7	6.72731	6585.44
6.818	32001.1	6.81795	20613.1	6.81787	6036.66
6.909	33595.9	6.90886	14601	6.90879	5519.75
7	33250.9	7.00019	9734.49	7.00011	5024.38
