# Supplementary material for: Surfactant-induced hole concentration enhancement for highly efficient perovskite light-emitting diodes
Source: Nat Mater. 2025 Mar 5;24(5):778–84. doi: 10.1038/s41563-025-02123-y (PMC12048353; doi:10.1038/s41563-025-02123-y)
Supplement: Supplementary file 3 — 2b, simulated JDOS results; 2c, experimental absorption results; 2d, UPS results of two samples; 2e, UPS results of one sample at two temperatures. [file 41563_2025_2123_MOESM3_ESM.xlsx]

## Sheet: 2b
Wavelength (nm)	JDOS Configuration A	JDOS Configuration B
598.435	1.28681	2.37666
595.558	1.31025	2.41766
592.708	1.33522	2.46113
589.886	1.36189	2.50733
587.09	1.39045	2.55654
584.321	1.42112	2.60908
581.577	1.45414	2.66534
578.86	1.48982	2.72575
576.167	1.52846	2.79079
573.5	1.57045	2.86102
570.857	1.61623	2.93709
568.239	1.6663	3.01972
565.644	1.72122	3.10977
563.073	1.78166	3.2082
560.525	1.84838	3.31611
558	1.92223	3.43472
555.498	2.00419	3.56544
553.018	2.09534	3.70979
550.56	2.19686	3.86941
548.124	2.31	4.04602
545.709	2.43604	4.24126
543.316	2.57612	4.45658
540.943	2.73116	4.69289
538.591	2.90152	4.95022
536.26	3.08668	5.22715
533.948	3.28472	5.52016
531.657	3.49183	5.82304
529.385	3.70177	6.12653
527.132	3.90569	6.4186
524.898	4.09235	6.68562
522.684	4.24916	6.91459
520.487	4.36396	7.09589
518.31	4.42716	7.22555
516.15	4.43372	7.3059
514.008	4.38426	7.34431
511.884	4.28491	7.35046
509.778	4.14591	7.33344
507.689	3.97963	7.29994
505.616	3.7984	7.25392
503.561	3.61302	7.1978
501.522	3.43183	7.13419
499.5	3.26061	7.06726
497.494	3.10282	7.00327
495.504	2.96011	6.94995
493.53	2.83288	6.91549
491.571	2.72066	6.9074
489.628	2.62254	6.93174
487.701	2.53735	6.99282
485.788	2.46385	7.09299
483.891	2.40085	7.23261
482.008	2.34719	7.40984
480.14	2.30185	7.62046
478.286	2.26391	7.85769
476.446	2.23256	8.11226
474.621	2.20711	8.37307
472.809	2.18694	8.62852
471.011	2.17153	8.86827
469.227	2.16046	9.08516
467.457	2.15333	9.27648
465.699	2.14984	9.44407
463.955	2.14972	9.59308
462.224	2.15275	9.72955
460.506	2.15877	9.85749
458.8	2.16763	9.97634
457.107	2.17922	10.0796
455.426	2.19347	10.1553
453.758	2.21034	10.1884
452.102	2.2298	10.1649
450.458	2.25186	10.0756
448.826	2.27656	9.91921
447.206	2.30395	9.70373
445.597	2.33412	9.4443
444	2.36717	9.16019
442.414	2.40326	8.87105
440.84	2.44255	8.59412
439.277	2.48525	8.34269
437.724	2.5316	8.12573
436.183	2.5819	7.94827
434.653	2.63648	7.812
433.133	2.69572	7.71588
431.624	2.76008	7.65653
430.125	2.83008	7.62848
428.637	2.90633	7.62447
427.159	2.9895	7.63602
425.691	3.08042	7.65429
424.233	3.17999	7.6715
422.785	3.28928	7.6822
421.347	3.4095	7.68418
419.919	3.54202	7.67829
418.5	3.68841	7.66727
417.091	3.85041	7.65399
415.691	4.02993	7.63987
414.301	4.22902	7.62397
412.92	4.44977	7.60313
411.548	4.69419	7.57311
410.185	4.96395	7.53025
408.832	5.26003	7.47314
407.487	5.58217	7.40347
406.151	5.92825	7.32593
404.824	6.29348	7.24712
403.505	6.66977	7.17419
402.195	7.04543	7.1137
400.893	7.4058	7.07091
399.6	7.73497	7.0496
398.315	8.01874	7.05207
397.038	8.24803	7.07937
395.77	8.42153	7.13137
394.51	8.54646	7.20677
393.257	8.63695	7.30301
392.013	8.71054	7.41609
390.776	8.78429	7.54056
389.547	8.87137	7.66968
388.326	8.97898	7.79617
387.113	9.10757	7.91344
385.907	9.25125	8.01703
384.708	9.39937	8.10584
383.517	9.53904	8.18258
382.333	9.65805	8.25311
381.157	9.74737	8.3251
379.988	9.8023	8.40636
378.826	9.82185	8.50346
377.671	9.8069	8.62088
376.523	9.75829	8.7605
375.382	9.67591	8.92153
374.248	9.5592	9.10067
373.12	9.40856	9.29269
372	9.22673	9.49135
370.886	9.0194	9.69085
369.779	8.79472	9.88718
368.679	8.56186	10.079
367.585	8.32937	10.2675
366.497	8.10394	10.4557
365.416	7.88998	10.6462
364.341	7.6901	10.8404
363.273	7.50603	11.0379
362.211	7.33958	11.2372
361.155	7.19308	11.4365
360.105	7.06936	11.635
359.061	6.97138	11.833
358.023	6.90183	12.032
356.991	6.86283	12.2331
355.966	6.85581	12.4373
354.946	6.88149	12.6449
353.931	6.93988	12.8564
352.923	7.0302	13.0724
351.92	7.15071	13.2932
350.924	7.2985	13.5177

## Sheet: 2c
	pristine-1	IPA-1
600	-3e-06	-6.4e-05
599	0.00038	-0.000104
598	0.000472	1.9e-05
597	0.000431	-2.6e-05
596	0.000282	-7.7e-05
595	0.000598	0.000197
594	0.000279	-9.7e-05
593	0.000394	0.000154
592	0.000389	-4.1e-05
591	0.000401	-0.000398
590	0.000231	3e-06
589	0.000399	4.7e-05
588	0.000234	-0.000289
587	0.000453	-0.000219
586	1.3e-05	-0.000172
585	0.000475	-0.000325
584	-0.000477	-0.000292
583	0.000145	6e-06
582	0.000128	-0.000195
581	-0.000337	-0.000801
580	-0.000217	-0.000312
579	-0.000332	-0.000782
578	5.6e-05	-9.5e-05
577	1.8e-05	-0.000424
576	-0.00021	-0.000694
575	-0.000518	-0.000488
574	-0.000217	-0.000547
573	-2.3e-05	-0.000489
572	5.7e-05	-0.00038
571	-0.000209	-0.000499
570	-0.000329	-0.000771
569	-0.000264	-0.000232
568	-0.000565	-0.000859
567	-0.000436	-0.000382
566	-0.000352	-0.000523
565	-0.000461	-0.000789
564	-0.000452	-0.000565
563	-0.000279	-0.000627
562	-0.000536	-0.000949
561	-0.00107	-0.00114
560	-0.000658	-0.000987
559	-0.000478	-0.0011
558	-0.000827	-0.000966
557	-0.000628	-0.00103
556	-0.0007	-0.000616
555	-0.000923	-0.000706
554	-0.000873	-0.000989
553	-0.00115	-0.00101
552	-0.000983	-0.00102
551	-0.00118	-0.000892
550	-0.000939	-0.00122
549	-0.00143	-0.00117
548	-0.00148	-0.00169
547	-0.00124	-0.000923
546	-0.00119	-0.00108
545	-0.00109	-0.0016
544	-0.00133	-0.000917
543	-0.0012	-0.00151
542	-0.00172	-0.00133
541	-0.00184	-0.00171
540	-0.00211	-0.00169
539	-0.00181	-0.00143
538	-0.00185	-0.00201
537	-0.00121	-0.00147
536	-0.00168	-0.00147
535	-0.0013	-0.00124
534	-0.00184	-0.00142
533	-0.00196	-0.000928
532	-0.00137	-0.00103
531	-0.0015	-0.000557
530	-0.00123	1e-06
529	-0.000808	0.0011
528	-5e-05	0.00151
527	0.00131	0.00349
526	0.0014	0.00508
525	0.00315	0.00741
524	0.00532	0.011
523	0.00734	0.01482
522	0.01065	0.01931
521	0.01428	0.02498
520	0.01901	0.03142
519	0.02371	0.03806
518	0.02899	0.0443
517	0.03303	0.04981
516	0.03822	0.05583
515	0.04083	0.06028
514	0.04366	0.06358
513	0.04588	0.06712
512	0.04761	0.06881
511	0.04776	0.06959
510	0.04879	0.07018
509	0.0491	0.07097
508	0.04837	0.07076
507	0.04786	0.06975
506	0.04799	0.06981
505	0.04768	0.06965
504	0.0467	0.0693
503	0.04617	0.06791
502	0.04589	0.06831
501	0.04571	0.06785
500	0.0457	0.06766
499	0.04517	0.06697
498	0.04503	0.06699
497	0.04523	0.06625
496	0.04543	0.06601
495	0.04436	0.06509
494	0.04447	0.06545
493	0.04419	0.06545
492	0.04369	0.06478
491	0.04459	0.06521
490	0.04428	0.06484
489	0.04437	0.06468
488	0.04422	0.06425
487	0.04416	0.0641
486	0.04439	0.06359
485	0.04452	0.06357
484	0.04448	0.06374
483	0.04424	0.06296
482	0.04443	0.06368
481	0.04422	0.06303
480	0.04409	0.06283
479	0.04459	0.06299
478	0.04495	0.06267
477	0.04436	0.06269
476	0.04436	0.06252
475	0.04448	0.06191
474	0.04456	0.06277
473	0.04408	0.06234
472	0.0446	0.06224
471	0.04475	0.06237
470	0.04452	0.06237
469	0.04391	0.06123
468	0.04444	0.06139
467	0.04342	0.0616
466	0.04442	0.06147
465	0.04459	0.06183
464	0.04414	0.06191
463	0.04489	0.06183
462	0.04482	0.06239
461	0.04446	0.06156
460	0.04543	0.06245
459	0.04486	0.06204
458	0.04487	0.06246
457	0.0456	0.06245
456	0.04604	0.06229
455	0.04606	0.06242
454	0.04626	0.06295
453	0.04619	0.06256
452	0.04642	0.06317
451	0.0463	0.06275
450	0.04754	0.06341
449	0.04687	0.06393
448	0.04717	0.06417
447	0.04776	0.0643
446	0.04738	0.06399
445	0.04809	0.06406
444	0.04784	0.06463
443	0.04801	0.0643
442	0.04812	0.06525
441	0.04856	0.06501
440	0.04967	0.06534
439	0.04967	0.06533
438	0.0504	0.06586
437	0.0511	0.06679
436	0.05123	0.06683
435	0.05068	0.06654
434	0.05164	0.06702
433	0.05187	0.06782
432	0.05258	0.06796
431	0.05334	0.06917
430	0.05406	0.06904
429	0.05476	0.06956
428	0.05585	0.07086
427	0.05642	0.07148
426	0.05645	0.07071
425	0.05687	0.07171
424	0.05824	0.07225
423	0.05989	0.07261
422	0.06072	0.07274
421	0.06234	0.07376
420	0.06358	0.07419
419	0.06513	0.07452
418	0.06639	0.07556
417	0.06921	0.07581
416	0.07036	0.077
415	0.07121	0.07709
414	0.07132	0.07736
413	0.073	0.07847
412	0.07313	0.07858
411	0.07326	0.07812
410	0.07506	0.07916
409	0.07441	0.0797
408	0.07508	0.07906
407	0.07577	0.08123
406	0.07586	0.08021
405	0.07675	0.0818
404	0.07568	0.08234
403	0.07673	0.08233
402	0.07695	0.08318
401	0.07663	0.08407
400	0.07739	0.08464
399	0.07896	0.08699
398	0.07796	0.08696
397	0.0787	0.08878
396	0.08031	0.08975
395	0.08015	0.09098
394	0.0808	0.09232
393	0.08206	0.09504
392	0.08476	0.09715
391	0.0846	0.09867
390	0.08712	0.10059
389	0.0871	0.10218
388	0.08859	0.10501
387	0.09015	0.1067
386	0.09218	0.10854
385	0.09288	0.11143
384	0.09497	0.11524
383	0.09768	0.11698
382	0.099	0.11923
381	0.10243	0.12238
380	0.10436	0.12711
379	0.10609	0.12961
378	0.11197	0.13097
377	0.10954	0.13594
376	0.1141	0.1392
375	0.11775	0.14356
374	0.12348	0.14825
373	0.12528	0.15382
372	0.12442	0.15257
371	0.13059	0.15778
370	0.12943	0.16344

## Sheet: 2d
	IPA		pristine
5.96	0.91406	5.9	0.92898
5.91	0.92024	5.85	0.93597
5.86	0.93449	5.8	0.94559
5.81	0.9387	5.75	0.95556
5.76	0.94976	5.7	0.96372
5.71	0.96218	5.65	0.97016
5.66	0.96855	5.6	0.98086
5.61	0.97731	5.55	0.98476
5.56	0.98103	5.5	0.98927
5.51	0.9872	5.45	0.99638
5.46	0.99668	5.4	0.99955
5.41	0.99753	5.35	0.9992
5.36	0.99974	5.3	1
5.31	0.99908	5.25	0.99613
5.26	1	5.2	0.99511
5.21	0.99663	5.15	0.99361
5.16	0.99331	5.1	0.98392
5.11	0.9878	5.05	0.97704
5.06	0.98128	5	0.97012
5.01	0.9726	4.95	0.9576
4.96	0.96372	4.9	0.94578
4.91	0.94922	4.85	0.93363
4.86	0.93281	4.8	0.91621
4.81	0.92103	4.75	0.90076
4.76	0.90533	4.7	0.88442
4.71	0.88865	4.65	0.8676
4.66	0.86999	4.6	0.85048
4.61	0.85083	4.55	0.83077
4.56	0.833	4.5	0.81311
4.51	0.81343	4.45	0.78877
4.46	0.79153	4.4	0.77238
4.41	0.77351	4.35	0.75197
4.36	0.7526	4.3	0.73379
4.31	0.73273	4.25	0.71265
4.26	0.7149	4.2	0.69848
4.21	0.69526	4.15	0.68005
4.16	0.6762	4.1	0.66145
4.11	0.65817	4.05	0.64794
4.06	0.64235	4	0.63261
4.01	0.62776	3.95	0.61845
3.96	0.61523	3.9	0.60749
3.91	0.60511	3.85	0.59984
3.86	0.59742	3.8	0.59345
3.81	0.58911	3.75	0.58798
3.76	0.58234	3.7	0.58511
3.71	0.58022	3.65	0.58143
3.66	0.57946	3.6	0.58307
3.61	0.57849	3.55	0.58034
3.56	0.57709	3.5	0.57971
3.51	0.57931	3.45	0.5816
3.46	0.57875	3.4	0.58012
3.41	0.57874	3.35	0.57543
3.36	0.57495	3.3	0.57205
3.31	0.5707	3.25	0.56674
3.26	0.56536	3.2	0.55685
3.21	0.55515	3.15	0.54373
3.16	0.5444	3.1	0.53022
3.11	0.53102	3.05	0.51302
3.06	0.51441	3	0.49635
3.01	0.49805	2.95	0.47729
2.96	0.47796	2.9	0.45422
2.91	0.45716	2.85	0.43195
2.86	0.44012	2.8	0.41263
2.81	0.42336	2.75	0.39678
2.76	0.40784	2.7	0.37815
2.71	0.39071	2.65	0.36216
2.66	0.37656	2.6	0.35003
2.61	0.36618	2.55	0.33946
2.56	0.35595	2.5	0.32862
2.51	0.34804	2.45	0.31908
2.46	0.34097	2.4	0.30925
2.41	0.33333	2.35	0.29731
2.36	0.32696	2.3	0.28757
2.31	0.316	2.25	0.27589
2.26	0.30751	2.2	0.26142
2.21	0.29235	2.15	0.24484
2.16	0.27908	2.1	0.22813
2.11	0.26318	2.05	0.21007
2.06	0.24512	2	0.18917
2.01	0.226	1.95	0.17033
1.96	0.20704	1.9	0.15156
1.91	0.18793	1.85	0.13339
1.86	0.17027	1.8	0.11714
1.81	0.1529	1.75	0.10241
1.76	0.13914	1.7	0.08871
1.71	0.12608	1.65	0.07709
1.66	0.11532	1.6	0.06746
1.61	0.10761	1.55	0.06024
1.56	0.10026	1.5	0.05353
1.51	0.09442	1.45	0.04831
1.46	0.09038	1.4	0.04432
1.41	0.08621	1.35	0.04183
1.36	0.08298	1.3	0.03896
1.31	0.07967	1.25	0.03666
1.26	0.07727	1.2	0.03497
1.21	0.07358	1.15	0.03323
1.16	0.07077	1.1	0.03126
1.11	0.06672	1.05	0.02985
1.06	0.06349	1	0.02801
1.01	0.05942	0.95	0.02585
0.96	0.05566	0.9	0.02372
0.91	0.05146	0.85	0.02195
0.86	0.04789	0.8	0.01979
0.81	0.04359	0.75	0.01846
0.76	0.03879	0.7	0.0163
0.71	0.03471	0.65	0.01444
0.66	0.03093	0.6	0.01275
0.61	0.02719	0.55	0.01139
0.56	0.02389	0.5	0.00999
0.51	0.02051	0.45	0.00893
0.46	0.01767	0.4	0.00778
0.41	0.01529	0.35	0.0069
0.36	0.01365	0.3	0.00603
0.31	0.01209	0.25	0.00543
0.26	0.0108	0.2	0.00503
0.21	0.01001	0.15	0.00436
0.16	0.00913	0.1	0.00418
0.11	0.00877	0.05	0.00366
0.06	0.00816	-4.44089e-16	0.00355
0.01	0.00779	-0.05	0.00335
-0.04	0.00765	-0.1	0.00331
-0.09	0.00728	-0.15	0.00304
-0.14	0.00715	-0.2	0.00282
-0.19	0.00676	-0.25	0.00264
-0.24	0.00645	-0.3	0.0025
-0.29	0.00619	-0.35	0.00241
-0.34	0.00577	-0.4	0.00225
-0.39	0.00559	-0.45	0.00203
-0.44	0.00501	-0.5	0.0019
-0.49	0.00475	-0.55	0.00173
-0.54	0.00444	-0.6	0.00153
-0.59	0.00409	-0.65	0.00137
-0.64	0.00372	-0.7	0.00128
-0.69	0.00358	-0.75	0.00119
-0.74	0.00308	-0.8	0.00102
-0.79	0.00278	-0.85	0.000929392
-0.84	0.00237	-0.9	0.000829553
-0.89	0.00215	-0.95	0.000683738
-0.94	0.00189	-1	0.000664501
-0.99	0.00151	-1.05	0.000528818
-1.04	0.00135	-1.1	0.000470723
-1.09	0.00119	-1.15	0.000421541
-1.14	0.000995319	-1.2	0.000342286
-1.19	0.00084971	-1.25	0.000319715
-1.24	0.000696708	-1.3	0.0002722
-1.29	0.000646118	-1.35	0.000261812
-1.34	0.000531309	-1.4	0.000237894
-1.39	0.000448456	-1.45	0.000198844
-1.44	0.000397327	-1.5	0.000196151
-1.49	0.000367065	-1.55	0.000157741
-1.54	0.00031609	-1.6	0.000157357
-1.59	0.000283981	-1.65	0.000142673
-1.64	0.00024163	-1.7	0.000133182
-1.69	0.000233314	-1.75	0.000121769
-1.74	0.000215758	-1.8	0.000122474
-1.79	0.000196815	-1.85	0.000112278
-1.84	0.000229618	-1.9	0.000106059
-1.89	0.00020028	-1.95	0.000108559
-1.94	0.000196584	-2	9.16311e-05
-1.99	0.000181338	-2.05	9.43883e-05
-2.04	0.000179798	-2.1	0.000103814
-2.09	0.000155389	-2.15	9.40036e-05
-2.14	0.00017487	-2.2	9.32341e-05
-2.19	0.000116503	-2.25	8.96433e-05
-2.24	0.000146996	-2.3	7.61134e-05
-2.29	0.000119968	-2.35	8.41287e-05
-2.34	0.000127514	-2.4	7.30355e-05
-2.39	0.000128823	-2.45	8.06661e-05
-2.44	0.000115348	-2.5	6.39301e-05
-2.49	0.000108649	-2.55	7.65623e-05
-2.54	0.000111421	-2.6	7.82294e-05
-2.59	0.00010888	-2.65	6.73927e-05
-2.64	0.000125127	-2.7	5.43118e-05
-2.69	9.47886e-05	-2.75	5.37988e-05
-2.74	0.00010965	-2.8	5.66843e-05
-2.79	0.000100102	-2.85	5.30293e-05
-2.84	7.95424e-05	-2.9	5.10415e-05
-2.89	7.90804e-05	-2.95	6.22629e-05
-2.94	7.07642e-05	-3	4.68735e-05
-2.99	8.16214e-05	-3.05	4.85407e-05
-3.04	7.01482e-05	-3.1	4.95026e-05
	--		--
	--		--
	--		--
	--		--
	--		--
	--		--
	--		--
	--		--
	--		--
	--		--
	--		--
	--		--

## Sheet: 2e
	LT		RT
19.5046	1.14442e+06	20	1288590
19.4546	1.08928e+06	19.95	1242940
19.4046	1.08096e+06	19.9	1226120
19.3546	823632	19.85	953137
19.3046	12141	19.8	28343
19.2546	20221.5	19.75	28383
19.2046	83894.7	19.7	101901
19.1546	168087	19.65	184926
19.1046	192652	19.6	203828
19.0546	179258	19.55	181019
19.0046	157953	19.5	167431
18.9546	142824	19.45	154491
18.9046	129734	19.4	133757
18.8546	116904	19.35	126045
18.8046	105399	19.3	108372
18.7546	95748.5	19.25	102184
18.7046	86174.9	19.2	88933
18.6546	80627.4	19.15	81379
18.6046	73310.5	19.1	74587
18.5546	71053.8	19.05	68561
18.5046	63170.3	19	66705
18.4546	60827.4	18.95	62729
18.4046	59054	18.9	59313
18.3546	54533.9	18.85	56506
18.3046	53512.4	18.8	53907
18.2546	53027.2	18.75	52742
18.2046	52046.9	18.7	50835
18.1546	49478.5	18.65	48214
18.1046	47489.5	18.6	48447
18.0546	45840.6	18.55	44083
18.0046	44253.5	18.5	41457
17.9546	42666.4	18.45	40116
17.9046	40251	18.4	39083
17.8546	38221.7	18.35	37965
17.8046	37043.4	18.3	34983
17.7546	34577	18.25	32676
17.7046	33189.9	18.2	32761
17.6546	31182.2	18.15	31347
17.6046	30075.5	18.1	29915
17.5546	28724.6	18.05	28021
17.5046	27564	18	27231
17.4546	27756.1	17.95	25821
17.4046	26497.4	17.9	24505
17.3546	24276.1	17.85	24350
17.3046	23926.1	17.8	23577
17.2546	23393.8	17.75	22866
17.2046	23227.1	17.7	21031
17.1546	22581.1	17.65	21518
17.1046	21902.8	17.6	20385
17.0546	22393.9	17.55	20564
17.0046	23192.8	17.5	19127
16.9546	22436	17.45	19495
16.9046	22070.4	17.4	19461
16.8546	22500.7	17.35	21455
16.8046	22727.2	17.3	20061
16.7546	24020.2	17.25	19937
16.7046	26097.4	17.2	20812
16.6546	29539.3	17.15	23063
16.6046	33030.1	17.1	23477
16.5546	36793.5	17.05	26970
16.5046	44654.4	17	29524
16.4546	52446.8	16.95	33588
16.4046	60345.1	16.9	36045
16.3546	73548.7	16.85	38677
16.3046	95911.2	16.8	44196
16.2546	119566	16.75	51025
16.2046	152412	16.7	60738
16.1546	200544	16.65	76237
16.1046	265184	16.6	109347
16.0546	354092	16.55	162386
16.0046	474839	16.5	255302
15.9546	681507	16.45	425615
15.9046	1.37585e+06	16.4	848637
15.8546	4.90298e+06	16.35	2672420
15.8046	14863000	16.3	9219110
15.7546	26829500	16.25	22210100
15.7046	33935500	16.2	33660900
15.6546	39204200	16.15	38975000
15.6046	44175300	16.1	41045600
15.5546	47729500	16.05	42034200
15.5046	49509200	16	42553700
15.4546	50046100	15.95	42778300
15.4046	50098400	15.9	42870900
15.3546	49940400	15.85	42920200
15.3046	49785500	15.8	42888900
15.2546	49607600	15.75	42676600
15.2046	49281100	15.7	42283000
15.1546	48956000	15.65	41893300
15.1046	48458400	15.6	41245600
15.0546	47848300	15.55	40610300
15.0046	47084200	15.5	39858600
14.9546	46154200	15.45	39078900
14.9046	45104400	15.4	38294700
14.8546	43907600	15.35	37499000
14.8046	42639400	15.3	36619100
14.7546	41313100	15.25	35820500
14.7046	39945000	15.2	34943300
14.6546	38424000	15.15	34045900
14.6046	37046400	15.1	33219700
14.5546	35665600	15.05	32309700
14.5046	34308200	15	31426700
14.4546	32959700	14.95	30548800
14.4046	31669000	14.9	29705600
14.3546	30488000	14.85	28865500
14.3046	29280900	14.8	28027700
14.2546	28200600	14.75	27270800
14.2046	27178200	14.7	26473500
14.1546	26142000	14.65	25683900
14.1046	25176500	14.6	24964800
14.0546	24260400	14.55	24218700
14.0046	23388000	14.5	23511500
13.9546	22581800	14.45	22775700
13.9046	21812800	14.4	22099100
13.8546	21065300	14.35	21446800
13.8046	20379500	14.3	20847200
13.7546	19730200	14.25	20165400
13.7046	19110400	14.2	19587200
13.6546	18512400	14.15	18957700
13.6046	17951000	14.1	18400400
13.5546	17415400	14.05	17866700
13.5046	16861500	14	17347400
13.4546	16377400	13.95	16799700
13.4046	15917700	13.9	16339700
13.3546	15415100	13.85	15863300
13.3046	14972600	13.8	15487000
13.2546	14561000	13.75	15040600
13.2046	14136400	13.7	14609700
13.1546	13760100	13.65	14221600
13.1046	13355000	13.6	13805700
13.0546	12954000	13.55	13459600
13.0046	12559200	13.5	13062300
12.9546	12195600	13.45	12694300
12.9046	11829800	13.4	12350400
12.8546	11469700	13.35	12004800
12.8046	11149700	13.3	11691700
12.7546	10808500	13.25	11328500
12.7046	10500800	13.2	11022100
12.6546	10226600	13.15	10765400
12.6046	9.90638e+06	13.1	10440800
12.5546	9.6448e+06	13.05	10168400
12.5046	9.36246e+06	13	9888380
12.4546	9.15439e+06	12.95	9595970
12.4046	8.89156e+06	12.9	9296430
12.3546	8.6799e+06	12.85	9033080
12.3046	8.48578e+06	12.8	8835900
12.2546	8.27777e+06	12.75	8583730
12.2046	8.11944e+06	12.7	8355160
12.1546	7.96296e+06	12.65	8170220
12.1046	7.79509e+06	12.6	7990230
12.0546	7.66409e+06	12.55	7795760
12.0046	7.55285e+06	12.5	7620540
11.9546	7.47417e+06	12.45	7449770
11.9046	7.37287e+06	12.4	7312600
11.8546	7.30968e+06	12.35	7177780
11.8046	7.24662e+06	12.3	7046760
11.7546	7.18779e+06	12.25	6972740
11.7046	7.15806e+06	12.2	6888560
11.6546	7.14662e+06	12.15	6767240
11.6046	7.11404e+06	12.1	6725080
11.5546	7.14314e+06	12.05	6670420
11.5046	7.16554e+06	12	6632240
11.4546	7.16897e+06	11.95	6583040
11.4046	7.20484e+06	11.9	6549110
11.3546	7.25493e+06	11.85	6547880
11.3046	7.29824e+06	11.8	6551590
11.2546	7.31879e+06	11.75	6579150
11.2046	7.34063e+06	11.7	6616980
11.1546	7.2828e+06	11.65	6629870
11.1046	7.23706e+06	11.6	6673970
11.0546	7.13317e+06	11.55	6737680
11.0046	6.98593e+06	11.5	6796100
10.9546	6.83745e+06	11.45	6879160
10.9046	6.5954e+06	11.4	6937620
10.8546	6.40357e+06	11.35	6929290
10.8046	6.16976e+06	11.3	6941630
10.7546	5.8721e+06	11.25	6890860
10.7046	5.61841e+06	11.2	6771150
10.6546	5.3758e+06	11.15	6635620
10.6046	5.15459e+06	11.1	6460040
10.5546	4.93457e+06	11.05	6230920
10.5046	4.79256e+06	11	5965080
10.4546	4.63495e+06	10.95	5675970
10.4046	4.55708e+06	10.9	5409060
10.3546	4.47664e+06	10.85	5184360
10.3046	4.44787e+06	10.8	4900900
10.2546	4.41794e+06	10.75	4699700
10.2046	4.42607e+06	10.7	4542450
10.1546	4.46108e+06	10.65	4419570
10.1046	4.53275e+06	10.6	4349980
10.0546	4.59133e+06	10.55	4247770
10.0046	4.69389e+06	10.5	4203090
9.95463	4.78474e+06	10.45	4197160
9.90463	4.89378e+06	10.4	4194970
9.85463	5.00768e+06	10.35	4218250
9.80463	5.19971e+06	10.3	4245280
9.75463	5.30514e+06	10.25	4324570
9.70463	5.47179e+06	10.2	4398360
9.65463	5.58454e+06	10.15	4465300
9.60463	5.72788e+06	10.1	4570850
9.55463	5.78345e+06	10.05	4676310
9.50463	5.8463e+06	10	4826980
9.45463	5.86703e+06	9.95	4970510
9.40463	5.77962e+06	9.9	5127040
9.35463	5.71185e+06	9.85	5304330
9.30463	5.59916e+06	9.8	5463520
9.25463	5.39434e+06	9.75	5599380
9.20463	5.20178e+06	9.7	5718400
9.15463	4.95638e+06	9.65	5811110
9.10463	4.71342e+06	9.6	5819910
9.05463	4.46617e+06	9.55	5798620
9.00463	4.20782e+06	9.5	5691070
8.95463	3.98444e+06	9.45	5550730
8.90463	3.78635e+06	9.4	5317220
8.85463	3.62183e+06	9.35	5057130
8.80463	3.48105e+06	9.3	4770880
8.75463	3.36734e+06	9.25	4503210
8.70463	3.2675e+06	9.2	4203620
8.65463	3.18867e+06	9.15	3982650
8.60463	3.14093e+06	9.1	3765200
8.55463	3.09367e+06	9.05	3591360
8.50463	3.05389e+06	9	3438070
8.45463	3.00108e+06	8.95	3367780
8.40463	2.98005e+06	8.9	3261490
8.35463	2.93896e+06	8.85	3186140
8.30463	2.89729e+06	8.8	3140460
8.25463	2.87197e+06	8.75	3104790
8.20463	2.83764e+06	8.7	3038520
8.15463	2.81436e+06	8.65	3006610
8.10463	2.77559e+06	8.6	2999720
8.05463	2.72619e+06	8.55	2959450
8.00463	2.7029e+06	8.5	2927090
7.95463	2.66687e+06	8.45	2870310
7.90463	2.63767e+06	8.4	2857090
7.85463	2.61698e+06	8.35	2819570
7.80463	2.60866e+06	8.3	2799540
7.75463	2.56586e+06	8.25	2776520
7.70463	2.53969e+06	8.2	2732380
7.65463	2.51129e+06	8.15	2691760
7.60463	2.52032e+06	8.1	2654580
7.55463	2.47453e+06	8.05	2629830
7.50463	2.45937e+06	8	2609440
7.45463	2.44983e+06	7.95	2575000
7.40463	2.40357e+06	7.9	2543520
7.35463	2.38308e+06	7.85	2516370
7.30463	2.36325e+06	7.8	2503630
7.25463	2.35442e+06	7.75	2498800
7.20463	2.30372e+06	7.7	2473040
7.15463	2.28192e+06	7.65	2446600
7.10463	2.23702e+06	7.6	2423960
7.05463	2.21991e+06	7.55	2406870
7.00463	2.18251e+06	7.5	2380300
6.95463	2.13647e+06	7.45	2363900
6.90463	2.12425e+06	7.4	2335140
6.85463	2.09813e+06	7.35	2298380
6.80463	2.06938e+06	7.3	2267000
6.75463	2.0445e+06	7.25	2248810
6.70463	2.02716e+06	7.2	2211190
6.65463	2.00823e+06	7.15	2188360
6.60463	1.98418e+06	7.1	2159720
6.55463	1.94473e+06	7.05	2139110
6.50463	1.95098e+06	7	2107200
6.45463	1.93512e+06	6.95	2079100
6.40463	1.90214e+06	6.9	2051840
6.35463	1.90044e+06	6.85	2033770
6.30463	1.8861e+06	6.8	2023580
6.25463	1.86735e+06	6.75	1998060
6.20463	1.87488e+06	6.7	1982320
6.15463	1.83203e+06	6.65	1957620
6.10463	1.83444e+06	6.6	1941070
6.05463	1.81405e+06	6.55	1932390
6.00463	1.78426e+06	6.5	1897400
5.95463	1.77412e+06	6.45	1894620
5.90463	1.75265e+06	6.4	1878840
5.85463	1.71301e+06	6.35	1888270
5.80463	1.68398e+06	6.3	1857520
5.75463	1.66011e+06	6.25	1852780
5.70463	1.622e+06	6.2	1835880
5.65463	1.58684e+06	6.15	1823470
5.60463	1.56869e+06	6.1	1821990
5.55463	1.54415e+06	6.05	1805780
5.50463	1.50466e+06	6	1775450
5.45463	1.46541e+06	5.95	1769960
5.40463	1.45223e+06	5.9	1725890
5.35463	1.41698e+06	5.85	1694940
5.30463	1.36794e+06	5.8	1668190
5.25463	1.34571e+06	5.75	1645510
5.20463	1.31525e+06	5.7	1612450
5.15463	1.28688e+06	5.65	1598520
5.10463	1.26407e+06	5.6	1546360
5.05463	1.24059e+06	5.55	1507640
5.00463	1.21917e+06	5.5	1458380
4.95463	1.19402e+06	5.45	1438320
4.90463	1.16481e+06	5.4	1393450
4.85463	1.16486e+06	5.35	1358830
4.80463	1.15177e+06	5.3	1316930
4.75463	1.14181e+06	5.25	1299070
4.70463	1.12654e+06	5.2	1257270
4.65463	1.15206e+06	5.15	1226160
4.60463	1.1536e+06	5.1	1194820
4.55463	1.19191e+06	5.05	1167340
4.50463	1.2099e+06	5	1128320
4.45463	1.23286e+06	4.95	1109520
4.40463	1.27386e+06	4.9	1083900
4.35463	1.33087e+06	4.85	1074880
4.30463	1.358e+06	4.8	1064490
4.25463	1.39849e+06	4.75	1072780
4.20463	1.44026e+06	4.7	1073050
4.15463	1.46702e+06	4.65	1103250
4.10463	1.48655e+06	4.6	1125200
4.05463	1.51152e+06	4.55	1167630
4.00463	1.53168e+06	4.5	1185960
3.95463	1.56242e+06	4.45	1239590
3.90463	1.57083e+06	4.4	1295480
3.85463	1.59635e+06	4.35	1321390
3.80463	1.63451e+06	4.3	1390720
3.75463	1.64534e+06	4.25	1430300
3.70463	1.68143e+06	4.2	1462960
3.65463	1.7121e+06	4.15	1496480
3.60463	1.73584e+06	4.1	1507270
3.55463	1.78051e+06	4.05	1521940
3.50463	1.78855e+06	4	1530190
3.45463	1.79923e+06	3.95	1549160
3.40463	1.80809e+06	3.9	1552960
3.35463	1.78904e+06	3.85	1569920
3.30463	1.78525e+06	3.8	1606890
3.25463	1.77624e+06	3.75	1629320
3.20463	1.7186e+06	3.7	1681920
3.15463	1.66921e+06	3.65	1718570
3.10463	1.59684e+06	3.6	1753710
3.05463	1.50059e+06	3.55	1767740
3.00463	1.41425e+06	3.5	1788200
2.95463	1.28867e+06	3.45	1787180
2.90463	1.17988e+06	3.4	1812790
2.85463	1.05601e+06	3.35	1786930
2.80463	922509	3.3	1744880
2.75463	792848	3.25	1703670
2.70463	675978	3.2	1671330
2.65463	576082	3.15	1610130
2.60463	478178	3.1	1523080
2.55463	404429	3.05	1446330
2.50463	340213	3	1340910
2.45463	294030	2.95	1243460
2.40463	250688	2.9	1124870
2.35463	229905	2.85	993753
2.30463	205511	2.8	867365
2.25463	198667	2.75	743702
2.20463	188901	2.7	642548
2.15463	181271	2.65	533335
2.10463	177447	2.6	441605
2.05463	170821	2.55	365740
2.00463	172030	2.5	304873
1.95463	171020	2.45	261255
1.90463	164203	2.4	230837
1.85463	155258	2.35	209232
1.80463	149081	2.3	198281
1.75463	144224	2.25	191182
1.70463	130190	2.2	186982
1.65463	123936	2.15	181425
1.60463	114263	2.1	180415
1.55463	105634	2.05	176790
1.50463	95252.4	2	177111
1.45463	86773.8	1.95	175397
1.40463	79477.5	1.9	165259
1.35463	70395.1	1.85	159103
1.30463	64442.7	1.8	148876
1.25463	54933.8	1.75	135924
1.20463	48539.4	1.7	129659
1.15463	43588.9	1.65	119155
1.10463	38359	1.6	108463
1.05463	34538.8	1.55	100274
1.00463	28618.8	1.5	91970
0.95463	25027	1.45	81187
0.90463	20741.1	1.4	74273
0.85463	17866.9	1.35	65752
0.80463	14606.4	1.3	58451
0.75463	12283.1	1.25	50534
0.70463	9889.23	1.2	44819
0.65463	8590.33	1.15	39041
0.60463	6814.04	1.1	32832
0.55463	6582.69	1.05	28847
0.50463	5303.4	1	25053
0.45463	4188.81	0.95	19374
0.40463	3860.41	0.9	17381
0.35463	3211.45	0.85	14379
0.30463	2813.45	0.8	11311
0.25463	2583.08	0.75	8384
0.20463	2511.52	0.7	6644
0.15463	2412.51	0.65	6045
0.10463	2322.32	0.6	4422
0.05463	2002.74	0.55	4038
0.00463	2128.22	0.5	3183
-0.04537	1956.67	0.45	2968
-0.09537	1739.05	0.4	3140
-0.14537	1735.12	0.35	2941
-0.19537	1468.48	0.3	2577
-0.24537	1487.11	0.25	2562
-0.29537	1253.8	0.2	2170
-0.34537	1192.04	0.15	2497
-0.39537	1202.82	0.1	2086
-0.44537	998.922	0.05	1832
-0.49537	933.242	-2.84217e-13	2175
-0.54537	726.399	-0.05	1785
-0.59537	713.656	-0.1	1718
-0.64537	904.813	-0.15	1977
-0.69537	777.375	-0.2	1682
-0.74537	728.36	-0.25	1211
-0.79537	679.345	-0.3	1248
-0.84537	555.828	-0.35	1100
-0.89537	458.779	-0.4	1248
-0.94537	498.971	-0.45	956
-0.99537	454.857	-0.5	979
-1.04537	428.389	-0.55	929
-1.09537	333.301	-0.6	768
-1.14537	465.641	-0.65	896
-1.19537	220.567	-0.7	644
-1.24537	328.399	-0.75	701
-1.29537	206.842	-0.8	782
-1.34537	254.877	-0.85	371
-1.39537	211.744	-0.9	492
-1.44537	275.463	-0.95	399
-1.49537	252.916	-1	354
