# Supplementary material for: Surfactant-induced hole concentration enhancement for highly efficient perovskite light-emitting diodes
Source: Nat Mater. 2025 Mar 5;24(5):778–84. doi: 10.1038/s41563-025-02123-y (PMC12048353; doi:10.1038/s41563-025-02123-y)
Supplement: Supplementary file 4 — 3b, PL spectrum; 3c, PL lifetime; 3e, PL intensity versus PL lifetime. [file 41563_2025_2123_MOESM4_ESM.xlsx]

## Sheet: 3b
	target		IPA
460.081	49.641	449.636	-70
460.425	-19.9306	449.98	53.3333
460.77	72.4979	450.324	-166.667
461.114	-104.074	450.668	-460
461.458	45.3548	451.012	150
461.802	78.7833	451.356	30
462.147	20.2117	451.7	0
462.491	-98.3599	452.044	20
462.835	-114.931	452.388	-90
463.179	17.497	452.732	170
463.524	-0.07455	453.076	173.333
463.868	62.3539	453.42	-116.667
464.212	-53.2176	453.764	343.333
464.556	8.21075	454.108	10
464.9	-64.3608	454.452	-270
465.245	-35.9323	454.796	363.333
465.589	-8.50394	455.14	6.66667
465.933	35.9245	455.484	-146.667
466.277	127.353	455.828	166.667
466.622	65.7814	456.172	-286.667
466.966	-97.7902	456.516	323.333
467.31	53.6382	456.86	-236.667
467.654	53.0666	457.204	-30
467.998	-42.505	457.548	116.667
468.343	-11.0765	457.892	-413.333
468.687	-27.6481	458.236	-140
469.031	42.7803	458.58	-280
469.375	-13.7913	458.924	636.667
469.72	-71.3629	459.268	-246.667
470.064	-22.9345	459.612	233.333
470.408	-47.5061	459.956	-330
470.752	134.922	460.3	-353.333
471.096	-59.9871	460.644	-156.667
471.441	-9.2961	460.988	70
471.785	51.3949	461.332	103.333
472.129	-1.91417	461.676	-200
472.473	5.77695	462.02	-423.333
472.817	-22.5321	462.364	-6.66667
473.161	84.159	462.708	156.667
473.506	-23.1501	463.052	166.667
473.85	58.5411	463.396	-543.333
474.194	85.232	463.74	156.667
474.538	-64.0769	464.084	193.333
474.882	73.6142	464.428	-226.667
475.227	6.30519	464.772	-116.667
475.571	36.9963	465.116	-36.6667
475.915	-30.3127	465.46	80
476.259	81.3784	465.804	83.3333
476.603	-61.9305	466.148	210
476.948	62.7606	466.492	-126.667
477.292	84.4517	466.836	23.3333
477.636	-58.8572	467.18	-253.333
477.98	142.834	467.524	-86.6667
478.324	27.525	467.868	40
478.668	82.216	468.212	246.667
479.013	46.9073	468.556	176.667
479.357	16.5983	468.9	476.667
479.701	105.289	469.244	370
480.045	103.981	469.588	136.667
480.389	-60.3283	469.932	-160
480.733	86.998	470.276	-56.6667
481.078	81.268	470.62	-340
481.422	136.538	470.964	30
481.766	22.8083	471.308	106.667
482.11	3.07844	471.652	-216.667
482.454	97.3487	471.996	-43.3333
482.798	17.6188	472.34	266.667
483.142	33.889	472.684	-123.333
483.487	46.1591	473.028	66.6667
483.831	120.429	473.372	-600
484.175	21.6994	473.716	120
484.519	-74.0303	474.06	-60
484.863	108.24	474.404	220
485.207	19.5102	474.748	23.3333
485.552	-8.21959	475.092	176.667
485.896	74.0506	475.435	123.333
486.24	10.3209	475.779	-240
486.584	18.5911	476.123	-406.667
486.928	119.861	476.467	-236.667
487.272	21.1316	476.811	-373.333
487.616	66.4019	477.155	43.3333
487.96	101.672	477.499	90
488.305	-9.05748	477.843	-3.33333
488.649	185.213	478.187	496.667
488.993	10.4831	478.531	-26.6667
489.337	-38.2465	478.875	416.667
489.681	186.281	479.219	-143.333
490.025	43.844	479.563	540
490.369	185.407	479.907	-616.667
490.713	49.9706	480.251	403.333
491.058	39.5339	480.595	200
491.402	85.0971	480.939	130
491.746	81.6603	481.283	-126.667
492.09	108.224	481.627	250
492.434	89.7869	481.971	-33.3333
492.778	87.3502	482.314	333.333
493.122	192.913	482.658	126.667
493.466	129.477	483.002	143.333
493.81	143.04	483.346	256.667
494.155	70.6032	483.69	-80
494.499	144.166	484.034	6.66667
494.843	115.73	484.378	-426.667
495.187	173.293	484.722	193.333
495.531	216.856	485.066	-123.333
495.875	155.419	485.41	-263.333
496.219	252.983	485.754	-193.333
496.563	331.546	486.098	-203.333
496.907	221.109	486.442	-40
497.251	322.672	486.786	50
497.595	330.236	487.129	-23.3333
497.94	377.799	487.473	-86.6667
498.284	269.362	487.817	266.667
498.628	315.925	488.161	10
498.972	824.488	488.505	200
499.316	422.052	488.849	143.333
499.66	459.615	489.193	226.667
500.004	461.178	489.537	36.6667
500.348	569.741	489.881	36.6667
500.692	483.305	490.225	33.3333
501.036	597.868	490.569	150
501.38	550.431	490.913	126.667
501.724	614.994	491.257	33.3333
502.068	894.557	491.6	-306.667
502.412	680.12	491.944	-120
502.756	871.684	492.288	-106.667
503.101	957.247	492.632	133.333
503.445	1068.81	492.976	210
503.789	989.373	493.32	196.667
504.133	992.936	493.664	-220
504.477	1254.5	494.008	306.667
504.821	1246.06	494.352	-180
505.165	1370.63	494.696	-80
505.509	1437.19	495.039	123.333
505.853	1642.75	495.383	373.333
506.197	1720.32	495.727	-250
506.541	1694.88	496.071	506.667
506.885	1964.44	496.415	170
507.229	2127	496.759	-43.3333
507.573	2250.57	497.103	236.667
507.917	2487.13	497.447	-326.667
508.261	2513.69	497.791	346.667
508.605	2751.26	498.135	26.6667
508.949	2911.82	498.478	23.3333
509.293	3126.38	498.822	110
509.637	3454.95	499.166	13.3333
509.981	3576.51	499.51	30
510.325	3962.07	499.854	-93.3333
510.669	4033.64	500.198	273.333
511.013	4426.2	500.542	36.6667
511.357	4605.76	500.886	10
511.701	4962.33	501.229	383.333
512.045	5318.89	501.573	426.667
512.389	5618.45	501.917	676.667
512.733	5916.01	502.261	36.6667
513.077	6488.58	502.605	423.333
513.421	6605.14	502.949	-3.33333
513.765	6954.7	503.293	586.667
514.109	7356.27	503.637	490
514.453	7734.83	503.98	713.333
514.797	7934.39	504.324	-166.667
515.141	8347.96	504.668	796.667
515.485	8765.52	505.012	336.667
515.829	9121.08	505.356	490
516.173	9378.65	505.7	430
516.517	9716.21	506.044	566.667
516.861	10137.8	506.388	346.667
517.205	10257.3	506.731	330
517.549	10518.9	507.075	440
517.893	10970.5	507.419	1053.33
518.237	10985	507.763	340
518.581	11229.6	508.107	590
518.925	11396.2	508.451	510
519.269	11728.7	508.795	1033.33
519.613	11736.3	509.138	763.333
519.957	11712.8	509.482	1103.33
520.301	11856.4	509.826	1360
520.645	11958	510.17	930
520.989	11966.5	510.514	626.667
521.333	11971.1	510.858	1116.67
521.677	11807.7	511.201	1290
522.021	11831.2	511.545	1026.67
522.365	11650.8	511.889	1133.33
522.709	11504.3	512.233	990
523.053	11327.9	512.577	896.667
523.397	11225.5	512.921	1186.67
523.741	11025	513.264	1286.67
524.085	10777.6	513.608	1356.67
524.429	10430.2	513.952	1133.33
524.773	10156.7	514.296	1753.33
525.117	9722.28	514.64	1843.33
525.46	9667.85	514.984	1650
525.804	9404.41	515.327	1860
526.148	9135.97	515.671	2260
526.492	8928.54	516.015	1760
526.836	8705.1	516.359	1980
527.18	8263.66	516.703	2466.67
527.524	7969.23	517.047	2596.67
527.868	7746.79	517.39	2366.67
528.212	7479.35	517.734	2353.33
528.556	7162.91	518.078	2233.33
528.9	6940.48	518.422	2520
529.244	6569.04	518.766	2070
529.588	6459.6	519.11	2326.67
529.932	6149.17	519.453	2140
530.275	5824.73	519.797	2346.67
530.619	5751.29	520.141	2400
530.963	5451.85	520.485	2153.33
531.307	5161.42	520.829	2466.67
531.651	5075.98	521.172	2056.67
531.995	4750.54	521.516	2553.33
532.339	4519.11	521.86	2360
532.683	4395.67	522.204	2496.67
533.027	4165.23	522.548	2286.67
533.371	3904.8	522.891	2340
533.714	3862.36	523.235	2246.67
534.058	3787.92	523.579	2213.33
534.402	3581.48	523.923	1670
534.746	3338.05	524.267	2353.33
535.09	3326.61	524.61	1900
535.434	3007.17	524.954	1976.67
535.778	3021.74	525.298	1780
536.122	2832.3	525.642	2090
536.466	2729.86	525.985	1963.33
536.809	2559.42	526.329	2043.33
537.153	2537.99	526.673	1760
537.497	2318.55	527.017	1333.33
537.841	2274.11	527.361	1540
538.185	2249.68	527.704	936.667
538.529	2160.24	528.048	1593.33
538.873	1935.8	528.392	1333.33
539.216	1835.36	528.736	1050
539.56	1865.93	529.08	1296.67
539.904	1738.49	529.423	1776.67
540.248	1796.05	529.767	1040
540.592	1652.62	530.111	1596.67
540.936	1582.18	530.455	1490
541.28	1461.74	530.798	1490
541.623	1348.3	531.142	1026.67
541.967	1283.87	531.486	1186.67
542.311	1165.43	531.83	910
542.655	1203.99	532.173	990
542.999	1077.56	532.517	800
543.343	1186.12	532.861	313.333
543.686	993.681	533.205	640
544.03	1028.24	533.548	1023.33
544.374	1070.81	533.892	753.333
544.718	969.37	534.236	570
545.062	890.933	534.58	503.333
545.406	948.495	534.923	670
545.749	809.058	535.267	786.667
546.093	870.621	535.611	823.333
546.437	715.184	535.955	683.333
546.781	723.747	536.298	746.667
547.125	770.309	536.642	353.333
547.469	656.872	536.986	853.333
547.812	702.435	537.33	96.6667
548.156	636.998	537.673	580
548.5	554.561	538.017	283.333
548.844	609.123	538.361	303.333
549.188	583.686	538.705	506.667
549.531	391.249	539.048	393.333
549.875	404.812	539.392	373.333
550.219	565.374	539.736	336.667
550.563	435.937	540.079	473.333
550.906	332.5	540.423	376.667
551.25	429.063	540.767	143.333
551.594	382.625	541.111	663.333
551.938	432.188	541.454	-296.667
552.282	349.751	541.798	816.667
552.625	269.313	542.142	440
552.969	239.876	542.486	-53.3333
553.313	386.439	542.829	-176.667
553.657	249.002	543.173	60
554.001	205.564	543.517	410
554.344	315.127	543.86	233.333
554.688	456.69	544.204	-403.333
555.032	193.253	544.548	-86.6667
555.376	71.8152	544.891	440
555.719	325.378	545.235	140
556.063	116.941	545.579	130
556.407	181.503	545.923	200
556.751	139.066	546.266	156.667
557.094	143.629	546.61	-290
557.438	144.191	546.954	436.667
557.782	144.754	547.297	106.667
558.126	66.3166	547.641	106.667
558.469	84.8793	547.985	173.333
558.813	-15.558	548.328	-266.667
559.157	79.0047	548.672	266.667
559.501	77.5673	549.016	170
559.844	-22.87	549.36	480
560.188	86.6926	549.703	43.3333
560.532	56.2553	550.047	-10
560.875	135.818	550.391	-390
561.219	-18.6194	550.734	20
561.563	34.9432	551.078	343.333
561.907	9.50583	551.422	173.333
562.25	54.0684	551.765	-70
562.594	-0.36891	552.109	86.6667
562.938	-25.8063	552.453	306.667
563.282	41.1908	552.796	-70
563.625	20.2766	553.14	386.667
563.969	74.3625	553.484	-76.6667
564.313	-24.5514	553.827	113.333
564.656	73.5344	554.171	-170
565	-28.3797	554.515	76.6667
565.344	62.7061	554.858	160
565.687	-31.208	555.202	-40
566.031	-18.1221	555.546	223.333
566.375	14.9637	555.889	243.333
566.719	28.0496	556.233	226.667
567.062	-25.8646	556.577	-56.6667
567.406	-2.7787	556.92	-26.6667
567.75	-54.6928	557.264	110
568.093	77.393	557.607	90
568.437	-80.5211	557.951	206.667
568.781	-144.435	558.295	530
569.124	-55.3496	558.638	-353.333
569.468	135.736	558.982	146.667
569.812	-6.17784	559.326	250
570.155	-14.0922	559.669	180
570.499	24.9937	560.013	-316.667
570.843	87.0795	560.357	-363.333
571.186	-29.8348	560.7	186.667
571.53	-25.7489	561.044	30
571.874	-59.6632	561.387	-100
572.217	-2.57761	561.731	126.667
572.561	57.5082	562.075	70
572.905	-99.4061	562.418	-290
573.248	5.6796	562.762	-160
573.592	113.765	563.106	36.6667
573.935	13.8511	563.449	-533.333
574.279	9.93679	563.793	586.667
574.623	-22.2755	564.136	33.3333
574.966	-86.5256	564.48	243.333
575.31	-66.7758	564.824	-593.333
575.654	108.974	565.167	50
575.997	-52.2761	565.511	103.333
576.341	-27.5263	565.854	203.333
576.685	5.22359	566.198	-406.667
577.028	50.9734	566.542	-93.3333
577.372	5.72328	566.885	-130
577.715	-43.5269	567.229	233.333
578.059	38.2229	567.572	196.667
578.403	23.9727	567.916	-236.667
578.746	30.7225	568.26	-276.667
579.09	-4.52766	568.603	213.333
579.433	6.22205	568.947	213.333
579.777	54.9719	569.29	116.667
580.121	-48.2784	569.634	-3.33333
580.464	-69.5286	569.978	183.333
580.808	92.2211	570.321	303.333
581.151	-8.029	570.665	43.3333
581.495	43.7207	571.008	-73.3333
581.839	-38.5296	571.352	-216.667
582.182	78.2203	571.695	-3.33333
582.526	81.97	572.039	-260
582.869	42.7197	572.383	110
583.213	6.46938	572.726	-156.667
583.556	1.2191	573.07	-243.333
583.9	131.969	573.413	223.333
584.244	1.71863	573.757	-300
584.587	50.4684	574.1	-206.667
584.931	12.2179	574.444	150
585.274	80.9676	574.787	123.333
585.618	80.7173	575.131	-420
585.961	44.4671	575.475	-293.333
586.305	8.21675	575.818	270
586.649	-74.0335	576.162	-360
586.992	17.716	576.505	3.33333
587.336	122.466	576.849	66.6667
587.679	-20.7845	577.192	-446.667
588.023	48.7708	577.536	463.333
588.366	-5.87992	577.879	-100
588.71	101.469	578.223	6.66667
589.053	-20.1812	578.567	320
589.397	-50.8318	578.91	-103.333
589.74	-9.48255	579.254	40
590.084	-7.13314	579.597	576.667
590.427	37.2161	579.941	-206.667
590.771	-37.4345	580.284	33.3333
591.115	-21.085	580.628	-290
591.458	-3.73565	580.971	0
591.802	-6.38635	581.315	-453.333
592.145	19.963	581.658	-320
592.489	47.3124	582.002	-336.667
592.832	20.6619	582.345	-33.3333
593.176	67.0113	582.689	-660
593.519	9.36066	583.032	-196.667
593.863	15.7101	583.376	-423.333
594.206	81.0594	583.719	-116.667
594.55	29.409	584.063	-333.333
594.893	-68.2416	584.406	353.333
595.237	37.1078	584.75	-10
595.58	139.457	585.093	276.667
595.924	100.807	585.437	336.667
596.267	19.1561	585.78	-440
596.611	-56.4945	586.124	140
596.954	-51.145	586.467	76.6667
597.297	22.2044	586.811	153.333
597.641	-20.4461	587.154	123.333
597.984	-75.0965	587.498	120
598.328	44.2529	587.841	326.667
598.671	50.6024	588.185	350
599.015	53.9518	588.528	286.667
599.358	20.3013	588.872	43.3333
599.702	-20.3492	589.215	86.6667
600.045	84.0003	589.559	310
		589.902	206.667
		590.246	-40
		590.589	283.333
		590.933	183.333
		591.276	-190
		591.62	140
		591.963	-80
		592.306	190
		592.65	16.6667
		592.993	93.3333
		593.337	-193.333
		593.68	230
		594.024	100
		594.367	-80
		594.711	0
		595.054	-6.66667
		595.397	80
		595.741	240
		596.084	-246.667
		596.428	233.333
		596.771	-110
		597.115	106.667
		597.458	273.333
		597.802	-73.3333
		598.145	80
		598.488	33.3333
		598.832	-123.333
		599.175	253.333
		599.519	153.333
		599.862	393.333
		600.205	-96.6667
		600.549	160
		600.892	136.667
		601.236	-53.3333
		601.579	180
		601.922	-193.333
		602.266	470
		602.609	-316.667
		602.953	220
		603.296	103.333
		603.639	-253.333
		603.983	-173.333
		604.326	-226.667
		604.67	-230
		605.013	3.33333
		605.356	-236.667
		605.7	-220
		606.043	-100
		606.387	-3.33333
		606.73	-536.667
		607.073	-410
		607.417	-306.667
		607.76	433.333
		608.103	-63.3333
		608.447	250
		608.79	-456.667
		609.133	-123.333
		609.477	-53.3333
		609.82	-220
		610.164	-86.6667
		610.507	-20
		610.85	180
		611.194	233.333
		611.537	246.667
		611.88	86.6667
		612.224	-3.33333
		612.567	-163.333
		612.91	173.333
		613.254	240
		613.597	-140
		613.94	-43.3333
		614.284	-286.667
		614.627	-340
		614.97	-73.3333
		615.314	63.3333
		615.657	-100
		616	-700
		616.344	553.333
		616.687	-90
		617.03	170
		617.373	-250
		617.717	46.6667
		618.06	320
		618.403	40
		618.747	-456.667
		619.09	73.3333
		619.433	323.333
		619.777	506.667
		620.12	-93.3333
		620.463	103.333
		620.806	50
		621.15	-116.667
		621.493	-10
		621.836	-290
		622.179	-320
		622.523	-103.333
		622.866	90
		623.209	93.3333
		623.553	223.333
		623.896	-456.667
		624.239	350
		624.582	-103.333
		624.926	333.333
		625.269	-326.667
		625.612	33.3333
		625.955	-103.333
		626.299	113.333
		626.642	-153.333
		626.985	-370
		627.328	96.6667
		627.672	-186.667
		628.015	-290
		628.358	196.667
		628.701	323.333
		629.045	-80
		629.388	3.33333
		629.731	163.333
		630.074	163.333
		630.417	-96.6667
		630.761	-60
		631.104	350
		631.447	370
		631.79	430
		632.134	-26.6667
		632.477	-176.667
		632.82	-290
		633.163	-323.333
		633.506	-200
		633.85	283.333
		634.193	-10
		634.536	83.3333
		634.879	33.3333
		635.222	200
		635.565	196.667
		635.909	-230
		636.252	-13.3333
		636.595	10
		636.938	-203.333
		637.281	-396.667
		637.625	566.667
		637.968	46.6667
		638.311	-120
		638.654	160
		638.997	-113.333
		639.34	56.6667
		639.684	-216.667
		640.027	6.66667
		640.37	93.3333
		640.713	53.3333
		641.056	226.667
		641.399	-36.6667
		641.742	273.333
		642.086	306.667
		642.429	356.667
		642.772	-323.333
		643.115	-230
		643.458	-143.333
		643.801	170
		644.144	-223.333
		644.488	-246.667
		644.831	70
		645.174	-320
		645.517	-160
		645.86	-120
		646.203	-46.6667
		646.546	-76.6667
		646.889	-113.333
		647.232	496.667
		647.576	143.333
		647.919	123.333
		648.262	-83.3333
		648.605	-240
		648.948	120
		649.291	143.333
		649.634	-216.667
		649.977	600
		650.32	3.33333
		650.663	213.333
		651.006	-46.6667
		651.349	173.333
		651.693	0
		652.036	63.3333
		652.379	336.667
		652.722	186.667
		653.065	-133.333
		653.408	-230
		653.751	-173.333
		654.094	33.3333
		654.437	-240
		654.78	-60
		655.123	-210
		655.466	126.667
		655.809	100
		656.152	116.667
		656.495	96.6667
		656.838	466.667
		657.181	286.667
		657.524	83.3333
		657.867	-13.3333
		658.21	-56.6667
		658.553	143.333
		658.896	410
		659.24	-210
		659.583	6.66667
		659.926	-30
		660.269	-183.333
		660.612	83.3333
		660.955	-16.6667
		661.298	-36.6667
		661.641	-270
		661.984	-470
		662.327	130
		662.669	-160
		663.013	-293.333
		663.355	-73.3333
		663.698	273.333
		664.041	-43.3333
		664.384	-106.667
		664.727	20
		665.07	-133.333
		665.413	326.667
		665.756	346.667
		666.099	13.3333
		666.442	-83.3333
		666.785	-86.6667
		667.128	53.3333
		667.471	-53.3333
		667.814	380
		668.157	50
		668.5	43.3333
		668.843	216.667
		669.186	203.333
		669.529	86.6667
		669.872	413.333
		670.215	-13.3333
		670.558	-50
		670.901	-76.6667
		671.243	70
		671.586	-216.667
		671.929	-13.3333
		672.272	-356.667
		672.615	256.667
		672.958	-16.6667
		673.301	200
		673.644	40
		673.987	-406.667
		674.33	-90
		674.672	350
		675.015	-183.333
		675.358	-143.333
		675.701	-230
		676.044	-296.667
		676.387	10
		676.73	-773.333
		677.073	446.667
		677.416	-226.667
		677.758	133.333
		678.101	36.6667
		678.444	-103.333
		678.787	-150
		679.13	-303.333
		679.473	-366.667
		679.816	143.333
		680.159	283.333
		680.501	263.333
		680.844	16.6667
		681.187	500
		681.53	-383.333
		681.873	-90
		682.216	-523.333
		682.558	253.333
		682.901	93.3333
		683.244	406.667
		683.587	-226.667
		683.93	143.333
		684.273	293.333
		684.615	-113.333
		684.958	-323.333
		685.301	270
		685.644	-46.6667
		685.987	-263.333
		686.329	-83.3333
		686.672	423.333
		687.015	40
		687.358	240
		687.701	-60
		688.043	296.667
		688.386	233.333
		688.729	63.3333
		689.072	-136.667
		689.414	-306.667
		689.757	-253.333
		690.1	173.333
		690.443	206.667
		690.786	50
		691.128	26.6667
		691.471	13.3333
		691.814	-13.3333
		692.157	-116.667
		692.499	183.333
		692.842	150
		693.185	76.6667
		693.528	30
		693.87	-156.667
		694.213	223.333
		694.556	316.667
		694.899	66.6667
		695.241	-126.667
		695.584	-486.667
		695.927	416.667
		696.269	-83.3333
		696.612	-123.333
		696.955	80
		697.298	-456.667
		697.64	-270
		697.983	-113.333
		698.326	73.3333
		698.668	33.3333
		699.011	240
		699.354	-186.667
		699.696	230
		700.039	86.6667
		700.382	-686.667
		700.725	-133.333
		701.067	-630
		701.41	-370
		701.753	-293.333
		702.095	250
		702.438	-160
		702.781	-146.667
		703.123	-310
		703.466	170
		703.809	-316.667
		704.151	-6.66667
		704.494	113.333
		704.837	-746.667
		705.179	126.667
		705.522	130
		705.864	43.3333
		706.207	-116.667
		706.55	520
		706.892	-336.667
		707.235	-93.3333
		707.578	3.33333
		707.92	550
		708.263	-200
		708.605	253.333
		708.948	-20
		709.291	183.333
		709.633	-73.3333
		709.976	226.667
		710.318	-180
		710.661	-126.667
		711.004	-93.3333
		711.346	-343.333
		711.689	66.6667
		712.031	510
		712.374	136.667
		712.717	-286.667
		713.059	143.333
		713.402	280
		713.744	-70
		714.087	236.667
		714.429	336.667
		714.772	-60
		715.115	-243.333
		715.457	193.333
		715.8	-90
		716.142	-276.667
		716.485	-90
		716.827	150
		717.17	166.667
		717.512	-250
		717.855	-403.333
		718.197	363.333
		718.54	-226.667
		718.882	-280
		719.225	113.333
		719.567	106.667
		719.91	130
		720.253	-93.3333
		720.595	150
		720.938	-346.667
		721.28	196.667
		721.623	-86.6667
		721.965	-316.667
		722.308	43.3333
		722.65	16.6667
		722.992	230
		723.335	-126.667
		723.677	-156.667
		724.02	120
		724.362	-193.333
		724.705	330
		725.047	60
		725.39	320
		725.732	-33.3333
		726.075	-466.667
		726.417	-223.333
		726.76	-73.3333
		727.102	-73.3333
		727.445	-216.667
		727.787	-3.33333
		728.129	-16.6667
		728.472	-273.333
		728.814	-193.333
		729.157	76.6667
		729.499	-43.3333
		729.842	193.333
		730.184	-60
		730.526	-143.333
		730.869	-336.667
		731.211	-286.667
		731.554	-46.6667
		731.896	-230
		732.238	20
		732.581	-366.667
		732.923	-263.333
		733.266	43.3333
		733.608	220
		733.95	116.667
		734.293	-46.6667
		734.635	-213.333
		734.977	-16.6667
		735.32	-143.333
		735.662	-220
		736.005	580
		736.347	-523.333
		736.689	-113.333
		737.032	66.6667
		737.374	76.6667
		737.716	140
		738.059	-200
		738.401	-56.6667
		738.743	180
		739.086	-46.6667
		739.428	-103.333
		739.77	50
		740.113	33.3333
		740.455	-46.6667
		740.797	-160
		741.14	120
		741.482	-273.333
		741.824	283.333
		742.167	13.3333
		742.509	256.667
		742.851	-740
		743.193	10
		743.536	226.667
		743.878	-93.3333
		744.22	-206.667
		744.563	-60
		744.905	3.33333
		745.247	-270
		745.589	-173.333
		745.932	-80
		746.274	70
		746.616	-6.66667
		746.958	566.667
		747.301	-183.333
		747.643	73.3333
		747.985	-380
		748.328	-220
		748.67	-56.6667
		749.012	300
		749.354	323.333
		749.696	23.3333
		750.039	193.333
		750.381	226.667
		750.723	216.667
		751.065	-86.6667
		751.408	-166.667
		751.75	350
		752.092	226.667
		752.434	-110
		752.776	376.667
		753.119	96.6667
		753.461	-150
		753.803	230
		754.145	-130
		754.487	250
		754.83	53.3333
		755.172	-50
		755.514	116.667
		755.856	-96.6667
		756.198	-130
		756.54	203.333
		756.883	-370
		757.225	-260
		757.567	-340
		757.909	390
		758.251	-63.3333
		758.593	106.667
		758.935	86.6667
		759.278	533.333
		759.62	140
		759.962	173.333
		760.304	-383.333
		760.646	66.6667
		760.988	-80
		761.33	103.333
		761.672	356.667
		762.015	146.667
		762.357	-200
		762.699	116.667
		763.041	30
		763.383	463.333
		763.725	-43.3333
		764.067	-56.6667
		764.409	53.3333
		764.751	-60
		765.093	-66.6667
		765.435	220
		765.777	-113.333
		766.12	423.333
		766.462	23.3333
		766.804	103.333
		767.146	-186.667
		767.488	63.3333
		767.83	106.667
		768.172	-280
		768.514	443.333
		768.856	-56.6667
		769.198	-140
		769.54	320
		769.882	246.667
		770.224	46.6667
		770.566	-70
		770.908	480
		771.25	170
		771.592	-53.3333
		771.934	130
		772.276	-163.333
		772.618	296.667
		772.96	-240
		773.302	-276.667
		773.644	213.333
		773.986	150
		774.328	43.3333
		774.67	-3.33333
		775.012	-153.333
		775.354	-363.333
		775.696	-153.333
		776.038	-83.3333
		776.38	-253.333
		776.722	-40
		777.064	156.667
		777.406	153.333
		777.748	293.333
		778.09	-60
		778.432	480
		778.774	-253.333
		779.115	-170
		779.457	-586.667
		779.799	-86.6667
		780.141	320
		780.483	253.333
		780.825	413.333
		781.167	296.667
		781.509	166.667
		781.851	-13.3333
		782.193	-3.33333
		782.535	-90
		782.876	-233.333
		783.218	30
		783.56	-63.3333
		783.902	90
		784.244	-126.667
		784.586	240
		784.928	16.6667
		785.27	220
		785.611	426.667
		785.953	-86.6667
		786.295	333.333
		786.637	-153.333
		786.979	-110
		787.321	106.667
		787.663	-386.667
		788.004	-106.667
		788.346	-123.333
		788.688	63.3333
		789.03	96.6667
		789.372	-470
		789.713	-106.667
		790.055	123.333
		790.397	-190
		790.739	-23.3333
		791.081	-213.333
		791.422	-66.6667
		791.764	-6.66667
		792.106	183.333
		792.448	76.6667
		792.79	-153.333
		793.131	-196.667
		793.473	-316.667
		793.815	-340
		794.157	50
		794.499	-126.667
		794.84	190
		795.182	-173.333
		795.524	20
		795.866	-246.667
		796.207	33.3333
		796.549	-60
		796.891	-210
		797.232	-53.3333
		797.574	140
		797.916	536.667
		798.258	353.333
		798.599	-266.667
		798.941	-260
		799.283	-536.667
		799.625	200
		799.966	-356.667
		800.308	-20
		800.65	520
		800.991	-116.667
		801.333	-156.667
		801.675	-450
		802.016	-286.667
		802.358	-803.333
		802.7	290
		803.041	330
		803.383	146.667
		803.725	140
		804.066	200
		804.408	-90
		804.75	133.333
		805.091	-326.667
		805.433	100
		805.775	123.333
		806.116	286.667
		806.458	-346.667
		806.799	126.667
		807.141	93.3333
		807.483	-36.6667
		807.824	-60
		808.166	310
		808.508	-280
		808.849	313.333
		809.191	763.333
		809.532	-13.3333
		809.874	336.667
		810.216	46.6667
		810.557	256.667
		810.899	-270
		811.24	376.667
		811.582	386.667
		811.923	20
		812.265	70
		812.607	73.3333
		812.948	-186.667
		813.29	330
		813.631	-270
		813.973	-146.667
		814.314	33.3333
		814.656	-170
		814.997	-316.667
		815.339	-30
		815.68	-246.667
		816.022	-166.667
		816.363	83.3333
		816.705	203.333
		817.046	100
		817.388	-356.667
		817.729	120
		818.071	-100
		818.412	-40
		818.754	143.333
		819.095	320
		819.437	76.6667
		819.778	-280
		820.12	330
		820.461	-393.333
		820.803	-566.667
		821.144	103.333
		821.486	383.333
		821.827	-223.333
		822.169	313.333
		822.51	-26.6667
		822.851	123.333
		823.193	-93.3333
		823.534	123.333
		823.876	23.3333
		824.217	-286.667
		824.559	-340
		824.9	173.333
		825.241	416.667
		825.583	330
		825.924	310
		826.266	-333.333
		826.607	-10
		826.948	166.667
		827.29	393.333
		827.631	40
		827.973	146.667
		828.314	543.333
		828.655	-210
		828.997	190
		829.338	140
		829.679	180
		830.021	-166.667
		830.362	-373.333
		830.704	230
		831.045	73.3333
		831.386	-333.333
		831.728	-226.667
		832.069	-20
		832.41	250
		832.752	-160
		833.093	-166.667
		833.434	-56.6667
		833.775	100
		834.117	-113.333
		834.458	-190
		834.799	266.667
		835.141	-403.333
		835.482	-383.333
		835.823	-53.3333
		836.165	-106.667
		836.506	276.667
		836.847	253.333
		837.188	-403.333
		837.53	-153.333
		837.871	56.6667
		838.212	143.333
		838.553	-46.6667
		838.895	-216.667
		839.236	240
		839.577	150
		839.918	263.333
		840.26	26.6667
		840.601	16.6667
		840.942	203.333
		841.283	-230
		841.625	136.667
		841.966	110
		842.307	156.667
		842.648	-243.333
		842.989	300
		843.331	233.333
		843.672	16.6667
		844.013	256.667
		844.354	326.667
		844.695	163.333
		845.036	143.333
		845.378	76.6667
		845.719	-126.667
		846.06	-130
		846.401	110
		846.742	73.3333
		847.083	-43.3333
		847.424	-263.333
		847.766	133.333
		848.107	-220
		848.448	116.667
		848.789	-16.6667
		849.13	383.333
		849.471	-180
		849.812	136.667
		850.154	-140
		850.495	-33.3333
		850.836	-100
		851.177	-20
		851.518	210
		851.859	-180
		852.2	453.333
		852.541	-496.667
		852.882	183.333
		853.223	420
		853.564	376.667
		853.905	-60
		854.247	-70
		854.588	-6.66667
		854.929	-23.3333
		855.27	256.667
		855.611	-180
		855.952	-80
		856.293	-53.3333
		856.634	-223.333
		856.975	-130
		857.316	750
		857.657	-190
		857.998	173.333
		858.339	-130
		858.68	226.667
		859.021	243.333
		859.362	-160
		859.703	86.6667
		860.044	-156.667
		860.385	-246.667
		860.726	-26.6667
		861.067	256.667
		861.408	33.3333
		861.749	3.33333
		862.09	36.6667
		862.431	-433.333
		862.772	3.33333
		863.112	190
		863.453	70
		863.794	-136.667
		864.135	-40
		864.476	70
		864.817	-166.667
		865.158	220
		865.499	-110
		865.84	-260
		866.181	-86.6667
		866.522	-193.333
		866.863	-143.333
		867.203	3.33333
		867.544	190
		867.885	-130
		868.226	43.3333
		868.567	-250
		868.908	86.6667
		869.249	-310
		869.59	-83.3333
		869.93	33.3333
		870.271	86.6667
		870.612	370
		870.953	153.333
		871.294	-80
		871.635	13.3333
		871.976	-100
		872.316	546.667
		872.657	-6.66667
		872.998	-393.333
		873.339	-76.6667
		873.68	73.3333
		874.02	593.333
		874.361	-136.667
		874.702	-56.6667
		875.043	-460
		875.384	-300
		875.724	196.667
		876.065	-183.333
		876.406	-33.3333
		876.747	230
		877.087	-283.333
		877.428	606.667
		877.769	-216.667
		878.11	100
		878.451	300
		878.791	-80
		879.132	223.333
		879.473	-483.333
		879.813	-53.3333
		880.154	-70
		880.495	0
		880.836	-406.667
		881.176	-143.333
		881.517	143.333
		881.858	-170
		882.198	230
		882.539	433.333
		882.88	146.667
		883.22	-116.667
		883.561	96.6667
		883.902	-13.3333
		884.242	310
		884.583	33.3333
		884.924	163.333
		885.264	16.6667
		885.605	106.667
		885.946	-203.333
		886.286	-83.3333
		886.627	-143.333
		886.968	26.6667
		887.308	-256.667
		887.649	-233.333
		887.99	183.333
		888.33	-166.667
		888.671	-340
		889.011	-180
		889.352	-173.333
		889.693	0
		890.033	250
		890.374	43.3333
		890.714	123.333
		891.055	-163.333
		891.395	-200
		891.736	300
		892.077	-43.3333
		892.417	-143.333
		892.758	-263.333
		893.098	-10
		893.439	203.333
		893.779	-316.667
		894.12	-103.333
		894.46	183.333
		894.801	-270
		895.141	63.3333
		895.482	293.333
		895.823	193.333
		896.163	120
		896.503	16.6667
		896.844	-20
		897.185	-326.667
		897.525	16.6667
		897.865	-120
		898.206	406.667
		898.546	-300
		898.887	123.333
		899.227	-643.333
		899.568	400
		899.908	-20
		900.249	43.3333
		900.589	56.6667
		900.93	373.333
		901.27	416.667
		901.61	-303.333
		901.951	70
		902.291	-10
		902.632	293.333
		902.972	393.333
		903.313	6.66667
		903.653	-216.667
		903.993	-103.333
		904.334	-56.6667
		904.674	-260
		905.015	-303.333
		905.355	-166.667
		905.695	306.667
		906.036	-20
		906.376	-293.333
		906.716	280
		907.057	13.3333
		907.397	130
		907.737	6.66667
		908.078	-190
		908.418	-236.667
		908.758	440
		909.099	-46.6667
		909.439	-203.333
		909.779	-193.333
		910.12	486.667
		910.46	-233.333
		910.8	-210
		911.141	-116.667
		911.481	-216.667
		911.821	-210
		912.162	-170
		912.502	376.667
		912.842	-156.667
		913.182	-13.3333
		913.523	90
		913.863	-206.667
		914.203	146.667
		914.543	-413.333
		914.884	-36.6667
		915.224	-66.6667
		915.564	80
		915.904	-250
		916.245	-433.333
		916.585	-186.667
		916.925	-176.667
		917.265	173.333
		917.605	-216.667
		917.946	116.667
		918.286	443.333
		918.626	63.3333
		918.966	146.667
		919.306	463.333
		919.647	100
		919.987	460
		920.327	206.667
		920.667	-40
		921.007	63.3333
		921.347	196.667
		921.688	-83.3333
		922.028	-163.333
		922.368	-223.333
		922.708	-160
		923.048	63.3333
		923.388	-503.333
		923.728	186.667
		924.068	233.333
		924.409	330
		924.749	-173.333
		925.089	-20
		925.429	-413.333
		925.769	560
		926.109	3.33333
		926.449	-56.6667
		926.789	-130
		927.129	300
		927.469	106.667
		927.809	-56.6667
		928.149	113.333
		928.489	166.667
		928.829	286.667
		929.17	-13.3333
		929.51	230
		929.85	110
		930.19	56.6667
		930.53	496.667
		930.87	286.667
		931.21	93.3333
		931.55	-100
		931.89	160
		932.23	183.333
		932.57	236.667
		932.91	186.667
		933.25	370
		933.59	123.333
		933.93	-350
		934.27	-96.6667
		934.61	-56.6667
		934.949	-220
		935.289	-360
		935.629	-23.3333
		935.969	386.667
		936.309	-493.333
		936.649	-30
		936.989	-336.667
		937.329	-153.333
		937.669	213.333
		938.009	263.333
		938.349	260
		938.689	100
		939.029	-96.6667
		939.368	253.333
		939.708	376.667
		940.048	-170
		940.388	-103.333
		940.728	-146.667
		941.068	93.3333
		941.408	216.667
		941.747	50
		942.087	-26.6667
		942.427	-316.667
		942.767	-123.333
		943.107	363.333
		943.447	-206.667
		943.787	10
		944.126	-183.333
		944.466	220
		944.806	183.333
		945.146	-180
		945.486	136.667
		945.825	-93.3333
		946.165	-320
		946.505	330
		946.845	-73.3333
		947.185	33.3333
		947.524	-136.667
		947.864	-390
		948.204	-136.667
		948.544	-360
		948.883	-56.6667
		949.223	513.333
		949.563	-126.667
		949.902	176.667
		950.242	-96.6667
		950.582	396.667
		950.922	56.6667
		951.261	-440
		951.601	-116.667
		951.941	-323.333
		952.28	70
		952.62	-170
		952.96	-376.667
		953.299	-140
		953.639	60
		953.979	-233.333
		954.319	80
		954.658	293.333
		954.998	-63.3333
		955.338	-186.667
		955.677	93.3333
		956.017	-76.6667
		956.356	-53.3333
		956.696	-40
		957.036	156.667
		957.375	-166.667
		957.715	-103.333
		958.054	13.3333
		958.394	40
		958.734	70
		959.073	0
		959.413	-23.3333
		959.752	140
		960.092	653.333
		960.432	70
		960.771	-96.6667
		961.111	-76.6667
		961.45	133.333
		961.79	-193.333
		962.129	153.333
		962.469	-70
		962.808	-253.333
		963.148	-103.333
		963.487	213.333
		963.827	-73.3333
		964.167	136.667
		964.506	-13.3333
		964.846	-26.6667
		965.185	-33.3333
		965.525	-123.333
		965.864	-160
		966.203	-226.667
		966.543	280
		966.882	-353.333
		967.222	-470
		967.561	340
		967.901	-130
		968.24	-6.66667
		968.58	120
		968.919	-420
		969.259	3.33333
		969.598	80
		969.937	70
		970.277	86.6667
		970.616	453.333
		970.956	10
		971.295	203.333
		971.634	3.33333
		971.974	-370
		972.313	-453.333
		972.653	3.33333
		972.992	106.667
		973.331	190
		973.671	-380
		974.01	-340
		974.349	-193.333
		974.689	16.6667
		975.028	260
		975.367	-26.6667
		975.707	30
		976.046	146.667
		976.385	276.667
		976.725	60
		977.064	-80
		977.403	183.333
		977.743	-166.667
		978.082	60
		978.421	46.6667
		978.761	336.667
		979.1	-196.667
		979.439	380
		979.778	-250
		980.118	310
		980.457	496.667
		980.796	-430
		981.135	-306.667
		981.475	230
		981.814	-190
		982.153	63.3333
		982.492	223.333
		982.832	-196.667
		983.171	-156.667
		983.51	-236.667
		983.849	-160
		984.188	-223.333
		984.528	-496.667
		984.867	-510
		985.206	-430
		985.545	-380
		985.884	-160
		986.223	313.333
		986.563	-110
		986.902	-153.333
		987.241	-3.33333
		987.58	-56.6667
		987.919	-163.333
		988.258	-313.333
		988.597	246.667
		988.937	130
		989.276	-140
		989.615	-36.6667
		989.954	-110
		990.293	553.333
		990.632	-96.6667
		990.971	6.66667
		991.31	20
		991.649	276.667
		991.988	-53.3333
		992.327	-33.3333
		992.667	-83.3333
		993.006	-96.6667
		993.345	56.6667
		993.684	-233.333
		994.023	113.333
		994.362	110
		994.701	120
		995.04	440
		995.379	243.333
		995.718	376.667
		996.057	230
		996.396	-73.3333
		996.735	110
			--
			--
		Date and Time: Tue Oct 11 10:25:01 2022	--
		Software Version: 4.28.30026.0	--
		Temperature (C): -40	--
		Model: DU970_UVB	--
		Data Type: Counts (Bg Corrected)	--
		Acquisition Mode: Accumulate	--
		Trigger Mode: Internal	--
		Exposure Time (secs): 0.1	--
		Accumulate Cycle Time (secs): 0.1017	--
		Frequency (Hz): 9.8328	--
		Number of Accumulations: 200	--
		Readout Mode: Full Vertical Binning	--
		Horizontal binning: 1	--
		Horizontally flipped: false	--
		Vertical Shift Speed (usecs): 4.95	--
		Pixel Readout Rate (MHz): 2.5	--
		Baseline Clamp: ON	--
		Clock Amplitude: Normal	--
		Output Amplifier: Conventional	--
		Serial Number: 6198	--
		Pre-Amplifier Gain: 1x	--
		Spurious Noise Filter Mode: No Filter	--
		Photon counted: false	--
		Data Averaging Filter Mode: No Filter	--
		SR303i:	--
		Serial Number: SR0126	--
		Wavelength (nm): 724.02	--
		Grating Groove Density (l/mm):150	--
		Grating Blaze: 500	--
		Output Flipper Port: Direct	--
		Filter: 2-420 nm	--
		Input Side Slit Width (um): 500	--

## Sheet: 3c
	Target	IPA
0	0.00018242	-6.52612e-06
1.0001e-10	-0.000199389	-6.52612e-06
2.0002e-10	2.12116e-05	0
3.0003e-10	0.000118785	1.30522e-05
4.0004e-10	-0.000195147	9.78917e-06
5.0005e-10	-0.000152724	9.78917e-06
6.0006e-10	-0.000152724	3.26306e-06
7.0007e-10	-1.2727e-05	9.78917e-06
8.0008e-10	0.000118785	3.26306e-06
9.0009e-10	-8.48464e-06	3.26306e-06
1.0001e-09	0.000169693	0
1.10011e-09	-0.00012727	-6.52612e-06
1.20012e-09	-3.81809e-05	9.78917e-06
1.30013e-09	1.2727e-05	-3.26306e-06
1.40014e-09	-0.00018242	-6.52612e-06
1.50015e-09	-2.96962e-05	3.26306e-06
1.60016e-09	-2.96962e-05	-6.52612e-06
1.70017e-09	5.93925e-05	0
1.80018e-09	8.06041e-05	3.26306e-06
1.90019e-09	-8.48464e-06	1.63153e-05
2.0002e-09	8.48464e-06	-6.52612e-06
2.10021e-09	-9.33311e-05	-9.78917e-06
2.20022e-09	-5.93925e-05	6.52612e-06
2.30023e-09	-6.36348e-05	3.26306e-06
2.40024e-09	-0.000165451	3.26306e-06
2.50025e-09	0.000271509	6.52612e-06
2.60026e-09	-1.69693e-05	-3.26306e-06
2.70027e-09	-0.000220601	9.78917e-06
2.80028e-09	8.48464e-06	1.63153e-05
2.90029e-09	8.48464e-05	-9.78917e-06
3.0003e-09	-0.00012727	0
3.10031e-09	-0.000161208	9.78917e-06
3.20032e-09	-4.24232e-05	0
3.30033e-09	-4.66655e-05	6.52612e-06
3.40034e-09	-0.00012727	0
3.50035e-09	-5.51502e-05	-6.52612e-06
3.60036e-09	-0.000123027	-9.78917e-06
3.70037e-09	-5.93925e-05	-6.52612e-06
3.80038e-09	8.48464e-06	6.52612e-06
3.90039e-09	-0.000241812	-6.52612e-06
4.0004e-09	8.48464e-05	3.26306e-06
4.10041e-09	-2.54539e-05	1.95783e-05
4.20042e-09	7.21195e-05	-6.52612e-06
4.30043e-09	0.000131512	6.52612e-06
4.40044e-09	-8.48464e-06	3.26306e-06
4.50045e-09	0.000216358	0
4.60046e-09	-0.000178177	0
4.70047e-09	-6.78771e-05	0
4.80048e-09	-8.48464e-05	3.26306e-06
4.90049e-09	-0.000263024	9.78917e-06
5.0005e-09	-2.96962e-05	6.52612e-06
5.10051e-09	8.48464e-06	-1.30522e-05
5.20052e-09	-0.000258782	-6.52612e-06
5.30053e-09	-7.21195e-05	-6.52612e-06
5.40054e-09	-7.21195e-05	-6.52612e-06
5.50055e-09	-0.000212116	3.26306e-06
5.60056e-09	-2.54539e-05	0
5.70057e-09	-9.75734e-05	-6.52612e-06
5.80058e-09	-2.54539e-05	-3.26306e-06
5.90059e-09	0.000284236	-6.52612e-06
6.0006e-09	4.66655e-05	1.30522e-05
6.10061e-09	-0.000288478	-3.26306e-06
6.20062e-09	-2.96962e-05	6.52612e-06
6.30063e-09	-2.12116e-05	-3.26306e-06
6.40064e-09	2.12116e-05	3.26306e-06
6.50065e-09	-2.54539e-05	3.26306e-06
6.60066e-09	0.000148481	-3.26306e-06
6.70067e-09	0.000224843	0
6.80068e-09	-0.000152724	6.52612e-06
6.90069e-09	2.96962e-05	-3.26306e-06
7.0007e-09	-0.000216358	0
7.10071e-09	0.000207874	3.26306e-06
7.20072e-09	-5.09079e-05	1.30522e-05
7.30073e-09	-9.33311e-05	3.26306e-06
7.40074e-09	0.000106058	-3.26306e-06
7.50075e-09	-0.000152724	1.95783e-05
7.60076e-09	-0.000114543	0
7.70077e-09	6.36348e-05	-3.26306e-06
7.80078e-09	8.48464e-06	0
7.90079e-09	2.12116e-05	9.78917e-06
8.0008e-09	-0.000178177	0
8.10081e-09	-0.000101816	1.95783e-05
8.20082e-09	-8.48464e-05	-6.52612e-06
8.30083e-09	-5.93925e-05	-1.30522e-05
8.40084e-09	-8.48464e-05	-3.26306e-06
8.50085e-09	-5.51502e-05	3.26306e-06
8.60086e-09	0.000114543	-3.26306e-06
8.70087e-09	2.54539e-05	3.26306e-06
8.80088e-09	4.24232e-06	3.26306e-06
8.90089e-09	-0.000148481	-3.26306e-06
9.0009e-09	2.12116e-05	0
9.10091e-09	-3.39386e-05	-3.26306e-06
9.20092e-09	2.96962e-05	3.26306e-06
9.30093e-09	6.36348e-05	3.26306e-06
9.40094e-09	-5.51502e-05	3.26306e-06
9.50095e-09	-3.81809e-05	6.52612e-06
9.60096e-09	2.12116e-05	-6.52612e-06
9.70097e-09	2.12116e-05	0
9.80098e-09	1.69693e-05	3.26306e-06
9.90099e-09	-0.000156966	-3.26306e-06
1.0001e-08	7.21195e-05	1.30522e-05
1.0101e-08	-0.000118785	-6.52612e-06
1.0201e-08	0	3.26306e-06
1.0301e-08	-0.000131512	3.26306e-06
1.0401e-08	-4.24232e-05	0
1.05011e-08	-7.63618e-05	-3.26306e-06
1.06011e-08	-0.000186662	-6.52612e-06
1.07011e-08	-9.33311e-05	-3.26306e-06
1.08011e-08	-0.000123027	3.26306e-06
1.09011e-08	-7.63618e-05	-6.52612e-06
1.10011e-08	4.66655e-05	3.26306e-06
1.11011e-08	4.66655e-05	0
1.12011e-08	-0.00029272	1.63153e-05
1.13011e-08	-0.000152724	-3.26306e-06
1.14011e-08	-0.000190904	0
1.15012e-08	-3.39386e-05	6.52612e-06
1.16012e-08	-0.000178177	3.26306e-06
1.17012e-08	-0.000144239	6.52612e-06
1.18012e-08	-0.000165451	-6.52612e-06
1.19012e-08	5.09079e-05	0
1.20012e-08	-0.000106058	0
1.21012e-08	-0.0001103	-9.78917e-06
1.22012e-08	-0.000169693	-9.78917e-06
1.23012e-08	6.36348e-05	-6.52612e-06
1.24012e-08	-7.63618e-05	6.52612e-06
1.25013e-08	1.69693e-05	-9.78917e-06
1.26013e-08	-2.54539e-05	-6.52612e-06
1.27013e-08	-6.36348e-05	-1.30522e-05
1.28013e-08	0.000123027	0
1.29013e-08	-2.12116e-05	0
1.30013e-08	4.24232e-06	0
1.31013e-08	-4.24232e-06	0
1.32013e-08	5.09079e-05	-3.26306e-06
1.33013e-08	-0.000207874	-3.26306e-06
1.34013e-08	2.12116e-05	6.52612e-06
1.35014e-08	-5.93925e-05	0
1.36014e-08	0	6.52612e-06
1.37014e-08	-0.000169693	-9.78917e-06
1.38014e-08	-0.000139997	-6.52612e-06
1.39014e-08	-9.33311e-05	9.78917e-06
1.40014e-08	-0.000106058	-6.52612e-06
1.41014e-08	-0.0001103	-3.26306e-06
1.42014e-08	-0.000377567	-6.52612e-06
1.43014e-08	-0.000190904	-6.52612e-06
1.44014e-08	-0.000190904	0
1.45015e-08	-0.000114543	1.95783e-05
1.46015e-08	-0.000152724	0
1.47015e-08	1.2727e-05	0
1.48015e-08	-2.96962e-05	3.26306e-06
1.49015e-08	-0.000165451	0
1.50015e-08	0.000118785	1.30522e-05
1.51015e-08	-0.00023757	3.26306e-06
1.52015e-08	-3.39386e-05	3.26306e-06
1.53015e-08	-0.000156966	1.30522e-05
1.54015e-08	-0.000326659	3.26306e-06
1.55016e-08	-5.51502e-05	6.52612e-06
1.56016e-08	-0.000135754	0
1.57016e-08	2.54539e-05	-6.52612e-06
1.58016e-08	2.54539e-05	-6.52612e-06
1.59016e-08	-8.48464e-05	3.26306e-06
1.60016e-08	-0.000106058	0
1.61016e-08	-4.24232e-05	3.26306e-06
1.62016e-08	-4.66655e-05	-6.52612e-06
1.63016e-08	-5.51502e-05	-3.26306e-06
1.64016e-08	0.000106058	1.30522e-05
1.65017e-08	0.000135754	3.26306e-06
1.66017e-08	0.000101816	6.52612e-06
1.67017e-08	-0.000118785	3.26306e-06
1.68017e-08	-0.000212116	6.52612e-06
1.69017e-08	0.000123027	6.52612e-06
1.70017e-08	-0.000555744	0
1.71017e-08	-0.000169693	3.26306e-06
1.72017e-08	-0.000165451	0
1.73017e-08	-9.75734e-05	-6.52612e-06
1.74017e-08	7.63618e-05	6.52612e-06
1.75018e-08	2.12116e-05	0
1.76018e-08	-0.000178177	-3.26306e-06
1.77018e-08	4.66655e-05	-9.78917e-06
1.78018e-08	-0.000195147	1.30522e-05
1.79018e-08	-0.000186662	-6.52612e-06
1.80018e-08	-6.78771e-05	0
1.81018e-08	-0.000186662	6.52612e-06
1.82018e-08	-0.000199389	0
1.83018e-08	-0.000203631	6.52612e-06
1.84018e-08	1.69693e-05	9.78917e-06
1.85019e-08	-0.000403021	3.26306e-06
1.86019e-08	-3.39386e-05	1.63153e-05
1.87019e-08	-0.000199389	3.26306e-06
1.88019e-08	-0.000144239	-6.52612e-06
1.89019e-08	-0.000250297	-3.26306e-06
1.90019e-08	-0.000263024	0
1.91019e-08	-0.000118785	0
1.92019e-08	-5.93925e-05	-6.52612e-06
1.93019e-08	-0.000313932	3.26306e-06
1.94019e-08	-0.000118785	6.52612e-06
1.9502e-08	-0.000152724	-6.52612e-06
1.9602e-08	-2.12116e-05	2.93675e-05
1.9702e-08	-5.93925e-05	-6.52612e-06
1.9802e-08	-0.000203631	1.63153e-05
1.9902e-08	-4.66655e-05	0
2.0002e-08	4.24232e-06	6.52612e-06
2.0102e-08	-6.36348e-05	-6.52612e-06
2.0202e-08	-0.000279993	6.52612e-06
2.0302e-08	-0.000156966	0
2.0402e-08	-0.000144239	-3.26306e-06
2.05021e-08	-0.000144239	9.78917e-06
2.06021e-08	-0.000279993	-6.52612e-06
2.07021e-08	-0.000356355	-3.26306e-06
2.08021e-08	4.24232e-06	-1.30522e-05
2.09021e-08	-0.000241812	0
2.10021e-08	-6.36348e-05	1.30522e-05
2.11021e-08	4.24232e-05	6.52612e-06
2.12021e-08	-0.000169693	-3.26306e-06
2.13021e-08	-0.000207874	1.30522e-05
2.14021e-08	-0.000131512	1.30522e-05
2.15022e-08	0.000161208	-1.30522e-05
2.16022e-08	-0.000386051	6.52612e-06
2.17022e-08	-0.00012727	6.52612e-06
2.18022e-08	0.000118785	3.26306e-06
2.19022e-08	-0.000195147	-6.52612e-06
2.20022e-08	2.12116e-05	-6.52612e-06
2.21022e-08	-0.000106058	6.52612e-06
2.22022e-08	0.000118785	4.89459e-05
2.23022e-08	0.000207874	0.000133785
2.24022e-08	0.000678771	0.000495985
2.25023e-08	0.01261	0.00781
2.26023e-08	0.28485	0.24372
2.27023e-08	1	1
2.28023e-08	0.7047	0.73821
2.29023e-08	0.3635	0.33235
2.30023e-08	0.23662	0.18677
2.31023e-08	0.17855	0.12635
2.32023e-08	0.14923	0.09478
2.33023e-08	0.13083	0.07561
2.34023e-08	0.1184	0.06326
2.35024e-08	0.1101	0.05432
2.36024e-08	0.10217	0.0462
2.37024e-08	0.09808	0.04219
2.38024e-08	0.09325	0.03768
2.39024e-08	0.09003	0.03393
2.40024e-08	0.08631	0.03091
2.41024e-08	0.08592	0.02821
2.42024e-08	0.08305	0.02654
2.43024e-08	0.08186	0.02494
2.44024e-08	0.08081	0.02422
2.45025e-08	0.08059	0.02341
2.46025e-08	0.08057	0.0229
2.47025e-08	0.07742	0.02036
2.48025e-08	0.07584	0.01885
2.49025e-08	0.0756	0.01797
2.50025e-08	0.07338	0.01654
2.51025e-08	0.07256	0.01514
2.52025e-08	0.07291	0.01452
2.53025e-08	0.07129	0.01421
2.54025e-08	0.07129	0.01291
2.55026e-08	0.06974	0.01285
2.56026e-08	0.06973	0.01249
2.57026e-08	0.06898	0.01156
2.58026e-08	0.06878	0.01157
2.59026e-08	0.06796	0.0106
2.60026e-08	0.06662	0.01075
2.61026e-08	0.06651	0.00967
2.62026e-08	0.06631	0.00968
2.63026e-08	0.06674	0.00915
2.64026e-08	0.06608	0.00883
2.65027e-08	0.06577	0.00847
2.66027e-08	0.06488	0.00858
2.67027e-08	0.06406	0.00797
2.68027e-08	0.06375	0.0081
2.69027e-08	0.06233	0.00802
2.70027e-08	0.06282	0.00741
2.71027e-08	0.06293	0.00725
2.72027e-08	0.06168	0.00679
2.73027e-08	0.06213	0.00676
2.74027e-08	0.06229	0.00681
2.75028e-08	0.0619	0.00644
2.76028e-08	0.06145	0.00617
2.77028e-08	0.06146	0.00596
2.78028e-08	0.06037	0.00592
2.79028e-08	0.06025	0.00554
2.80028e-08	0.06025	0.00579
2.81028e-08	0.06043	0.00541
2.82028e-08	0.05972	0.00542
2.83028e-08	0.05965	0.0051
2.84028e-08	0.0596	0.00486
2.85029e-08	0.05882	0.00508
2.86029e-08	0.05886	0.00498
2.87029e-08	0.05831	0.00499
2.88029e-08	0.05797	0.00468
2.89029e-08	0.05839	0.00459
2.90029e-08	0.05714	0.00444
2.91029e-08	0.05848	0.00439
2.92029e-08	0.05728	0.0043
2.93029e-08	0.05702	0.00392
2.94029e-08	0.0566	0.0041
2.9503e-08	0.05574	0.0039
2.9603e-08	0.05681	0.00396
2.9703e-08	0.05624	0.00382
2.9803e-08	0.05557	0.00385
2.9903e-08	0.05535	0.00376
3.0003e-08	0.05588	0.00351
3.0103e-08	0.05507	0.00348
3.0203e-08	0.05538	0.0036
3.0303e-08	0.05538	0.00348
3.0403e-08	0.05563	0.00346
3.05031e-08	0.05531	0.00323
3.06031e-08	0.05433	0.00331
3.07031e-08	0.05352	0.00346
3.08031e-08	0.05329	0.00302
3.09031e-08	0.05468	0.00315
3.10031e-08	0.05394	0.0032
3.11031e-08	0.05369	0.00296
3.12031e-08	0.05417	0.00302
3.13031e-08	0.05375	0.00312
3.14031e-08	0.05325	0.00298
3.15032e-08	0.0533	0.00288
3.16032e-08	0.0528	0.00289
3.17032e-08	0.05247	0.00297
3.18032e-08	0.05288	0.00269
3.19032e-08	0.05171	0.00279
3.20032e-08	0.05265	0.0029
3.21032e-08	0.05194	0.00264
3.22032e-08	0.05193	0.00272
3.23032e-08	0.05242	0.00283
3.24032e-08	0.05163	0.00255
3.25033e-08	0.05243	0.00254
3.26033e-08	0.05139	0.00232
3.27033e-08	0.05113	0.00248
3.28033e-08	0.05033	0.00244
3.29033e-08	0.05103	0.00224
3.30033e-08	0.05047	0.00236
3.31033e-08	0.05141	0.0024
3.32033e-08	0.05083	0.00221
3.33033e-08	0.0502	0.00233
3.34033e-08	0.05094	0.00226
3.35034e-08	0.05096	0.00215
3.36034e-08	0.05044	0.00219
3.37034e-08	0.04996	0.00203
3.38034e-08	0.04969	0.00221
3.39034e-08	0.05021	0.0022
3.40034e-08	0.04973	0.00213
3.41034e-08	0.0509	0.00213
3.42034e-08	0.04978	0.00207
3.43034e-08	0.04931	0.00213
3.44034e-08	0.04977	0.00194
3.45035e-08	0.04908	0.00192
3.46035e-08	0.04942	0.00192
3.47035e-08	0.04962	0.00193
3.48035e-08	0.04858	0.00193
3.49035e-08	0.04818	0.00187
3.50035e-08	0.04797	0.00189
3.51035e-08	0.0484	0.00188
3.52035e-08	0.04782	0.00181
3.53035e-08	0.04784	0.00186
3.54035e-08	0.04761	0.00194
3.55036e-08	0.04723	0.00189
3.56036e-08	0.04691	0.00167
3.57036e-08	0.04691	0.00191
3.58036e-08	0.04789	0.00163
3.59036e-08	0.04714	0.00165
3.60036e-08	0.04694	0.00178
3.61036e-08	0.04788	0.00163
3.62036e-08	0.04715	0.00171
3.63036e-08	0.04672	0.00163
3.64036e-08	0.04594	0.0016
3.65037e-08	0.0468	0.00149
3.66037e-08	0.04665	0.00171
3.67037e-08	0.04559	0.00159
3.68037e-08	0.04688	0.00149
3.69037e-08	0.0458	0.00163
3.70037e-08	0.04632	0.00162
3.71037e-08	0.04662	0.00175
3.72037e-08	0.04492	0.0016
3.73037e-08	0.04583	0.00155
3.74037e-08	0.04594	0.00145
3.75038e-08	0.04544	0.0015
3.76038e-08	0.04602	0.0014
3.77038e-08	0.04579	0.00152
3.78038e-08	0.04494	0.00149
3.79038e-08	0.04552	0.00135
3.80038e-08	0.04533	0.00135
3.81038e-08	0.04508	0.00133
3.82038e-08	0.045	0.00136
3.83038e-08	0.04437	0.00149
3.84038e-08	0.04471	0.00136
3.85039e-08	0.04454	0.00144
3.86039e-08	0.04486	0.00136
3.87039e-08	0.04417	0.00132
3.88039e-08	0.04516	0.00134
3.89039e-08	0.04407	0.00121
3.90039e-08	0.04479	0.00134
3.91039e-08	0.0442	0.00128
3.92039e-08	0.04452	0.00125
3.93039e-08	0.04392	0.00121
3.94039e-08	0.04468	0.00123
3.9504e-08	0.04372	0.00129
3.9604e-08	0.04365	0.00116
3.9704e-08	0.04353	0.00116
3.9804e-08	0.04336	0.00124
3.9904e-08	0.04311	0.00129
4.0004e-08	0.04341	0.00116
4.0104e-08	0.04253	0.00116
4.0204e-08	0.04306	0.00113
4.0304e-08	0.04309	0.0012
4.0404e-08	0.04332	0.00113
4.0504e-08	0.04306	0.00117
4.06041e-08	0.04305	0.00114
4.07041e-08	0.04247	0.000972391
4.08041e-08	0.04289	0.00119
4.09041e-08	0.0424	0.00116
4.10041e-08	0.04303	0.00114
4.11041e-08	0.0424	0.00116
4.12041e-08	0.04231	0.00103
4.13041e-08	0.04209	0.00113
4.14041e-08	0.04179	0.00113
4.15042e-08	0.04212	0.00106
4.16042e-08	0.04188	0.000998496
4.17042e-08	0.04194	0.000939761
4.18042e-08	0.04118	0.00105
4.19042e-08	0.04123	0.00107
4.20042e-08	0.04083	0.000939761
4.21042e-08	0.04211	0.00102
4.22042e-08	0.04181	0.00106
4.23042e-08	0.04137	0.00106
4.24042e-08	0.04161	0.000995233
4.25043e-08	0.04212	0.00104
4.26043e-08	0.04127	0.000988707
4.27043e-08	0.04041	0.000926708
4.28043e-08	0.04144	0.000894078
4.29043e-08	0.0413	0.000854921
4.30043e-08	0.04085	0.00102
4.31043e-08	0.04112	0.000923445
4.32043e-08	0.04091	0.00106
4.33043e-08	0.04003	0.000920182
4.34043e-08	0.04058	0.00109
4.35044e-08	0.04093	0.00153
4.36044e-08	0.04191	0.00198
4.37044e-08	0.04239	0.0021
4.38044e-08	0.04115	0.00199
4.39044e-08	0.04074	0.0013
4.40044e-08	0.04068	0.00112
4.41044e-08	0.04109	0.00105
4.42044e-08	0.04034	0.00103
4.43044e-08	0.03987	0.000929972
4.44044e-08	0.04104	0.00102
4.45045e-08	0.03977	0.000933235
4.46045e-08	0.03969	0.000939761
4.47045e-08	0.03991	0.000936498
4.48045e-08	0.04023	0.000799449
4.49045e-08	0.03935	0.000943024
4.50045e-08	0.0403	0.000933235
4.51045e-08	0.03946	0.000913656
4.52045e-08	0.03975	0.00116
4.53045e-08	0.0397	0.00139
4.54045e-08	0.03971	0.00159
4.55046e-08	0.03956	0.0013
4.56046e-08	0.03933	0.00107
4.57046e-08	0.03943	0.000995233
4.58046e-08	0.03849	0.000978917
4.59046e-08	0.03897	0.000913656
4.60046e-08	0.03838	0.000985443
4.61046e-08	0.03868	0.000845132
4.62046e-08	0.03894	0.000884289
4.63046e-08	0.03903	0.000877763
4.64046e-08	0.03877	0.000897341
4.65047e-08	0.03894	0.000871236
4.66047e-08	0.03894	0.000815764
4.67047e-08	0.03906	0.000845132
4.68047e-08	0.0387	0.000825554
4.69047e-08	0.03883	0.000792923
4.70047e-08	0.03867	0.00078966
4.71047e-08	0.0389	0.000779871
4.72047e-08	0.03807	0.000776608
4.73047e-08	0.03834	0.000903867
4.74047e-08	0.03761	0.000698294
4.75048e-08	0.03809	0.000773345
4.76048e-08	0.03758	0.000809238
4.77048e-08	0.03753	0.000809238
4.78048e-08	0.03755	0.000724399
4.79048e-08	0.03757	0.000636296
4.80048e-08	0.03803	0.000743977
4.81048e-08	0.0385	0.000701557
4.82048e-08	0.03745	0.000737451
4.83048e-08	0.03761	0.000770082
4.84048e-08	0.03783	0.000698294
4.85049e-08	0.03777	0.000698294
4.86049e-08	0.03737	0.00071461
4.87049e-08	0.03714	0.000740714
4.88049e-08	0.03701	0.000701557
4.89049e-08	0.03847	0.00062977
4.90049e-08	0.03733	0.00067219
4.91049e-08	0.03748	0.000704821
4.92049e-08	0.03718	0.000704821
4.93049e-08	0.03703	0.000662401
4.94049e-08	0.03711	0.000688505
4.9505e-08	0.03757	0.000691768
4.9605e-08	0.03651	0.000633033
4.9705e-08	0.03685	0.00067219
4.9805e-08	0.03639	0.000636296
4.9905e-08	0.0363	0.000584087
5.0005e-08	0.03663	0.000613455
5.0105e-08	0.03679	0.000642822
5.0205e-08	0.03656	0.000743977
5.0305e-08	0.03706	0.00058735
5.0405e-08	0.03564	0.000655875
5.05051e-08	0.03607	0.000659138
5.06051e-08	0.03656	0.00058735
5.07051e-08	0.03615	0.000675453
5.08051e-08	0.0364	0.000626507
5.09051e-08	0.03648	0.000655875
5.10051e-08	0.03606	0.000522089
5.11051e-08	0.03516	0.000606929
5.12051e-08	0.03599	0.000610192
5.13051e-08	0.03598	0.000606929
5.14051e-08	0.03621	0.000580824
5.15052e-08	0.03605	0.000538405
5.16052e-08	0.03551	0.000646085
5.17052e-08	0.03564	0.000646085
5.18052e-08	0.03551	0.000557983
5.19052e-08	0.03559	0.000525352
5.20052e-08	0.03547	0.00059714
5.21052e-08	0.03604	0.000616718
5.22052e-08	0.03564	0.000535142
5.23052e-08	0.03508	0.000486196
5.24052e-08	0.03511	0.000551457
5.25053e-08	0.03541	0.000551457
5.26053e-08	0.03484	0.000548194
5.27053e-08	0.03564	0.000564509
5.28053e-08	0.03381	0.000518826
5.29053e-08	0.03435	0.000557983
5.30053e-08	0.03535	0.000541668
5.31053e-08	0.03552	0.000584087
5.32053e-08	0.03505	0.000541668
5.33053e-08	0.03459	0.000548194
5.34053e-08	0.03475	0.000557983
5.35054e-08	0.03386	0.000584087
5.36054e-08	0.03469	0.00059714
5.37054e-08	0.03527	0.000548194
5.38054e-08	0.03452	0.000567772
5.39054e-08	0.03492	0.000616718
5.40054e-08	0.03416	0.000639559
5.41054e-08	0.03463	0.000571035
5.42054e-08	0.03466	0.000525352
5.43054e-08	0.03363	0.000548194
5.44054e-08	0.0346	0.000486196
5.45055e-08	0.03472	0.000548194
5.46055e-08	0.03443	0.000502511
5.47055e-08	0.03376	0.000538405
5.48055e-08	0.03456	0.000531878
5.49055e-08	0.03435	0.000499248
5.50055e-08	0.03445	0.000515563
5.51055e-08	0.03461	0.00047967
5.52055e-08	0.03381	0.000528615
5.53055e-08	0.03367	0.000473143
5.54055e-08	0.03349	0.000495985
5.55056e-08	0.03396	0.000440513
5.56056e-08	0.03387	0.000486196
5.57056e-08	0.0332	0.000486196
5.58056e-08	0.03348	0.000509037
5.59056e-08	0.03352	0.000544931
5.60056e-08	0.034	0.000528615
5.61056e-08	0.03373	0.000561246
5.62056e-08	0.03348	0.000424198
5.63056e-08	0.03349	0.000453565
5.64056e-08	0.03337	0.0005123
5.65057e-08	0.0336	0.000456828
5.66057e-08	0.03365	0.000427461
5.67057e-08	0.03341	0.000460091
5.68057e-08	0.03303	0.000414408
5.69057e-08	0.03302	0.000522089
5.70057e-08	0.03305	0.0005123
5.71057e-08	0.03341	0.000466617
5.72057e-08	0.03312	0.000424198
5.73057e-08	0.03317	0.000466617
5.74057e-08	0.03315	0.000544931
5.75058e-08	0.03293	0.000420934
5.76058e-08	0.03269	0.000433987
5.77058e-08	0.03254	0.00058735
5.78058e-08	0.03311	0.00039483
5.79058e-08	0.03298	0.000473143
5.80058e-08	0.03295	0.000375252
5.81058e-08	0.03317	0.000440513
5.82058e-08	0.03244	0.000420934
5.83058e-08	0.03192	0.000495985
5.84058e-08	0.03192	0.000355673
5.85059e-08	0.03198	0.000371989
5.86059e-08	0.03341	0.000476406
5.87059e-08	0.03225	0.000460091
5.88059e-08	0.03231	0.000460091
5.89059e-08	0.03236	0.000482933
5.90059e-08	0.03228	0.000460091
5.91059e-08	0.03195	0.000433987
5.92059e-08	0.03143	0.00047967
5.93059e-08	0.03303	0.000525352
5.94059e-08	0.03221	0.000443776
5.9506e-08	0.03144	0.000440513
5.9606e-08	0.0318	0.000414408
5.9706e-08	0.03217	0.000332832
5.9806e-08	0.032	0.000453565
5.9906e-08	0.03158	0.000378515
6.0006e-08	0.03183	0.000401356
6.0106e-08	0.03147	0.000447039
6.0206e-08	0.0316	0.000355673
6.0306e-08	0.03157	0.000407882
6.0406e-08	0.03207	0.000381778
6.05061e-08	0.03076	0.000398093
6.06061e-08	0.03147	0.000342621
6.07061e-08	0.03176	0.000414408
6.08061e-08	0.03188	0.000404619
6.09061e-08	0.03186	0.000404619
6.10061e-08	0.03159	0.000391567
6.11061e-08	0.0315	0.000381778
6.12061e-08	0.03151	0.000342621
6.13061e-08	0.03102	0.000450302
6.14061e-08	0.03164	0.000362199
6.15062e-08	0.03125	0.000365462
6.16062e-08	0.03136	0.00035241
6.17062e-08	0.03133	0.000355673
6.18062e-08	0.03091	0.000385041
6.19062e-08	0.03018	0.000336095
6.20062e-08	0.03131	0.000283886
6.21062e-08	0.03101	0.000430724
6.22062e-08	0.03131	0.000342621
6.23062e-08	0.03039	0.000287149
6.24062e-08	0.03066	0.00031978
6.25063e-08	0.03052	0.000329569
6.26063e-08	0.03108	0.000368726
6.27063e-08	0.03058	0.000365462
6.28063e-08	0.03123	0.000398093
6.29063e-08	0.03021	0.000358936
6.30063e-08	0.0311	0.000443776
6.31063e-08	0.03049	0.000329569
6.32063e-08	0.0312	0.000381778
6.33063e-08	0.03032	0.000358936
6.34063e-08	0.03082	0.000385041
6.35064e-08	0.03022	0.000309991
6.36064e-08	0.03074	0.00031978
6.37064e-08	0.03024	0.000280623
6.38064e-08	0.03067	0.000332832
6.39064e-08	0.03086	0.000309991
6.40064e-08	0.03051	0.000323043
6.41064e-08	0.02972	0.000355673
6.42064e-08	0.03014	0.000303464
6.43064e-08	0.03045	0.000329569
6.44064e-08	0.02994	0.000326306
6.45065e-08	0.02991	0.00031978
6.46065e-08	0.0296	0.000375252
6.47065e-08	0.03009	0.000362199
6.48065e-08	0.02907	0.000326306
6.49065e-08	0.02945	0.000306727
6.50065e-08	0.03007	0.000365462
6.51065e-08	0.03042	0.000339358
6.52065e-08	0.02991	0.000316517
6.53065e-08	0.02992	0.000274097
6.54065e-08	0.02962	0.000313254
6.55066e-08	0.02978	0.000388304
6.56066e-08	0.02979	0.000326306
6.57066e-08	0.02982	0.000329569
6.58066e-08	0.02982	0.000326306
6.59066e-08	0.02969	0.000336095
6.60066e-08	0.02983	0.000336095
6.61066e-08	0.02934	0.000365462
6.62066e-08	0.02925	0.000313254
6.63066e-08	0.02949	0.000300201
6.64066e-08	0.02923	0.000336095
6.65067e-08	0.03018	0.000342621
6.66067e-08	0.02907	0.000300201
6.67067e-08	0.02861	0.000303464
6.68067e-08	0.02961	0.000316517
6.69067e-08	0.02962	0.000323043
6.70067e-08	0.02894	0.000323043
6.71067e-08	0.0292	0.000303464
6.72067e-08	0.02994	0.000375252
6.73067e-08	0.02904	0.000332832
6.74067e-08	0.02916	0.000309991
6.75068e-08	0.02893	0.000264308
6.76068e-08	0.02883	0.000254519
6.77068e-08	0.02881	0.000189257
6.78068e-08	0.02921	0.000358936
6.79068e-08	0.02898	0.000342621
6.80068e-08	0.02911	0.000332832
6.81068e-08	0.02863	0.000296938
6.82068e-08	0.02945	0.000345884
6.83068e-08	0.02906	0.000313254
6.84068e-08	0.02887	0.000326306
6.85069e-08	0.02884	0.000293675
6.86069e-08	0.02903	0.000290412
6.87069e-08	0.02852	0.00035241
6.88069e-08	0.0297	0.000313254
6.89069e-08	0.02941	0.000300201
6.90069e-08	0.02845	0.000244729
6.91069e-08	0.02896	0.000349147
6.92069e-08	0.02946	0.00027736
6.93069e-08	0.02876	0.000290412
6.94069e-08	0.02794	0.000280623
6.9507e-08	0.02803	0.000303464
6.9607e-08	0.02874	0.000326306
6.9707e-08	0.02856	0.000381778
6.9807e-08	0.02816	0.000313254
6.9907e-08	0.02854	0.000280623
7.0007e-08	0.02928	0.000332832
7.0107e-08	0.0291	0.00027736
7.0207e-08	0.02837	0.000270834
7.0307e-08	0.02882	0.000261045
7.0407e-08	0.02853	0.000336095
7.05071e-08	0.02876	0.000326306
7.06071e-08	0.0281	0.000300201
7.07071e-08	0.02881	0.000287149
7.08071e-08	0.02777	0.000332832
7.09071e-08	0.02842	0.000300201
7.10071e-08	0.02824	0.000287149
7.11071e-08	0.02856	0.000267571
7.12071e-08	0.02832	0.000303464
7.13071e-08	0.02842	0.000323043
7.14071e-08	0.02761	0.000329569
7.15072e-08	0.02789	0.000287149
7.16072e-08	0.02814	0.000254519
7.17072e-08	0.02797	0.000287149
7.18072e-08	0.02841	0.000323043
7.19072e-08	0.02777	0.000293675
7.20072e-08	0.0283	0.000254519
7.21072e-08	0.02774	0.000290412
7.22072e-08	0.02868	0.000254519
7.23072e-08	0.02799	0.000316517
7.24072e-08	0.02769	0.000274097
7.25073e-08	0.02909	0.000231677
7.26073e-08	0.02799	0.000296938
7.27073e-08	0.02863	0.000264308
7.28073e-08	0.02815	0.000309991
7.29073e-08	0.02817	0.000254519
7.30073e-08	0.02727	0.000323043
7.31073e-08	0.02777	0.000280623
7.32073e-08	0.02786	0.000303464
7.33073e-08	0.02802	0.00027736
7.34073e-08	0.02833	0.000336095
7.35074e-08	0.02817	0.000283886
7.36074e-08	0.02738	0.000349147
7.37074e-08	0.02843	0.000267571
7.38074e-08	0.02796	0.00031978
7.39074e-08	0.02747	0.000238203
7.40074e-08	0.02749	0.000254519
7.41074e-08	0.02797	0.000261045
7.42074e-08	0.02735	0.000267571
7.43074e-08	0.02786	0.00031978
7.44074e-08	0.02771	0.000296938
7.45075e-08	0.0278	0.000261045
7.46075e-08	0.0277	0.000247992
7.47075e-08	0.02718	0.000296938
7.48075e-08	0.02744	0.000267571
7.49075e-08	0.02727	0.000303464
7.50075e-08	0.02722	0.00031978
7.51075e-08	0.02755	0.000313254
7.52075e-08	0.02751	0.000257782
7.53075e-08	0.02738	0.000287149
7.54075e-08	0.02792	0.000251255
7.55076e-08	0.02712	0.000293675
7.56076e-08	0.02688	0.000287149
7.57076e-08	0.02723	0.000247992
7.58076e-08	0.02714	0.000306727
7.59076e-08	0.02735	0.000329569
7.60076e-08	0.02706	0.000300201
7.61076e-08	0.02746	0.000261045
7.62076e-08	0.02718	0.000225151
7.63076e-08	0.02725	0.000221888
7.64076e-08	0.02724	0.000251255
7.65077e-08	0.02766	0.000225151
7.66077e-08	0.02738	0.000231677
7.67077e-08	0.02657	0.000264308
7.68077e-08	0.0274	0.000323043
7.69077e-08	0.02705	0.000274097
7.70077e-08	0.0276	0.000332832
7.71077e-08	0.0271	0.000244729
7.72077e-08	0.02633	0.000270834
7.73077e-08	0.0271	0.000257782
7.74077e-08	0.02706	0.000264308
7.75078e-08	0.02713	0.000293675
7.76078e-08	0.02676	0.00027736
7.77078e-08	0.02685	0.000244729
7.78078e-08	0.02658	0.000228414
7.79078e-08	0.02664	0.000251255
7.80078e-08	0.02696	0.000241466
7.81078e-08	0.02686	0.000264308
7.82078e-08	0.0267	0.000264308
7.83078e-08	0.02657	0.000293675
7.84078e-08	0.02632	0.000280623
7.85079e-08	0.02669	0.000270834
7.86079e-08	0.02679	0.000296938
7.87079e-08	0.02664	0.00019252
7.88079e-08	0.02696	0.00027736
7.89079e-08	0.02656	0.000267571
7.90079e-08	0.02643	0.000283886
7.91079e-08	0.02645	0.000303464
7.92079e-08	0.02682	0.000287149
7.93079e-08	0.02638	0.000251255
7.94079e-08	0.02665	0.000218625
7.9508e-08	0.02716	0.000283886
7.9608e-08	0.02635	0.000208836
7.9708e-08	0.02648	0.000231677
7.9808e-08	0.0269	0.000251255
7.9908e-08	0.0267	0.000316517
8.0008e-08	0.02712	0.000261045
8.0108e-08	0.02647	0.000267571
8.0208e-08	0.02673	0.000244729
8.0308e-08	0.02587	0.000270834
8.0408e-08	0.02662	0.00023494
8.05081e-08	0.02687	0.000215362
8.06081e-08	0.026	0.000267571
8.07081e-08	0.02612	0.000212099
8.08081e-08	0.02637	0.000261045
8.09081e-08	0.02653	0.000231677
8.10081e-08	0.02619	0.000228414
8.11081e-08	0.02647	0.000189257
8.12081e-08	0.02646	0.000215362
8.13081e-08	0.02629	0.000228414
8.14081e-08	0.02654	0.000225151
8.15082e-08	0.02574	0.000244729
8.16082e-08	0.02645	0.000270834
8.17082e-08	0.02612	0.000247992
8.18082e-08	0.02657	0.000189257
8.19082e-08	0.02674	0.000205573
8.20082e-08	0.02612	0.000270834
8.21082e-08	0.02617	0.000261045
8.22082e-08	0.02642	0.000166416
8.23082e-08	0.0261	0.000270834
8.24082e-08	0.02631	0.000218625
8.25083e-08	0.02584	0.000251255
8.26083e-08	0.02603	0.000254519
8.27083e-08	0.02558	0.000218625
8.28083e-08	0.02612	0.000254519
8.29083e-08	0.02601	0.000254519
8.30083e-08	0.02592	0.000221888
8.31083e-08	0.02582	0.000218625
8.32083e-08	0.02611	0.00015989
8.33083e-08	0.02553	0.000176205
8.34083e-08	0.02559	0.000225151
8.35084e-08	0.02615	0.000212099
8.36084e-08	0.02546	0.000221888
8.37084e-08	0.02633	0.00020231
8.38084e-08	0.02568	0.00019252
8.39084e-08	0.02512	0.000264308
8.40084e-08	0.02605	0.000189257
8.41084e-08	0.02594	0.000267571
8.42084e-08	0.02595	0.00020231
8.43084e-08	0.02595	0.00020231
8.44084e-08	0.02511	0.00020231
8.45085e-08	0.02578	0.000254519
8.46085e-08	0.02587	0.000228414
8.47085e-08	0.02598	0.000199047
8.48085e-08	0.02585	0.000212099
8.49085e-08	0.02624	0.000228414
8.50085e-08	0.0251	0.000199047
8.51085e-08	0.02452	0.00015989
8.52085e-08	0.02562	0.000218625
8.53085e-08	0.02568	0.00020231
8.54085e-08	0.02522	0.000228414
8.55086e-08	0.0255	0.000261045
8.56086e-08	0.02473	0.000205573
8.57086e-08	0.02478	0.000212099
8.58086e-08	0.02545	0.000218625
8.59086e-08	0.02507	0.000218625
8.60086e-08	0.02533	0.000218625
8.61086e-08	0.02552	0.000199047
8.62086e-08	0.02543	0.00015989
8.63086e-08	0.02496	0.000199047
8.64086e-08	0.02508	0.000215362
8.65087e-08	0.02452	0.000195783
8.66087e-08	0.02493	0.000251255
8.67087e-08	0.02538	0.000189257
8.68087e-08	0.02523	0.000228414
8.69087e-08	0.02539	0.000244729
8.70087e-08	0.02502	0.00023494
8.71087e-08	0.0255	0.000257782
8.72087e-08	0.02551	0.000182731
8.73087e-08	0.02513	0.000231677
8.74087e-08	0.02451	0.000221888
8.75088e-08	0.02524	0.000238203
8.76088e-08	0.02508	0.000189257
8.77088e-08	0.02513	0.000231677
8.78088e-08	0.02526	0.000172942
8.79088e-08	0.02516	0.000221888
8.80088e-08	0.02511	0.000169679
8.81088e-08	0.02474	0.000195783
8.82088e-08	0.02428	0.000215362
8.83088e-08	0.02452	0.000225151
8.84088e-08	0.0252	0.00020231
8.85089e-08	0.02488	0.000189257
8.86089e-08	0.02483	0.000199047
8.87089e-08	0.02539	0.000205573
8.88089e-08	0.02529	0.000212099
8.89089e-08	0.0251	0.000205573
8.90089e-08	0.0246	0.000215362
8.91089e-08	0.0241	0.000218625
8.92089e-08	0.0242	0.000143575
8.93089e-08	0.02508	0.000215362
8.94089e-08	0.0251	0.000212099
8.9509e-08	0.0243	0.00023494
8.9609e-08	0.0252	0.000182731
8.9709e-08	0.02447	0.000169679
8.9809e-08	0.0249	0.00015989
8.9909e-08	0.02457	0.000215362
9.0009e-08	0.02472	0.00019252
9.0109e-08	0.0243	0.000143575
9.0209e-08	0.0236	0.000163153
9.0309e-08	0.02481	0.000228414
9.0409e-08	0.02425	0.000205573
9.05091e-08	0.02442	0.000189257
9.06091e-08	0.02498	0.000182731
9.07091e-08	0.02457	0.000225151
9.08091e-08	0.02417	0.000179468
9.09091e-08	0.02442	0.000185994
9.10091e-08	0.02488	0.000179468
9.11091e-08	0.02413	0.000208836
9.12091e-08	0.02445	0.000208836
9.13091e-08	0.02425	0.000189257
9.14091e-08	0.02441	0.000205573
9.15092e-08	0.02419	0.000208836
9.16092e-08	0.02441	0.000199047
9.17092e-08	0.02364	0.000123996
9.18092e-08	0.02433	0.000169679
9.19092e-08	0.02373	0.00020231
9.20092e-08	0.02425	0.000182731
9.21092e-08	0.024	0.00020231
9.22092e-08	0.02363	0.000143575
9.23092e-08	0.02464	0.000199047
9.24092e-08	0.02433	0.00015989
9.25093e-08	0.02396	0.000182731
9.26093e-08	0.02433	0.000176205
9.27093e-08	0.02442	0.000208836
9.28093e-08	0.02337	0.000195783
9.29093e-08	0.02372	0.00015989
9.30093e-08	0.02385	0.000169679
9.31093e-08	0.02428	0.000172942
9.32093e-08	0.02375	0.000179468
9.33093e-08	0.02394	0.00019252
9.34093e-08	0.02424	0.000189257
9.35094e-08	0.02435	0.000228414
9.36094e-08	0.02374	0.00020231
9.37094e-08	0.02366	0.000189257
9.38094e-08	0.0239	0.000208836
9.39094e-08	0.02437	0.000163153
9.40094e-08	0.02331	0.000225151
9.41094e-08	0.02388	0.000221888
9.42094e-08	0.0236	0.000189257
9.43094e-08	0.02396	0.000225151
9.44094e-08	0.02396	0.000172942
9.45095e-08	0.02337	0.000215362
9.46095e-08	0.02336	0.00023494
9.47095e-08	0.02394	0.000212099
9.48095e-08	0.02368	0.000199047
9.49095e-08	0.02361	0.000208836
9.50095e-08	0.02341	0.000221888
9.51095e-08	0.02413	0.000130522
9.52095e-08	0.02386	0.000163153
9.53095e-08	0.02371	0.000153364
9.54095e-08	0.02382	0.000212099
9.55096e-08	0.0244	0.000153364
9.56096e-08	0.02237	0.00015989
9.57096e-08	0.02385	0.000231677
9.58096e-08	0.02339	0.000146838
9.59096e-08	0.02382	0.000156627
9.60096e-08	0.02361	0.000153364
9.61096e-08	0.02464	0.000163153
9.62096e-08	0.02359	0.000169679
9.63096e-08	0.0239	0.000146838
9.64096e-08	0.02351	0.000228414
9.65097e-08	0.02392	0.000176205
9.66097e-08	0.02402	0.000205573
9.67097e-08	0.02387	0.000195783
9.68097e-08	0.02374	0.000179468
9.69097e-08	0.02278	0.000153364
9.70097e-08	0.02323	0.000172942
9.71097e-08	0.02331	0.000189257
9.72097e-08	0.02322	0.000156627
9.73097e-08	0.02288	0.000199047
9.74097e-08	0.02339	0.000153364
9.75098e-08	0.02326	0.000127259
9.76098e-08	0.02336	0.000185994
9.77098e-08	0.0231	0.000166416
9.78098e-08	0.02328	0.00015989
9.79098e-08	0.02377	0.000172942
9.80098e-08	0.02296	0.000205573
9.81098e-08	0.02361	0.000156627
9.82098e-08	0.02265	0.000212099
9.83098e-08	0.0232	0.000150101
9.84098e-08	0.02348	0.000153364
9.85099e-08	0.02288	0.000185994
9.86099e-08	0.02351	0.000153364
9.87099e-08	0.02271	0.000185994
9.88099e-08	0.02324	0.000133785
9.89099e-08	0.02331	0.000169679
9.90099e-08	0.02275	0.000189257
9.91099e-08	0.02277	0.000172942
9.92099e-08	0.02371	0.000137048
9.93099e-08	0.02362	0.000140311
9.94099e-08	0.02289	0.000199047
9.951e-08	0.02347	0.000150101
9.961e-08	0.02357	0.000169679
9.971e-08	0.02307	0.000127259
9.981e-08	0.02299	0.000143575
9.991e-08	0.02278	0.000156627
1.0001e-07	0.02331	0.000146838
1.0011e-07	0.02308	0.000185994
1.0021e-07	0.02302	0.000172942
1.0031e-07	0.02322	0.00019252
1.0041e-07	0.02265	0.000130522
1.0051e-07	0.02272	0.00015989
1.0061e-07	0.02246	0.000137048
1.0071e-07	0.02306	0.000130522
1.0081e-07	0.02279	0.000169679
1.0091e-07	0.02291	0.000143575
1.0101e-07	0.02266	0.000172942
1.0111e-07	0.02256	0.000182731
1.0121e-07	0.02284	0.000189257
1.0131e-07	0.02276	0.00019252
1.0141e-07	0.02335	0.000163153
1.0151e-07	0.02217	0.000172942
1.0161e-07	0.02298	0.000166416
1.0171e-07	0.02228	0.000156627
1.0181e-07	0.0229	0.000127259
1.0191e-07	0.02323	0.000130522
1.0201e-07	0.02256	0.00015989
1.0211e-07	0.02255	0.000137048
1.0221e-07	0.02258	0.000153364
1.0231e-07	0.02251	0.000133785
1.0241e-07	0.02268	0.00015989
1.0251e-07	0.0224	0.000146838
1.0261e-07	0.02271	0.000163153
1.0271e-07	0.02241	0.000153364
1.0281e-07	0.02242	0.000127259
1.0291e-07	0.02247	0.000163153
1.0301e-07	0.02269	0.000153364
1.0311e-07	0.02227	0.00015989
1.0321e-07	0.02256	0.000199047
1.0331e-07	0.02237	0.000172942
1.0341e-07	0.02264	0.000189257
1.0351e-07	0.02259	0.000127259
1.0361e-07	0.02272	0.000156627
1.0371e-07	0.02234	0.000123996
1.0381e-07	0.02237	0.000137048
1.0391e-07	0.02172	0.000163153
1.0401e-07	0.02231	0.000176205
1.0411e-07	0.0221	0.000153364
1.0421e-07	0.02209	0.000137048
1.0431e-07	0.02228	0.000133785
1.0441e-07	0.02284	0.000215362
1.0451e-07	0.02198	0.000153364
1.0461e-07	0.02186	0.000166416
1.0471e-07	0.02242	0.000130522
1.0481e-07	0.02152	0.000182731
1.0491e-07	0.02181	0.000114207
1.05011e-07	0.02264	0.000163153
1.05111e-07	0.02181	0.000110944
1.05211e-07	0.02209	0.00015989
1.05311e-07	0.02212	0.000153364
1.05411e-07	0.02229	0.000137048
1.05511e-07	0.02219	0.000179468
1.05611e-07	0.02222	0.000143575
1.05711e-07	0.02177	0.000150101
1.05811e-07	0.02211	0.000107681
1.05911e-07	0.02174	0.000127259
1.06011e-07	0.02162	8.48395e-05
1.06111e-07	0.02211	0.000133785
1.06211e-07	0.02203	0.00015989
1.06311e-07	0.02203	0.00011747
1.06411e-07	0.022	0.000140311
1.06511e-07	0.02246	9.13656e-05
1.06611e-07	0.02186	0.000185994
1.06711e-07	0.02224	0.000127259
1.06811e-07	0.02129	0.000130522
1.06911e-07	0.02206	0.000153364
1.07011e-07	0.02248	0.000146838
1.07111e-07	0.02223	0.000150101
1.07211e-07	0.02224	0.000123996
1.07311e-07	0.02187	0.000150101
1.07411e-07	0.02221	0.000123996
1.07511e-07	0.02269	0.00011747
1.07611e-07	0.02224	0.000127259
1.07711e-07	0.02189	0.000153364
1.07811e-07	0.0223	0.000120733
1.07911e-07	0.02249	0.000114207
1.08011e-07	0.02215	0.000120733
1.08111e-07	0.02209	0.000110944
1.08211e-07	0.02219	0.000137048
1.08311e-07	0.02184	0.000146838
1.08411e-07	0.02174	0.00011747
1.08511e-07	0.02119	0.000169679
1.08611e-07	0.02174	0.000114207
1.08711e-07	0.02197	0.00011747
1.08811e-07	0.02203	0.000133785
1.08911e-07	0.02184	0.000127259
1.09011e-07	0.02141	0.000114207
1.09111e-07	0.02125	0.000150101
1.09211e-07	0.02235	0.000120733
1.09311e-07	0.02118	0.000127259
1.09411e-07	0.02154	0.000137048
1.09511e-07	0.0217	0.000110944
1.09611e-07	0.02187	0.000150101
1.09711e-07	0.02146	9.46287e-05
1.09811e-07	0.02178	0.000156627
1.09911e-07	0.02205	0.000153364
1.10011e-07	0.02075	0.000123996
1.10111e-07	0.02104	0.000150101
1.10211e-07	0.02172	0.000137048
1.10311e-07	0.02143	0.000137048
1.10411e-07	0.02199	9.46287e-05
1.10511e-07	0.02139	0.000123996
1.10611e-07	0.0215	0.000150101
1.10711e-07	0.02183	0.000120733
1.10811e-07	0.02143	8.48395e-05
1.10911e-07	0.02149	0.00015989
1.11011e-07	0.02191	0.000120733
1.11111e-07	0.02089	0.000140311
1.11211e-07	0.02179	0.000104418
1.11311e-07	0.02157	0.000150101
1.11411e-07	0.02162	0.00011747
1.11511e-07	0.02153	0.000110944
1.11611e-07	0.02153	0.000123996
1.11711e-07	0.02153	0.000123996
1.11811e-07	0.02107	0.000153364
1.11911e-07	0.02122	0.000104418
1.12011e-07	0.02108	9.78917e-05
1.12111e-07	0.02154	0.000137048
1.12211e-07	0.02184	0.000143575
1.12311e-07	0.02066	0.000137048
1.12411e-07	0.02108	8.48395e-05
1.12511e-07	0.02098	0.000133785
1.12611e-07	0.02116	0.000130522
1.12711e-07	0.0213	0.000127259
1.12811e-07	0.02173	0.000143575
1.12911e-07	0.02148	0.000104418
1.13011e-07	0.02062	0.000101155
1.13111e-07	0.02067	0.000123996
1.13211e-07	0.02076	0.000107681
1.13311e-07	0.02105	0.000120733
1.13411e-07	0.02044	9.13656e-05
1.13511e-07	0.02096	0.00011747
1.13611e-07	0.02094	0.000153364
1.13711e-07	0.02126	0.000137048
1.13811e-07	0.02108	0.000127259
1.13911e-07	0.02077	0.000123996
1.14011e-07	0.0205	8.15764e-05
1.14111e-07	0.02109	0.000133785
1.14211e-07	0.02157	0.000110944
1.14311e-07	0.02133	0.000153364
1.14411e-07	0.02039	0.000114207
1.14511e-07	0.02074	0.000133785
1.14611e-07	0.02106	7.17873e-05
1.14711e-07	0.02112	9.46287e-05
1.14811e-07	0.0209	0.000120733
1.14911e-07	0.02063	0.000150101
1.15012e-07	0.02122	0.000153364
1.15112e-07	0.02116	9.46287e-05
1.15212e-07	0.02078	7.83134e-05
1.15312e-07	0.02097	0.000114207
1.15412e-07	0.0211	0.000110944
1.15512e-07	0.02104	0.00015989
1.15612e-07	0.02046	8.81026e-05
1.15712e-07	0.02074	0.000104418
1.15812e-07	0.02085	0.000123996
1.15912e-07	0.02072	0.000107681
1.16012e-07	0.02069	0.000114207
1.16112e-07	0.0212	0.000114207
1.16212e-07	0.02062	0.000107681
1.16312e-07	0.02052	0.000127259
1.16412e-07	0.02007	0.000110944
1.16512e-07	0.02041	0.000104418
1.16612e-07	0.02024	0.000120733
1.16712e-07	0.02088	0.000101155
1.16812e-07	0.02093	0.000104418
1.16912e-07	0.02055	0.000123996
1.17012e-07	0.02117	0.000166416
1.17112e-07	0.02038	0.000140311
1.17212e-07	0.02091	0.000120733
1.17312e-07	0.02032	0.000107681
1.17412e-07	0.0203	0.00011747
1.17512e-07	0.0206	0.00011747
1.17612e-07	0.02051	0.000153364
1.17712e-07	0.02073	0.000120733
1.17812e-07	0.02044	8.81026e-05
1.17912e-07	0.02045	0.000123996
1.18012e-07	0.0201	0.000133785
1.18112e-07	0.0206	0.00011747
1.18212e-07	0.02033	0.000114207
1.18312e-07	0.02072	0.000101155
1.18412e-07	0.02064	0.000110944
1.18512e-07	0.02016	0.000107681
1.18612e-07	0.02069	9.78917e-05
1.18712e-07	0.02091	0.000114207
1.18812e-07	0.02045	0.000110944
1.18912e-07	0.01996	0.000120733
1.19012e-07	0.02068	7.50503e-05
1.19112e-07	0.02059	0.00011747
1.19212e-07	0.02011	0.000101155
1.19312e-07	0.02026	0.000146838
1.19412e-07	0.02022	0.000143575
1.19512e-07	0.02032	0.000110944
1.19612e-07	0.02056	0.000101155
1.19712e-07	0.02027	0.000110944
1.19812e-07	0.02032	8.81026e-05
1.19912e-07	0.01997	0.000101155
1.20012e-07	0.02017	0.000110944
1.20112e-07	0.02035	0.000101155
1.20212e-07	0.02023	0.000120733
1.20312e-07	0.02059	9.78917e-05
1.20412e-07	0.01983	0.000137048
1.20512e-07	0.0203	0.000101155
1.20612e-07	0.01998	0.000123996
1.20712e-07	0.02066	8.81026e-05
1.20812e-07	0.02042	9.78917e-05
1.20912e-07	0.02007	0.000104418
1.21012e-07	0.02009	0.000110944
1.21112e-07	0.01996	7.83134e-05
1.21212e-07	0.01972	9.13656e-05
1.21312e-07	0.01975	9.13656e-05
1.21412e-07	0.01974	0.000114207
1.21512e-07	0.02057	9.78917e-05
1.21612e-07	0.02005	0.000107681
1.21712e-07	0.02004	9.13656e-05
1.21812e-07	0.02031	8.81026e-05
1.21912e-07	0.01992	0.00011747
1.22012e-07	0.02075	0.000107681
1.22112e-07	0.02045	0.000133785
1.22212e-07	0.01935	0.000104418
1.22312e-07	0.01976	8.81026e-05
1.22412e-07	0.02004	0.000110944
1.22512e-07	0.01968	9.78917e-05
1.22612e-07	0.01977	8.48395e-05
1.22712e-07	0.01996	0.000130522
1.22812e-07	0.01996	0.000101155
1.22912e-07	0.01949	9.78917e-05
1.23012e-07	0.02032	0.000107681
1.23112e-07	0.01969	0.000107681
1.23212e-07	0.01993	9.46287e-05
1.23312e-07	0.02022	0.000120733
1.23412e-07	0.02019	0.000127259
1.23512e-07	0.01931	8.48395e-05
1.23612e-07	0.01946	0.000137048
1.23712e-07	0.02037	0.00011747
1.23812e-07	0.01999	8.48395e-05
1.23912e-07	0.01977	0.000114207
1.24012e-07	0.01956	0.000133785
1.24112e-07	0.0199	7.17873e-05
1.24212e-07	0.01981	0.000120733
1.24312e-07	0.0199	9.78917e-05
1.24412e-07	0.01976	7.17873e-05
1.24512e-07	0.0198	9.78917e-05
1.24612e-07	0.02027	0.000101155
1.24712e-07	0.01917	7.50503e-05
1.24812e-07	0.01998	0.000101155
1.24912e-07	0.01995	0.000133785
1.25013e-07	0.01979	0.000114207
1.25113e-07	0.0197	7.50503e-05
1.25213e-07	0.01995	0.000133785
1.25313e-07	0.01962	0.000120733
1.25413e-07	0.01968	0.000107681
1.25513e-07	0.01961	8.81026e-05
1.25613e-07	0.01967	0.000107681
1.25713e-07	0.01968	0.000104418
1.25813e-07	0.01942	9.78917e-05
1.25913e-07	0.01984	0.00011747
1.26013e-07	0.01944	0.000101155
1.26113e-07	0.01988	8.15764e-05
1.26213e-07	0.01922	0.00011747
1.26313e-07	0.01904	0.000114207
1.26413e-07	0.01965	0.000120733
1.26513e-07	0.01901	0.000110944
1.26613e-07	0.0199	8.48395e-05
1.26713e-07	0.01905	0.000101155
1.26813e-07	0.01992	5.5472e-05
1.26913e-07	0.01927	6.85242e-05
1.27013e-07	0.01952	9.46287e-05
1.27113e-07	0.01958	0.000114207
1.27213e-07	0.01943	0.000104418
1.27313e-07	0.01931	0.000101155
1.27413e-07	0.01978	6.85242e-05
1.27513e-07	0.01891	6.85242e-05
1.27613e-07	0.01908	8.48395e-05
1.27713e-07	0.01887	9.78917e-05
1.27813e-07	0.01975	0.000104418
1.27913e-07	0.01952	0.000107681
1.28013e-07	0.01965	0.000137048
1.28113e-07	0.01951	0.000101155
1.28213e-07	0.01876	0.000120733
1.28313e-07	0.01893	9.46287e-05
1.28413e-07	0.01963	7.17873e-05
1.28513e-07	0.01956	8.81026e-05
1.28613e-07	0.01921	0.000110944
1.28713e-07	0.01915	9.46287e-05
1.28813e-07	0.01919	0.000123996
1.28913e-07	0.01863	0.00011747
1.29013e-07	0.01941	0.000104418
1.29113e-07	0.01938	9.13656e-05
1.29213e-07	0.01948	8.15764e-05
1.29313e-07	0.01909	0.000104418
1.29413e-07	0.01869	7.83134e-05
1.29513e-07	0.01874	8.81026e-05
1.29613e-07	0.0194	0.000104418
1.29713e-07	0.01929	9.46287e-05
1.29813e-07	0.01893	0.000107681
1.29913e-07	0.01912	9.13656e-05
1.30013e-07	0.01872	0.000101155
1.30113e-07	0.01906	0.000110944
1.30213e-07	0.01931	6.85242e-05
1.30313e-07	0.019	8.15764e-05
1.30413e-07	0.01894	0.000120733
1.30513e-07	0.01955	0.000114207
1.30613e-07	0.01847	6.52612e-05
1.30713e-07	0.01912	6.85242e-05
1.30813e-07	0.01918	9.78917e-05
1.30913e-07	0.01896	7.83134e-05
1.31013e-07	0.01929	0.00011747
1.31113e-07	0.01909	8.81026e-05
1.31213e-07	0.01869	9.78917e-05
1.31313e-07	0.01898	0.000104418
1.31413e-07	0.01864	0.000133785
1.31513e-07	0.01957	8.48395e-05
1.31613e-07	0.01878	0.000114207
1.31713e-07	0.01866	9.78917e-05
1.31813e-07	0.01916	8.81026e-05
1.31913e-07	0.01902	0.000107681
1.32013e-07	0.01891	7.83134e-05
1.32113e-07	0.01853	6.52612e-05
1.32213e-07	0.01917	0.000110944
1.32313e-07	0.01896	0.000123996
1.32413e-07	0.01887	9.46287e-05
1.32513e-07	0.01816	8.15764e-05
1.32613e-07	0.01898	3.91567e-05
1.32713e-07	0.01863	0.000110944
1.32813e-07	0.01749	7.50503e-05
1.32913e-07	0.01893	0.000114207
1.33013e-07	0.01892	7.17873e-05
1.33113e-07	0.01878	8.81026e-05
1.33213e-07	0.01886	9.13656e-05
1.33313e-07	0.01914	0.000127259
1.33413e-07	0.01895	9.46287e-05
1.33513e-07	0.01874	7.50503e-05
1.33613e-07	0.01814	7.50503e-05
1.33713e-07	0.01925	7.50503e-05
1.33813e-07	0.01821	9.13656e-05
1.33913e-07	0.01864	0.000104418
1.34013e-07	0.01887	0.000110944
1.34113e-07	0.01866	0.00011747
1.34213e-07	0.01838	6.85242e-05
1.34313e-07	0.01835	9.78917e-05
1.34413e-07	0.01851	0.000123996
1.34513e-07	0.01859	0.000101155
1.34613e-07	0.01848	0.000101155
1.34713e-07	0.0182	7.17873e-05
1.34813e-07	0.01914	7.17873e-05
1.34913e-07	0.01822	0.000107681
1.35014e-07	0.01823	8.48395e-05
1.35114e-07	0.01878	0.000107681
1.35214e-07	0.01861	0.000114207
1.35314e-07	0.01846	9.13656e-05
1.35414e-07	0.01926	6.19981e-05
1.35514e-07	0.01832	8.48395e-05
1.35614e-07	0.01867	7.17873e-05
1.35714e-07	0.0182	0.00011747
1.35814e-07	0.01878	0.000101155
1.35914e-07	0.01856	7.17873e-05
1.36014e-07	0.01887	0.000104418
1.36114e-07	0.01904	5.5472e-05
1.36214e-07	0.01838	9.13656e-05
1.36314e-07	0.01803	8.15764e-05
1.36414e-07	0.01874	7.50503e-05
1.36514e-07	0.01842	6.52612e-05
1.36614e-07	0.01825	0.000104418
1.36714e-07	0.0188	8.15764e-05
1.36814e-07	0.01805	0.000101155
1.36914e-07	0.018	7.17873e-05
1.37014e-07	0.01859	9.46287e-05
1.37114e-07	0.01872	7.17873e-05
1.37214e-07	0.01796	0.000104418
1.37314e-07	0.01837	7.17873e-05
1.37414e-07	0.01784	8.81026e-05
1.37514e-07	0.01847	0.000120733
1.37614e-07	0.01834	8.48395e-05
1.37714e-07	0.01821	9.13656e-05
1.37814e-07	0.01876	6.52612e-05
1.37914e-07	0.01859	6.19981e-05
1.38014e-07	0.01845	8.81026e-05
1.38114e-07	0.01822	8.15764e-05
1.38214e-07	0.01835	9.13656e-05
1.38314e-07	0.01814	0.000101155
1.38414e-07	0.01803	6.19981e-05
1.38514e-07	0.01806	7.50503e-05
1.38614e-07	0.01814	7.83134e-05
1.38714e-07	0.01835	0.00011747
1.38814e-07	0.01884	6.19981e-05
1.38914e-07	0.01831	7.50503e-05
1.39014e-07	0.01841	5.22089e-05
1.39114e-07	0.01805	3.91567e-05
1.39214e-07	0.01773	6.19981e-05
1.39314e-07	0.01752	7.17873e-05
1.39414e-07	0.01848	9.46287e-05
1.39514e-07	0.01769	7.83134e-05
1.39614e-07	0.01811	0.000110944
1.39714e-07	0.01795	7.17873e-05
1.39814e-07	0.01841	9.46287e-05
1.39914e-07	0.0178	0.000104418
1.40014e-07	0.01841	6.85242e-05
1.40114e-07	0.01794	6.85242e-05
1.40214e-07	0.01783	0.000123996
1.40314e-07	0.01823	7.50503e-05
1.40414e-07	0.01788	8.48395e-05
1.40514e-07	0.01808	8.15764e-05
1.40614e-07	0.01783	8.15764e-05
1.40714e-07	0.01814	0.000120733
1.40814e-07	0.01806	6.19981e-05
1.40914e-07	0.01742	0.000101155
1.41014e-07	0.0178	8.15764e-05
1.41114e-07	0.01795	6.52612e-05
1.41214e-07	0.01825	0.000110944
1.41314e-07	0.01762	9.13656e-05
1.41414e-07	0.01837	0.000101155
1.41514e-07	0.01784	8.81026e-05
1.41614e-07	0.01772	7.17873e-05
1.41714e-07	0.01781	9.13656e-05
1.41814e-07	0.018	0.000107681
1.41914e-07	0.01787	5.22089e-05
1.42014e-07	0.01817	6.52612e-05
1.42114e-07	0.01736	7.83134e-05
1.42214e-07	0.01812	0.000107681
1.42314e-07	0.01773	8.48395e-05
1.42414e-07	0.01748	6.85242e-05
1.42514e-07	0.01795	7.17873e-05
1.42614e-07	0.01786	5.8735e-05
1.42714e-07	0.01752	7.50503e-05
1.42814e-07	0.01793	3.58936e-05
1.42914e-07	0.01739	7.50503e-05
1.43014e-07	0.01815	7.50503e-05
1.43114e-07	0.01792	6.19981e-05
1.43214e-07	0.01797	7.83134e-05
1.43314e-07	0.01796	5.22089e-05
1.43414e-07	0.0179	0.000101155
1.43514e-07	0.01791	7.83134e-05
1.43614e-07	0.0172	0.000107681
1.43714e-07	0.01774	6.19981e-05
1.43814e-07	0.01759	7.17873e-05
1.43914e-07	0.01727	0.000101155
1.44014e-07	0.01814	0.000101155
1.44114e-07	0.01779	6.52612e-05
1.44214e-07	0.01657	9.13656e-05
1.44314e-07	0.01786	6.52612e-05
1.44414e-07	0.01775	6.52612e-05
1.44514e-07	0.01771	6.85242e-05
1.44614e-07	0.01778	6.85242e-05
1.44714e-07	0.01729	0.000107681
1.44814e-07	0.01742	7.50503e-05
1.44914e-07	0.01773	7.50503e-05
1.45015e-07	0.01754	0.000104418
1.45115e-07	0.01767	9.78917e-05
1.45215e-07	0.01758	0.000140311
1.45315e-07	0.01747	4.24198e-05
1.45415e-07	0.01748	5.22089e-05
1.45515e-07	0.01806	6.52612e-05
1.45615e-07	0.01719	7.83134e-05
1.45715e-07	0.01791	6.19981e-05
1.45815e-07	0.01741	4.56828e-05
1.45915e-07	0.01768	0.000107681
1.46015e-07	0.01694	6.19981e-05
1.46115e-07	0.01744	9.78917e-05
1.46215e-07	0.01709	5.8735e-05
1.46315e-07	0.01691	9.46287e-05
1.46415e-07	0.01738	7.83134e-05
1.46515e-07	0.01727	6.19981e-05
1.46615e-07	0.01708	6.85242e-05
1.46715e-07	0.01788	5.5472e-05
1.46815e-07	0.01738	6.19981e-05
1.46915e-07	0.01737	7.83134e-05
1.47015e-07	0.01751	8.81026e-05
1.47115e-07	0.0173	5.8735e-05
1.47215e-07	0.01721	7.50503e-05
1.47315e-07	0.01753	9.13656e-05
1.47415e-07	0.0181	7.17873e-05
1.47515e-07	0.0164	6.52612e-05
1.47615e-07	0.01717	6.52612e-05
1.47715e-07	0.01698	0.00011747
1.47815e-07	0.01715	0.000110944
1.47915e-07	0.01728	0.000104418
1.48015e-07	0.01735	5.22089e-05
1.48115e-07	0.01789	6.52612e-05
1.48215e-07	0.01726	7.50503e-05
1.48315e-07	0.01742	6.85242e-05
1.48415e-07	0.01704	0.000101155
1.48515e-07	0.01697	6.52612e-05
1.48615e-07	0.01705	6.19981e-05
1.48715e-07	0.01713	8.15764e-05
1.48815e-07	0.01753	0.000101155
1.48915e-07	0.0174	6.85242e-05
1.49015e-07	0.01688	7.83134e-05
1.49115e-07	0.01702	9.78917e-05
1.49215e-07	0.01753	5.8735e-05
1.49315e-07	0.01685	5.8735e-05
1.49415e-07	0.01711	6.85242e-05
1.49515e-07	0.01733	7.83134e-05
1.49615e-07	0.01721	7.83134e-05
1.49715e-07	0.0174	5.8735e-05
1.49815e-07	0.01719	6.85242e-05
1.49915e-07	0.01707	0.000110944
1.50015e-07	0.01716	8.15764e-05
1.50115e-07	0.01675	8.48395e-05
1.50215e-07	0.01733	9.78917e-05
1.50315e-07	0.01711	0.000107681
1.50415e-07	0.01701	0.000104418
1.50515e-07	0.01728	8.15764e-05
1.50615e-07	0.01757	5.8735e-05
1.50715e-07	0.0172	7.50503e-05
1.50815e-07	0.0165	7.83134e-05
1.50915e-07	0.01725	9.78917e-05
1.51015e-07	0.01705	5.22089e-05
1.51115e-07	0.01714	5.22089e-05
1.51215e-07	0.0174	9.13656e-05
1.51315e-07	0.01707	7.83134e-05
1.51415e-07	0.01761	9.46287e-05
1.51515e-07	0.01733	8.48395e-05
1.51615e-07	0.01705	6.19981e-05
1.51715e-07	0.01716	7.50503e-05
1.51815e-07	0.01685	8.48395e-05
1.51915e-07	0.01617	6.52612e-05
1.52015e-07	0.01674	6.85242e-05
1.52115e-07	0.01696	4.24198e-05
1.52215e-07	0.01683	4.56828e-05
1.52315e-07	0.01654	7.17873e-05
1.52415e-07	0.01649	5.5472e-05
1.52515e-07	0.01734	7.17873e-05
1.52615e-07	0.01661	6.19981e-05
1.52715e-07	0.01633	6.85242e-05
1.52815e-07	0.0173	4.24198e-05
1.52915e-07	0.01686	7.50503e-05
1.53015e-07	0.01671	6.19981e-05
1.53115e-07	0.01688	5.5472e-05
1.53215e-07	0.01703	5.8735e-05
1.53315e-07	0.01689	8.48395e-05
1.53415e-07	0.01659	9.78917e-05
1.53515e-07	0.01705	7.50503e-05
1.53615e-07	0.01631	6.85242e-05
1.53715e-07	0.01701	8.48395e-05
1.53815e-07	0.01648	0.000110944
1.53915e-07	0.01685	5.5472e-05
1.54015e-07	0.01686	4.89459e-05
1.54115e-07	0.01658	6.85242e-05
1.54215e-07	0.017	5.5472e-05
1.54315e-07	0.01643	9.13656e-05
1.54415e-07	0.01656	9.46287e-05
1.54515e-07	0.01685	7.17873e-05
1.54615e-07	0.01615	7.83134e-05
1.54715e-07	0.01681	7.50503e-05
1.54815e-07	0.01652	3.91567e-05
1.54915e-07	0.01682	8.81026e-05
1.55016e-07	0.01699	6.85242e-05
1.55116e-07	0.01615	8.15764e-05
1.55216e-07	0.01585	7.50503e-05
1.55316e-07	0.01675	5.8735e-05
1.55416e-07	0.01633	6.85242e-05
1.55516e-07	0.01643	7.83134e-05
1.55616e-07	0.01629	5.22089e-05
1.55716e-07	0.01655	6.52612e-05
1.55816e-07	0.01637	7.17873e-05
1.55916e-07	0.01621	0.000101155
1.56016e-07	0.0165	6.52612e-05
1.56116e-07	0.01636	7.17873e-05
1.56216e-07	0.01624	6.52612e-05
1.56316e-07	0.01658	6.52612e-05
1.56416e-07	0.01681	6.85242e-05
1.56516e-07	0.01697	5.8735e-05
1.56616e-07	0.01623	5.8735e-05
1.56716e-07	0.01606	0.000120733
1.56816e-07	0.01633	3.91567e-05
1.56916e-07	0.01639	6.85242e-05
1.57016e-07	0.01641	6.85242e-05
1.57116e-07	0.01659	5.22089e-05
1.57216e-07	0.01647	0.000107681
1.57316e-07	0.01632	5.8735e-05
1.57416e-07	0.01689	4.89459e-05
1.57516e-07	0.0161	7.83134e-05
1.57616e-07	0.01687	4.56828e-05
1.57716e-07	0.01608	9.13656e-05
1.57816e-07	0.01629	4.56828e-05
1.57916e-07	0.0165	7.17873e-05
1.58016e-07	0.01637	0.000107681
1.58116e-07	0.01664	6.52612e-05
1.58216e-07	0.01611	7.17873e-05
1.58316e-07	0.01637	7.17873e-05
1.58416e-07	0.01676	5.5472e-05
1.58516e-07	0.01651	5.22089e-05
1.58616e-07	0.01627	1.95783e-05
1.58716e-07	0.01613	4.24198e-05
1.58816e-07	0.01599	6.52612e-05
1.58916e-07	0.01615	5.22089e-05
1.59016e-07	0.01592	5.5472e-05
1.59116e-07	0.01616	5.22089e-05
1.59216e-07	0.01675	5.8735e-05
1.59316e-07	0.01633	7.17873e-05
1.59416e-07	0.01642	3.91567e-05
1.59516e-07	0.01636	7.17873e-05
1.59616e-07	0.01659	8.81026e-05
1.59716e-07	0.01615	6.52612e-05
1.59816e-07	0.01629	7.83134e-05
1.59916e-07	0.01664	5.8735e-05
1.60016e-07	0.01611	5.8735e-05
1.60116e-07	0.0165	8.15764e-05
1.60216e-07	0.01605	8.15764e-05
1.60316e-07	0.01585	5.8735e-05
1.60416e-07	0.01624	4.24198e-05
1.60516e-07	0.01599	7.83134e-05
1.60616e-07	0.01559	5.8735e-05
1.60716e-07	0.01598	5.22089e-05
1.60816e-07	0.01631	6.52612e-05
1.60916e-07	0.01656	7.17873e-05
1.61016e-07	0.01649	6.19981e-05
1.61116e-07	0.0162	5.22089e-05
1.61216e-07	0.01633	8.81026e-05
1.61316e-07	0.01614	4.24198e-05
1.61416e-07	0.01635	7.83134e-05
1.61516e-07	0.01594	4.89459e-05
1.61616e-07	0.01573	8.48395e-05
1.61716e-07	0.01573	4.56828e-05
1.61816e-07	0.01592	6.19981e-05
1.61916e-07	0.01586	5.5472e-05
1.62016e-07	0.01579	6.85242e-05
1.62116e-07	0.01663	9.78917e-05
1.62216e-07	0.01592	6.85242e-05
1.62316e-07	0.01604	5.8735e-05
1.62416e-07	0.01584	3.58936e-05
1.62516e-07	0.0162	4.89459e-05
1.62616e-07	0.01585	6.19981e-05
1.62716e-07	0.01585	6.52612e-05
1.62816e-07	0.01618	2.28414e-05
1.62916e-07	0.01597	8.81026e-05
1.63016e-07	0.01624	6.19981e-05
1.63116e-07	0.01579	7.50503e-05
1.63216e-07	0.01618	5.8735e-05
1.63316e-07	0.01604	0.000101155
1.63416e-07	0.01608	6.85242e-05
1.63516e-07	0.01605	6.52612e-05
1.63616e-07	0.0162	6.19981e-05
1.63716e-07	0.01596	6.19981e-05
1.63816e-07	0.01623	5.22089e-05
1.63916e-07	0.01594	6.85242e-05
1.64016e-07	0.01626	6.19981e-05
1.64116e-07	0.01584	8.15764e-05
1.64216e-07	0.01625	6.52612e-05
1.64316e-07	0.01582	7.50503e-05
1.64416e-07	0.01605	6.85242e-05
1.64516e-07	0.01603	4.56828e-05
1.64616e-07	0.01577	7.83134e-05
1.64716e-07	0.01527	3.91567e-05
1.64816e-07	0.01608	6.52612e-05
1.64916e-07	0.01566	5.22089e-05
1.65017e-07	0.01585	5.5472e-05
1.65117e-07	0.01607	2.93675e-05
1.65217e-07	0.01616	7.83134e-05
1.65317e-07	0.01591	7.17873e-05
1.65417e-07	0.016	4.89459e-05
1.65517e-07	0.01559	6.19981e-05
1.65617e-07	0.01578	5.5472e-05
1.65717e-07	0.0157	7.17873e-05
1.65817e-07	0.01627	4.89459e-05
1.65917e-07	0.01593	4.56828e-05
1.66017e-07	0.01593	5.5472e-05
1.66117e-07	0.0159	5.22089e-05
1.66217e-07	0.01559	8.15764e-05
1.66317e-07	0.01537	4.89459e-05
1.66417e-07	0.01565	9.13656e-05
1.66517e-07	0.01538	4.56828e-05
1.66617e-07	0.01573	5.8735e-05
1.66717e-07	0.0157	5.22089e-05
1.66817e-07	0.01558	7.50503e-05
1.66917e-07	0.01618	5.8735e-05
1.67017e-07	0.01571	7.17873e-05
1.67117e-07	0.01577	6.85242e-05
1.67217e-07	0.0155	5.22089e-05
1.67317e-07	0.016	6.19981e-05
1.67417e-07	0.01522	5.5472e-05
1.67517e-07	0.01566	7.17873e-05
1.67617e-07	0.01533	4.24198e-05
1.67717e-07	0.01538	4.89459e-05
1.67817e-07	0.01561	4.56828e-05
1.67917e-07	0.0156	7.17873e-05
1.68017e-07	0.01551	7.17873e-05
1.68117e-07	0.01604	5.5472e-05
1.68217e-07	0.01553	6.85242e-05
1.68317e-07	0.01565	6.19981e-05
1.68417e-07	0.01574	6.19981e-05
1.68517e-07	0.01505	6.85242e-05
1.68617e-07	0.01503	5.8735e-05
1.68717e-07	0.01525	8.81026e-05
1.68817e-07	0.01521	5.8735e-05
1.68917e-07	0.01565	3.58936e-05
1.69017e-07	0.01535	6.19981e-05
1.69117e-07	0.01534	5.8735e-05
1.69217e-07	0.01534	5.5472e-05
1.69317e-07	0.01562	5.22089e-05
1.69417e-07	0.01534	6.52612e-05
1.69517e-07	0.01562	6.85242e-05
1.69617e-07	0.01583	7.50503e-05
1.69717e-07	0.01525	3.58936e-05
1.69817e-07	0.01465	7.17873e-05
1.69917e-07	0.0151	3.91567e-05
1.70017e-07	0.01544	7.83134e-05
1.70117e-07	0.01569	6.19981e-05
1.70217e-07	0.01539	5.22089e-05
1.70317e-07	0.0158	3.91567e-05
1.70417e-07	0.0153	6.52612e-05
1.70517e-07	0.01562	4.89459e-05
1.70617e-07	0.0151	4.89459e-05
1.70717e-07	0.01553	8.48395e-05
1.70817e-07	0.01501	7.17873e-05
1.70917e-07	0.01531	6.85242e-05
1.71017e-07	0.01569	4.89459e-05
1.71117e-07	0.01545	3.91567e-05
1.71217e-07	0.01467	6.52612e-05
1.71317e-07	0.01511	5.8735e-05
1.71417e-07	0.01538	5.5472e-05
1.71517e-07	0.01515	4.56828e-05
1.71617e-07	0.01535	5.5472e-05
1.71717e-07	0.0157	4.24198e-05
1.71817e-07	0.01549	4.89459e-05
1.71917e-07	0.01529	5.8735e-05
1.72017e-07	0.01541	3.91567e-05
1.72117e-07	0.01532	4.89459e-05
1.72217e-07	0.01517	6.19981e-05
1.72317e-07	0.01475	5.8735e-05
1.72417e-07	0.0151	4.24198e-05
1.72517e-07	0.01573	3.26306e-05
1.72617e-07	0.01507	7.50503e-05
1.72717e-07	0.01503	6.85242e-05
1.72817e-07	0.01517	8.81026e-05
1.72917e-07	0.01505	6.19981e-05
1.73017e-07	0.01467	7.83134e-05
1.73117e-07	0.01501	3.91567e-05
1.73217e-07	0.01501	7.83134e-05
1.73317e-07	0.01587	2.93675e-05
1.73417e-07	0.01531	9.78917e-06
1.73517e-07	0.01513	0.000104418
1.73617e-07	0.01481	7.17873e-05
1.73717e-07	0.01509	7.83134e-05
1.73817e-07	0.01469	7.17873e-05
1.73917e-07	0.01508	5.22089e-05
1.74017e-07	0.0151	4.24198e-05
1.74117e-07	0.01497	9.46287e-05
1.74217e-07	0.01508	6.85242e-05
1.74317e-07	0.01533	5.8735e-05
1.74417e-07	0.01507	3.26306e-05
1.74517e-07	0.0153	5.8735e-05
1.74617e-07	0.01492	6.85242e-05
1.74717e-07	0.01532	7.83134e-05
1.74817e-07	0.01492	3.58936e-05
1.74917e-07	0.01446	6.85242e-05
1.75018e-07	0.01546	5.5472e-05
1.75118e-07	0.01475	4.89459e-05
1.75218e-07	0.01487	3.26306e-05
1.75318e-07	0.01497	6.85242e-05
1.75418e-07	0.01513	3.91567e-05
1.75518e-07	0.01505	5.5472e-05
1.75618e-07	0.01526	6.19981e-05
1.75718e-07	0.01512	6.19981e-05
1.75818e-07	0.01471	4.24198e-05
1.75918e-07	0.01513	5.22089e-05
1.76018e-07	0.0152	5.8735e-05
1.76118e-07	0.01548	9.13656e-05
1.76218e-07	0.01456	5.8735e-05
1.76318e-07	0.01502	5.22089e-05
1.76418e-07	0.01469	4.56828e-05
1.76518e-07	0.01467	3.58936e-05
1.76618e-07	0.01471	2.61045e-05
1.76718e-07	0.01543	7.83134e-05
1.76818e-07	0.01501	5.5472e-05
1.76918e-07	0.01498	5.5472e-05
1.77018e-07	0.01467	8.15764e-05
1.77118e-07	0.01457	5.8735e-05
1.77218e-07	0.01465	4.24198e-05
1.77318e-07	0.01439	5.8735e-05
1.77418e-07	0.01459	3.58936e-05
1.77518e-07	0.01506	2.61045e-05
1.77618e-07	0.01531	3.91567e-05
1.77718e-07	0.01485	5.8735e-05
1.77818e-07	0.01481	7.83134e-05
1.77918e-07	0.01458	5.5472e-05
1.78018e-07	0.01504	5.8735e-05
1.78118e-07	0.01504	6.85242e-05
1.78218e-07	0.01495	6.52612e-05
1.78318e-07	0.01456	5.22089e-05
1.78418e-07	0.01477	5.8735e-05
1.78518e-07	0.01471	2.28414e-05
1.78618e-07	0.0154	5.8735e-05
1.78718e-07	0.01453	7.17873e-05
1.78818e-07	0.01451	4.89459e-05
1.78918e-07	0.0152	7.50503e-05
1.79018e-07	0.0148	6.19981e-05
1.79118e-07	0.0148	3.58936e-05
1.79218e-07	0.01531	4.24198e-05
1.79318e-07	0.01469	2.93675e-05
1.79418e-07	0.01471	3.91567e-05
1.79518e-07	0.01461	4.89459e-05
1.79618e-07	0.01449	5.5472e-05
1.79718e-07	0.0148	6.52612e-05
1.79818e-07	0.01487	5.22089e-05
1.79918e-07	0.01443	2.93675e-05
1.80018e-07	0.01458	3.58936e-05
1.80118e-07	0.01437	3.58936e-05
1.80218e-07	0.01433	5.22089e-05
1.80318e-07	0.01443	4.89459e-05
1.80418e-07	0.01466	5.5472e-05
1.80518e-07	0.01466	6.52612e-05
1.80618e-07	0.01447	7.17873e-05
1.80718e-07	0.01492	4.56828e-05
1.80818e-07	0.01472	5.8735e-05
1.80918e-07	0.01461	4.24198e-05
1.81018e-07	0.0141	5.8735e-05
1.81118e-07	0.01445	3.91567e-05
1.81218e-07	0.01485	5.8735e-05
1.81318e-07	0.01477	6.52612e-05
1.81418e-07	0.01447	3.58936e-05
1.81518e-07	0.01501	5.8735e-05
1.81618e-07	0.01451	4.56828e-05
1.81718e-07	0.0143	4.24198e-05
1.81818e-07	0.01454	3.91567e-05
1.81918e-07	0.01463	4.89459e-05
1.82018e-07	0.01474	6.19981e-05
1.82118e-07	0.01479	3.91567e-05
1.82218e-07	0.01472	7.50503e-05
1.82318e-07	0.0145	3.91567e-05
1.82418e-07	0.01529	7.83134e-05
1.82518e-07	0.01432	7.50503e-05
1.82618e-07	0.01529	3.91567e-05
1.82718e-07	0.0144	4.89459e-05
1.82818e-07	0.0145	5.22089e-05
1.82918e-07	0.01508	4.56828e-05
1.83018e-07	0.01453	4.89459e-05
1.83118e-07	0.01459	4.56828e-05
1.83218e-07	0.01464	4.56828e-05
1.83318e-07	0.01454	5.22089e-05
1.83418e-07	0.01414	5.8735e-05
1.83518e-07	0.01438	6.19981e-05
1.83618e-07	0.0145	2.93675e-05
1.83718e-07	0.01466	2.61045e-05
1.83818e-07	0.01455	7.17873e-05
1.83918e-07	0.01413	3.26306e-05
1.84018e-07	0.01452	3.58936e-05
1.84118e-07	0.01414	3.91567e-05
1.84218e-07	0.01416	8.48395e-05
1.84318e-07	0.01389	3.91567e-05
1.84418e-07	0.01445	5.5472e-05
1.84518e-07	0.01473	3.58936e-05
1.84618e-07	0.014	2.93675e-05
1.84718e-07	0.01455	3.91567e-05
1.84818e-07	0.01436	2.61045e-05
1.84918e-07	0.01433	3.58936e-05
1.85019e-07	0.0141	4.89459e-05
1.85119e-07	0.01438	6.19981e-05
1.85219e-07	0.01489	3.91567e-05
1.85319e-07	0.01406	5.8735e-05
1.85419e-07	0.01444	4.56828e-05
1.85519e-07	0.01428	4.24198e-05
1.85619e-07	0.01417	4.56828e-05
1.85719e-07	0.01409	2.93675e-05
1.85819e-07	0.0141	4.56828e-05
1.85919e-07	0.01367	1.95783e-05
1.86019e-07	0.01428	5.5472e-05
1.86119e-07	0.01411	4.89459e-05
1.86219e-07	0.0143	7.83134e-05
1.86319e-07	0.01482	5.22089e-05
1.86419e-07	0.01412	3.91567e-05
1.86519e-07	0.01424	4.24198e-05
1.86619e-07	0.01427	6.52612e-05
1.86719e-07	0.01412	4.24198e-05
1.86819e-07	0.01404	5.5472e-05
1.86919e-07	0.01414	6.85242e-05
1.87019e-07	0.01397	6.85242e-05
1.87119e-07	0.01428	4.24198e-05
1.87219e-07	0.01419	8.48395e-05
1.87319e-07	0.01379	4.24198e-05
1.87419e-07	0.01435	4.24198e-05
1.87519e-07	0.0145	4.56828e-05
1.87619e-07	0.01369	6.19981e-05
1.87719e-07	0.01412	3.58936e-05
1.87819e-07	0.01406	5.8735e-05
1.87919e-07	0.01431	7.17873e-05
1.88019e-07	0.0144	5.5472e-05
1.88119e-07	0.01419	7.17873e-05
1.88219e-07	0.01418	5.22089e-05
1.88319e-07	0.01413	7.17873e-05
1.88419e-07	0.01464	4.24198e-05
1.88519e-07	0.01414	4.24198e-05
1.88619e-07	0.01412	2.61045e-05
1.88719e-07	0.01409	5.5472e-05
1.88819e-07	0.01427	5.22089e-05
1.88919e-07	0.01378	7.17873e-05
1.89019e-07	0.01475	5.5472e-05
1.89119e-07	0.01392	5.22089e-05
1.89219e-07	0.01417	4.24198e-05
1.89319e-07	0.01395	4.56828e-05
1.89419e-07	0.01405	6.85242e-05
1.89519e-07	0.01405	5.22089e-05
1.89619e-07	0.01402	3.58936e-05
1.89719e-07	0.01387	4.24198e-05
1.89819e-07	0.01417	3.58936e-05
1.89919e-07	0.0139	4.56828e-05
1.90019e-07	0.01352	5.8735e-05
1.90119e-07	0.01372	3.58936e-05
1.90219e-07	0.01478	6.52612e-05
1.90319e-07	0.01403	4.89459e-05
1.90419e-07	0.01401	4.56828e-05
1.90519e-07	0.0143	9.46287e-05
1.90619e-07	0.01369	4.24198e-05
1.90719e-07	0.01379	3.26306e-05
1.90819e-07	0.01352	8.15764e-05
1.90919e-07	0.01399	5.22089e-05
1.91019e-07	0.01374	5.22089e-05
1.91119e-07	0.01358	3.26306e-05
1.91219e-07	0.01439	6.19981e-05
1.91319e-07	0.01402	5.5472e-05
1.91419e-07	0.01387	3.58936e-05
1.91519e-07	0.01334	4.89459e-05
1.91619e-07	0.01356	5.8735e-05
1.91719e-07	0.01393	6.19981e-05
1.91819e-07	0.01346	4.24198e-05
1.91919e-07	0.01403	4.89459e-05
1.92019e-07	0.01328	7.83134e-05
1.92119e-07	0.01366	3.91567e-05
1.92219e-07	0.01412	6.19981e-05
1.92319e-07	0.01414	3.58936e-05
1.92419e-07	0.01407	5.22089e-05
1.92519e-07	0.01415	5.5472e-05
1.92619e-07	0.01403	5.8735e-05
1.92719e-07	0.0138	4.89459e-05
1.92819e-07	0.01422	3.91567e-05
1.92919e-07	0.01326	4.56828e-05
1.93019e-07	0.01372	5.22089e-05
1.93119e-07	0.01377	4.56828e-05
1.93219e-07	0.01418	3.58936e-05
1.93319e-07	0.01415	4.24198e-05
1.93419e-07	0.01364	8.48395e-05
1.93519e-07	0.0141	5.22089e-05
1.93619e-07	0.01381	4.89459e-05
1.93719e-07	0.01331	5.5472e-05
1.93819e-07	0.01379	4.56828e-05
1.93919e-07	0.01346	5.5472e-05
1.94019e-07	0.01332	4.24198e-05
1.94119e-07	0.01372	3.91567e-05
1.94219e-07	0.01354	5.5472e-05
1.94319e-07	0.01365	7.50503e-05
1.94419e-07	0.01337	1.30522e-05
1.94519e-07	0.01371	1.95783e-05
1.94619e-07	0.01342	3.58936e-05
1.94719e-07	0.01318	6.19981e-05
1.94819e-07	0.01382	6.52612e-05
1.94919e-07	0.01312	5.22089e-05
1.9502e-07	0.01397	4.56828e-05
1.9512e-07	0.01404	3.91567e-05
1.9522e-07	0.01369	4.89459e-05
1.9532e-07	0.01361	2.61045e-05
1.9542e-07	0.01361	4.89459e-05
1.9552e-07	0.0136	6.85242e-05
1.9562e-07	0.01377	6.85242e-05
1.9572e-07	0.01394	3.91567e-05
1.9582e-07	0.01354	4.24198e-05
1.9592e-07	0.01351	3.58936e-05
1.9602e-07	0.01379	4.24198e-05
1.9612e-07	0.01373	4.24198e-05
1.9622e-07	0.01343	5.8735e-05
1.9632e-07	0.014	7.50503e-05
1.9642e-07	0.01445	5.22089e-05
1.9652e-07	0.01343	5.5472e-05
1.9662e-07	0.0138	3.91567e-05
1.9672e-07	0.01359	5.5472e-05
1.9682e-07	0.01371	4.24198e-05
1.9692e-07	0.01375	5.22089e-05
1.9702e-07	0.01365	3.91567e-05
1.9712e-07	0.01378	4.56828e-05
1.9722e-07	0.01321	6.52612e-05
1.9732e-07	0.01359	2.28414e-05
1.9742e-07	0.01405	4.24198e-05
1.9752e-07	0.01389	5.22089e-05
1.9762e-07	0.01382	4.24198e-05
1.9772e-07	0.01324	5.8735e-05
1.9782e-07	0.01357	4.56828e-05
1.9792e-07	0.01353	5.8735e-05
1.9802e-07	0.01318	5.5472e-05
1.9812e-07	0.01341	5.5472e-05
1.9822e-07	0.01342	3.58936e-05
1.9832e-07	0.01353	2.93675e-05
1.9842e-07	0.01384	2.93675e-05
1.9852e-07	0.01339	4.56828e-05
1.9862e-07	0.01405	4.56828e-05
1.9872e-07	0.01356	5.5472e-05
1.9882e-07	0.01307	9.78917e-06
1.9892e-07	0.01339	4.89459e-05
1.9902e-07	0.01346	1.95783e-05
1.9912e-07	0.01336	3.58936e-05
1.9922e-07	0.01361	5.5472e-05
1.9932e-07	0.01304	3.91567e-05
1.9942e-07	0.01341	4.24198e-05
1.9952e-07	0.01324	5.22089e-05
1.9962e-07	0.01313	6.19981e-05
1.9972e-07	0.01369	4.56828e-05
1.9982e-07	0.0136	3.58936e-05
[truncated: 8,001 more rows]

## Sheet: 3e
PL intensity	PL lifetime
1	3.23617
5.6	2.29762
57.4	1.90062
114.8	2.23424
385.5	3.45355
