# Supplementary material for: Surfactant-induced hole concentration enhancement for highly efficient perovskite light-emitting diodes
Source: Nat Mater. 2025 Mar 5;24(5):778–84. doi: 10.1038/s41563-025-02123-y (PMC12048353; doi:10.1038/s41563-025-02123-y)
Supplement: Supplementary file 5 — 4a, simulated PL intensity versus carrier density; 4b, experimental PL intensity versus excitation power; 4c, normalized EQEmax at different temperatures. [file 41563_2025_2123_MOESM5_ESM.xlsx]

## Sheet: 4a
n	1000000000000000	1e+16	5e+16
100000000000000	1.1e+19	1.01e+20	5.01e+20
125893000000000	1.41741e+19	1.27477e+20	6.31048e+20
158489000000000	1.83608e+19	1.61001e+20	7.94958e+20
199526000000000	2.39337e+19	2.03507e+20	1.00161e+21
251189000000000	3.14284e+19	2.57498e+20	1.26225e+21
316228000000000	4.16228e+19	3.26228e+20	1.59114e+21
398107000000000	5.56596e+19	4.13956e+20	2.00638e+21
501187000000000	7.52376e+19	5.26306e+20	2.53106e+21
630957000000000	1.02906e+20	6.70768e+20	3.1946e+21
794328000000000	1.42529e+20	8.57424e+20	4.03474e+21
1000000000000000	2e+20	1.1e+21	5.1e+21
1258930000000000	2.84382e+20	1.41741e+21	6.45312e+21
1584890000000000	4.09678e+20	1.83608e+21	8.17565e+21
1995260000000000	5.97633e+20	2.39337e+21	1.03744e+22
2511890000000000	8.82146e+20	3.14284e+21	1.31904e+22
3162280000000000	1.31623e+21	4.16228e+21	1.68114e+22
3981070000000000	1.983e+21	5.56596e+21	2.14903e+22
5011870000000000	3.01307e+21	7.52376e+21	2.75712e+22
6309570000000000	4.61203e+21	1.02906e+22	3.55289e+22
7943280000000000	7.1039e+21	1.42529e+22	4.6026e+22
1e+16	1.1e+22	2e+22	6e+22
1.25893e+16	1.71079e+22	2.84382e+22	7.87952e+22
1.58489e+16	2.67038e+22	4.09678e+22	1.04364e+23
1.99526e+16	4.1806e+22	5.97633e+22	1.39574e+23
2.51189e+16	6.56076e+22	8.82146e+22	1.8869e+23
3.16228e+16	1.03162e+23	1.31623e+23	2.58114e+23
3.98107e+16	1.6247e+23	1.983e+23	3.57543e+23
5.01187e+16	2.56201e+23	3.01307e+23	5.01782e+23
6.30957e+16	4.04417e+23	4.61203e+23	7.13586e+23
7.94328e+16	6.38901e+23	7.1039e+23	1.02812e+24
1e+17	1.01e+24	1.1e+24	1.5e+24
1.25893e+17	1.59748e+24	1.71079e+24	2.21436e+24
1.58489e+17	2.52774e+24	2.67038e+24	3.30433e+24
1.99526e+17	4.00102e+24	4.1806e+24	4.9787e+24
2.51189e+17	6.33469e+24	6.56076e+24	7.56552e+24
3.16228e+17	1.00316e+25	1.03162e+25	1.15811e+25
3.98107e+17	1.58887e+25	1.6247e+25	1.78395e+25
5.01187e+17	2.5169e+25	2.56201e+25	2.76248e+25
6.30957e+17	3.98738e+25	4.04417e+25	4.29655e+25
7.94328e+17	6.31752e+25	6.38901e+25	6.70674e+25
1e+18	1.001e+26	1.01e+26	1.05e+26

## Sheet: 4b
	1		2		3		4		5
32.1	10775.4	32	60313.3	32	618487	31.9	1.23737e+06	32	4.15369e+06
100.3	80465.5	100.4	374268	100.3	2.44878e+06	100.5	4.18973e+06	100	13112100
335	317523	336	1.62857e+06	336	8.56755e+06	336	15201200	336	39831500
1055	1.75518e+06	1055	5.9876e+06	1055	26051100	1055	51632300	1053	99386300
3620	10069200	3620	29858900	3650	95295000	3600	198390000	3580	271467000

## Sheet: 4c
25	35	45	55	65	75
0.93262	0.91309	--	--	--	--
0.9375	0.9375	--	--	--	--
0.98145	0.98145	--	--	--	--
1.02051	1.00098	--	--	--	--
1.01563	1.03027	--	--	--	--
1.02539	--	0.97168	--	--	--
1.16211	--	0.90332	--	--	--
0.98145	--	0.97656	--	--	--
0.94727	--	0.94238	--	--	--
0.97656	--	1.02539	--	--	--
1.01074	--	1.07422	--	--	--
1.0498	--	1.01074	--	--	--
0.95703	--	--	0.82031	--	--
0.96191	--	--	0.91797	--	--
1.01074	--	--	1.0791	--	--
0.9668	--	--	0.91309	--	--
0.99121	--	--	0.74707	--	--
1.04004	--	--	0.88379	--	--
1.01563	--	--	--	0.80078	--
1.04004	--	--	--	0.89844	--
0.96191	--	--	--	0.93262	--
1.00586	--	--	--	0.88379	--
0.98633	--	--	--	0.88379	--
1.01074	--	--	--	0.84961	--
1.03516	--	--	--	--	0.78125
0.9375	--	--	--	--	0.91797
0.9668	--	--	--	--	0.86914
0.95215	--	--	--	--	0.87402
1.00586	--	--	--	--	0.78613
1.03027	--	--	--	--	0.83984
