# Supplementary material for: Surfactant-induced hole concentration enhancement for highly efficient perovskite light-emitting diodes
Source: Nat Mater. 2025 Mar 5;24(5):778–84. doi: 10.1038/s41563-025-02123-y (PMC12048353; doi:10.1038/s41563-025-02123-y)
Supplement: Supplementary file 6 — TA results of perovskite thin film in both UV range and visible range. [file 41563_2025_2123_MOESM6_ESM.xlsx]

## Sheet: UV range
	-0.4125	-0.39167	-0.37292	-0.35208	-0.32917	-0.30833	-0.28958	-0.26875	-0.24792	-0.22708	-0.20625	-0.18542	-0.16458	-0.14583	-0.125	-0.10625	-0.08542	-0.06458	-0.04583	-0.025	-0.00625	0.05417	0.09583	0.15208	0.19792	0.25208	0.3	0.35208	0.40208	0.45417	0.50208	0.55833	0.60625	0.66042	0.71042	0.76458	0.81667	0.86875	0.92292	0.975	1.02917	1.07917	1.13542	1.18958	1.24167	1.29583	1.35	1.40417	1.45833
370.542	-0.000161386	0.000547593	-0.000606925	-0.000230773	0.000274593	3.2029e-05	-0.00147	0.000108889	-0.000604659	-0.000999436	-0.000338426	0.000745732	0.00073926	-0.000823371	0.000332867	-0.000895777	0.00103	0.000695201	0.000835883	-0.000381958	-8.7115e-05	0.000276024	0.000931761	0.000568477	0.000813321	0.00187	0.000234891	0.00097364	0.00115	0.000226306	0.00239	0.00199	0.00159	0.00206	0.000420293	0.00192	0.000876488	0.0012	0.00227	0.000920686	0.00075979	0.003	0.00257	0.00246	0.00207	0.00175	0.00147	0.00262	0.00352
371.122	-0.000363835	0.000569779	-0.000807351	0.000198269	4.227e-06	0.000189705	-0.000927169	0.000874302	-0.000617142	-8.1885e-05	-0.000520515	0.000570996	0.000550808	-0.000349574	0.00053279	-3.2247e-05	0.00151	0.00026007	0.00079815	-0.000569701	0.00023349	-6.3438e-05	0.000976966	0.00132	0.000695401	0.00195	1.5553e-05	0.000808508	0.00122	0.000713858	0.00266	0.00222	0.002	0.00187	0.000478398	0.00209	0.00149	0.00167	0.00204	0.00146	0.00158	0.00358	0.00297	0.00281	0.00241	0.00144	0.00181	0.00231	0.00313
371.702	-8.5735e-05	0.000763279	-0.000584158	-0.000192959	-1.3726e-05	0.000338439	-0.000839386	0.000158022	-0.000132847	-0.000525077	-0.00103	0.000136289	-7.8873e-05	-0.000256069	9.6708e-05	0.000328376	0.000710763	-0.000276561	0.000590069	-0.000121374	0.000628249	0.000163048	0.00116	0.00209	0.00022163	0.00168	0.000706888	0.00153	0.00192	0.00177	0.00323	0.00325	0.00237	0.00257	0.00158	0.0023	0.0018	0.00228	0.00242	0.000957057	0.00226	0.00372	0.00306	0.00274	0.00289	0.00281	0.0022	0.00246	0.00293
372.282	-0.000283979	0.000963582	-0.000821943	-0.000629281	3.2451e-05	0.000136675	-0.000374951	0.000649845	0.000184547	-0.000170123	-0.00109	0.000193355	0.000145176	-0.000901196	-7.791e-05	5.915e-06	0.000585675	0.0008948	0.00121	2.1963e-05	0.00076631	0.000407372	0.000894832	0.0015	0.00127	0.00219	0.00128	0.00159	0.00213	0.00157	0.00393	0.00331	0.00274	0.00329	0.0016	0.00224	0.0018	0.00285	0.0034	0.00209	0.00201	0.00369	0.00317	0.00288	0.00262	0.00324	0.00265	0.00271	0.00355
372.862	-0.000451335	0.000835267	-0.000378268	-0.000130521	3.0459e-05	0.000433743	-0.000358435	0.000599766	-0.000613587	0.00021606	-0.000816647	-0.00027121	0.000200148	-0.00072028	0.000122475	-0.000597256	0.000326767	0.000342386	0.00163	-0.00045014	0.000202488	0.000251368	0.000885333	0.00116	0.000852683	0.00209	0.00143	0.0022	0.00244	0.0016	0.00452	0.00267	0.00249	0.00343	0.00158	0.00294	0.00257	0.00241	0.0032	0.00225	0.00195	0.00341	0.00321	0.00316	0.00267	0.00338	0.00256	0.00376	0.00433
373.443	-0.000470143	0.00098631	-0.000973094	-0.000796033	0.000399655	0.000438816	-0.00033805	0.000234252	-0.000483516	0.000242804	-0.000376752	-0.000538652	1.0468e-05	-0.000405045	0.000152608	-0.000498692	0.000454737	0.000307536	0.000945284	-0.000154915	-0.000224211	1.4917e-05	0.00132	0.00173	0.000678244	0.0026	0.00104	0.00232	0.00267	0.00205	0.00452	0.00315	0.0025	0.00334	0.00261	0.00318	0.00296	0.00291	0.00324	0.00218	0.00246	0.00434	0.0031	0.00407	0.00325	0.0031	0.0025	0.00345	0.00381
374.023	0.000185046	0.000528913	-0.00147	-0.000333898	0.000239002	-1.4403e-05	-0.000488155	0.000307044	-0.000609517	0.000734736	-0.000387407	0.000350499	9.6721e-05	-0.000633638	0.000119697	-0.000498329	0.000970784	0.000529446	0.000768201	-0.000106536	0.000470821	0.000283503	0.00174	0.00192	0.00038001	0.00271	0.000605576	0.00201	0.00259	0.00222	0.0046	0.00372	0.00285	0.00398	0.00261	0.0033	0.00293	0.0031	0.00298	0.00234	0.0023	0.00398	0.0031	0.00442	0.00325	0.00298	0.00255	0.00313	0.00397
374.603	-0.000244064	0.000428526	-0.000348126	-0.000575726	-8.8441e-05	0.000315649	-0.00112	0.000357888	-9.9522e-05	0.000291281	-0.000662371	0.000425276	-6.6467e-05	-0.000900889	-4.2931e-05	-0.000571988	4.0544e-05	0.000418952	0.00118	0.000220749	0.000529997	0.000444154	0.000763333	0.00161	0.000680253	0.00203	0.00085398	0.00271	0.00262	0.00176	0.00441	0.00392	0.00265	0.00364	0.00242	0.00321	0.00309	0.00324	0.0031	0.00201	0.00252	0.00327	0.00349	0.00354	0.00377	0.00358	0.00256	0.00349	0.0046
375.184	-0.000426056	0.00099829	-0.000373676	-0.00019184	-0.000334707	0.000233891	-0.00074863	0.000598397	-0.000167721	0.000494454	-0.000636609	-0.000124239	0.000130047	-0.000236462	0.000114841	-7.2809e-05	0.000337806	8.9887e-05	0.000908513	-0.000207202	0.000565819	0.00052455	0.000787901	0.00106	0.000800151	0.0023	0.00172	0.00207	0.0024	0.00135	0.00398	0.00389	0.00257	0.00341	0.00255	0.00315	0.00277	0.00332	0.0036	0.00229	0.00274	0.00384	0.00367	0.00382	0.00348	0.00327	0.0031	0.00379	0.00458
375.764	-0.000768798	0.00104	-0.000432549	0.000698128	0.000259932	0.000892927	-0.000926094	0.000341693	-2.829e-05	0.000262516	-0.000498971	-6.5571e-05	-0.000430623	-5.2921e-05	0.000632761	0.000150355	0.000966507	0.000168915	0.000965495	-1.5704e-05	0.000725435	0.000365701	0.000840436	0.00145	0.00145	0.00232	0.0018	0.00197	0.00301	0.00157	0.00394	0.00373	0.00332	0.00376	0.00311	0.0028	0.00333	0.00325	0.00387	0.00307	0.00281	0.00387	0.00381	0.004	0.00317	0.00346	0.00333	0.00368	0.00452
376.345	-0.000494286	0.000435297	-0.000347656	-3.9225e-05	0.000287087	0.000590648	-0.000352101	0.000272145	-0.000315086	0.000447935	-0.00115	-4.5388e-05	-0.000397864	-0.000383335	0.000723423	-0.000264973	0.000614327	0.000277762	0.000930475	0.000126124	0.000434238	0.000327198	0.000539067	0.00198	0.000716942	0.00261	0.00144	0.0015	0.0032	0.00174	0.00426	0.00379	0.00309	0.0037	0.00283	0.00352	0.00339	0.00349	0.00406	0.00262	0.00245	0.00407	0.0035	0.00417	0.0036	0.00365	0.00288	0.00354	0.00425
376.925	-0.000435917	0.000510357	-0.00106	-0.000361966	0.000181038	0.000318988	-0.00047387	5.8964e-05	-0.000441533	4.4713e-05	-0.000859841	-3.0882e-05	-0.000120564	-0.000308218	0.000636068	-0.000405854	0.000334453	0.000508346	0.00121	-0.000379844	0.000249614	0.000344105	0.000459751	0.00176	0.000656447	0.00273	0.000916722	0.00184	0.00278	0.00219	0.00422	0.00401	0.00297	0.00373	0.0027	0.00389	0.00275	0.00296	0.00399	0.00221	0.0023	0.00428	0.00358	0.00425	0.00382	0.00399	0.00306	0.00393	0.00451
377.506	8.0542e-05	0.0003828	-0.000636211	-0.000956461	0.000197869	0.00059481	-0.00085106	0.000403281	-0.000177997	-7.7718e-05	-0.00102	-0.000333108	0.00028955	-0.000650895	0.000361043	-0.000459615	0.000480261	0.000527904	0.00084758	-0.000319234	-0.00028296	0.000354063	0.000594733	0.00148	0.00159	0.00272	0.00118	0.00193	0.00274	0.00251	0.00415	0.00382	0.00312	0.00388	0.00265	0.0036	0.00327	0.00341	0.0037	0.00235	0.00326	0.00449	0.00373	0.00407	0.00428	0.00399	0.00317	0.00389	0.00443
378.086	-0.000397095	0.000744537	-0.000624119	-0.000662404	1.9159e-05	0.000793474	-0.000858354	0.000603959	-0.000513547	-4.8513e-05	-0.000825607	-0.000102277	0.00012357	-0.00044654	0.000779136	-0.00040776	0.000624716	0.000328046	0.00105	-0.000170537	-0.000294679	0.000343671	0.000835751	0.00134	0.00152	0.00198	0.00122	0.00208	0.00322	0.0022	0.00412	0.00334	0.003	0.00345	0.00281	0.00324	0.00289	0.00336	0.00377	0.00285	0.00315	0.00459	0.00358	0.00431	0.00363	0.00403	0.00328	0.00384	0.00453
378.667	-0.000725349	0.00091263	-0.000550718	-0.00010978	7.15e-06	0.000519312	-0.000731316	-7.814e-06	-0.000512328	-2.894e-05	-0.000557181	-8.1441e-05	-0.000104006	-9.268e-05	0.000706724	-0.000231699	0.000628605	-0.000191441	0.000618351	-0.000590458	-0.000212142	0.000110365	0.00051164	0.00146	0.00144	0.0023	0.00141	0.00232	0.00264	0.00209	0.00367	0.00351	0.003	0.00348	0.00315	0.0039	0.00302	0.00285	0.00392	0.00317	0.00314	0.00468	0.00386	0.00468	0.00397	0.00388	0.00354	0.00404	0.005
379.248	-0.000813241	0.000781494	-0.000370638	-0.000208163	0.000282429	0.000700189	-0.00116	0.000431316	-0.000192019	-4.9568e-05	-0.000465798	0.000112308	9.43e-05	8.0307e-05	0.000529492	-0.000657848	0.000509346	0.000331403	0.00065508	-3.1288e-05	0.000749849	0.000268211	0.000805879	0.00184	0.00107	0.00299	0.00166	0.00208	0.0023	0.00181	0.00378	0.00362	0.00323	0.00383	0.003	0.00389	0.00308	0.00334	0.00365	0.00329	0.00322	0.00442	0.00373	0.00474	0.00414	0.00351	0.00301	0.00418	0.00447
379.828	-0.000741359	0.000861541	-0.000508301	-0.000668185	-2.3148e-05	0.00064235	-0.000974962	0.000273301	-9.4104e-05	0.000125372	-0.000360432	-9.2944e-05	0.000163646	-0.000205904	0.000203814	-0.000549298	0.000588744	0.000534388	0.0011	0.000108113	0.000632847	-1.006e-06	0.000609009	0.00158	0.000428493	0.0028	0.0014	0.00225	0.00232	0.00207	0.0043	0.00347	0.0031	0.00401	0.00298	0.00368	0.00325	0.00324	0.00353	0.00267	0.00306	0.00446	0.00362	0.00461	0.00433	0.00398	0.00344	0.00404	0.00467
380.409	-0.000552758	0.000244436	-0.000511154	-0.00052428	0.00010523	0.000379253	-0.000730013	0.000426692	-0.000144743	0.000160037	-0.000678332	-0.000457482	-0.000227775	-5.8794e-05	0.000255455	0.000173712	0.000514898	0.000566125	0.000926243	-0.000191846	0.000447093	4.0385e-05	0.0011	0.00141	0.000405704	0.00264	0.00132	0.00233	0.00267	0.00238	0.00387	0.00425	0.00273	0.00379	0.00278	0.0039	0.00307	0.00307	0.00389	0.00213	0.00345	0.00433	0.0035	0.00477	0.0046	0.00379	0.00335	0.004	0.0045
380.99	-0.000272983	0.000126136	-0.00024159	-0.00053383	-5.5628e-05	0.000797584	-0.000905638	0.00083372	-0.00062672	0.000256062	-0.000483907	-0.000176912	0.000341848	-0.000615017	0.00071233	-0.000109081	0.000514738	0.000415634	0.000814213	0.000251146	-0.000126683	0.000266731	0.000911961	0.000764903	0.00063548	0.00266	0.00164	0.00234	0.00283	0.00237	0.00416	0.00397	0.00332	0.0038	0.00249	0.00394	0.00328	0.00322	0.00357	0.00236	0.00344	0.0044	0.00331	0.00467	0.00412	0.00359	0.0033	0.00381	0.00454
381.571	-0.000166395	0.000985035	-0.000534316	-0.000504478	0.000161991	0.000139615	-0.000494762	0.000628365	-0.000394898	0.000304152	-9.4587e-05	-0.000179344	0.00037765	-0.00025896	0.000762268	-0.000576306	0.000426993	0.000461533	0.00105	3.4734e-05	-0.000122332	0.000311993	0.00048455	0.000761136	0.000796827	0.00221	0.00151	0.00223	0.00308	0.00225	0.00397	0.00391	0.00265	0.0041	0.0025	0.00379	0.00329	0.00396	0.00343	0.00307	0.00293	0.00447	0.0039	0.00445	0.00404	0.00365	0.00243	0.00396	0.00465
382.152	-0.000202018	0.000731954	-0.000662891	-0.000371171	-0.000269096	-0.000153661	-0.000823682	0.000221021	-0.000256191	0.000202611	-0.000471241	-0.000479019	-2.9853e-05	-0.000252997	0.000464793	-0.00081173	0.000680728	0.000139057	0.00117	-1.0219e-05	0.000655409	0.000179003	0.000456715	0.000969991	0.000874234	0.00205	0.00121	0.00215	0.00279	0.00208	0.00396	0.00367	0.00286	0.00352	0.00252	0.00361	0.00349	0.00338	0.0034	0.00282	0.00276	0.00443	0.00369	0.00449	0.0039	0.00363	0.00315	0.004	0.00485
382.733	3.1218e-05	0.000249458	-0.000590649	-0.000493457	-2.81e-05	0.000581113	-0.000866191	0.000570061	-0.000209999	0.000140052	-0.000437351	-0.000267092	7.8513e-05	-0.00011462	6.8299e-05	-0.000872822	0.000587676	0.000177693	0.00112	-0.000138477	0.000687497	-0.000560306	0.000470793	0.000858917	0.000596188	0.00253	0.00128	0.00173	0.00257	0.00147	0.00438	0.0038	0.00311	0.00344	0.00262	0.0038	0.00341	0.00279	0.00335	0.00271	0.00346	0.00446	0.00292	0.00419	0.00394	0.00363	0.00363	0.00418	0.00461
383.314	-0.000171745	0.000897609	-0.000518375	-0.000142617	-0.00025411	0.000707794	-0.000796726	0.000283066	-0.000366373	0.000384892	-0.000409428	5.6319e-05	-2.9371e-05	6.0206e-05	0.000301386	-0.000390778	0.000572665	0.000340088	0.00124	-0.000187021	-0.000224713	-0.000316342	0.00044004	0.000594916	0.000457554	0.0022	0.00084377	0.00178	0.00224	0.00139	0.00376	0.00354	0.00297	0.00356	0.00272	0.00358	0.00317	0.00298	0.00349	0.00255	0.00298	0.00422	0.00342	0.00434	0.00389	0.004	0.00357	0.00412	0.00497
383.895	-0.000159495	0.00073705	-0.000240024	-8.9016e-05	0.000191859	0.000289685	-0.000632059	0.000734263	-0.00045859	0.000166728	-0.000570734	-4.162e-05	6.7937e-05	0.000151209	0.000472527	-0.000538059	0.000694483	0.000361999	0.00144	-0.000204039	-0.000247062	8.3952e-05	0.000220722	0.000410264	0.000600481	0.00157	0.000671952	0.00163	0.00261	0.00153	0.00376	0.00354	0.00347	0.00365	0.00246	0.00332	0.00286	0.00248	0.0036	0.00229	0.00289	0.00457	0.00336	0.00423	0.00385	0.00404	0.00339	0.00413	0.0052
384.476	-0.0002953	0.00077873	-0.000237771	-0.00071605	0.00035932	0.000352962	6.4464e-05	0.000686348	-0.000862329	0.000261512	-0.000795477	7.1153e-05	8.487e-06	-0.000294852	0.000518165	-0.000432176	0.00102	0.000270269	0.00122	2.5385e-05	0.000453956	-0.000165153	0.000527845	0.000690312	0.000533424	0.00147	0.000762106	0.00156	0.00214	0.00148	0.00377	0.00371	0.00317	0.00356	0.00293	0.00368	0.00228	0.00302	0.0036	0.00236	0.00298	0.00432	0.00362	0.00404	0.00396	0.00395	0.00305	0.00409	0.00468
385.057	-0.000425149	0.000650858	-0.000421156	-0.000498553	0.000345888	0.000560453	8.1265e-05	0.000263869	-0.000992758	0.000363802	-0.00085552	0.000369191	-2.8358e-05	3.6883e-05	0.000310728	1.4891e-05	0.000679587	0.000611551	0.000801377	0.00022283	0.000588943	-0.000153423	0.000312814	0.00041279	0.00017349	0.00181	0.00072054	0.00158	0.00228	0.00132	0.00411	0.00359	0.00242	0.00356	0.00244	0.00315	0.00277	0.00288	0.00317	0.00286	0.00295	0.0046	0.0038	0.00446	0.00343	0.00388	0.00307	0.00443	0.00454
385.638	-0.000166976	0.000390704	-0.000296101	-0.000855199	0.000530333	0.000582107	-0.000393328	0.000316427	-0.000268179	0.000795093	-0.000348947	-0.000130856	-0.000150583	8.9668e-05	0.000718851	-0.000375106	0.000893265	0.000296417	0.000696952	-0.000231214	0.000455444	-0.000260637	0.00010536	0.000458437	0.000400464	0.00192	0.000309206	0.00142	0.00236	0.00152	0.00426	0.00352	0.00293	0.00291	0.00208	0.00329	0.00315	0.00288	0.003	0.00246	0.00288	0.0044	0.00335	0.00407	0.00338	0.00385	0.00291	0.00427	0.00416
386.219	-0.000477597	0.00059594	-0.000332054	-0.00026318	0.000329545	0.000673116	-0.000654198	0.000475325	0.000145077	0.000206375	-0.000392758	-0.000403436	-0.000238727	-0.000121452	0.000622489	-0.000658612	0.000829523	0.000339031	0.00115	0.000229834	0.000193552	-0.000344851	0.000275504	0.000280254	0.000651408	0.0017	0.000527013	0.00115	0.00239	0.00123	0.00375	0.00338	0.00285	0.00299	0.00234	0.00335	0.00277	0.00299	0.00294	0.00234	0.00296	0.0045	0.00312	0.00395	0.00389	0.00367	0.00306	0.00412	0.0049
386.8	-0.00068872	0.000426953	-0.000369296	-0.000385477	2.4719e-05	0.000465966	-0.000536747	0.000598428	0.000114933	4.5473e-05	-0.000514335	-0.00017193	-0.000269013	-0.000221238	0.000443328	-0.000536508	0.000978454	0.000310002	0.00115	-0.000282735	-0.000187986	-0.000144127	5.2903e-05	-9.1501e-05	-1.816e-05	0.00152	-1.67e-06	0.00174	0.00187	0.00112	0.00365	0.00297	0.00236	0.00343	0.00212	0.00301	0.00245	0.00289	0.0029	0.00201	0.0024	0.00454	0.00306	0.00363	0.00383	0.00321	0.00275	0.00406	0.00488
387.382	-0.000585361	0.000213897	-0.000674552	-0.000361713	9.907e-06	0.000422629	-0.000250131	0.000538399	-0.000176995	0.000112566	-0.000322842	-0.00035631	2.9871e-05	-0.00034488	0.000227414	-0.000516274	0.000870032	0.000469977	0.00121	-0.000553828	-3.658e-05	-3.6653e-05	0.000382137	0.000103291	-0.00028317	0.00181	0.000221878	0.0016	0.0016	0.0011	0.00376	0.00233	0.00235	0.00302	0.00222	0.00314	0.00252	0.00229	0.00302	0.00226	0.00272	0.0043	0.00263	0.00364	0.00386	0.00316	0.0028	0.00386	0.00486
387.963	-0.000503711	0.000549259	-0.000746691	-0.000653944	0.00036568	0.000258796	-0.000259464	0.000188187	-0.000362121	9.9485e-05	-0.000378661	0.000259925	8.333e-05	-0.000394939	8.0481e-05	-0.000703833	0.00088024	0.000484055	0.00132	-0.000323494	0.000172499	-0.00023016	0.000659343	0.000184845	-2.6028e-05	0.00115	0.000628544	0.00143	0.00122	0.00131	0.00329	0.00252	0.00225	0.00315	0.00216	0.00322	0.00255	0.0026	0.00302	0.00237	0.00242	0.00385	0.00331	0.0038	0.00384	0.00356	0.0025	0.00374	0.00435
388.544	-0.000434334	0.000880866	-0.000906285	-0.000193808	0.000290233	0.000126923	-0.000695853	0.000128834	-0.00018394	-0.000144487	-0.000480725	0.000352052	5.5083e-05	-0.000220623	0.000276284	-0.000349656	0.000592312	0.000852776	0.00139	-0.000143197	-0.000199801	-0.000321852	0.000242276	0.000249952	-0.000138863	0.00145	0.00062177	0.00127	0.00139	0.00109	0.00316	0.00266	0.00208	0.00328	0.00215	0.0028	0.00243	0.00295	0.00305	0.00223	0.00278	0.00393	0.00309	0.00414	0.00357	0.00299	0.00247	0.00398	0.00451
389.126	-0.00012145	0.000601699	-0.000460987	-0.000551112	-0.000324009	0.000156216	-0.000746544	0.000420347	-0.000218834	-0.000252354	-0.000511932	7.2798e-05	0.000273535	-7.7558e-05	0.000241884	-1.9045e-05	0.000607502	0.000758884	0.00133	0.000130431	-6.0683e-05	-0.000467628	0.000142223	0.00077421	0.000206801	0.00123	0.000397827	0.0011	0.00173	0.000440094	0.00359	0.00286	0.00212	0.00249	0.00212	0.00266	0.00228	0.00269	0.00296	0.00241	0.00234	0.00408	0.003	0.0042	0.0036	0.00271	0.00276	0.00329	0.00438
389.707	-0.000209385	0.00112	-0.000498447	-0.000342204	-0.000101379	0.000720825	-0.000819963	0.000847281	-0.000547434	0.000149154	-0.00064932	0.000427401	-0.000434509	-0.000311057	0.000395799	0.00019898	0.000401829	0.000618318	0.000893072	7.3382e-05	0.000715584	-0.000340439	-0.000176348	0.000324938	0.000409782	0.00144	0.000339271	0.000954043	0.00199	0.000660618	0.00366	0.00282	0.00167	0.00234	0.00226	0.0028	0.00226	0.00267	0.00302	0.00194	0.002	0.0038	0.00261	0.00429	0.00326	0.00292	0.00253	0.00294	0.00367
390.288	-0.000880339	0.0011	-0.000152376	-0.000289809	3.5115e-05	0.000199414	-0.000684419	0.000743654	-0.000105712	0.000297505	-0.000624724	0.000520696	-0.000138538	-0.000392779	0.000768219	-0.000188146	0.00136	0.000573148	0.00119	3.2951e-05	0.000733531	-0.000282873	0.000537927	0.000282908	-0.000215793	0.00147	0.000260956	0.000981463	0.00141	0.000826722	0.00316	0.00218	0.00176	0.00257	0.00162	0.00299	0.00215	0.00225	0.00324	0.00114	0.0024	0.00364	0.00254	0.00381	0.00324	0.00326	0.00282	0.00327	0.004
390.87	-0.000738972	0.00111	-0.000431218	-0.000189902	0.000316903	0.000572214	-0.000632156	0.000359081	-0.000148864	-0.000275957	-0.000573603	0.000214625	-0.000516399	-0.00059372	0.000788002	0.000166755	0.00124	0.000695089	0.00131	-2.0859e-05	0.000633975	-0.000487244	0.000350128	0.000593192	-0.000678741	0.00115	0.000454433	0.000844486	0.00154	0.000787613	0.00326	0.00204	0.002	0.00262	0.00157	0.00287	0.00224	0.00193	0.00302	0.00167	0.00228	0.00383	0.00271	0.00374	0.00329	0.00319	0.00234	0.00393	0.00415
391.451	-0.000291492	0.00103	-0.000319259	-0.000553887	0.000313936	0.000345606	-0.000152139	0.000298077	-0.000402202	0.000340422	-0.000561478	-3.7846e-05	-0.000107956	-9.4027e-05	0.000693961	0.000440759	0.000625366	9.3611e-05	0.00123	0.000202371	0.000679261	-0.000546551	0.000112238	8.6025e-05	-0.000442652	0.00133	4.7629e-05	0.000631243	0.00137	0.000707025	0.00332	0.00187	0.00163	0.00246	0.00151	0.00263	0.00197	0.00192	0.00244	0.00157	0.00242	0.00385	0.00254	0.00377	0.00312	0.00311	0.00226	0.0034	0.00414
392.033	-0.000297385	0.000376275	-1.5703e-05	-0.000769649	0.0008333	0.00031061	-0.000285695	0.000391381	-0.000688782	0.00037162	-0.000566784	0.000464514	-4.1648e-05	6.509e-05	0.000452501	-0.00030553	0.000143986	0.000115613	0.000491063	0.000392451	0.000632321	-0.000593829	0.000238601	-0.000620499	-0.000681685	0.000731298	2.1702e-05	0.000540122	0.00103	0.000706479	0.00303	0.00252	0.00184	0.0021	0.00141	0.00217	0.00229	0.00161	0.00291	0.00123	0.0024	0.00387	0.0026	0.00384	0.00338	0.00317	0.00238	0.00335	0.00428
392.615	-0.000233202	0.00102	4.1304e-05	2.4334e-05	0.00036741	-0.000118415	-0.000525614	0.000643146	-0.000667052	0.000206312	-0.000573192	8.5546e-05	0.00040458	-8.4285e-05	0.000432074	-0.000758774	0.000113725	0.000194999	0.000909179	0.000368865	0.000177464	-0.000403177	0.000235666	3.378e-06	-0.000174088	0.001	-0.00029523	0.000686182	0.00118	0.000111166	0.00245	0.00221	0.00181	0.002	0.00143	0.00227	0.00209	0.00178	0.00295	0.00144	0.00185	0.00333	0.00278	0.00312	0.00309	0.00305	0.00272	0.00371	0.00408
393.196	-0.000319083	0.000758996	-0.000468267	0.00024972	0.000204776	-6.3755e-05	-0.000650638	0.000663178	-0.000553115	0.000192218	-0.000494772	-0.000125086	0.000286516	-7.53e-07	0.000496286	-0.000246242	0.000180477	0.000241576	0.00101	-0.000303133	0.00079684	-0.000427456	0.000526133	0.000536873	-0.000894193	0.00118	-0.000171454	0.000587677	0.00125	0.000672837	0.00269	0.00212	0.00156	0.00209	0.00115	0.00212	0.00191	0.00157	0.00256	0.00135	0.00173	0.00356	0.00228	0.00306	0.00296	0.0028	0.00222	0.00343	0.00401
393.778	-0.000314424	0.000987974	-0.000813704	-0.000225302	-5.9147e-05	0.000443725	-0.000608744	0.000791674	-0.000380054	0.000301814	-0.000503931	-0.00036939	0.000276517	0.000115597	0.00037998	-0.000295151	0.000410212	0.000391179	0.00135	-0.000357001	0.00013816	1.371e-06	0.000490444	0.000344467	-0.000630295	0.00128	-3.558e-05	0.000323251	0.000669307	0.000547373	0.0026	0.00187	0.00138	0.00233	0.00124	0.00222	0.00152	0.0017	0.00231	0.00116	0.00171	0.00352	0.00247	0.00337	0.00292	0.00291	0.00242	0.003	0.00396
394.36	-0.000220759	0.00092226	-0.000418592	-0.000463269	-5.5767e-05	0.000402275	-0.00061338	0.00101	-0.000238525	0.000225643	-0.000647351	-0.000341085	0.000386861	-0.000232319	0.000783193	-0.000713723	0.00065312	0.000119413	0.00108	0.000193216	8.6557e-05	-4.3276e-05	0.000501744	-0.000154299	-0.000193105	0.00129	-0.000482604	0.000460042	0.000765158	0.000664197	0.00255	0.00185	0.00117	0.0021	0.00129	0.00203	0.00141	0.00193	0.00205	0.000984942	0.00174	0.00321	0.0025	0.0035	0.0032	0.00263	0.0025	0.00317	0.00422
394.942	-5.625e-05	0.000644828	-0.000270125	-0.000185806	-4.438e-06	-6.438e-05	-0.00073931	0.00105	-0.000636863	0.000138942	-0.000547601	-0.000202573	-5.5583e-05	-0.000248155	0.000376564	-0.000723147	0.00060858	0.000193547	0.00083497	1.2471e-05	-3.914e-06	-0.000681671	6.3906e-05	0.000179807	-0.000365017	0.000909832	-0.000406474	0.000215569	0.0012	0.000212309	0.00194	0.00139	0.00153	0.0019	0.000853961	0.00198	0.000944856	0.00155	0.00211	0.000908749	0.00213	0.00319	0.00261	0.00332	0.00282	0.00264	0.00232	0.00309	0.00334
395.523	-0.000105418	0.000702761	-0.000407484	9.1026e-05	-0.00022978	-0.000164947	-0.000476804	0.000658294	-0.000404959	0.000113598	-0.000516113	-1.4553e-05	0.00046051	-7.5645e-05	0.000612557	-0.000558216	0.00050567	0.000213914	0.00133	0.000130876	0.00032848	-0.000559673	0.000283016	-0.000105524	-0.000332849	0.00115	-0.000933659	0.000140837	0.0012	-0.000253637	0.00205	0.00141	0.00157	0.00184	0.00127	0.00218	0.00115	0.00133	0.0019	0.0015	0.00206	0.00308	0.00277	0.0033	0.00289	0.0026	0.00272	0.00249	0.00363
396.105	-2.4242e-05	0.000790099	-0.000421196	-0.000514856	4.3131e-05	0.000241342	-0.000396409	0.000486205	-0.000352397	-0.000304041	-0.000489493	0.00016931	5.451e-05	-3.726e-05	0.000878013	-0.000578521	0.000320369	0.000555475	0.00109	0.000416528	-9.257e-06	6.3022e-05	-4.2074e-05	-0.000254692	-0.000218964	0.00106	-0.000846349	6.4456e-05	0.000654214	-3.8621e-05	0.002	0.0015	0.00145	0.00198	0.00094443	0.00193	0.00114	0.00148	0.00204	0.00147	0.00151	0.00312	0.00247	0.00323	0.00282	0.00228	0.00266	0.00246	0.00374
396.687	3.9941e-05	0.000714791	-0.000532345	-0.000592163	-0.000416158	0.000402343	-0.000301585	0.000708059	-0.000184399	-0.000141469	-0.000626785	-0.000347969	-7.4641e-05	-0.000250745	0.000462901	-0.000476545	0.00020021	0.000732986	0.00108	9.0554e-05	0.000144757	0.000248623	0.000359237	0.000390516	-0.00016855	0.00107	-0.000555125	7.382e-06	0.000787595	6.63e-07	0.00163	0.00139	0.000666409	0.00196	0.00125	0.0018	0.00105	0.00161	0.002	0.00151	0.00163	0.0032	0.00225	0.00288	0.00302	0.00271	0.00208	0.00259	0.00378
397.269	0.000133231	0.000634494	-0.000655648	-0.000587811	-4.4368e-05	0.000554662	-0.000382039	0.000572878	-0.000375611	0.000331866	-0.000673219	4.3116e-05	0.000105078	-0.000460566	0.000719766	-0.000236949	0.000421168	0.000347708	0.0008337	0.000131034	0.000526497	0.000228161	0.000352738	0.000202667	-0.000706983	0.000791802	-0.000830703	0.000181008	0.000561214	0.000184504	0.00166	0.00148	0.000128322	0.00138	0.00102	0.00193	0.00119	0.00165	0.0024	0.00147	0.00153	0.00251	0.00212	0.00299	0.00276	0.00304	0.0021	0.00288	0.00378
397.851	-0.000342206	0.000703635	-0.000328718	-0.000222871	-4.9363e-05	0.000694484	0.00033644	0.000552034	-0.00047993	-6.3861e-05	-0.000805628	0.000202638	5.8392e-05	-0.000355327	0.000787393	-0.000455843	0.001	0.00059045	0.00119	-0.000120525	0.000246761	-0.000653164	0.000175234	0.000171503	-0.000109737	0.000757023	-0.000748182	0.000119235	0.000622737	-0.000254218	0.00152	0.00133	0.00038255	0.00171	0.000940277	0.00182	0.00131	0.0013	0.00221	0.000870687	0.00169	0.00259	0.00213	0.0032	0.00245	0.0032	0.00217	0.00317	0.00329
398.433	-7.429e-05	0.000517651	-0.000263428	0.000179541	-0.000138231	0.00075516	0.000219442	0.000466714	-0.000484605	-0.000507445	-0.00111	0.000343452	-0.000279223	7.2423e-05	0.000661643	-0.000659078	0.00125	0.000951942	0.00111	-0.000510927	0.000205963	-0.000164909	0.000327601	0.000536449	-0.000377132	0.00106	-0.00042856	-2.8364e-05	0.00085666	-0.000215024	0.0012	0.00144	0.000262604	0.00143	0.000658829	0.00141	0.00128	0.0017	0.00188	0.00119	0.00156	0.00321	0.00205	0.00286	0.00263	0.00323	0.00221	0.00293	0.00344
399.015	-0.000178459	0.000271729	-0.000461173	6.998e-06	-0.000421635	0.000308238	-8.0869e-05	0.000448365	-0.000506637	0.000295536	-0.000685852	0.000498886	-5.9051e-05	5.2391e-05	0.000567199	-5.4106e-05	0.000266289	0.000500844	0.00129	-0.000433708	0.000349987	-0.000462147	0.000185514	0.000370255	-0.000550692	0.000808243	7.2437e-05	0.000360185	0.000438729	-0.000402617	0.00141	0.00125	0.000280087	0.00092669	0.00041334	0.00145	0.00115	0.00163	0.00214	0.000865177	0.00128	0.00312	0.00215	0.0032	0.00289	0.00287	0.00211	0.00312	0.0034
399.597	0.000274698	0.000531418	-0.000408701	-0.000362743	-9.9386e-05	0.000219541	-0.000535062	0.000107556	-0.00109	0.000149567	-0.00076248	-0.000160598	-4.3908e-05	-3.3373e-05	9.4035e-05	-1.2031e-05	3.9236e-05	0.000179457	0.00126	-0.000670984	0.000593941	-0.000256124	0.000206463	0.000199914	-0.000401469	0.000567287	-0.000845738	2.4908e-05	0.000280415	-0.000644094	0.00168	0.000813675	0.000226649	0.000831292	0.000490389	0.00126	0.00113	0.00158	0.00141	0.00041489	0.00145	0.00292	0.00232	0.00322	0.00256	0.00272	0.0021	0.00334	0.00334
400.179	8.2761e-05	-0.000227544	-0.000803824	-0.000683642	-0.000167453	0.000796423	-0.000467455	0.000225179	-0.000582712	0.000451663	-0.000600861	-0.000390361	-0.00019432	-0.000467984	0.000400342	-0.000409507	0.000634919	0.000454905	0.00116	-0.000315327	9.3446e-05	0.000127481	0.000834909	0.000533666	-0.000344655	0.000864468	-0.000850475	-9.2969e-05	0.000268205	-0.000899197	0.00194	0.000597743	-7.77e-05	0.000843431	0.00045578	0.000981975	0.00153	0.000923286	0.00164	0.000823509	0.00139	0.00263	0.00206	0.00276	0.00239	0.00245	0.00209	0.00311	0.00363
400.762	-0.000422061	0.000252795	-0.000590535	-0.000615934	-0.000138516	0.000339925	-0.000297581	5.1544e-05	-0.000476978	0.000322058	-0.000500722	-0.000245016	0.00014785	4.992e-06	0.000726404	-0.00041068	0.000767348	-8.9693e-05	0.000992299	-0.000258242	-0.000335305	6.3053e-05	0.000207671	0.000403473	-0.000546731	0.000575347	-0.000729472	-0.000271107	0.000433969	-0.000791923	0.00125	0.000913295	-3.5988e-05	0.000795899	0.000350273	0.000734461	0.000805774	0.00075966	0.00168	0.000671863	0.00138	0.00264	0.00219	0.00292	0.00216	0.00252	0.00212	0.00337	0.00326
401.344	-0.000486777	0.000839748	-0.000424933	-0.000467749	-0.000150547	-1.458e-05	-0.00028073	0.00014019	-0.000107603	5.6346e-05	-0.000380133	3.6571e-05	0.000147374	0.000418988	0.000180177	-0.00054059	0.000610884	-0.000194626	0.00121	0.000133325	-7.8945e-05	-0.000428687	-4.783e-05	0.00022663	-0.000439433	0.000240058	-0.000777922	-8.8797e-05	-0.000120046	-0.000878973	0.0013	0.000690072	-0.000163955	0.00101	0.000287855	0.000715429	0.000647095	0.000835657	0.00109	0.000213905	0.0013	0.00264	0.00198	0.00277	0.0022	0.00275	0.00216	0.00331	0.00315
401.926	-0.000408668	0.000770197	-0.000534255	-0.000283984	0.000283862	0.00035109	-0.000807696	0.000487209	-0.000403375	6.3803e-05	-0.000316491	0.000203672	-0.000178857	-1.651e-05	0.000755955	-0.000375869	0.000685652	0.000259992	0.000898244	-0.000138904	0.000228037	-5.397e-05	0.000559028	0.000135105	-0.000890707	0.000133852	-0.000854609	-0.000103882	0.000173594	-0.000929426	0.000538023	0.000391206	-5.6069e-05	0.000877243	-0.000125211	0.00105	0.00095179	0.00074768	0.00112	0.000418135	0.00125	0.00318	0.00166	0.0025	0.00212	0.00275	0.00168	0.00294	0.00282
402.508	-0.000716869	0.000892985	-0.00066771	-0.000118509	0.000946952	0.000971361	-0.00105	0.000299973	-0.000315811	0.000115398	-0.00044524	2.8168e-05	2.584e-06	0.00022855	0.000324057	0.000197252	0.000608985	0.000534866	0.000761128	-0.000436742	-3.9024e-05	-0.000149104	0.000563576	0.000763037	-5.5347e-05	5.9536e-05	-0.000498682	-0.000380751	-0.000235443	-0.000247928	0.00055251	-0.000230461	-5.1578e-05	0.000513247	-0.000335694	0.00109	0.00109	0.000466761	0.00095484	0.000498034	0.00098627	0.00257	0.00154	0.00264	0.00239	0.0025	0.00203	0.00281	0.0029
403.091	-0.000482764	0.00075879	-0.00036411	-0.000169099	0.000352074	0.000321245	-0.000780691	5.298e-05	-1.9058e-05	0.000306373	-0.000611872	-0.000373125	-0.000397864	-1.3982e-05	0.000221964	-0.000163141	0.000842553	0.000402115	0.000283224	-0.000641037	-0.000195177	-8.8303e-05	0.000527856	0.000377715	8.4222e-05	-2.1465e-05	-0.000653945	-0.000424486	-0.000624218	-0.000268854	0.000396118	-0.000144762	-0.000423245	0.000335272	-0.000563	0.000727464	0.00078474	0.000799199	0.00133	0.00025227	0.00106	0.0023	0.00165	0.00252	0.00233	0.00214	0.0021	0.00274	0.00306
403.673	-0.000236566	0.000598839	-0.000269114	-0.00065359	-8.2401e-05	0.00047218	-0.000577341	0.00050124	5.2861e-05	0.000346757	-0.000847637	9.3907e-05	-0.000283161	-1.5882e-05	0.000419478	-0.000156403	0.000296358	0.000206698	0.000324074	-0.00035634	-0.000129407	-0.000505673	8.38e-06	0.000307551	-0.000240361	3.4601e-05	-0.00115	-0.000662904	-0.000253926	-0.000912102	0.000483289	2.305e-06	-0.000799005	0.00085782	-0.000342263	0.00127	0.000394983	0.00033779	0.00106	0.00086741	0.000834346	0.00189	0.00151	0.00201	0.00174	0.00205	0.00162	0.00258	0.00357
404.256	-0.000144415	0.000411563	-0.00075613	-0.00042071	0.000112383	6.806e-05	-0.000351333	0.000517193	-0.000358811	3.9875e-05	-0.00061844	-0.00028693	-0.000371321	-0.000474075	0.000702716	-0.000454536	0.000207601	0.000546482	0.000805847	-8.6485e-05	0.000118955	-0.000348692	9.2366e-05	0.000391945	-0.000114463	0.000341866	-0.000937801	-0.000443837	6.8581e-05	-0.0014	0.000571133	-0.000187321	-0.00128	0.00070606	-0.000120915	0.000835473	-5.9858e-05	0.000744572	0.000796628	0.000781963	0.00129	0.00228	0.00211	0.00237	0.00214	0.00199	0.00127	0.00238	0.00326
404.838	-0.000501109	0.000529391	-0.000170647	-0.000185016	0.000145519	0.000498758	-0.00064213	0.00061984	0.00018513	0.000278783	-0.000529509	-2.9914e-05	0.00018847	-0.000747325	0.000631359	-0.0007292	0.000366166	0.000529703	0.000744964	-0.000219429	0.000173036	-0.000230633	0.000555253	0.000221831	1.8706e-05	0.000502214	-0.00054151	-0.000403571	2.0064e-05	-0.00143	0.000404635	-0.000150465	-0.00125	-0.000123308	1.234e-06	0.000934293	0.000208585	0.000265941	0.000712448	0.000609597	0.00101	0.00186	0.00124	0.00241	0.00157	0.00183	0.0012	0.00178	0.00344
405.421	-0.000162975	0.00041643	-0.000207991	-0.000319713	7.4042e-05	0.000473198	-0.000422305	0.000790362	-0.000135819	0.000542768	-0.000771366	-0.000253915	2.4242e-05	-0.000760094	0.000603815	-0.000655187	0.000544446	0.000425908	0.00079005	-0.000484796	0.000130303	0.000171665	0.000622574	-0.000336791	6.9631e-05	0.000368393	-0.000667277	-0.00103	-0.000187221	-0.00181	7.8937e-05	-0.000597062	-0.00138	-0.000270327	-0.00029321	0.000649663	-0.0002613	3.5595e-05	0.000658469	0.000513328	0.000750794	0.00109	0.0014	0.00212	0.00184	0.0015	0.00119	0.00184	0.00285
406.003	5.1161e-05	0.000572404	-0.000430736	-8.6803e-05	0.000268878	0.000250731	-0.000361755	0.000320743	-0.000228113	0.000498627	-0.000654906	7.8925e-05	-0.000104794	-0.000331444	0.000385764	-0.000508257	0.000448571	6.4009e-05	0.000309015	-0.000812182	0.000271742	-5.653e-05	0.000551292	-0.00043963	-0.000275664	0.00015675	-0.00119	-0.000588183	-0.000119817	-0.00157	-0.000161715	-0.000765432	-0.00117	-0.000817888	-0.00111	-0.000110113	-0.000717113	9.3438e-05	0.000411254	8.1697e-05	0.000409478	0.00154	0.00149	0.00235	0.00197	0.00188	0.000798505	0.0022	0.00286
406.586	-4.7699e-05	0.000374497	-0.000620619	-0.000507947	0.000351184	0.000423124	-0.00056196	0.000472427	-0.000266585	0.000446719	-0.000142795	-0.000108016	0.000362092	-0.000741372	0.000387689	-0.000455983	0.000453614	0.000189522	0.000791536	-0.000260389	0.000125557	-0.000710449	-0.000225188	-0.000156631	-0.000297332	0.000278189	-0.000433642	-0.000831118	-0.000592263	-0.0017	-0.000429869	-0.000895269	-0.00109	-0.00149	-0.00141	-0.000784422	-0.000768887	5.1064e-05	0.000309363	0.000192223	0.000526942	0.00181	0.00152	0.00195	0.00182	0.0019	0.00114	0.00187	0.00274
407.168	-0.00025635	0.000290928	-0.000301799	-0.000427102	0.000148567	0.000158392	-0.000145004	0.000402333	-0.000589206	0.000197015	-0.000170706	-0.000465455	0.000134939	4.2384e-05	0.000604278	-0.000511191	0.000258994	0.000476118	0.00114	-3.5303e-05	0.000508543	-0.000758247	-0.00010257	-3.643e-05	-0.000295542	0.000546106	-0.000880022	-0.00109	-0.000154211	-0.00147	-7.4289e-05	-0.001	-0.00124	-0.000902238	-0.00116	-0.000638783	-2.3406e-05	6.6015e-05	0.000340733	-0.000127043	0.000639515	0.0017	0.00103	0.0016	0.0013	0.00155	0.000907111	0.00125	0.00234
407.751	-0.000762641	0.00064699	-0.00073397	-0.000340153	0.000606215	8.9515e-05	-0.00051081	0.000271661	-0.000706085	0.000260289	-0.000456545	1.5789e-05	-2.2441e-05	-1.8504e-05	0.000509214	-0.000374446	0.000489815	0.00016042	0.00096154	-0.000353098	0.000497556	-0.000491961	0.000201188	1.4591e-05	-0.00014939	0.000268095	-0.00154	-0.00104	-0.000670755	-0.00145	-0.000445979	-0.00114	-0.00147	-0.000418765	-0.00115	-0.000922085	-9.8328e-05	0.000143185	0.000448565	-7.0092e-05	0.000346167	0.00126	0.000796197	0.00114	0.00115	0.0013	0.000587474	0.00156	0.00207
408.334	-0.000376477	0.0006664	-0.000815072	0.000141701	0.000539641	0.000344929	-0.000660538	-0.000270844	-0.000677139	2.0115e-05	-0.000201837	0.000571891	-8.8452e-05	6.5883e-05	0.000198276	-0.000409596	0.000244368	0.000219506	0.00098954	-0.000190285	0.000558897	-0.000299491	6.8315e-05	0.000378412	-0.000567169	0.000265672	-0.00166	-0.00065913	-0.000812294	-0.00169	-0.000512138	-0.00157	-0.00165	-0.00121	-0.00166	-0.00116	-0.000727395	-0.000652598	0.000461272	-0.000370045	0.000751547	0.000787978	0.000673773	0.0013	0.000850393	0.00116	0.00050758	0.00173	0.00159
408.917	0.00023907	0.0005899	-0.000365789	-0.000181646	0.000212942	0.000398737	-0.000469246	-4.695e-05	-0.000553172	0.000395157	-0.00059552	7.121e-06	3.7473e-05	-0.000165346	7.0357e-05	-0.00060815	0.000413005	-0.000271491	0.00135	-0.000135758	0.000271475	-0.000320181	0.000420038	0.000220356	-3.5962e-05	0.000147602	-0.00113	-0.000828013	-0.000533872	-0.00174	-0.000138208	-0.00127	-0.00192	-0.00155	-0.00223	-0.000678893	-0.00128	-0.00108	-0.000313556	-0.000915744	0.000228054	0.000660223	0.000547874	0.00181	0.000705471	0.00124	0.000710045	0.00175	0.00205
409.499	0.000318587	0.000612365	4.466e-06	-0.00035857	-5.8339e-05	0.000123708	-0.00059	0.000194687	0.000273421	8.1136e-05	-0.000425186	-0.000626209	0.000209137	-0.00029483	0.000715183	-0.000633372	0.000734587	0.000160295	0.00109	6.4505e-05	-0.000129824	-0.000601056	0.000254132	0.000199479	0.000222356	0.000839369	-0.00117	-0.00103	-0.000811665	-0.00154	-6.5128e-05	-0.00155	-0.0022	-0.00188	-0.00255	-0.000632585	-0.0014	-0.000546141	-0.000204379	-0.000728686	7.7815e-05	0.00138	0.000460375	0.00141	0.000631133	0.00052084	0.000691968	0.0019	0.00201
410.082	-0.000315296	0.000244329	-0.000719293	-0.000548637	-0.000174785	0.000522557	-0.000820413	0.000436285	0.000227112	0.000208308	-0.000952945	-0.000518323	0.000170796	-0.000176578	0.00062612	-0.000331755	0.000718514	-0.000359073	0.000898672	-0.000452511	-3.2407e-05	-0.000221949	6.484e-06	0.000145162	-3.964e-06	0.000766307	-0.00112	-0.00118	-0.00104	-0.00184	-0.00101	-0.00168	-0.00237	-0.00174	-0.00192	-0.000986486	-0.00128	-0.000869118	-0.000364989	-0.000531955	-1.0378e-05	0.00131	0.000518613	0.00107	0.000859761	0.00065764	0.000386275	0.00156	0.00198
410.665	4.142e-05	0.000515994	-0.000432928	-0.000438456	-0.000606701	0.000375309	-0.000646304	2.1063e-05	-8.9342e-05	0.000330895	-0.000662646	-8.67e-07	0.000138101	0.000128591	0.00041997	-0.000372121	0.00104	0.000578551	0.000746433	1.8732e-05	-0.000215623	0.000505992	7.0668e-05	-0.000518328	4.523e-06	0.000480634	-0.000795579	-0.00125	-0.0014	-0.0015	-0.00104	-0.00127	-0.00229	-0.00128	-0.00156	-0.00104	-0.00119	-0.000866214	-0.000532966	-0.00095043	-0.000180541	0.000949677	7.0702e-05	0.00077399	0.000932801	0.000410325	0.000167493	0.00158	0.00155
411.248	0.000352719	0.000656777	3.5641e-05	-0.000252642	-0.000231799	-0.00036784	-4.7643e-05	0.000249148	6.6014e-05	0.000241772	-0.000725512	-8.3917e-05	1.7987e-05	-3.5251e-05	0.000515529	0.000158073	0.000532791	-4.251e-06	0.000977325	0.000136051	-7.6848e-05	0.000436054	-0.000201427	-0.000204175	-0.000465912	0.000235558	-0.000675865	-0.00137	-0.00122	-0.00151	-0.00126	-0.00167	-0.00291	-0.00181	-0.00241	-0.00135	-0.00166	-0.00108	-0.000186557	-0.00078294	-0.000775904	0.00105	0.000113108	0.00123	0.000378312	0.000478151	0.000220165	0.00164	0.0013
411.831	-0.000108674	0.000442253	-6.1601e-05	-1.9192e-05	0.00039892	3.6187e-05	-0.000254252	0.000756405	-0.000245359	0.000242072	-0.000968964	-0.000296077	-0.000245848	0.000238215	-0.000212038	-1.8661e-05	0.00058022	0.000465942	0.00124	-0.000332652	-0.000859007	6.9926e-05	-0.000129286	-9.3521e-05	-0.000657977	0.000304091	-0.000800345	-0.00154	-0.00144	-0.00238	-0.00106	-0.00231	-0.00268	-0.00166	-0.00273	-0.0018	-0.00211	-0.00106	-0.000564507	-0.000971005	-0.0013	0.000741853	0.000430047	0.000851508	0.000385463	0.00105	0.000257479	0.00129	0.00186
412.414	0.00018207	0.000316874	-8.9353e-05	-0.000163879	0.000430523	0.000416708	-0.00040544	0.000993808	-0.000389373	0.000304876	-0.000442986	0.00052254	0.000788515	1.92e-05	-0.000424459	-0.000422297	0.000105529	0.000724961	0.000909085	-0.000836578	-2.8969e-05	-0.000955916	-0.000513509	7.3463e-05	-0.000589578	0.000417469	-0.00131	-0.000896477	-0.000606179	-0.002	-0.00139	-0.00201	-0.00278	-0.00158	-0.00246	-0.00158	-0.00178	-0.00122	-0.000938342	-0.000994519	-0.00118	8.153e-05	0.000219706	0.000647913	0.000537248	0.000246778	-8.7418e-05	0.00104	0.00192
412.997	-0.000358134	0.000925242	-0.000636602	-6.105e-05	0.000369464	0.000292844	-0.000197383	6.85e-05	-0.000785984	0.000537024	-0.000474326	0.000389036	5.3934e-05	0.000214034	8.0066e-05	-0.000670676	0.000623868	0.000692127	0.00109	0.000185116	0.000141823	-3.9839e-05	-2.7711e-05	0.000716499	8.2324e-05	0.00119	-0.000761025	-0.000764717	-0.000765003	-0.00177	-0.000597191	-0.002	-0.00338	-0.00162	-0.00287	-0.00162	-0.00217	-0.00128	-0.00103	-0.00151	-0.001	0.000280505	4.9828e-05	0.000327297	0.00102	-0.000192191	-5.4889e-05	0.00104	0.000999277
413.58	-0.000338705	0.000671204	-0.000314373	5.1497e-05	0.000194745	-0.000255582	-0.000240391	-0.000615836	0.000344618	0.000174801	-5.6399e-05	-0.000608035	1.6788e-05	-0.000123881	0.000442718	-0.000165761	0.000887415	-9.9232e-05	0.000701955	0.000249769	-0.000364568	2.4447e-05	0.000311537	4.1739e-05	-0.000272027	0.000716431	1.5272e-05	-0.000647714	-0.00119	-0.00181	-0.000640492	-0.00166	-0.00357	-0.00223	-0.00299	-0.00131	-0.00205	-0.00178	-0.000775564	-0.0016	-0.00121	0.000318682	0.00048378	-0.000329368	0.000174428	-9.4231e-05	-1.713e-05	0.00121	0.000811557
414.163	-0.000459391	0.000410025	-0.000741952	-1.949e-06	0.000553871	0.000271266	-0.000237662	0.000186344	0.000492544	-0.000605076	-0.000354225	-0.000486628	-3.7237e-05	-0.00014079	0.000648056	-0.000290208	0.000976298	0.000295346	0.000362395	0.000114772	1.8345e-05	-8.9233e-05	0.000386798	-0.000121239	-0.000280063	-0.000244404	-0.000554962	-0.0012	-0.000922358	-0.00226	-0.00112	-0.00214	-0.00289	-0.00222	-0.00266	-0.00144	-0.00182	-0.00195	-0.000861262	-0.00213	-0.00131	0.000609934	0.000369016	0.000858409	0.000550582	0.000140285	0.000204369	0.00131	0.000616917
414.746	-0.000728864	0.000367544	-0.000830482	1.5188e-05	0.000490631	-0.00016776	-0.000695602	-0.000238268	3.1332e-05	-0.000210803	-0.000766621	5.6697e-05	0.000235071	-0.00069365	0.00088995	-0.00069245	0.00050876	-7.2955e-05	0.000958471	-0.00142	0.000176494	-8.4703e-05	-0.000286922	-6.9785e-05	-0.000316834	0.000525249	-0.00122	-0.00122	-0.000627446	-0.00197	-0.00114	-0.00143	-0.00351	-0.00149	-0.00306	-0.00162	-0.00146	-0.00159	-0.000869929	-0.00191	-0.00128	0.000695951	0.000255497	0.000759336	0.00026481	0.000878874	-6.18e-07	0.000912056	0.000332398
415.33	-0.000553064	0.000650465	-0.000927513	5.5688e-05	0.000240999	0.000360185	-9.4752e-05	0.000644658	-0.000468442	0.000131117	4.2507e-05	0.000342956	-0.00014088	-0.000454408	0.000689051	-0.000367835	0.000163572	-0.000385289	0.00102	-0.000812175	0.000435033	0.000362849	0.000194051	0.0002449	-0.000615167	7.4799e-05	-0.000951798	-0.00167	-0.000722529	-0.00141	-0.000823951	-0.00128	-0.00228	-0.00103	-0.00191	-0.00185	-0.00144	-0.00134	-0.000878196	-0.00167	-0.00081761	0.000288822	0.00052566	0.00036909	0.000326296	0.000861001	-0.000181011	0.000740922	0.000677203
415.913	-0.000383312	0.000232794	-0.000262879	-0.000695583	-4.49e-07	0.000565915	-0.000208829	0.000750701	-0.000289758	0.000675477	-0.000167849	-0.000217249	-0.00028397	-0.000427768	0.000220371	4.5669e-05	-2.1721e-05	-2.571e-06	0.000836336	-0.000103122	-0.000325408	0.000338977	0.000645852	0.000586725	-0.000419636	-0.000178627	-0.000890298	-0.00105	-0.00116	-0.00189	-0.000147679	-0.000977593	-0.00207	-0.00158	-0.00191	-0.0008737	-0.00192	-0.000917442	-0.000895103	-0.00093138	-0.000588487	0.000346941	0.000514073	0.0006892	0.00107	0.000479253	-0.000136062	0.000866175	0.00144
416.496	3.779e-05	0.0003761	-0.000552422	-0.000407339	-0.000486607	-0.000537815	-0.000347029	0.000268121	0.00022127	0.000526356	-0.000433571	-1.5498e-05	0.000435055	-4.5093e-05	0.00079605	-0.000825313	0.000728603	0.000614607	0.000272146	-0.000347159	-0.000452299	0.000217357	-0.000424292	0.000870527	-0.000206813	0.00124	-0.00069134	-0.000544083	-0.000154353	-0.00185	1.0942e-05	-0.000661651	-0.00162	-0.00107	-0.00144	-0.00091833	-0.000871183	-0.000957196	-4.0739e-05	-0.00111	2.6725e-05	0.00139	0.000482229	0.000839261	0.00115	0.000141506	0.000958974	0.00132	0.00229
417.08	-0.000531491	0.000656467	-0.000390396	-0.000410216	0.000283945	0.000455946	-0.000209134	0.000136417	-0.00025141	0.000255595	-0.000570239	-0.000186824	0.000428388	-0.0001717	0.000131252	-0.000932819	0.000512381	0.000439525	0.000249464	-0.000364454	-0.00019653	5.3079e-05	0.00037194	0.000892022	5.5139e-05	0.000581143	-0.000224599	-0.000401492	-4.0228e-05	-0.00186	5.7468e-05	0.000223343	-0.00147	-0.00018669	-0.000880551	-0.000702492	-0.000696273	-0.000827723	-2.4745e-05	-0.0014	-0.000171505	0.00114	0.000628203	0.0013	0.000431444	0.000191902	0.000939435	0.00152	0.00227
417.663	-0.000330401	0.00111	0.000133495	-0.000152811	0.000501468	0.000803179	-2.8011e-05	0.000432938	-0.00043581	6.4283e-05	-0.000516217	0.000358368	0.000286088	-0.000453962	-0.000181257	-0.000131307	0.000424427	0.000283545	0.000941672	6.8052e-05	-0.000102969	-0.000643646	0.000640683	0.000870132	-0.000372143	0.000230767	-0.000323755	0.000690355	0.00101	-0.0011	-2.4424e-05	0.000443062	-0.000734895	-0.000392597	-0.000813555	-0.000319537	-0.000895831	-0.000712327	0.000828965	-0.000318085	-0.00018702	0.00107	0.000910136	0.00111	0.00103	0.00114	0.00111	0.00141	0.00218
418.246	-9.8e-05	0.00117	-0.000605118	-0.000397352	-0.00035935	0.000193385	0.000448097	0.000659647	-0.000602293	0.000102271	-0.000611104	0.00052896	-4.0967e-05	0.000189697	0.000141951	-6.6161e-05	0.000495307	-0.000126076	0.00145	0.000688586	0.000574525	0.000376316	0.000351353	-0.000129496	-0.000553747	0.000688365	-0.00105	1.673e-06	0.000707294	-0.000277633	-0.000472893	0.000451949	-0.00038065	0.000179157	-0.00104	-3.9671e-05	-0.00024951	-1.671e-06	0.000903662	0.000529899	9.7674e-05	0.00159	0.000856878	0.00106	0.00181	0.00227	0.00123	0.00157	0.00228
418.83	-0.000880587	0.00064405	-0.00147	-0.00109	-0.000316983	-0.000453387	-0.00108	0.000449095	-0.000305671	-0.000325231	-6.6919e-05	-6.1776e-05	0.00013792	-0.000205653	0.000842955	-0.00064286	-5.0699e-05	7.2655e-05	0.00129	0.00122	0.000296809	-0.000125673	-0.000526799	-0.000599195	-0.000337875	-0.000367363	-0.00123	-0.000875732	0.000379624	-0.000456009	0.000995091	0.000806132	-0.000576598	0.000729463	-0.00106	8.9392e-05	0.00018614	-8.4982e-05	0.00122	0.000635517	0.000954426	0.00244	0.00175	0.00177	0.00164	0.00197	0.00182	0.0017	0.00244
419.413	-0.000342523	-0.000324775	-0.00109	-0.0013	-0.000544011	-0.00106	-0.000936473	0.000226768	-0.000641132	9.644e-05	-0.000566832	-0.000578171	-0.000426912	-0.000133294	0.000527071	-0.000244905	0.000130207	0.000367611	0.00119	0.00116	-0.000492278	-0.000846279	-0.00072593	-0.000447235	-0.000447835	4.1257e-05	-0.00137	-7.4695e-05	-0.000270986	-0.000466473	0.00221	9.8358e-05	-0.000132877	0.00113	-0.00092159	0.00156	0.000837238	0.000247878	0.00119	0.000210102	0.00105	0.00289	0.00203	0.00204	0.00218	0.0017	0.00205	0.00117	0.0022
419.997	0.000246312	0.00013995	-0.000319658	-0.00042182	0.000371239	3.7955e-05	-0.00050273	0.000629387	-0.000590932	0.000945766	-0.00115	0.000629997	-0.000597646	-9.6166e-05	-0.000427097	8.3111e-05	0.000645346	0.000884658	0.00136	0.000858785	-0.000429577	-0.000398233	0.000596466	8.0712e-05	-0.000543982	0.000698434	-0.00113	0.00029846	0.000238027	4.584e-05	0.00163	1.2894e-05	-4.4183e-05	0.00171	0.000631216	0.00221	0.00111	0.00116	0.00113	0.000698622	0.00127	0.00288	0.00205	0.00278	0.00221	0.00154	0.00185	0.00222	0.00255
420.58	0.000308254	0.000364222	-0.00082968	-0.000410445	0.000159214	-0.000337032	-0.000834249	0.000217404	-0.000937426	0.00138	-0.000350194	0.000350559	3.42e-05	0.000332385	-0.000376605	0.000737376	0.000760703	0.000980254	0.000699356	0.000195024	-0.000344466	-0.000591577	0.000945661	0.000257015	-0.00124	0.000559242	-0.000860204	0.000352361	-0.000217806	-0.000126671	0.00169	0.00011529	0.000367742	0.00226	0.000439089	0.00136	0.000316982	0.0021	0.00183	0.000301933	0.0014	0.00215	0.00157	0.00244	0.00281	0.00185	0.00207	0.00245	0.00264
421.164	0.000342817	0.00147	-0.000924225	-0.000174142	0.000390829	0.000202803	-0.0012	-3.623e-06	-0.000130207	0.00144	-0.000964568	0.00016178	3.9924e-05	0.000380394	0.00121	0.000170567	0.000677945	-5.9245e-05	0.000540857	0.000436338	2.555e-06	-0.000235349	-0.000463514	-6.2892e-05	-3.0647e-05	0.000673754	-0.000745465	0.000348848	-0.000171144	0.000475036	0.00149	0.000926047	0.00132	0.00209	0.000288871	0.000268079	0.00145	0.000896559	0.00202	0.00153	0.00178	0.00246	0.00194	0.00377	0.00295	0.0026	0.002	0.00263	0.00365
421.748	0.000819004	0.0011	-0.000467765	0.000617912	0.00022881	0.000270267	-0.000457014	0.000274104	-0.000134706	0.000367113	-0.00108	0.000208705	-0.000630243	0.000200302	0.00127	-0.000436	0.000484282	-5.7674e-05	0.000943936	0.000335264	0.000303533	-0.000186348	-0.000127551	-0.00015468	0.000191678	0.00116	-0.000911341	-0.00075145	0.000380207	-0.000493676	0.00188	0.000945427	0.00217	0.0019	0.000927898	0.00118	0.00159	0.00117	0.00258	0.00172	0.0018	0.00286	0.00274	0.00294	0.00369	0.00254	0.002	0.00208	0.00348
422.331	0.000507822	-0.000288616	-0.000291951	0.00015066	0.00133	0.000286951	0.000550968	0.000805857	0.000820087	0.000302779	0.00022011	-0.000159996	-0.000531158	-0.000325442	0.000280777	-0.000146387	-0.000123955	-0.000147197	0.00112	0.000936881	0.00147	-0.00137	0.000631197	0.000330694	0.000481663	0.000835488	-0.000600237	-0.000901949	3.1353e-05	4.1e-08	0.0019	0.00193	0.00139	0.00151	0.00176	0.0023	0.00115	0.00184	0.00235	0.00134	0.00114	0.00206	0.00228	0.00249	0.00261	0.00261	0.00294	0.00295	0.00334
422.915	7.4316e-05	0.000263131	-0.0012	0.000510676	0.000542883	0.000857835	-0.000453234	0.000638112	-0.000278213	1.017e-06	-0.000697303	-0.000302329	0.000239775	-0.0012	-0.000183828	1.3442e-05	0.000148491	-0.000637395	0.000774938	0.000385677	0.00115	-0.000745969	-0.000272671	0.000311412	-0.000570019	0.00141	-0.000862067	-0.000589619	-0.000488361	0.000444736	0.00167	0.00216	0.000820785	0.00157	0.000664607	0.00154	0.00127	0.00165	0.00214	0.00123	0.00114	0.00242	0.00262	0.00389	0.00279	0.00278	0.00245	0.00315	0.0026
423.499	0.00113	0.000203483	-0.00108	0.000109684	0.00069753	0.000211205	-0.000619699	-0.000164376	-0.000781839	0.000347165	-0.00119	-0.00055678	0.000661368	-0.000510727	0.000347873	0.000993705	0.000590661	-0.000181351	0.000159057	-0.000792982	0.000103972	-0.000128602	-0.00026074	0.00111	0.0001665	0.000859775	-0.000411013	-8.1276e-05	0.00103	5.608e-05	0.00178	0.00192	0.00175	0.00223	0.00122	0.00102	0.00203	0.00253	0.00237	0.000893008	0.00187	0.00284	0.0026	0.00354	0.00252	0.0018	0.00251	0.00323	0.00337
424.083	-0.000269499	0.000640947	0.00122	-0.000222513	-4.3666e-05	6.4422e-05	-0.00107	0.000393184	0.000360232	0.000399276	0.000320964	-0.000690454	0.000782877	-7.5795e-05	0.000196926	0.000193869	2.8918e-05	-7.387e-06	0.000326313	-0.000138667	-0.000592213	-9.3907e-05	-0.000131155	0.000907653	0.000157273	0.000219731	-0.000507056	6.867e-05	0.000515541	-0.00043713	0.000529124	0.00163	0.00132	0.00182	-0.00031916	0.00073333	0.00181	0.00215	0.002	0.000981646	0.00158	0.00247	0.0031	0.00283	0.0034	0.00167	0.00211	0.00371	0.00378
424.667	-0.000202343	0.000660467	0.000610154	-0.000889835	0.000520473	-0.00027306	-0.000469303	-7.1858e-05	-0.000297849	-0.000245852	-0.000365318	-0.000572891	0.000736229	0.000204434	0.000614896	0.000186794	0.0005698	0.000428467	0.000640446	0.00113	0.000275829	-3.3947e-05	0.000780016	-0.00118	-0.000104736	0.000556513	0.000131228	0.000452052	-0.000313545	-0.000870822	0.000969563	0.000940291	0.00153	0.00154	0.000879761	0.00162	0.00101	0.003	0.00162	0.0028	0.000911099	0.00336	0.00292	0.00266	0.00285	0.00257	0.00264	0.00329	0.00359
425.25	9.1671e-05	0.000359371	-0.000864909	2.057e-05	-0.00017856	0.000142543	-0.000749227	-0.00093075	0.000159785	0.000700657	-0.000410832	-0.000397691	0.00116	-0.000588338	0.000585307	0.000492603	0.000825682	0.000198044	0.000213114	0.000217716	0.000587949	0.000414651	-0.000549415	-0.000668231	0.000151157	0.00211	-9.403e-05	-0.000474668	0.000456871	-0.00108	0.00175	-2.1755e-05	0.00208	0.00202	0.000733953	0.00319	0.00179	0.00115	0.0021	0.00203	0.00123	0.00298	0.00196	0.00292	0.00222	0.0024	0.00324	0.00307	0.004
425.834	1.054e-05	-0.000454283	-0.00112	0.000167445	-0.000752438	2.4841e-05	-0.0014	-0.000613838	0.000296004	0.000603438	0.000481871	0.000413191	-0.000961884	0.000262627	-0.000625763	-0.000306388	0.00125	0.000544905	0.000550559	-0.000388909	2.716e-05	-0.000514068	-0.000171715	0.000663759	5.6634e-05	0.0012	-0.000905345	-0.000957673	-0.000418861	-2.953e-05	0.00217	0.0015	0.00227	0.00144	0.000697246	0.002	0.00074361	0.00156	0.000918931	0.0017	0.00121	0.00267	0.00286	0.00409	0.00196	0.00357	0.00223	0.00304	0.00317
426.418	0.000124052	-0.000120929	-0.000912834	0.000742241	0.000264065	-7.0125e-05	-0.00102	-0.000400896	2.9226e-05	0.000781477	-0.000232253	-0.000212428	-0.00105	-3.3518e-05	-0.000272777	-0.0016	0.000665242	0.000126896	0.00101	-0.000208198	0.00127	-0.00186	0.00056951	-0.000446531	0.000396291	0.000292459	-0.00173	-0.00131	-0.00028973	-5.5241e-05	0.000829858	0.00237	0.00111	0.000930131	0.00137	0.000303319	0.00076467	0.00114	0.0015	0.00208	0.0014	0.00231	0.00269	0.00396	0.0024	0.0028	0.0018	0.00322	0.00302
427.002	0.000149117	-0.000136605	-0.00128	-0.000230213	-0.000200723	0.000124183	-0.000300198	0.00063136	-0.000714333	0.00155	-0.000666764	-0.000270024	3.0642e-05	0.000201399	2.932e-05	-0.000285275	0.000252613	-0.000127426	0.000793764	-0.000716463	0.00102	0.000732076	-0.000124745	0.000382037	0.0014	0.000581069	-0.000797585	-0.000308167	-0.0003664	-0.000745509	0.000705928	0.00179	0.000775785	0.00188	0.00172	0.000423284	0.00159	0.00206	0.00159	0.00162	0.00193	0.00209	0.00138	0.00449	0.00214	0.00212	0.00189	0.00288	0.00197
427.586	0.000166082	0.000579634	-0.000579416	-0.00109	0.000336385	-0.000148445	-0.000525219	0.00124	0.000321724	0.000987572	-0.000514484	-0.000414537	-0.000517741	-0.000379836	5.2532e-05	0.000144719	0.000401128	0.000280352	0.00107	-0.000130718	0.000327225	0.00084381	0.00109	-0.000430712	-2.972e-05	0.000827947	-0.00113	0.00122	0.000590248	-0.000718732	0.00141	0.00214	0.000358524	0.00278	0.00152	0.000934158	0.000537022	0.00199	0.00255	0.000823929	0.00127	0.00249	0.00266	0.00343	0.00347	0.00254	0.00225	0.00251	0.00247
428.171	-0.000611959	0.000136587	-0.000763239	-0.00132	0.000419809	0.000454126	-0.000736558	0.00118	0.000503636	0.000228981	4.9115e-05	-0.000616863	0.00108	-0.00072756	0.000135372	0.000678912	0.000741532	0.00156	0.00116	0.000254445	-0.000512298	-0.000476208	0.000754836	-0.000590429	-0.00025027	0.000790744	0.0013	0.000105548	-0.000777094	-0.00137	0.00188	0.000610192	-0.000456938	0.00185	0.000949928	0.00182	0.000431709	0.000688649	0.00215	-9.1339e-05	0.00167	0.00177	0.00259	0.00219	0.00288	0.00275	0.00221	0.00268	0.00333
428.755	0.000665354	0.000426242	-0.000221068	-0.00052815	0.000951936	0.000596084	0.00123	-0.000448673	0.000521586	-0.000216485	-0.000168608	0.000203289	0.000504103	-0.000429165	-0.000983687	0.000936972	-0.00118	0.00074196	0.0011	0.000125999	-0.000713012	-0.000527323	0.00125	-0.00118	-0.00053455	0.0017	-0.000202759	-0.00165	0.000477459	0.000352436	0.00201	-8.7624e-05	0.000447617	0.0013	0.000299175	0.00296	0.000694196	-0.00030263	0.00195	0.00134	0.00254	0.00207	0.002	0.0022	0.00453	0.00278	0.00149	0.00182	0.00287
429.339	0.00104	0.000838638	-0.000756648	-0.00114	-0.000650845	0.000333504	0.00114	0.000109378	-3.315e-06	-0.000718983	-0.00136	0.00013604	-0.000660369	0.000128631	-0.00108	-0.000283427	-0.000190469	-9.5453e-05	0.00157	0.00026695	0.000866625	0.000362675	0.000909381	-0.000427726	0.00174	0.00141	-0.00106	-0.00104	0.000314589	-0.000441839	0.00124	0.00108	0.00142	0.000875961	0.00122	0.00166	0.0013	-0.00067878	0.00205	0.0017	0.00158	0.00221	0.00267	0.0032	0.00352	0.00366	0.00142	0.0017	0.0039
429.923	3.5537e-05	0.00097958	-0.000532121	-0.000832157	-0.0016	-0.000826536	0.000585784	0.00114	-0.00129	-0.000602546	-0.00241	0.000455956	-0.000695749	-7.949e-06	-0.000639239	0.000809941	-0.00104	0.000638292	0.000833267	0.00146	0.000963436	0.00133	-0.000389671	0.000670794	0.00111	0.000268648	-0.000870876	4.0104e-05	-0.000309452	0.000374602	0.000734115	0.00148	0.000833938	0.00115	0.00156	0.000594793	0.000960814	0.00078262	0.00252	0.0014	0.00105	0.00211	0.00274	0.00253	0.00297	0.00347	0.00277	0.00259	0.00348
430.507	-0.000500109	0.00154	-0.000303918	-0.000470578	0.00023042	0.000487099	-0.000119458	-7.1436e-05	-0.0015	-0.00067279	-0.00158	0.000291166	0.00011748	-0.000961218	0.000168306	0.000496307	0.000309444	0.000157795	0.00175	0.000709535	0.000114928	0.00165	-0.00041143	-0.000632113	8.735e-05	0.000716924	-0.000783122	0.000297437	-0.000622484	-6.8352e-05	0.00216	0.00123	-0.000940104	0.00221	0.00251	0.00148	0.00196	0.000900201	0.00174	0.00121	0.00109	0.00221	0.00334	0.00205	0.0026	0.00197	0.00179	0.00312	0.00345
431.092	0.000758193	0.00064818	-0.000555247	0.000142889	0.000309872	0.00104	-0.000938176	0.00025405	-0.000114404	-0.000617974	-0.00171	0.000200923	4.0099e-05	-0.000772602	0.000107315	-2.0813e-05	-4.4504e-05	-0.000281427	0.000709327	-0.00135	-0.000254155	-0.000213708	-2.8548e-05	-0.00106	-0.00128	0.00138	-0.0012	0.00137	0.000167024	-0.000501394	0.00123	0.00108	-0.000378763	0.00165	0.000934309	0.00246	0.000382279	0.00138	0.00147	0.00113	0.00106	0.00289	0.00224	0.000811058	0.00108	0.00105	0.00191	0.00231	0.0033
431.676	0.000297337	0.000868986	0.000317454	2.7701e-05	0.00088083	-0.000223423	-0.00135	0.00102	0.000217883	3.357e-06	-0.0023	-5.0726e-05	0.000592857	-0.000636969	0.000450687	-0.000160108	-0.000496467	0.000496456	0.000531642	-0.000655164	0.000248059	-0.000421738	0.0009137	0.000195868	-0.00126	0.000127429	-0.000653401	-5.1568e-05	-0.000361406	-0.000226033	0.000245402	-0.000198787	0.00102	-0.000206224	0.00141	0.00165	0.000556587	0.00182	0.00166	5.9199e-05	0.000240911	0.00275	0.00245	0.000372451	0.0018	0.00224	0.00159	0.00129	0.00235
432.26	-0.000667959	0.00146	-0.000535598	-0.00116	0.000539487	-0.00078646	-0.000724683	0.00102	-0.00124	-0.000149033	-0.00215	0.000457452	0.000591628	0.000305191	0.0011	-0.000493401	-0.000988329	-0.000712931	0.000234661	-0.000390485	-1.6598e-05	-0.00125	0.000434157	9.017e-05	-4.5913e-05	0.00107	0.0011	-0.000768357	-0.000106433	0.000491359	0.000493222	0.00106	-0.000402457	6.4008e-05	-0.000409311	0.00111	0.000732771	0.00149	0.00135	6.0286e-05	0.00163	0.00307	0.0022	0.00122	0.00267	0.00328	0.000915375	0.00306	0.00242
432.845	-0.000574047	0.000723636	-0.00076235	0.000182879	4.2809e-05	-0.000300937	-8.8863e-05	0.00030314	-0.00128	0.000883769	-0.00148	0.00161	-0.000626616	0.000688737	-0.000726994	0.000749397	0.00038212	-0.00114	0.000256394	-0.000901536	0.00185	0.000274208	1.4069e-05	0.000137645	-0.000483423	-0.000369115	-0.000524199	0.000765959	-0.000861201	-0.000720529	-3.6654e-05	0.0025	-0.000551243	0.000927071	0.000476963	0.00257	-0.00102	0.00173	0.00188	0.00108	0.00284	0.0025	0.000907832	0.00313	0.00198	0.00358	0.00167	0.00261	0.00343
433.429	-0.000252502	-0.000196455	-4.8554e-05	9.0854e-05	-0.000770167	-0.000644847	-0.000444526	0.00179	0.000684641	0.000291164	-0.00095024	0.000398475	0.000219649	8.247e-06	1.9537e-05	0.00103	-0.000136751	-0.000388271	0.000372471	-0.000115885	0.000915271	0.000147991	-2.5742e-05	2.5099e-05	-0.000621433	-0.000812137	0.000232856	-0.000824156	-0.00266	-0.000818225	0.000760444	0.00189	-4.5684e-05	0.00198	-0.000257172	0.00169	-0.00101	0.000993798	0.00111	0.000214839	0.00192	0.0037	0.00142	0.00178	0.000845197	0.00221	0.00236	0.00343	0.00308
434.014	-0.00060095	-0.000400353	-0.000183127	-2.7543e-05	-0.000130251	-0.00111	-0.000941117	0.00104	-7.8394e-05	-0.00144	-0.00173	-0.000835871	-1.7035e-05	-0.00079636	0.00033945	-0.000625355	-1.1681e-05	0.000593459	0.000180976	-0.00148	0.000508415	-0.00199	0.000721972	0.00108	-0.000667049	-0.000604736	-0.000749783	0.000312368	-0.00111	-0.000420783	0.000852655	0.000812568	0.000474385	0.000613335	-0.000881811	0.00204	-0.000387385	0.00102	0.000816614	0.000363656	0.000463169	0.00299	0.00202	0.00137	0.0029	0.00441	0.00313	0.0032	0.00367
434.598	0.000966251	-2.8036e-05	-0.000436251	0.000248664	0.000663312	-0.000914285	0.000111302	0.00228	-0.000331376	-0.000295299	-0.00131	-0.000587942	-0.000950993	0.000153354	-0.000604063	8.9345e-05	0.00157	8.2428e-05	0.000894726	-0.000781351	-0.00145	-0.000174809	0.000944103	0.00184	0.000923328	0.000808571	-0.000567869	4.398e-06	-0.000711474	-0.00143	0.00111	-0.000583675	0.00143	-0.000361472	-0.000822027	0.00101	0.000255987	0.00175	0.00114	0.000957534	-2.9935e-05	0.00237	0.00361	0.00206	0.00354	0.00172	0.00302	0.00412	0.00238
435.183	0.000813245	-0.000202648	-0.00102	-0.0013	0.000461978	0.00134	-0.000659636	0.00161	-0.00136	-0.000122253	0.000474235	-0.0002859	-0.000621406	0.000921572	-0.000339395	4.7424e-05	0.000962334	1.876e-05	0.00156	0.00144	-0.000588151	-0.000797228	0.000748305	0.000396509	0.00141	0.00217	-0.00122	-0.000644987	0.000723154	0.000349559	0.00102	0.000876888	-0.000172858	-0.00109	-0.000149155	0.000959905	0.000647588	0.00183	0.00113	0.000253278	0.000719681	0.00203	0.00203	0.00283	0.00297	0.00258	0.00207	0.0023	0.00233
435.768	0.000900302	0.000507173	6.447e-05	-0.00124	0.00149	0.0026	-0.000921906	0.000266649	-0.00119	-0.00166	-0.000389636	-0.000203553	-0.000463753	0.00035641	5.1238e-05	-0.00051493	-0.000276476	0.000866329	9.2276e-05	0.000682473	0.000135223	-0.00138	-0.000211151	0.000562247	0.00104	0.00123	-0.000513599	-2.6335e-05	0.00074571	-0.00058493	0.000487677	0.000492623	-0.000345555	0.000199618	0.00205	-0.000650151	-0.000559207	0.0013	0.000844292	0.00113	0.000366446	0.00165	0.00227	0.00249	0.000866646	0.0017	0.00112	0.00292	0.0018
436.352	-0.000812793	0.000351743	-0.00070883	-1.249e-06	-0.000320472	0.00132	0.000552936	-0.00192	-0.000342839	-0.000678594	-0.000462563	-0.000217222	0.00131	0.000236607	9.8192e-05	0.000723273	0.000337726	0.000256261	0.00145	0.00157	6.3389e-05	-0.0011	-0.00176	0.00056492	-3.4057e-05	0.000611887	0.000430739	-0.00213	-0.00075608	-0.000561957	0.00164	0.000375948	0.000866727	0.00258	0.00121	-0.000635061	-0.00117	0.000762847	0.000847441	-0.000115606	0.000364187	0.0019	0.00245	0.00192	0.00107	0.00125	0.000467316	0.00275	0.00323
436.937	0.000573827	0.00165	-0.000210296	-0.00129	0.00065695	8.4462e-05	0.000333248	-0.000840139	0.000492569	0.000458948	-0.00133	-0.00019651	0.000531861	0.000899701	-0.00135	0.00159	-0.000747496	-0.00122	0.00139	-0.000821302	-0.000545792	0.00114	-0.00184	0.000370628	-0.000233549	-0.000363291	0.000461552	-0.00128	-0.00178	-0.00108	0.000696454	0.00176	-0.000452432	0.00258	0.000357168	-0.000102713	-2.8855e-05	0.000700566	0.000571664	-0.000970622	-0.00107	0.00179	0.00301	0.00247	0.00272	0.00131	0.00101	0.00222	0.00355
437.522	-0.000439331	0.000562601	0.000639293	-0.000630819	-0.000406189	0.00134	0.00137	6.8801e-05	-0.000445655	0.000800294	-0.000800453	8.7224e-05	0.0004777	-9.5697e-05	0.000281673	0.000503945	-0.000523921	-0.000406568	0.00212	-0.000383861	-0.000358308	0.00112	0.000393027	0.000550845	-0.000777989	-0.000683593	-0.00158	-0.00118	0.00049921	-0.000691616	3.0399e-05	0.000817393	0.000781378	0.00174	-0.00219	-0.000312511	8.2579e-05	-0.00026064	0.000529761	-0.000496112	0.000188091	0.0025	0.00126	0.000653439	0.00197	0.0018	0.00259	0.00346	0.00287
438.107	-0.00117	0.000872347	-0.000547717	0.000133487	-0.000735875	-0.000999673	-0.000852178	-0.000706589	-0.00199	-0.000108639	-9.44e-07	-0.000267737	0.000711566	9.4586e-05	0.000538813	-0.000209616	-0.000990187	0.000442534	0.000725145	-0.00165	0.0013	0.00169	0.000645173	0.000350176	0.000634308	0.00138	-0.00149	0.000486987	-0.000165164	-0.00119	0.0016	-0.000106003	0.000223476	0.00149	-0.000316078	0.000460466	0.000744683	0.000985264	0.00144	-5.0226e-05	0.00145	0.00321	0.000758385	0.00184	0.00149	0.000363773	0.00231	0.0019	0.0028
438.691	-0.000343358	0.00161	-0.00132	0.000600222	-3.1795e-05	-0.00143	-0.00237	0.00134	-0.000356653	-0.000453737	0.000180367	-0.000617794	-0.000729375	0.000556783	0.000742728	-0.000462004	0.000470566	0.000513224	0.00135	-0.000589806	0.000780134	-2.88e-05	0.000109987	-0.00109	-0.000713385	5.7851e-05	-0.00193	0.00102	-0.000213798	-0.000715517	0.00239	0.00052405	-1.683e-06	0.000391311	0.0007091	0.000471314	0.00176	0.00138	0.00132	-0.000112926	0.00191	0.00265	0.00132	0.00076576	0.00184	-4.0413e-05	0.00096992	0.00107	0.00114
439.276	-0.000224786	-0.000532888	-0.00122	0.000762169	0.000175744	0.0013	-0.000490735	0.000596758	-7.5407e-05	0.000585525	-0.000147216	0.000867865	-0.000406228	0.000658562	0.000519804	-0.00062502	0.000713636	-0.00157	0.00116	-0.000647242	-0.000723259	-0.000959265	0.000546065	4.2635e-05	0.00114	-0.000350538	-0.000667775	-0.000963438	-0.00129	0.000252679	0.00109	0.000333758	-0.000671708	-0.000279964	-0.000401941	5.4169e-05	0.00174	0.00103	0.000367443	0.000807813	0.000172583	0.00101	0.00128	0.00203	0.000364746	0.000682215	0.000218772	-0.000151514	0.000842913
439.861	-0.000875821	-0.000265479	-0.000800294	-0.000995771	0.00126	0.00145	-0.00179	0.00137	-0.00071246	0.000309039	0.000723525	0.00132	-0.000157968	-0.000827178	-0.000851844	-0.000115078	-0.000700234	0.000214669	0.000877181	-0.00133	-0.00254	-0.000726246	0.000990179	0.00135	0.000634749	-8.6864e-05	-0.000603525	-0.0016	-0.00166	0.000556988	0.00219	0.000144116	5.9873e-05	0.0014	0.00063621	0.000956099	0.000860451	-0.000502579	6.8661e-05	0.000676209	-0.000723308	0.000225884	0.00286	0.0016	0.00307	0.000868265	-0.00070708	0.00108	0.00102
440.446	-0.000885729	-0.000104128	-0.000390293	0.000342912	0.000783714	-0.000720168	0.00127	0.000780764	0.000390966	0.000851191	-0.000591019	-0.00107	0.000166216	-0.00167	0.000375597	0.000785615	-0.00119	6.8621e-05	0.000827332	1.5447e-05	-0.00123	-0.000691542	0.000427965	0.000403329	-0.000146283	-7.3339e-05	-0.000484485	0.000484228	0.000742108	0.00195	0.00286	0.00154	0.00101	-0.000172965	0.000509129	0.00138	-0.000835968	0.000176285	0.00014544	0.00167	0.000351857	0.00109	0.00204	0.00273	0.00262	0.00131	0.000400614	-0.000358983	0.00166
441.031	-0.00128	-0.0012	-0.000593335	0.000932122	-7.0489e-05	-0.00152	-0.000998572	-0.000613608	0.000788798	0.000360336	-0.00196	-0.00186	-0.000394241	-0.00099466	-0.00126	0.00169	-0.000691851	-0.000971298	0.000889546	0.00134	0.00107	-0.000396573	0.00059281	-0.00112	0.00116	-0.000764072	-1.666e-06	0.0016	0.00189	0.00102	0.00345	0.00125	-0.00103	-0.000363825	0.00111	0.00039726	-0.000912053	-0.000198586	0.00137	-9.8785e-05	-3.8381e-05	0.00254	0.000640616	0.00271	0.00194	0.00279	0.000267839	-0.000212548	-2.0199e-05
441.616	0.00127	-0.000752066	-0.000671841	0.000277934	-0.00113	0.000667595	-0.00104	-0.00026327	0.000904425	0.00128	-0.00185	0.000684656	-0.000137361	-0.000815482	-0.000279461	0.000178902	-0.000682311	-0.000684251	0.00166	0.000446029	-1.109e-05	-0.000550386	0.00115	0.000480901	-0.000834293	-0.00065081	-0.00103	-0.000714328	-0.00144	-0.000384227	0.00165	0.00098352	0.000392373	0.000463804	0.000759568	-0.000700452	0.000135021	-2.5751e-05	0.000480654	-0.000108242	0.000497028	0.000750964	0.000957174	0.000763426	0.00132	0.00185	0.00042451	0.000448798	0.00219
442.201	0.000820425	-0.00111	-0.000865265	-0.000372647	-0.00119	-0.000661011	-0.000160183	-0.00213	-0.00109	-0.00109	-0.00187	0.00177	0.00191	0.00159	-0.00106	-0.000129748	0.000945967	-2.5873e-05	0.00132	-0.00022942	0.00193	0.000764383	-0.000116508	0.00171	-0.000974733	-0.00141	-0.000532986	-0.00116	0.00187	-0.00188	0.000338668	-0.00112	0.000996848	0.000572309	-0.000488121	0.00101	0.00105	-0.000407517	0.00111	3.5336e-05	0.000906609	0.00238	0.000982128	0.00169	0.00096327	0.00192	-0.000113299	0.00331	0.00269
442.786	-0.000312894	-0.000725272	-0.000407061	0.000112401	-0.0018	-0.00158	-0.00104	-0.00152	-0.000381811	-0.000897217	-0.00092259	0.00122	0.001	0.00142	0.000903954	-0.00169	0.00225	-0.000205814	0.00226	0.000426134	0.000714775	0.00103	-1.3896e-05	0.000175692	-0.000672489	-0.000354046	-0.00142	-0.00158	5.2422e-05	-0.00263	0.000665023	-0.000812239	0.00185	5.4524e-05	0.00122	0.000826265	0.00205	-0.00094043	-0.000120095	0.000546386	0.000620838	0.00278	0.0024	0.000740296	0.000907559	0.00156	0.00182	0.00236	0.00184
443.372	0.000819108	-3.7644e-05	-0.000839362	0.00102	-0.000856866	-6.9361e-05	-0.000743001	-8.0817e-05	-0.000913477	0.000845407	-0.00108	0.00088985	0.000705024	-0.000542428	-3.7723e-05	-0.00279	0.000423167	-0.000223272	0.00112	0.00133	0.000430672	0.00019961	0.00205	0.00116	-0.000506447	0.00137	-0.00196	-0.00135	-0.000847792	-0.00201	0.00192	0.000143868	0.000111417	-0.000617023	0.00125	-0.000100106	0.000892554	-0.000423206	-0.00028113	0.00113	-0.000220486	0.000870114	0.00175	0.00116	0.000932701	0.0013	0.00125	0.00305	0.00242
443.957	-0.000549207	0.00207	-1.7968e-05	-0.000895598	0.000351272	-0.00101	-0.00056746	-0.00075057	0.0003714	0.000829574	-3.8597e-05	0.000687131	0.00155	-0.000737794	0.000283982	-0.00072744	0.000803325	9.6825e-05	0.00189	0.00119	0.00165	0.000860886	0.00168	-4.912e-06	-0.000219597	0.00269	-0.000451538	0.0005226	0.000365355	-0.0014	0.00219	-0.000432408	-0.000423568	-0.00244	-0.000215022	0.00055028	0.000964824	-0.000593558	-0.000378309	-0.000339961	5.2445e-05	0.00039852	0.000511848	0.00149	0.000140177	0.00199	0.000771435	0.00359	0.00155
444.542	-0.000219346	0.00211	-0.00206	-0.000269795	8.3992e-05	-0.000890915	0.00115	-0.000557556	-0.000596034	0.00137	-7.4956e-05	-0.00155	0.000696819	0.000598828	0.000806673	-0.000866253	0.000557227	0.00075193	0.00148	7.5286e-05	0.00185	0.00143	0.00199	-0.00139	0.000915451	0.00152	-0.00101	-2.1092e-05	-0.00122	-0.00106	-0.000774977	0.0013	0.000390624	0.000633594	-0.00157	-0.000614137	0.000495919	0.00144	0.0017	-0.000632396	-0.000964787	0.00179	0.000807705	0.000282248	0.000414566	-0.000293693	0.000793558	0.00229	0.0032
445.127	0.000844775	0.0012	-0.00377	-0.000450547	-0.00116	-0.000104605	0.000254306	9.477e-06	-0.000612274	0.00282	-0.00115	0.000152381	-0.00031382	0.00132	1.982e-05	-0.000659974	0.000672908	-0.000723942	-0.000358827	0.00187	7.7529e-05	-0.000517708	0.00146	0.00015751	0.000889827	0.00134	-0.00126	-0.000224136	-0.00183	-0.000367713	-0.000184249	-8.4976e-05	-0.00128	0.00137	-0.000120811	0.00145	0.000142538	0.00186	0.000575037	-9.4417e-05	3.3077e-05	0.00177	0.00115	5.7118e-05	0.000953485	-0.0016	0.000643414	0.000724284	0.00241
445.713	-0.000122884	-0.000106965	-0.000166976	-0.000775932	-0.000513259	0.000510837	-0.00116	0.000184618	0.000674633	0.00126	-0.00022325	-0.000329944	-0.00127	0.000901755	0.000393777	-0.00199	0.00058577	-0.000658096	6.1756e-05	0.00102	-0.000648437	-3.3873e-05	0.00114	0.000299319	0.000604425	0.000216816	6.901e-05	-0.00103	-0.00126	-0.000428844	-0.000431058	-0.000150265	-0.000825069	0.00241	0.000588576	0.00011587	-0.000268611	0.000155157	0.000566959	0.000379337	0.000262906	0.00122	0.00089942	0.00132	0.000577419	-0.000315397	0.000667309	0.000328518	0.00153
446.298	-0.00115	0.000482408	-0.000598622	0.00127	0.000671354	-0.000468429	0.000493544	-0.000745042	0.00141	-0.000658012	0.000943621	-0.000859001	0.00176	-0.000366086	0.00095309	-0.00164	-0.000637674	0.000373569	0.00117	-0.000384788	-0.000973465	-0.000158972	0.000106978	-0.000587499	0.000156288	0.000914811	0.00048641	-0.00163	-5.3852e-05	-0.000804162	0.000749645	9.4677e-05	-0.000244921	-0.000294078	-0.000378217	-0.000383664	-0.000665114	-0.00113	4.3423e-05	0.00124	-9.4259e-05	0.00108	0.000230052	-6.7126e-05	0.00203	0.00106	0.00107	0.00227	0.00214
446.883	-0.00102	0.00141	-0.000623603	0.000472725	0.00227	-0.00107	0.000801564	5.4022e-05	0.000308645	0.000547177	-4.4174e-05	-0.000486113	-0.000185384	-0.000262539	0.000660426	0.00104	-0.000142763	0.000757361	0.00119	0.000801321	-0.000680824	0.001	-0.000355531	0.000894019	0.000590936	0.000734164	0.000473461	0.000897384	-0.000384433	-0.000508397	0.000712357	-0.00128	0.000306304	-0.000586851	-0.00113	-0.000196015	-0.000579973	-0.000573837	0.000978165	0.00084207	0.000146834	0.0012	0.00103	0.00157	0.000565421	0.000474147	0.00238	0.00243	0.000212264
447.469	0.000246922	0.000469253	-0.00156	-0.000294706	0.000659725	-0.000366168	0.000375984	-0.000776757	-0.000364095	5.4454e-05	-0.001	8.3912e-05	0.000734244	2.0504e-05	-0.00129	-0.00040721	-0.000359988	0.000283645	0.00021226	0.000725826	0.000406633	0.00011134	0.000569799	0.000438161	0.000782887	-0.000579824	-0.00179	0.00122	-0.000416741	-5.0646e-05	0.000991943	-0.000469167	-5.42e-07	-0.000824708	0.00137	0.000463638	-0.000203628	0.000950237	0.00102	-0.000712056	-0.000177213	0.000277561	0.000927032	0.00133	-0.00018114	-3.411e-06	0.000588229	-0.000197922	0.000802867
448.054	-0.00156	0.000751706	-0.00199	0.00018581	0.000191942	-0.000551025	-0.00128	1.9672e-05	0.00075733	-0.00039759	0.000170127	0.00101	0.000160922	0.000672452	-3.6686e-05	0.00201	0.000417911	-0.00148	-0.00068583	-4.4372e-05	0.000580842	0.000512173	0.00161	0.000927143	0.00118	-0.00123	0.000475716	0.0014	-0.000736884	-0.000982581	0.00132	-0.000531069	-0.00204	-0.000225013	0.00227	0.00106	-0.00103	0.00109	0.000307165	-0.000377531	-0.000811254	0.00189	0.000520795	0.000386143	0.000453251	-1.1582e-05	-7.2517e-05	0.00182	0.00094867
448.64	0.000892245	-0.000968002	-0.00087471	-0.00115	0.00121	-0.00131	1.0661e-05	-0.00063086	0.000602066	0.000628436	0.000800758	-0.000563878	0.000384271	0.000258777	-0.000814214	0.00126	-0.000606513	-0.000264414	0.000692379	-0.000246536	0.000351926	0.000617989	-0.00167	-0.000218171	-0.000542732	0.000736929	0.000394629	6.5593e-05	0.000104306	-0.000203157	0.00113	0.00102	-0.00104	-0.000273898	0.000579241	-0.000380012	-0.00179	-0.000379715	-0.00117	-3.8344e-05	-0.000280485	0.00181	0.0017	0.000989805	0.00132	-9.167e-05	0.00138	0.000567018	0.00037239
449.225	0.000587322	-4.3702e-05	-0.000934092	-0.000731481	0.000396	-0.000662269	-4.9756e-05	0.000114241	-0.000218444	-0.00112	-0.000331295	-0.00225	0.000432252	-0.000121118	-0.0011	-0.00118	-0.000532931	-0.000303981	0.0019	0.00169	0.000683125	-0.000664317	-0.00254	0.00175	0.000995982	0.00070569	-0.000544327	-0.000586404	-0.00189	0.000163661	0.00147	0.0015	-0.00158	0.00143	0.000317884	0.000776039	-0.00103	-0.00111	-0.00040548	0.000822798	-0.000456149	0.00173	0.00086623	0.000706259	0.000415576	0.000490707	0.00135	0.00022156	0.00183
449.811	0.000622277	0.00059084	-0.00154	-0.000266324	0.00101	0.0011	-0.000504718	-0.000105777	0.000273174	-0.00161	0.000608102	-0.00132	0.0014	0.000548842	-0.00139	-0.00107	-0.000259551	-0.000461406	0.000774742	-0.00070799	-0.00162	-0.00109	-0.000595123	0.00182	-0.00149	-0.000528911	0.00131	-0.000971888	0.000535959	-0.000972714	0.00126	0.00108	-0.000663484	0.000843441	-0.00153	-0.000621372	0.00101	-0.000812081	0.000471372	-8.6473e-05	-0.000641509	0.000884565	-0.00126	0.00138	0.000642836	0.00144	0.00214	-0.00142	0.000775229
450.397	0.00119	7.1338e-05	-0.000402281	-0.000369698	-0.000652536	-0.000707693	-0.000256837	-0.000247112	-0.000468157	-0.00151	0.000443825	-0.000902718	0.00205	-0.000684385	3.4115e-05	0.000459194	0.000121097	-0.000207406	0.00243	-0.000360722	-0.000758631	5.1795e-05	0.000871735	0.000890432	-0.00134	0.000111991	0.000358101	0.000139032	5.506e-06	-0.000406871	0.000446971	0.00119	-0.000413816	-0.000280592	-0.000320457	0.00139	-0.00201	0.00105	0.00113	-0.00115	-0.00144	0.000921781	-0.000350857	0.00136	0.00164	-0.000283275	0.000862369	0.00148	0.00103
450.982	0.00122	-0.000358684	-0.000609149	0.00143	-0.000279923	-6.3694e-05	-0.00136	-0.000730251	-0.00103	-0.000170557	-0.000362536	7.9504e-05	2.3557e-05	-0.000514524	0.00101	0.00029657	2.3629e-05	0.000495654	0.00127	0.000215023	0.000626026	-0.00204	0.000589862	0.00102	-0.000509254	0.000995653	-0.000631157	-0.00157	5.8755e-05	-0.00164	0.000221492	0.000669581	5.1986e-05	-0.00133	0.000342931	0.00191	-0.00133	5.3756e-05	-0.000469402	-0.000189844	-0.00197	0.00077834	0.000265249	-0.000251281	0.00102	0.00143	-0.000528325	0.00207	0.00216
451.568	0.00153	0.000378001	-0.00017865	-1.3574e-05	-0.000687724	0.000198282	-0.000731187	-0.00164	0.000425612	0.000234114	0.000268885	-5.6027e-05	-0.000154557	0.000373172	-5.5138e-05	0.00127	-0.00109	-0.000384637	-0.00112	-0.000430864	0.00217	-0.00222	0.000368459	0.000467755	0.000469799	0.00152	-0.000830427	-0.000105342	-0.000198444	-0.000127638	-0.000528913	0.00122	0.00156	0.00116	0.000464825	0.000236238	-0.000141146	-0.000194377	-9.8878e-05	0.00037108	6.86e-05	-0.000448291	0.000744786	0.000425453	-0.000121588	0.000980916	-0.00049867	0.00135	0.000981264
452.154	0.000863459	-0.000155324	0.000808701	-0.00167	0.000187222	0.000242658	8.5486e-05	2.4688e-05	-0.000773851	0.000877467	0.00067285	0.000685503	-0.000276093	-0.000304638	0.00113	0.000241199	-0.00198	-0.00137	-0.000288166	0.000654006	0.000966401	-0.00105	0.000308183	-3.3933e-05	0.000833431	0.000962479	0.00118	0.000700618	-5.3229e-05	0.00207	-0.000358465	0.000258315	0.000829235	0.000935002	-0.000624839	2.524e-05	-0.000995243	-0.000561706	-0.000368592	0.001	0.00172	0.00112	0.00070556	0.000107442	-0.000913651	-0.000803017	0.000633149	0.000240492	0.000908147
452.74	-0.000559143	0.000756272	0.000559155	0.000645053	-0.000547975	0.000169313	9.1334e-05	0.00049876	-0.000639164	0.000179616	-0.000796408	-1.0072e-05	-0.000600623	-0.000737295	-6.3143e-05	0.000108577	-0.000785869	-0.000196488	0.000804105	0.0016	-0.000818385	0.000381865	-0.000150317	0.000225107	0.000255857	-0.000484962	0.00242	0.000631369	0.00048547	0.00102	0.00142	-0.000386695	0.00117	0.000759101	-0.000397573	0.00157	-0.000100814	-0.00218	-0.00127	0.000233432	-2.0726e-05	0.000943175	0.000127701	0.00125	0.000177982	5.0736e-05	0.00194	0.000625049	0.00184
453.326	0.000191235	-3.7233e-05	-1.8222e-05	-0.000217293	0.00028403	0.00186	-0.000391377	-0.000112783	0.000583263	-0.00131	-0.00123	-0.0011	-0.000309699	-0.000482127	-0.00128	-0.00126	0.000147881	-0.000467502	0.00164	0.000806077	-0.000176003	0.000143378	0.00105	0.00032136	0.00186	-0.000449749	-0.000313289	-0.000484968	0.00020333	-0.00161	0.000383838	-3.0226e-05	0.00228	8.6369e-05	0.000983774	0.000296028	0.000303625	-0.0012	-0.000627434	-0.000649941	-0.00129	0.00101	-0.000693819	0.00142	0.00136	4.8316e-05	0.00121	0.00113	0.000606742
453.911	0.000862678	0.000541376	-0.00112	-8.9903e-05	0.000506412	0.00149	0.000563449	-0.000474446	-0.000601165	-0.000395347	0.000647905	-0.0014	0.000469286	-0.000149305	0.000281944	-0.00129	0.00132	0.00159	0.000243217	0.000139093	-1.9338e-05	7.9145e-05	0.00252	0.000626085	-0.000231563	0.000650407	-0.00109	0.000277925	0.00106	0.000200315	-0.000414829	0.000929567	0.000818112	-0.000278763	0.00145	-0.000927459	-0.000279523	0.00102	-5.4043e-05	0.000180744	-0.000574618	0.000325127	0.000507316	0.000852619	7.6254e-05	0.000808807	0.000417541	-0.000411165	0.00107
454.497	-0.00010551	0.000232781	-0.00211	2.8879e-05	-0.000391823	0.00188	-0.000197299	-0.000612052	0.000236557	0.00039224	0.000223241	0.00081015	-0.000444742	0.000860251	0.000756927	-0.000477099	0.00014099	0.00142	0.000596703	-0.000856842	0.000816777	-9.6451e-05	0.00134	0.00107	0.000441251	0.00115	1.7966e-05	0.000121345	0.000293107	0.0017	0.000756329	0.000978234	-0.00010272	-9.9435e-05	0.000676146	-0.000308795	-0.000563758	-0.000594015	-0.000425008	-0.000196408	-0.000585583	-0.000210471	-0.000433861	0.000858853	0.000130353	0.000627122	-0.000161322	-0.000665817	0.00046521
455.083	0.000541201	-0.00121	-0.000447712	-7.3181e-05	-0.000587323	0.000378647	0.000572098	-0.000357948	-0.00127	0.00115	0.000661548	-0.000213171	-0.000341512	0.00185	-0.000211341	-0.00104	-0.000126835	-0.000569813	0.00104	0.000201464	0.000918811	-0.000145207	-0.00101	5.3731e-05	0.000165865	0.00109	0.000795059	-0.000426913	0.000195309	0.00102	-0.000362536	0.00114	-0.000263738	0.000110166	-0.000689438	-2.4147e-05	-5.0509e-05	-0.000811773	-6.158e-05	0.000190215	-0.00145	0.00165	0.000623843	0.000450714	-0.000597367	-0.000716716	-0.000504214	0.000136384	0.000358938
455.669	0.000251665	-0.000935945	-0.00114	0.000826336	0.000138	0.000395136	-0.00019463	0.000309962	-0.000875961	0.000977698	0.00054911	-9.6457e-05	-0.00123	0.000627892	0.00101	-0.000889048	-0.000468762	-0.000780832	0.00201	0.000757153	0.000361898	0.000292936	-0.000975632	-0.000234675	0.000582736	0.0009531	0.000304284	-0.00081055	-0.00144	0.000194522	-0.000526802	-0.000322597	0.000958296	9.604e-05	0.000964021	-0.000338703	-0.000246158	-0.00175	-0.000412918	0.0012	0.000228493	0.00198	0.000332801	0.00179	-0.000613498	-0.000775418	-7.2647e-05	-0.00105	-0.000572398
456.255	-0.000213788	-7.0574e-05	-0.00027377	0.000670206	0.000130656	-0.000159152	-0.000410712	0.000692733	-0.000349707	8.8511e-05	0.000681408	0.000868795	-0.00112	0.000650415	0.000139047	-0.00143	-0.000841096	-0.000835095	0.00113	0.000645557	9.847e-06	0.00109	0.00111	-0.000393443	-0.00067222	0.00191	0.000211721	-6.9023e-05	-0.00123	0.000693011	-0.00117	-0.000714819	0.00118	-0.000856488	0.00123	-0.000852803	-0.000116601	-0.000812608	-0.00119	0.0012	0.000180825	-0.000902099	0.000877756	0.00209	0.00173	0.00112	0.00048036	0.0004783	0.000473061
456.842	0.000306386	-0.000601958	0.000309637	0.000297655	-0.00134	-0.000229221	0.0011	-0.000106322	-0.000401951	-0.000483955	7.5434e-05	-0.000278042	-0.00101	-4.7868e-05	4.7346e-05	-0.000546814	-0.000416648	-0.000222012	0.00161	0.000675418	-0.000683058	0.000779696	0.00115	-0.000363061	-0.000292373	0.000925731	-0.000719892	0.000143757	-0.000727838	0.000342737	-0.000731784	-0.000173731	0.000699807	0.0012	0.000648583	0.000519099	-7.4463e-05	0.000497993	-0.000354856	-0.000275198	-0.000846066	-8.5315e-05	0.000680074	-0.000119127	0.00128	0.00126	-1.64e-05	1.9621e-05	0.000562835
457.428	0.000563819	-0.00128	8.8642e-05	0.000989599	-0.00109	-0.000765115	0.000699752	-7.8426e-05	-0.00112	-0.000255495	0.000594968	0.000963822	-0.000913654	-0.000334298	0.000575761	0.000508353	-0.00101	0.000960862	0.000461699	-0.000104707	-0.00173	0.000125555	0.000360189	0.000295526	-0.000171255	-2.2568e-05	0.000370756	0.000737687	0.00108	0.00031227	-0.000820195	6.824e-05	-0.000214462	0.000801332	0.000358792	0.000875558	-0.000236421	0.000613023	1.041e-06	0.000918969	-0.000187278	0.000266563	7.1577e-05	-0.000173805	0.001	0.00127	-0.000422753	0.000962079	0.000716374
458.014	0.00132	-0.00146	-0.00113	0.000323195	-0.000232404	-0.000389009	0.000175872	0.000617123	-0.000497702	-0.000133088	0.000502052	-1.2658e-05	-0.000573441	0.000380863	-0.000515556	-5.2078e-05	-0.000962309	0.000868915	0.000430548	-0.000208528	-0.000195824	0.00020062	9.1559e-05	-0.000247024	0.000128517	0.000963261	-0.000338689	-0.000353361	0.000107263	0.000205094	-0.000573026	-0.000197161	-0.00111	0.000106784	-0.000304793	-0.000428496	-0.000210913	0.000117074	-0.000733673	-0.000509513	-0.00101	0.00013463	4.6302e-05	-0.000775456	0.00117	0.000593915	1.9282e-05	0.00108	9.1807e-05
458.6	0.00236	0.000640343	-0.00053495	-0.000778906	-0.000105565	-0.000512053	0.000209399	0.00154	-0.000165104	-0.000565225	0.000837724	-0.000455423	-0.000439022	0.00101	-0.000656421	0.00103	-0.000582901	0.000388773	9.8244e-05	-0.000165609	-0.000296247	0.000332616	-0.000836174	-0.000371049	0.000616634	0.0013	-0.000115015	-0.000477771	-0.00112	0.000519004	-0.000174782	-0.0006613	-0.00131	0.000794772	0.000105156	-0.000906095	-0.000151106	-0.00141	0.00073549	0.000429389	-0.000919062	0.000208767	-0.00111	0.000309505	0.00102	0.000540236	0.000434647	-0.00103	0.000156952
459.186	0.00060517	0.000344018	0.000126278	-0.000873058	-6.74e-06	0.000183013	-0.000422571	0.000691905	-0.000431316	-0.000217054	0.000293218	-0.000802054	-0.000658593	0.000668751	-0.000586041	0.00030246	0.001	-0.000855067	0.00177	0.00116	-0.000438143	-4.2375e-05	-0.000740737	-4.5289e-05	0.000673191	0.00175	-0.00020239	-0.000190337	-0.000110377	0.000126452	0.000295053	0.000145303	-0.000819634	0.000477385	0.00065772	0.000355123	-0.000370177	-0.00144	-2.353e-06	-0.0002734	-0.000565781	4.2294e-05	-0.00117	0.000449018	-0.000588334	0.000404338	0.00093531	-0.000668827	3.0329e-05
459.773	6.7172e-05	0.000251229	-0.00122	-0.000643073	8.8361e-05	-0.000262387	0.000632983	0.00109	-0.000439883	2.2673e-05	0.000421937	-0.00152	-0.00213	0.00023016	9.6419e-05	-8.305e-05	0.000549918	-0.00131	0.00133	-1.281e-06	-9.0743e-05	-6.0798e-05	0.000443246	-0.000411208	2.2266e-05	0.000230875	-0.000266761	-3.621e-05	1.5512e-05	-0.000281578	-0.000428686	-0.000155936	-8.2545e-05	-0.000291537	8.6658e-05	0.000909623	0.00057777	-0.000500466	-0.000730365	-0.000609451	-0.000456387	-6.5446e-05	-0.000334838	0.000315543	-0.000758744	0.000306372	0.00116	0.000633042	0.000469513
460.359	6.7912e-05	0.000981318	-0.00102	0.000834375	0.000338531	-0.00027129	0.000170496	0.000228577	-0.00118	0.000181864	0.000419957	-0.000344328	-0.00117	-0.000325861	0.000139393	-0.000136928	-0.000258075	-0.00031839	0.000279143	-0.000250767	-0.000228326	3.0669e-05	0.000726532	0.000333514	-0.000199866	-0.000361094	0.000458612	-0.000101755	-0.000592099	0.000724061	0.000511079	9.8828e-05	0.000389426	0.000262289	-0.000714127	-0.000698723	0.000262292	0.000194429	-0.00043634	0.000492778	-0.00125	0.000267431	0.000488025	0.000577958	0.00125	0.000852528	0.000351676	0.000890849	0.000218369
460.945	0.000155753	0.000168401	4.904e-06	0.000875557	-0.000210162	-0.000469713	6.5169e-05	-0.000536643	-0.00101	-0.00054584	-0.000278884	0.000341327	-0.000190582	-0.000104152	-0.000316107	-0.000192974	-3.698e-06	0.000975667	-0.000330661	0.00109	-0.00101	0.000327914	0.000277667	-0.000356279	0.000569771	0.000905195	0.00051717	0.000994924	-0.000856643	0.000142639	0.00079907	0.000361142	0.000537659	0.000348341	-0.000688828	-0.000309658	-0.000108089	-0.001	-0.000951892	0.000163231	-0.000408434	-0.000446404	-0.000281542	0.000705688	0.00099914	0.000310402	-0.000902823	-0.000387644	-0.000513677
461.532	0.000996388	-0.000475721	0.000543596	-1.2601e-05	-0.000413429	0.000116412	0.000534427	-0.000872836	0.000523901	0.000687376	-0.000377153	-0.00049278	0.000766335	0.000322789	-0.0001291	0.000681513	-0.000201029	-3.3375e-05	0.000709239	0.00119	-0.000753258	0.000913303	0.000795524	-0.000560079	-4.0247e-05	-0.000272007	0.000207846	0.000927233	0.000496574	-0.000290962	9.9573e-05	3.1802e-05	-0.000111445	0.000382364	-0.000828707	0.00109	-0.000871977	-0.00163	-0.00121	0.000219645	0.000408765	-0.000249323	-0.000830634	-0.000226957	1.9626e-05	-3.0259e-05	-0.000136176	0.000126242	-0.000396397
462.118	0.000822471	-0.000188642	-0.000100176	1.251e-05	-0.000143962	0.000794505	-6.1353e-05	8.9805e-05	0.000371884	0.00126	-0.000342156	-5.7875e-05	0.0002382	-0.000476259	0.000558523	0.000328952	-0.00083561	-0.0017	0.0012	0.000425167	-0.000489669	0.00103	-0.000262062	0.00107	0.000265103	0.000508328	-0.000799055	-0.000628928	0.000154458	0.000441402	-0.00021731	0.000370646	-0.000529378	0.000507068	-0.000217964	-0.000391815	0.000139726	-0.00116	-0.00111	8.717e-05	-0.00064736	-0.000641286	-0.000906253	0.00117	0.000369168	-0.000560692	0.000148336	0.00141	-0.000586201
462.705	-0.00052056	0.000338027	0.000494727	-0.00043228	5.948e-05	0.000709981	-0.000390332	0.000606106	0.000220163	0.000310937	-0.00155	-0.000233793	0.000174889	-0.000459763	0.00122	-0.000623079	-2.163e-06	-0.000533939	0.00126	0.000674949	-0.000793152	0.000352169	-0.00142	0.000568628	0.000120659	0.000669616	-0.000809697	-0.000540181	0.00027027	0.000171118	0.000198969	0.000907493	0.000404847	-0.000177937	0.00138	0.000414753	-0.000845111	-0.0013	-0.000494305	-0.00029982	-0.000608045	0.000147508	-0.000403962	0.000667037	-3.1812e-05	1.2671e-05	-2.0323e-05	-0.00020354	-0.000282187
463.291	0.00078206	-0.000463134	0.000544897	-0.000298196	-0.00065615	0.000152964	-0.000443947	-0.000195817	0.000161365	-0.00107	-0.000544449	-7.0522e-05	0.000440283	-0.000222696	0.000489117	-0.00152	0.000184496	-0.000246257	0.00119	0.000325093	0.000884526	0.000948059	-5.008e-05	0.000268509	-0.000217037	0.000418624	-0.000548094	4.4254e-05	0.000404714	-0.000574496	-0.000135675	0.00041491	0.00173	0.000769138	0.000589777	-0.000438358	-0.00112	-0.000412356	-0.000240423	5.178e-06	-0.000395177	-0.000542099	0.000568307	0.000142926	-0.000475222	-0.000484263	0.00019	0.000834604	0.000636032
463.878	-5.1901e-05	0.000675237	0.000372822	-0.000645495	-4.3633e-05	-0.000473027	1.4719e-05	0.00027723	-0.000498431	-1.9205e-05	0.000636189	-0.00195	-1.3838e-05	4.1435e-05	-0.000656876	-0.000910741	-0.000397799	-0.00109	0.00117	1.3681e-05	-0.00103	-0.000607284	-0.000519079	-0.00116	-0.000242224	-0.000335121	-0.000975313	-0.000383207	0.000156713	0.00111	0.00012688	-0.00011602	0.00086151	0.000616412	-0.00114	-0.000172632	-0.000897163	-2.997e-06	-0.000654366	0.000334932	-0.000606785	0.000730518	-0.000237914	-0.000483256	0.000438739	-8.3372e-05	0.000107088	0.000682588	-0.000669152
464.465	-0.000267664	0.001	-0.000282587	-0.000533643	0.000619583	-0.000381715	0.000508951	0.000149454	-0.0014	4.4614e-05	-0.000512973	-0.00111	0.000454877	-2.4283e-05	0.000642051	-0.00019226	0.000130061	-0.000173696	0.000495963	-0.000708894	-0.00174	0.000318595	0.000876801	-0.000440827	-0.000667549	-0.000574918	6.1307e-05	-0.000350987	0.000985903	0.00046803	0.000964188	-0.000208927	6.2302e-05	2.7966e-05	-0.000428688	0.000532269	-0.000643918	-0.000270479	0.000492697	-0.000446471	-0.00102	-3.1557e-05	4.2733e-05	0.000600324	-1.763e-06	0.000805702	-0.000803775	0.000258207	-1.7355e-05
465.051	-7.6172e-05	0.000190624	-0.0011	0.000741872	0.000422849	0.000173718	-6.2142e-05	0.000967732	-0.000565852	8.3599e-05	-0.000470414	-0.000718007	0.001	-0.000675814	-1.084e-05	-0.000725192	-0.000252385	0.000175596	0.000462775	-0.000510992	-0.000781846	0.000407662	-0.000590124	3.266e-06	0.00016083	0.000469749	-0.000187504	0.000472215	0.000622194	0.000212668	-0.000360548	0.000211349	-0.000209924	-0.000982764	0.000593008	-0.000787906	-0.000218465	2.604e-05	0.000698064	-0.000430918	-0.000224872	-0.00047322	0.000183777	-9.3129e-05	-0.000241196	0.000537253	-0.000372785	0.00155	0.000570109
465.638	-0.00049982	-0.000305287	0.000319777	-0.000638491	-0.000317339	0.000901217	-0.000413369	-0.000227796	-0.000149579	-0.000143918	-0.000662335	-0.000475515	-0.000287	-0.000393306	-0.00014798	-0.000440805	-0.00080722	-0.000923391	0.000830895	-2.2307e-05	1.6398e-05	0.000402607	-0.000633653	0.000133738	0.00114	0.000617308	-5.4764e-05	8.0962e-05	5.719e-05	2.1487e-05	0.000654994	0.000155577	-0.000497635	-0.00114	-2.5767e-05	-0.000196231	-0.000442041	-0.000954281	-0.000868684	-0.000626218	0.000446303	-0.000138798	6.3256e-05	-0.000623219	-0.00050028	0.000169582	0.000528019	0.000503192	0.000188756
466.225	-0.000335202	-0.000983779	0.000386018	-4.4842e-05	0.00042984	0.000497353	-0.000188148	-0.000575348	-0.00040322	-0.000452805	-0.000579568	0.000411276	-0.000294746	0.000393344	-5.0624e-05	-0.00019326	-0.000237162	-0.00114	0.00105	1.9599e-05	-0.00029524	0.00121	-0.00109	0.00037091	0.00138	0.00121	-0.000790814	-0.000799699	-0.000911825	-4.5383e-05	0.000951451	-6.5052e-05	-0.000422257	-0.000229835	0.000409912	3.618e-06	-0.00015112	-0.000740728	-0.000433391	0.000153783	0.000367244	-0.00129	0.000102175	-0.00163	0.000638104	0.000335441	0.000370471	-0.000397313	0.000685371
466.811	-0.00037271	-0.000213522	-0.000114323	-0.000552171	-0.000190928	0.000826647	-0.000482438	-0.000232082	1.5852e-05	-0.000318368	-0.00147	5.014e-06	-2.5925e-05	0.000435445	-0.000608623	-0.00113	0.000354382	-0.000272265	0.000680404	0.000359033	-0.000176263	0.00147	0.000366766	0.00026644	0.000692342	0.000816578	0.000413343	-0.000315427	-0.0013	7.902e-05	0.000465221	0.000154924	0.000612953	-0.000635581	-0.000374329	-0.000280315	-0.000407819	1.726e-05	2.1804e-05	-0.000326323	-0.000472838	-0.00123	-8.8062e-05	-0.00116	0.000639138	0.000556571	-0.000530029	-0.000750561	0.000787681
467.398	0.000219604	-0.000495004	-0.000531095	3.2257e-05	0.00028943	0.00040384	-0.000495076	-0.000970242	-0.000139131	0.000206846	-0.00138	-0.000976258	-0.000405057	0.000571449	-0.000512779	-0.000817369	-0.00060605	-0.000316355	0.000163888	0.000380293	-0.000754815	0.00196	0.000291238	0.000119291	0.000746099	0.000203027	0.000813465	0.000354233	0.000583384	0.00113	-8.3912e-05	0.000614177	0.00122	-0.000678944	2.2397e-05	-0.00107	0.000259465	-0.000582367	8.1266e-05	-0.00127	-0.000773105	-0.00099182	0.000170468	-2.079e-05	-5.556e-05	-0.000207818	3.7713e-05	-0.000521501	1.0524e-05
467.985	0.0007293	-8.2772e-05	0.000498621	-0.000215865	0.000306275	-5.5043e-05	-0.00012375	-0.000979479	-6.3881e-05	-0.00020755	0.000327219	-0.000560458	0.000449821	0.000542291	-0.000176607	-0.000346884	-0.000427126	-0.000746606	-0.000250487	0.000617129	-0.000797577	0.00122	0.000431551	0.00019576	0.000836346	-0.000225817	-0.000299734	5.4972e-05	0.000556789	0.000187388	7.0003e-05	3.7152e-05	0.00113	-0.000469531	-0.000194625	-0.000946759	0.000159199	-0.000331465	-0.000277104	-0.00151	-0.000769829	-0.000676244	-0.000380175	7.3994e-05	9.5415e-05	-0.000619316	0.00072661	-0.000439806	-0.000989411
468.572	0.000429497	-8.0319e-05	0.000126702	-0.000640308	-0.000541149	0.000824232	-0.000167179	-0.00104	-0.000328957	-0.000359797	0.000403026	9.1404e-05	-9.8854e-05	-0.000145775	-0.000985065	0.000207697	-0.000264951	0.000516774	-0.000217501	0.000583596	-0.000620408	-0.000706438	0.000689892	0.000900294	-7.4586e-05	0.000433922	0.000527308	0.00087517	-0.000380614	-7.1372e-05	0.00039788	-0.000740425	-0.000200533	-0.00109	5.6767e-05	-0.00081675	0.000185589	-0.000235228	9.7797e-05	-0.00089029	-0.000171352	-0.00017547	-0.000713793	8.1706e-05	-0.000781371	0.000225603	-0.000392432	-0.00098319	-0.00126
469.159	0.000319776	0.000995951	-0.000391782	-0.000179564	-0.000221337	0.000259414	-3.8197e-05	0.000753531	-0.000156967	0.000467033	-0.000213885	0.000828108	-0.000334045	4.209e-06	-0.000450876	0.000258315	-0.00141	0.000151693	0.000182356	0.000171951	-0.00115	-5.4136e-05	-0.00105	0.000270611	0.000338622	0.000559491	0.000755107	0.000384799	8.2913e-05	0.000794776	8.9023e-05	-0.000792266	0.00079869	-0.00131	0.000401882	-3.3279e-05	-0.000885379	-0.000837651	-0.000824489	-0.000546922	-0.000640996	0.000626978	-0.000998461	0.000376765	-0.00106	0.000299191	1.713e-06	-0.00138	-0.000696583
469.746	0.000132645	-0.000500271	0.000128364	-0.000473953	7.4584e-05	0.000219279	0.00091461	0.00141	-0.00042596	0.000450364	0.000186193	-0.000503026	-0.00107	7.0973e-05	0.00036037	-0.000980083	-0.00132	-8.3678e-05	0.00054336	-0.000481941	0.00016534	0.000254456	-0.000208891	-0.00103	1.9487e-05	0.00063805	0.000121874	0.00134	-0.000438414	-0.00101	4.9232e-05	0.00098435	7.0824e-05	-0.000971709	0.000827093	0.000256528	-0.000975497	-0.000441054	-0.000763502	-0.000419586	-0.000495175	-0.000418716	0.000358733	5.5145e-05	-0.000258888	0.000320632	-9.8542e-05	-0.00067675	-0.00102
470.333	-0.000992076	-3.3125e-05	0.00128	-0.00154	-0.000196313	-0.000204193	-2.0987e-05	0.000165491	-0.000801664	-5.312e-06	0.00104	0.000203286	-0.00121	-3.4646e-05	-0.000300774	-0.00123	-0.000865477	-0.000714134	-0.000184371	0.000370382	-0.000727493	0.000542709	0.00132	-0.000273344	0.000959413	2.48e-06	0.000588253	0.00129	-2.0616e-05	-0.00116	-0.000220949	2.6829e-05	-0.000451469	-0.000118462	0.000122875	-0.000854746	-0.000442451	-0.000366897	-4.0377e-05	-0.000448348	-0.000201533	-0.00057392	-0.00013889	0.000581055	0.000253237	9.8437e-05	-0.000434969	-0.000495441	-0.000236188
470.92	-0.00102	-0.000200865	0.000267714	-0.000210714	-2.3584e-05	0.000756523	-0.000114565	-3.1107e-05	-0.00171	-0.000275245	0.000457062	0.000364917	-7.0453e-05	0.000376927	-8.6932e-05	-0.000559153	-0.000932738	-0.000397971	-0.000721086	0.000767323	-0.00206	-0.000208219	0.00123	0.000573569	0.000896031	0.00101	0.0011	0.000578176	-0.000155334	-0.000437894	0.000597993	-0.000196166	0.000584276	0.000762601	0.000271545	-0.000744388	-4.2679e-05	5.76e-05	-0.000271164	0.000338033	-0.00049951	4.6582e-05	-0.00029285	0.000405205	0.00102	0.000790559	-0.000880465	-0.000334906	5.331e-05
471.507	0.000128212	-0.001	-0.00112	0.00040003	0.000721995	0.000184856	0.000701993	-0.000296711	-0.000848265	-0.0016	9.2051e-05	-0.000211357	0.0011	0.000235796	0.00147	-0.00132	0.000696761	-0.000220159	-0.000545971	0.000831893	-0.00189	-0.000177532	0.000563039	-0.000218737	-3.723e-05	0.000792833	-0.000124497	9.8029e-05	-0.000459178	0.000193311	-0.000239346	0.00030856	0.00133	-0.000351297	-9.5341e-05	-0.000266076	-0.00025042	-0.000351844	0.000179049	-0.000716191	-0.000619811	0.00083818	-0.00131	-0.000515199	0.00020117	-0.000104019	0.000396465	4.5576e-05	-0.00111
472.094	-0.000387679	-5.6092e-05	-0.000525718	0.000583287	0.000282044	-0.00149	5.3292e-05	-0.000186646	-0.000829226	-0.000958643	8.72e-05	0.000144753	0.00108	0.00044168	-0.000167556	-7.94e-07	-5.3359e-05	-0.000339577	-0.00014864	0.00114	0.000115689	-0.000770758	0.000513632	-0.00016809	-0.000333339	0.00051574	-7.5307e-05	0.000130199	-0.00019134	-0.000432036	-0.000396731	0.000733323	-0.000317451	0.000957495	-9.8076e-05	0.000337991	-0.000600265	-0.000888111	0.000349126	0.000254202	-0.000539246	-0.000228165	-0.000879352	-0.000116942	-1.6718e-05	-0.000280973	0.000173052	-0.000356428	-2.1057e-05
472.682	-0.000420878	-0.000276363	-0.000506186	-0.000644555	0.000198917	0.000195987	0.000245312	-0.000277078	-0.000287439	4.4056e-05	-0.000280865	0.00028758	-0.000371181	4.1714e-05	-0.000749343	0.000180942	-0.000587288	-0.000355257	0.000167262	0.000994511	0.000236312	-0.000972387	0.00111	-0.000691671	-0.000400024	0.000563018	-5.6519e-05	-0.000799826	-0.000558333	-0.000592896	0.000995252	0.000274878	4.2309e-05	0.000278039	0.00119	-7.9036e-05	0.000692137	-0.00101	0.000158052	0.000838805	-0.000685893	-0.000241993	-0.000194147	0.00119	0.000133331	0.00015933	0.000251262	-0.001	2.96e-06
473.269	-0.000373167	4.5012e-05	-0.000647137	-0.0001809	0.00039634	-0.000173911	0.000367979	-1.5007e-05	-0.00079609	0.000651476	-0.000564655	-8.3382e-05	-8.869e-06	-0.000286136	0.000340304	-5.3869e-05	-0.00109	-0.000905966	-0.000289406	2.7391e-05	8.0266e-05	-0.00103	0.000364696	-2.1045e-05	5.7751e-05	0.0011	0.000524743	-0.00108	1.2949e-05	-0.000326078	0.00108	-0.00010623	9.9511e-05	-0.00014324	0.00026985	-0.000656539	0.000852672	-0.00187	-0.000193209	0.000314526	-0.00127	-0.00105	-0.00118	0.000321736	0.000300372	-5.5993e-05	0.000407873	-0.000472146	-0.00030711
473.856	1.1048e-05	-0.000125271	8.8819e-05	-0.000948219	0.000429048	-0.00143	0.00114	0.000184055	-0.000202265	0.000630365	-0.00054126	-0.000174135	-6.7227e-05	-0.000591938	-6.8479e-05	-0.000247222	0.000132983	-0.000526308	-0.00148	-7.5669e-05	-0.000383418	-0.000377579	0.000315173	-0.00018862	-0.00101	0.00128	0.00101	-0.000513142	-0.000702711	0.000460485	0.000320384	0.000133757	0.000298399	0.00112	-0.000196473	4.048e-06	-7.3494e-05	-0.000734216	-0.000699173	-0.000365224	-0.000850456	-0.000645254	0.00031393	-0.000452959	-0.000510697	6.7921e-05	0.000354887	-0.000473027	7.8422e-05
474.443	0.000487339	0.000433357	0.000176157	-0.000820428	0.000305559	-0.00111	0.00165	0.000335325	-9.6783e-05	0.00126	-7.7376e-05	-0.000595095	-0.000146158	-0.000599289	-0.00037312	-0.0001861	0.000666752	-0.000961429	-0.00115	0.00134	-0.00126	-0.000299403	0.000425674	-0.000132466	-0.00121	0.000593131	0.000774415	0.000755493	-0.00107	0.000170511	0.00119	-0.00054073	8.619e-05	0.000916674	0.0001457	-0.000225022	-0.00107	-0.000729805	-0.000150706	1.3506e-05	-0.000802391	-0.000994225	0.000542777	4.1068e-05	-0.000213063	-0.000901131	-0.000859946	-0.000750197	-0.000643273
475.031	-0.000824502	0.000292364	0.000135072	-0.000292864	-0.000518514	-0.000565529	0.000988945	0.000391551	0.000748964	-0.000280126	-5.4276e-05	-0.000871186	0.000245879	3.4912e-05	0.000158467	-0.00116	-0.000622979	-0.00029013	-0.000272551	-0.000111638	0.000156127	-0.000737038	-0.000325701	0.000379524	-0.000439325	-0.000290621	-0.000348598	0.000439883	-0.000388625	-0.000685154	9.2526e-05	-0.000172775	-8.7499e-05	0.000777097	0.000194951	0.000180466	5.9823e-05	-0.00133	-0.00013963	0.000280459	-0.00104	-0.000626433	-0.00196	0.000271936	-3.2255e-05	-0.000872101	-0.000243244	-0.000779392	-3.8721e-05
475.618	0.000415565	0.000696439	0.000373865	0.000889341	1.0093e-05	1.517e-05	-0.000300912	-0.000207952	0.000697426	-4.7367e-05	0.000117912	-0.000926293	-0.000277323	-0.000252994	-0.000119239	-6.725e-06	0.000393984	0.000594026	0.00044991	-0.000316527	-0.000318682	0.000124144	-0.000370933	-9.214e-06	0.000603337	-6.6853e-05	-0.000182931	0.000138942	-0.000276568	0.000235991	-0.000100048	0.000186968	6.5219e-05	0.000276771	-0.000827753	-0.00029641	2.6886e-05	-0.00164	-0.000620146	5.0856e-05	-0.00105	-0.00125	-0.00158	-6.905e-05	-0.000951433	-0.0013	-0.000290945	-0.000733696	-0.000876419
476.206	0.000527259	0.000849952	-0.000738651	7.487e-06	-0.000453837	-0.000337907	0.000517244	-0.000340859	-9.4339e-05	3.215e-06	0.00121	0.000285467	0.000517362	0.00071862	-0.000235193	0.000155459	0.000897327	0.000428711	0.000651453	-0.00101	-0.000500851	-0.000650238	0.000241377	0.000165263	-0.000128673	0.000183282	-0.000171774	0.000227212	0.000543379	-0.000640048	-9.9443e-05	0.000313234	0.000333634	-0.000114826	-0.00103	-0.000450327	-0.000264498	-0.00101	9.919e-06	2.668e-05	-0.000732932	-0.00127	-0.000806063	-0.000821281	-0.000466921	-0.0019	-0.000434406	-0.000303007	-0.000956424
476.793	0.000488602	0.00054689	0.000114103	0.000311401	0.000379736	-0.000815978	-0.000789974	4.5269e-05	-0.000325634	-0.000473815	-0.000665733	0.00043996	0.000883465	0.000463364	0.000299235	-0.000423518	-0.000370961	-0.000351675	-8.1878e-05	-0.000481617	-2.4213e-05	-0.000780163	-0.000844062	-0.000230661	-0.000236231	-0.000567544	0.000421366	-0.000140588	0.000617515	0.000203467	-0.000429848	0.000568776	0.000349399	-0.000730255	-0.00158	-0.00114	-0.000260649	-0.000614217	-0.00142	-2.1951e-05	-0.00118	-0.00113	-0.00137	-0.000318431	-0.000576782	-0.000340395	-0.000668218	0.000809162	-0.0005269
477.381	-0.000952753	0.000215373	-9.9541e-05	0.000533445	0.00017988	-0.000619763	-0.000579683	-0.000232422	-7.7042e-05	-0.000310012	-0.00144	-9.9715e-05	0.0011	-0.000162044	-0.000696923	0.000104377	-0.000711314	-0.000626183	0.000193658	-0.000845362	1.2609e-05	-0.00129	-0.000920176	-0.000525287	-0.000423765	0.000174737	5.5604e-05	-0.00074363	-0.000519043	-0.00107	0.000793781	-0.000968835	-0.0011	-0.000996415	-0.00144	0.000512967	0.000457614	-0.00113	7.149e-05	-0.00104	-0.000633893	-0.000547085	-0.000391441	-0.000867328	0.000394574	-0.0011	-0.000763974	0.000383758	-0.00163
477.968	-0.000992921	-0.000277241	0.000734395	-0.000391248	-7.2669e-05	-0.000680109	-0.00043826	0.000719423	5.8349e-05	-0.000316071	-0.00127	-0.000684338	0.00119	0.00018485	-0.00121	-0.000305049	0.00011653	-7.1555e-05	0.000812617	-0.000336771	0.000288571	2.4008e-05	-0.000305164	0.000171727	0.000154906	8.4624e-05	0.000836143	-0.000337564	-0.00103	-0.000662961	0.000457518	-0.00149	-0.00122	-0.000149131	-0.0011	-0.000386807	-0.0011	-0.000889362	-0.000128227	-0.00173	-0.00144	-0.000375381	-0.000537244	-0.00222	-0.000488386	-0.001	-0.00109	0.00083621	9.1345e-05
478.556	-0.000599632	-0.00182	-0.000340216	-0.000816789	0.000438517	-0.000422616	5.8678e-05	-0.000427322	-0.00029077	0.000603365	8.0212e-05	-0.000932182	5.1454e-05	0.000590746	-0.000943187	-0.00169	0.000803047	-0.000451021	-0.00018294	-1.0693e-05	-0.000107555	0.00010489	0.00085081	0.000213373	0.0015	3.0638e-05	0.000306378	-0.00046115	-0.000723929	0.000441993	0.000547099	-0.000487196	0.00058186	0.000474471	-0.000988191	-0.00101	-0.000285151	-0.000285614	-0.000115489	-0.00177	-0.000866595	-0.000914089	-0.00133	-0.00206	-0.000745141	0.000256587	-0.00069358	-0.000490596	-0.00083202
479.143	-0.000789503	-4.7957e-05	-0.000599802	-0.00119	0.000261096	-0.000902952	0.0001079	-0.00204	0.000392859	0.000762768	-7.448e-05	-0.00116	0.000365926	0.000921377	-0.000599729	-0.000125251	-0.000246573	-0.000484743	0.000281206	0.000701871	5.5657e-05	0.000114758	0.00064459	-0.000446	0.000964498	0.0011	0.000440189	-0.000276954	-0.00142	0.00101	2.8922e-05	-0.00138	-0.000294643	-0.00107	0.000208	-0.00161	-0.000847365	-0.00147	0.000134036	-0.00126	-0.00139	-0.000805449	-0.00194	-0.00151	-0.000326976	0.000264244	-0.000324666	-0.000686048	-0.000621886
479.731	-0.00107	0.00137	0.00012484	-0.00103	0.000667883	-0.000654799	3.4684e-05	-0.00121	0.000622598	0.000302877	8.9297e-05	-0.000458902	0.000818024	-9.1496e-05	-0.000561803	-0.000260573	-0.000350329	-0.000824952	0.000700675	-0.000251449	-0.000231666	0.000677476	-0.00118	-0.00015056	0.00101	0.000861252	0.000400536	-0.000342143	-0.000826313	0.000584834	0.000168214	-0.000943359	-0.000917891	-0.00159	0.000831013	-0.000417402	-0.000957641	-0.000855968	-0.00042644	-0.00131	-0.00161	-0.000949293	-0.00166	-0.00172	-0.0015	-0.00126	-0.000777185	0.000170131	-0.000266135
480.319	0.000209481	0.00125	-0.000385631	0.000714545	0.000791346	0.000574122	4.7848e-05	-0.000540155	0.000369542	0.000242752	-0.000199624	5.5389e-05	-0.000400621	-0.000711344	-0.000899599	-0.002	9.7912e-05	-0.000709839	-5.0267e-05	-0.00092939	-9.6426e-05	-0.000796872	-0.00124	-0.000936262	0.000693167	-0.000536274	0.000583717	-0.000970288	-0.0001209	0.000259428	0.00125	-0.000370127	-0.000992677	0.00107	-9.083e-06	-0.000484438	0.000185843	0.000406482	-0.000973663	-0.00144	8.5032e-05	-0.00057198	-0.00068032	-0.00127	-0.000989788	-0.0017	-0.00106	-5.946e-05	0.000145247
480.907	0.000141539	0.0011	-0.000561152	0.00155	0.000825989	0.00146	-0.000685052	-0.00112	0.00151	0.000385041	-0.000770578	-0.00108	-3.4168e-05	-0.00020129	0.000864882	-0.000770197	0.000430925	6.7045e-05	-0.00068072	0.000581443	-9.052e-05	-0.000688158	-0.000561014	0.00054701	0.00128	-0.000541454	0.00142	0.000716633	0.000980251	0.000348187	0.00127	-0.00118	-0.0014	0.00176	0.000662233	-0.000515047	-2.564e-05	0.000634496	-0.00124	-0.000621138	-0.000911702	-1.7634e-05	0.00111	-0.000571516	-0.0007149	-0.00135	-0.000872111	-0.00141	-0.000610135
481.494	0.001	0.00126	2.3757e-05	0.00125	-0.000494877	7.0545e-05	-0.00139	-0.00081982	-0.000145948	0.000170305	-0.0013	-0.00101	0.00104	-0.000922984	0.000610717	0.000256356	-0.00162	0.000609482	-0.000236946	-0.000121584	-0.000866577	-7.1386e-05	-0.00217	0.000210667	0.00112	-0.00112	0.00191	0.000219457	6.1978e-05	-0.000103322	0.000766277	-0.000840758	-0.00199	0.000651465	0.00032218	-0.000672891	8.9755e-05	-0.000317214	-0.000930752	-0.000323897	-0.00143	-0.00068382	0.000840543	-0.000829142	-0.000740454	-0.00109	-0.0013	-0.00133	-0.00236
482.082	0.000146304	0.000776853	-0.000690941	-0.00049805	-0.000232196	-0.000546413	-0.000708294	-0.000632291	-0.000165771	0.000399032	-0.000981302	0.00076217	-0.000665732	0.000924331	-0.000659083	-0.00128	-0.00038857	0.000295546	9.59e-05	-0.0017	-0.000406085	-0.000524154	-0.000631962	-0.000220982	0.00068331	-0.000671854	0.00134	0.000200804	-0.000654968	0.000435296	-0.000654988	-0.000399685	0.000812696	-0.000276938	-0.000664536	8.0345e-05	0.000298057	0.000262493	0.000298645	-0.000406607	-0.000413576	5.4906e-05	8.1232e-05	-0.000725744	-0.000179842	-0.000655557	0.000178532	-0.00104	-0.00129
482.67	-0.000374509	0.000899208	-0.00215	-0.000979513	0.000156216	0.000505683	-0.000149033	-1.7941e-05	-0.000164811	0.000191385	-0.00097683	0.000371834	-0.00144	0.000772364	-0.001	-0.000734111	0.000819609	-0.000135068	-0.000245293	-0.00127	-0.000329433	-0.00112	-0.000430534	-0.00042765	-0.00188	0.000201572	-0.000792158	0.000238002	0.000548595	0.00149	-0.000568828	0.000733136	-0.00101	0.00153	-0.000629138	-0.000678314	-0.000416615	0.00031747	0.000915406	-0.000382963	-0.000631707	-0.000731041	-0.000866546	-0.00184	-0.00102	-0.000717748	-0.000270736	-0.000743814	-0.00145
483.258	-0.000850812	0.000608874	-0.000604393	-0.000312607	-0.000540538	0.000170415	-0.000249007	0.000212001	0.000885507	-9.114e-06	-0.000705927	0.000216427	-0.000193587	-0.000448784	-0.000246565	1.8945e-05	0.00077564	-0.000123676	-0.00035787	-0.000288059	0.000743444	0.000465329	-0.000959611	0.000120525	-0.000307586	-0.00202	-0.00167	0.00136	2.2599e-05	0.000770142	0.000749047	0.000928525	-0.00243	0.000898316	-0.00105	0.000504571	0.000309407	-0.000420747	-8.3426e-05	0.00104	-0.00187	-7.6093e-05	-9.0433e-05	-0.00146	-0.00125	0.000293871	-0.000803933	-0.000494515	-0.00191
483.846	-0.00153	2.8765e-05	-0.000215948	0.000425273	-0.000959192	-0.000235869	-0.000113899	1.9063e-05	2.9762e-05	0.000475	-0.00161	0.000116839	0.000639083	-0.00096956	-0.000579378	-0.000538843	2.9474e-05	-0.000641765	0.000538756	5.3004e-05	-0.000313365	0.000169984	0.000543304	0.000682854	-2.8451e-05	0.000359645	-0.00175	0.00029087	0.000585286	-0.000376217	0.000706743	4.2883e-05	-0.00144	0.000762424	-0.000297683	0.00164	-0.00101	-0.00129	-0.0018	-0.000112168	-0.00305	0.000185155	-0.00122	-0.0017	-0.000956139	0.000833466	-0.000780783	-0.00155	-0.000470958
484.434	-0.000884045	-0.000388665	0.000876234	0.000614594	-0.000573183	0.00204	-0.000607765	-0.00064509	-0.00208	0.00236	-0.000915964	-0.0012	0.00171	0.000295557	-0.0016	-0.00223	0.000224746	-0.00226	6.7759e-05	0.000926899	-0.00122	0.000667001	0.000132597	0.000430646	0.0011	-0.00109	2.785e-05	3.0488e-05	-0.000168294	-0.00105	0.000337328	0.000372731	-0.000966827	0.001	0.000146873	-0.000354223	-0.00126	0.000431382	-0.00188	-0.000629403	-0.00189	-0.000231897	-0.00105	-0.00177	-0.000149239	0.000409199	-0.00157	-0.000655799	-0.00128
485.022	-0.00103	-0.000123762	0.00039831	-7.2362e-05	0.00083974	0.000346645	-0.00242	-0.000342187	-0.000801195	5.6152e-05	8.0849e-05	-0.00156	-0.000101743	-2.9567e-05	-0.00072668	5.7734e-05	-0.00135	-0.00114	-0.00139	0.000585343	-0.00136	0.000835984	-0.00027124	0.000567387	0.000795683	0.000505774	-0.000365471	1.2441e-05	-0.000843943	-0.000846393	0.00101	0.000577722	-0.000773417	0.000475803	-0.000248541	-0.00124	-0.000361526	0.000420358	0.000411066	-0.000705979	-0.000484115	0.000173657	-0.000340712	-0.00111	-0.000783979	0.000699977	-0.00215	0.00108	-0.00216
485.61	-0.000479505	-0.000301726	-0.000916374	-0.000958898	0.00144	-0.000218524	-0.00118	-0.00122	0.000231161	-0.000763579	-0.000187184	0.000436397	-0.00112	-0.00168	-0.000835395	0.000224026	0.00067047	-0.000673057	-9.936e-05	-0.000524499	0.000361405	-0.00106	-0.00127	0.00033896	0.00183	0.000484792	-0.000296518	-0.000656988	0.000436495	-0.00143	-0.00059524	0.000166403	0.000428312	8.3418e-05	-0.00128	-0.00221	0.00166	-0.00098053	0.000707438	0.000556824	-0.00131	-0.00142	0.000346239	-0.00143	-0.00116	-0.000530005	-0.00119	-0.000365887	-0.00212
486.198	-0.000339021	0.00208	-0.00127	0.000749989	-0.000946872	0.00102	-0.00173	0.000543258	0.00081153	0.000417629	-0.00124	-0.00032446	0.0019	-0.00114	-0.00113	0.00157	7.1172e-05	-0.0012	-0.000182074	0.000473171	0.000513117	-0.00239	-0.00202	-0.000439351	0.000840718	0.000514917	0.00175	0.00111	-0.000545582	0.0011	-0.00101	-0.00118	8.891e-05	-0.00122	-0.00179	-0.0004306	-0.000219572	-0.000664263	-0.00127	0.000218651	-0.00173	-0.00011014	-0.000122718	-0.000357434	-0.000693781	-0.000477018	-0.000526525	-0.000154094	-0.000774737
486.786	0.000119149	0.00106	-0.00155	0.00108	-0.000997034	-0.000644535	-0.00136	-0.00171	0.00153	-0.000185991	-5.4655e-05	-0.000978139	0.00121	0.00121	-0.000617038	0.00118	-0.000257117	-0.00111	-0.000459162	-0.000467156	0.000423044	-0.00119	-0.00143	-0.000812766	0.00168	0.001	0.000773667	0.000461887	0.000203925	-0.000848402	-0.000345731	-0.00264	-0.000402249	0.00165	-0.00244	-0.000219727	-0.00109	-0.000594667	-0.000620027	-0.000450581	-0.00115	0.000128139	-0.00248	-0.00209	-0.00161	-0.000402553	-0.00258	-0.00161	-0.00144
487.375	-0.000207637	0.00043142	-0.00122	0.000802751	0.000312852	-0.000978536	-0.00189	-0.00171	-0.000212362	0.00208	-0.00104	-0.0009515	0.00274	0.00198	0.000812189	0.000427716	-1.2845e-05	-0.000656312	-0.000222037	-0.00113	-0.00099774	-0.00165	0.000104478	-0.000657856	0.000558497	-0.000430238	0.00060955	0.0012	-0.00146	-0.000595109	-0.000295548	-0.00132	-0.000812739	0.000970932	-0.00161	-0.00164	-0.000104265	-0.0022	0.000287839	-0.00156	-0.00239	-0.00132	-0.00118	-0.00171	-7.2075e-05	-0.000370911	-0.00153	-0.00198	-0.000653973
487.963	-8.2678e-05	-0.0027	-0.00195	0.000798513	-0.00191	0.000187861	-8.6083e-05	-0.000457785	-0.000716258	0.00208	-0.00121	-0.0018	0.00135	-0.000868648	0.000481655	0.000333355	0.000193742	-0.000443446	0.000889375	0.00132	0.000491002	-0.0012	0.00221	0.000740548	0.000652563	-0.000450399	0.000578097	0.000900732	0.00055537	-0.00171	-0.0011	0.000160901	-0.000545093	0.000350184	-0.000657235	0.00117	-0.00071368	0.00148	0.00182	-0.00121	-0.00251	-0.000563528	-0.000672384	-0.00201	-0.000952429	-0.000523807	-2.9289e-05	0.00135	0.000258617
488.551	0.000486989	-0.000561834	-0.00252	-0.00112	-0.000867735	-0.000958116	-0.000154886	0.000967438	0.0016	0.00143	0.000489002	-0.000934448	0.000574223	0.0015	0.000592921	-0.00122	-0.000271334	-4.1297e-05	0.000216577	0.000443759	-0.000546545	5.0027e-05	-0.00139	0.00252	0.000723975	-0.00144	0.000649053	-0.000562541	-0.00118	0.00118	-0.00113	-0.0012	0.00114	-0.000262982	-0.00115	0.00136	-0.00261	0.00225	-0.000583452	-0.00149	-0.00177	-0.00164	-0.00149	-0.000745156	-0.00171	0.000423942	-0.000663043	-0.00196	-0.00277
489.14	3.431e-06	0.00189	0.00146	-0.00356	-0.000902887	-0.00122	-0.00012165	0.000670279	0.000169546	-0.000782605	-0.000901269	0.000336775	0.000598403	-7.2524e-05	-0.0005163	-0.000532125	-0.000616331	0.000241049	0.00217	-0.000369457	-0.00262	-0.000945265	-0.00204	0.000354387	0.000638267	-0.0023	-0.000728101	-0.00188	-0.0015	-0.00083108	-0.000250234	-0.000471422	-0.000818344	-0.0013	-0.00115	-0.000268201	-0.00151	0.00195	-0.0011	-0.00127	-6.3003e-05	-0.00118	-0.000437957	-0.000758823	-0.00103	-0.000962898	-0.00147	-0.00309	-0.000682315
489.728	-0.000405326	-0.00011389	-0.000650915	-0.000701522	-0.000498848	-0.00166	-0.000899637	0.000778094	0.000650762	-0.000537917	-0.000411683	-0.00135	0.000229756	-0.000789679	0.000307179	0.00124	-0.000657158	0.000707456	-0.00060346	-2.6463e-05	-0.00272	-1.974e-05	-0.000628219	0.000555017	-0.00126	0.00116	0.000944417	-0.00157	0.00141	-0.00299	-0.000444505	0.00098143	0.000111823	0.00214	-0.000435335	-0.000299626	-0.00113	0.000524926	0.000805304	-0.00119	-0.00115	-0.00106	0.000643612	-0.00221	0.000104537	-0.00204	-0.00125	-0.00349	-0.0033
490.316	0.000694539	-0.00244	-0.00129	0.00101	-0.000747656	-0.00195	-0.000672649	0.000839091	0.00226	0.000693556	-0.000952349	0.000348291	0.00121	0.000116645	-9.148e-06	-0.000660035	0.000293109	0.000468722	-0.00187	0.000389835	-0.000881448	0.000836194	3.6484e-05	-0.0005605	-0.00268	0.00134	-0.000614389	-0.000514373	-0.000778232	-0.00024089	-0.00084564	-0.000926032	0.000484063	0.00184	-0.00138	-0.000151866	-0.00183	-0.00178	0.00218	-0.00243	-0.00325	-0.001	-0.000164094	-0.002	-0.0034	-0.0013	0.000166657	-0.000915734	-0.00104
490.905	-0.000171322	-0.000264	-0.000435389	-0.00134	0.00116	-0.00017226	-0.00163	-0.000199376	-0.000760889	-0.0013	0.000149154	0.00309	0.00161	-0.00303	-0.00163	-0.00156	-0.000979115	0.0008088	-0.00045023	-0.000910449	-0.000868081	-0.00304	-0.00019896	-0.00129	-0.00010123	-0.00146	-0.0027	0.000245963	-0.00356	0.00417	-0.00104	-0.000233263	-0.00188	-0.000121709	0.000836029	0.00175	-0.000460932	-0.000799471	-0.000334732	-0.00249	-0.00367	-0.00306	-0.00252	-0.00268	-0.00573	-0.00236	-0.00155	-0.00138	-0.002
491.493	0.000281914	0.000393557	-0.000405681	-0.00127	-0.00145	-2.9665e-05	-0.0021	0.000272934	-0.00128	-0.00171	7.1151e-05	0.000107399	-0.00178	-0.00244	-0.00137	-0.00262	0.0011	-0.00246	0.000805675	-0.000612683	-0.000741692	-0.00146	-0.000734954	-0.00273	0.000305031	-0.00115	-0.000406797	-0.0009182	-0.000950818	0.00241	0.00124	-0.0033	-0.00271	0.000206256	0.000227282	0.000691726	0.000277253	-0.00311	0.000599645	-0.000183154	-0.0013	-0.00444	-0.00336	-0.00433	-0.00455	-0.00182	-0.00264	-0.00294	-0.00172
492.082	0.00133	0.000687989	-0.000782858	-0.00145	-0.000777511	0.00112	-0.000966595	-0.000953182	-0.000755025	-0.00212	-0.000826291	-6.9007e-05	9.9183e-05	-0.00255	3.378e-05	-0.000879721	0.000148819	-0.00466	-0.00065358	-0.000959294	-0.00121	-0.00133	0.000281793	-0.000824843	0.00109	-0.00174	0.00159	7.7704e-05	0.00228	0.000119791	0.000656964	-0.00102	-0.000729727	-0.000671176	-0.000771516	0.000783036	-0.00305	-0.00113	0.000291776	-0.0017	-0.00188	-0.000703388	-0.000755114	-0.00335	-0.00312	-0.00224	-0.00344	-0.0036	-0.00427
492.67	-0.000141409	-0.00333	-0.000210389	-0.00203	0.0013	0.000136828	0.000164654	-0.00222	-0.00125	6.675e-05	-0.0033	0.0017	-0.00205	-0.000659147	-0.00199	-0.000605224	-0.000361983	-0.00174	0.00112	-0.00119	-0.00181	0.00161	0.000356669	2.7746e-05	-0.00211	-0.00105	0.00261	-0.00161	0.000162823	-5.3664e-05	-0.00112	0.000717027	0.000551565	0.000782799	0.00119	-0.000729036	-0.00242	-0.00124	8.3258e-05	-0.00119	-0.00352	-0.00185	-0.00225	-0.003	-0.00121	-0.00385	-0.000846689	-0.00338	-0.00432
493.259	0.00161	-0.00242	0.000463606	-0.000688412	0.00134	-0.00174	0.000583947	-0.00255	-0.000198573	0.00109	-0.00524	-0.000680631	-0.00307	-0.000344195	-0.00143	-0.00088154	-0.000667039	-0.0021	0.000664677	-0.00332	0.000661194	0.000680728	0.00075067	0.00128	0.000610364	-0.000787594	1.2052e-05	2.719e-06	-0.000625881	-0.000430219	0.00142	0.00124	-0.000671769	0.000316428	0.000633935	-0.000142701	-0.000511667	-0.00101	0.000150786	-0.00231	-0.00426	-0.00339	-0.00442	-0.00277	-0.000884369	-0.00141	-0.00397	-0.00186	-0.00383
493.848	0.0027	-0.00136	-3.6873e-05	-0.000687916	-0.00137	-0.000176999	0.00041169	-0.00040011	0.000142968	0.00245	-0.00541	-0.00224	0.000538914	-0.000166056	-0.00182	-0.000787477	0.000858625	-0.0029	-0.000557216	-0.00378	-0.000432916	-0.000638627	-0.000649689	0.000149973	-0.00298	0.000829576	-0.00114	-0.00257	0.000129769	-0.000971788	0.000637286	-0.00138	-0.00181	0.00306	0.000202537	-0.00144	-0.000783125	-0.00233	-0.00212	-0.00161	-0.00248	-0.00234	-0.00553	-0.000605865	-0.00436	-0.00126	-0.00265	-0.00274	-0.00401
494.436	0.00148	-0.00219	-0.00143	-0.00154	-0.00344	-0.00168	0.000157742	-0.00203	-0.000660061	-0.000680566	-0.00328	0.000394863	-1.8292e-05	0.00388	-0.00173	0.000640499	-0.000157668	-0.00209	0.0012	-0.00129	0.000702035	-0.00146	0.00193	0.000853459	-0.0056	-0.00199	0.00119	-0.00202	0.00216	0.00216	-0.00309	-0.00203	0.000604188	-0.00034976	-0.00184	0.000797288	-0.00234	-0.00304	0.000154219	-0.00459	-0.00526	-0.00495	-0.00166	-0.00372	-0.00749	-0.00594	-0.00218	-0.00299	-0.00245
495.025	0.000523881	-0.000821737	-0.000720406	-0.00247	-0.0021	0.00457	-0.00141	-0.00129	-0.00388	-0.00142	-0.00243	-0.0021	0.000484254	0.00162	-0.00157	-0.000244205	0.000237759	-0.00285	-0.00253	0.000607013	-0.000122501	0.00216	0.000283286	-0.00119	-0.00308	0.00214	0.000102258	-0.00129	-0.00187	0.00211	4.3022e-05	0.000957551	-0.00316	-0.000337644	-0.00361	0.00206	-0.00265	-0.00143	0.000526333	-0.00509	-0.00602	-0.00348	-0.00457	-0.00341	-0.00416	-0.00289	-0.003	-0.00346	-0.00517
495.614	-5.1253e-05	-0.00151	0.000214603	-0.00070805	0.00122	0.00206	-0.000499528	-0.00259	-0.00281	0.000648427	-0.00348	-0.00175	0.000232243	0.00145	-0.00329	0.0021	-0.000663909	-0.00102	-0.00208	-0.000562113	-0.000645052	0.000141434	0.000671488	-0.00142	-0.00296	0.00168	-0.000727584	0.000450054	-0.00218	-0.00268	2.2567e-05	0.000462264	-0.00148	-0.000217398	-0.00148	-0.00387	-0.00173	-0.0022	-0.00163	-0.00209	-0.00631	-0.00509	-0.00517	-0.0019	-0.0021	-0.00143	-0.00177	-0.00326	-0.00663
496.203	-0.00168	-0.00149	-0.00175	-0.000740101	0.000803846	-0.00143	-0.00189	-0.00417	-0.00554	-0.00104	-0.00286	0.00103	0.000641868	0.00147	-0.00237	-0.000227265	0.000616323	0.00247	0.000172872	-3.1741e-05	-1.8612e-05	-0.00378	-0.000230104	0.00163	-0.000928188	-0.00041022	0.00218	0.00366	-0.00303	-0.00203	-0.000215802	-0.0032	-0.000163345	-0.00247	-0.00024196	0.000223453	0.000325592	0.000821792	-0.000193614	-0.00148	-0.00398	-0.00252	-0.00338	-0.00402	-0.00253	-0.00601	-0.00369	-0.00578	-0.00778
496.792	-0.00348	7.4659e-05	-0.00217	-0.00379	0.000104314	-0.00309	-0.00281	-0.0023	-0.00117	-0.00374	0.00112	-0.000945911	-0.000145875	0.00185	-0.00123	-0.00359	-0.00236	-0.00113	0.00302	-0.0017	0.000189064	-0.00406	-0.00215	0.000935772	-0.0042	-0.00118	0.000440936	0.000929664	-0.00351	-0.00234	-0.00172	-0.00323	0.000379718	-0.000813964	-0.000430403	0.00165	-0.0016	0.00089515	-0.00403	0.000410666	-0.00077056	-0.00357	-0.00389	-0.00531	-0.00138	-0.00461	-0.00621	-0.0043	-0.00483
497.38	-0.00139	-0.00333	-0.00265	-0.00124	-7.6873e-05	-0.00274	-0.00244	-0.00198	-0.00238	-0.00487	0.000309686	-0.00363	0.00114	-0.00183	-0.0015	0.00191	-0.00462	-0.00249	0.000883933	-0.000477975	0.000584911	-0.000185781	-0.00147	0.00105	0.00182	0.000289831	-0.00116	-0.0042	-0.00256	-0.00195	-0.00525	-0.00214	-0.00336	0.00188	-0.000325554	0.000194404	-0.000337193	-0.00153	-0.0058	-0.000652266	-0.00351	-0.00585	-0.00591	-0.00391	-0.00549	-0.00253	-0.00574	-0.00862	-0.00567
497.969	-0.0014	-0.00323	-0.00115	-0.00254	-0.000766066	-0.000132148	-0.0037	-0.00216	-0.00167	-0.00127	0.000654599	-0.00303	-0.000974495	-0.000659177	-0.00245	0.00212	-0.0048	0.000583542	-0.000729495	0.00245	-0.0041	-0.00193	-0.00348	0.00177	-0.000276472	-5.806e-06	-0.000888936	0.00128	-0.0062	0.00287	-0.00499	0.000694434	-0.00477	0.00107	-0.00225	-0.00538	4.3817e-05	-0.00197	-0.0042	-0.00279	-0.00556	-0.00615	-0.00904	-0.00393	-0.00991	-0.00671	-0.00522	-0.00865	-0.00974
498.558	0.000374625	-0.00163	-0.0023	-0.00279	-0.000640367	-0.000366211	-0.00198	-0.0023	-0.00598	0.00102	-0.00138	-5.0386e-05	-0.00195	-0.000484024	-0.00185	0.00188	-0.000897361	-0.00228	-0.000171292	-0.00335	-0.00318	-7.9167e-05	-0.00574	0.000154345	-0.00291	-0.00442	-0.00109	0.000534442	-0.00351	-5.7543e-05	-0.00277	-0.000641283	0.000157813	-1.5255e-05	0.00143	-0.00377	-0.00119	-0.00125	-0.00452	-0.00282	-0.00593	-0.00558	-0.00971	-0.00764	-0.00637	-0.00672	-0.00922	-0.01062	-0.00892
499.147	-0.00063758	-0.00207	-0.00585	0.00196	-0.00258	-0.0017	-0.00417	0.000425237	-0.00205	-0.00097774	-0.00322	0.00189	-0.000194684	-0.00186	-0.00383	0.00303	-0.00107	-0.00311	-0.00307	-0.00177	-0.00171	-0.000434719	-0.00125	-0.00104	-0.000614491	-0.00195	-0.00294	-0.00324	-0.00307	-0.0023	-5.0063e-05	-0.00169	-0.00275	-0.0018	0.000804704	-0.00308	-0.00453	-0.00248	-0.0052	-0.00586	-0.00846	-0.00361	-0.00672	-0.00835	-0.00934	-0.00772	-0.00938	-0.00933	-0.00751
499.737	0.000625838	-0.00294	-0.00336	0.00102	0.000188829	0.00167	-0.00477	0.00389	-0.00307	-0.00111	0.000122749	-0.00231	0.00144	-0.00336	-0.00105	-0.0022	-0.000174781	-0.00179	0.00148	-0.000683352	-0.00893	-0.00181	-0.00242	-0.000348907	-0.000872858	0.000599828	-0.00349	-0.00581	-0.00219	-0.00355	-0.000309235	-0.00137	-0.00243	-0.00391	-0.00308	-0.00083983	-0.00629	-0.00607	-0.00822	-0.00824	-0.00827	-0.00681	-0.00825	-0.00981	-0.00846	-0.01003	-0.00944	-0.00771	-0.00817
500.326	-0.00192	-0.00139	-0.00131	0.0042	-0.00305	-3.4976e-05	-0.00419	-0.00179	-0.00118	-0.000659786	-0.00248	-0.00149	-0.000636546	-0.00408	0.000750454	-0.0039	-0.000282231	-0.00543	-0.000805043	-0.00208	-0.00365	-0.00162	-0.00284	-0.00253	-0.00364	0.000759227	-0.00268	-0.00182	-0.00493	-0.00211	-0.000584893	-0.0033	-0.000768701	-0.00478	-0.00305	-0.000439064	-0.00474	-0.00509	-0.00726	-0.00901	-0.00748	-0.00946	-0.00973	-0.00919	-0.00693	-0.01075	-0.0119	-0.00815	-0.01123
500.915	-0.00385	-0.00162	-0.00191	0.00119	-0.00226	0.00206	-0.00235	-0.00245	-0.00151	0.000356765	-0.00286	-0.00198	-0.0012	-0.00459	0.00178	-0.00378	-0.00246	-0.00445	9.859e-05	-0.0048	-0.00269	-0.00173	-0.00304	-0.000489385	0.000238512	-0.000410125	-0.00301	-0.00262	-0.00401	-0.00154	0.00076895	-0.00134	4.6601e-05	-0.000772065	-0.00694	-0.00378	-0.00922	-0.00676	-0.00813	-0.00967	-0.0096	-0.00898	-0.008	-0.01113	-0.01077	-0.01202	-0.01349	-0.01034	-0.01109
501.504	0.000423178	-0.000705509	-0.00288	-0.000477595	-0.00173	-0.00247	-0.00342	-0.000204225	-0.00108	-0.00155	-0.000165712	-0.00372	0.00107	-0.00272	-0.00263	-0.00371	-0.00131	-0.00289	-0.00343	-0.00181	-0.00302	0.00113	-0.00265	-0.00417	0.00138	0.00062585	-0.00112	-0.00244	-0.00372	0.00107	0.000473257	0.000776959	-9.8301e-05	0.00285	-0.00651	-0.00811	-0.00613	-0.0071	-0.01028	-0.00808	-0.01098	-0.01046	-0.01058	-0.01337	-0.01029	-0.01199	-0.01338	-0.01165	-0.01064
502.093	-0.00351	-0.00268	-0.00301	0.000196455	0.000229155	-0.00141	-0.0012	-0.0035	-0.00293	-0.00241	-0.00172	-0.00695	0.000417643	-0.00302	-0.00361	-0.00366	0.000284659	-0.00339	-0.000885405	-0.00122	-0.00135	-0.00187	-9.7259e-05	-0.0062	-0.00134	0.00432	-0.00393	-0.00258	0.000741703	0.00168	-0.00115	-0.00241	-0.00356	-0.0025	-0.00555	-0.00311	-0.00745	-0.00533	-0.00932	-0.00999	-0.0175	-0.01132	-0.0109	-0.01407	-0.01019	-0.01164	-0.01263	-0.01418	-0.01375
502.682	-0.00227	-0.00269	-0.0049	-0.00163	0.000719395	-0.000806261	-0.00134	-0.00166	-0.00446	-0.00192	-0.000885101	-0.00362	-0.00199	-0.00445	-0.00384	-0.00261	-0.00281	-0.00176	-0.00158	-0.00366	-0.00195	-0.00311	-0.00301	-0.00487	-0.00222	0.00056419	-0.00774	-0.00206	-0.000478147	-0.00153	0.000274405	-0.00681	-0.0019	-0.00203	-0.00731	-0.0035	-0.01023	-0.00594	-0.00921	-0.00941	-0.01825	-0.01069	-0.01164	-0.013	-0.01503	-0.0134	-0.01846	-0.01315	-0.01485
503.272	-0.000957979	-0.00582	-0.00333	-0.00203	-0.00276	-0.00293	-0.00147	-0.00332	-0.00412	0.000527567	-0.000389578	-0.00575	-0.00401	-0.000617549	-0.0024	-0.00195	-0.00369	-0.00292	-0.00389	-0.00262	-0.00322	-0.00108	-0.000578226	-0.00481	-0.00175	5.7356e-05	-0.00277	-0.00221	-0.00203	-0.00179	0.000355641	-0.00236	-0.003	-0.00218	-0.00488	-0.00703	-0.01073	-0.01041	-0.00975	-0.01011	-0.0149	-0.01143	-0.01505	-0.01582	-0.01472	-0.01548	-0.01655	-0.01517	-0.01492
503.861	-8.7075e-05	-0.00192	-0.00286	-0.00339	-0.0032	-0.00467	-0.00395	-0.00707	-0.00237	-0.000646797	-0.00552	-0.00655	-0.00399	0.000234643	-0.00613	-0.00423	-0.00399	-0.00483	-0.00487	-0.00457	-0.00336	-0.0022	-0.00383	-0.00573	-0.00562	-0.00138	0.00181	-0.00407	-0.0028	-0.0017	-0.00396	-0.0026	-0.00349	1.9839e-05	-0.00435	-0.01009	-0.01155	-0.00989	-0.00904	-0.01318	-0.01449	-0.01409	-0.01596	-0.01531	-0.01387	-0.01498	-0.01733	-0.01956	-0.01727
504.45	-0.00172	-0.00206	-0.00225	-0.00473	-0.00223	-0.00488	-0.00558	-0.00502	-0.00341	-0.00309	-0.00421	-0.00166	-0.00333	-0.00374	-0.00366	0.00149	-0.00663	-0.00179	-0.00245	-0.0028	-0.00172	5.1786e-05	-0.00346	-0.000134991	-0.000909154	-0.00656	0.00128	-0.00328	-0.0055	-0.00853	-0.00412	-0.00331	-0.0011	5.5397e-05	-0.00989	-0.00762	-0.01038	-0.00983	-0.01054	-0.01479	-0.02178	-0.01645	-0.01657	-0.01745	-0.01814	-0.01489	-0.02013	-0.01869	-0.01998
505.04	-0.00121	-0.00211	-0.00448	-0.00301	0.00173	-0.00346	-0.00581	-0.00896	-0.00585	-0.00203	-0.00328	-0.00438	-0.00312	-0.00347	0.00106	-0.000694667	-7.5238e-05	-0.0044	-0.00502	-0.00415	-0.00292	0.00087275	-0.00518	-0.00443	-0.000447935	-0.00471	0.00265	-0.00304	-0.00868	-0.00702	-0.00496	-0.00489	-0.0074	-0.00387	-0.01221	-0.00516	-0.01125	-0.01372	-0.01729	-0.01898	-0.02065	-0.01833	-0.0184	-0.01687	-0.01866	-0.02027	-0.02027	-0.02214	-0.02072
505.629	-0.00442	-0.00533	-0.00238	-0.00722	-0.00522	-0.00444	-0.00409	-0.00473	-0.00391	-0.00313	-0.00572	-0.00324	-0.000917944	-0.00296	-0.00657	-0.00264	-0.00336	-0.00405	-0.00622	-0.00303	-0.00468	-0.00251	-0.0045	-0.00416	-0.00659	0.00019797	0.000139269	-0.00529	-0.00858	-0.00546	-0.00709	-0.00484	-0.00753	-0.01067	-0.00993	-0.00982	-0.01163	-0.01682	-0.01852	-0.01438	-0.02162	-0.01873	-0.0189	-0.02024	-0.02227	-0.02245	-0.02366	-0.02427	-0.02044
506.219	-0.00321	-0.00333	0.000676606	-0.00446	-0.0075	-0.00351	-0.00553	-0.00489	-0.00503	-0.00341	-0.00504	-0.00753	0.00122	-0.00228	-0.00953	-0.00651	-0.00488	-0.00347	-0.00603	-0.00566	-0.00155	-0.00375	-0.00409	-0.00568	-0.00358	-0.00376	-0.004	-0.00556	-0.00867	-0.00741	-0.00714	-0.00737	-0.01056	-0.00878	-0.0075	-0.01011	-0.01481	-0.01476	-0.01721	-0.01828	-0.02244	-0.01849	-0.02445	-0.02189	-0.02177	-0.02361	-0.02562	-0.02382	-0.02748
506.808	-0.00182	-0.00207	-0.00487	-0.0052	-0.00873	-0.00463	-0.00341	-0.00196	-0.00736	-0.00797	-0.00309	-0.00776	-0.00337	-0.0062	-0.01001	-0.00658	-0.00209	-0.00623	-0.01111	-0.00518	-0.00664	-0.00423	-0.00582	-0.00717	-0.00152	-0.0037	-0.00838	-0.0082	-0.0073	-0.00598	-0.00712	-0.00715	-0.00831	-0.00982	-0.01309	-0.01359	-0.01654	-0.01898	-0.01919	-0.01664	-0.0262	-0.02197	-0.02453	-0.02322	-0.02781	-0.02131	-0.02437	-0.02343	-0.02917
507.398	-0.00311	-0.00711	-0.00978	-0.01044	-0.00562	-0.00707	-0.000683654	-0.00469	-0.00786	-0.0072	-0.00637	-0.00439	-0.00632	-0.00916	-0.01068	-0.00734	-0.00182	-0.00848	-0.00841	-0.00512	-0.0073	-0.00761	-0.00457	-0.00746	-0.00136	-0.00792	-0.00753	-0.00585	-0.00491	-0.00436	-0.0077	-0.00798	-0.00858	-0.00884	-0.01271	-0.01624	-0.02363	-0.02521	-0.02145	-0.02235	-0.02657	-0.02243	-0.02248	-0.02826	-0.02577	-0.02314	-0.02851	-0.0311	-0.02833
507.988	-0.00379	-0.00933	-0.00882	-0.00677	-0.00856	-0.00821	-0.00568	-0.00524	-0.0042	-0.00146	-0.00592	-0.00607	-0.00631	-0.00825	-0.00924	-0.00958	-0.00557	-0.00752	-0.00697	-0.00893	-0.00644	-0.00991	-0.00594	-0.00449	-0.01003	-0.00574	-0.00287	-0.00726	-0.00534	-0.00462	-0.00527	-0.00548	-0.01265	-0.00708	-0.01149	-0.01672	-0.0166	-0.02661	-0.02071	-0.02354	-0.02605	-0.02994	-0.02833	-0.02767	-0.02306	-0.02185	-0.02772	-0.03218	-0.02849
508.577	-0.00729	-0.00319	-0.00841	-0.00572	-0.00887	-0.00403	-0.00512	-0.00618	-0.0036	-0.00602	-0.00832	-0.00622	-0.00462	-0.00708	-0.00929	-0.01058	-0.00463	-0.0069	-0.00489	-0.00976	-0.00365	-0.00593	-0.00412	-0.00608	-0.0094	-0.00812	-0.00375	-0.00653	-0.00552	-0.00702	-0.00632	-0.00603	-0.00679	-0.00714	-0.01028	-0.01722	-0.01746	-0.02108	-0.02323	-0.02461	-0.02571	-0.03	-0.02768	-0.02588	-0.02879	-0.0257	-0.02664	-0.02784	-0.03089
509.167	-0.00415	-0.00368	-0.0064	-0.00698	-0.00684	-0.00477	-0.00676	-0.00577	-0.00358	-0.00584	-0.00443	-0.000407471	-0.00521	-0.00655	-0.00647	-0.00671	-0.00562	-0.00551	-0.00565	-0.00565	-0.00752	-0.00672	-0.00654	-0.00417	-0.00751	-0.00521	-0.0073	-0.00472	-0.00813	-0.00394	-0.00489	-0.00521	-0.00771	-0.00593	-0.01212	-0.01464	-0.01852	-0.01896	-0.02131	-0.02343	-0.02459	-0.02656	-0.02562	-0.02777	-0.02781	-0.02634	-0.02633	-0.02733	-0.02999
509.757	-0.00565	-0.00532	-0.00433	-0.00598	-0.00571	-0.00456	-0.00545	-0.00699	-0.00454	-0.00507	-0.00693	-0.00152	-0.00555	-0.00535	-0.00577	-0.00685	-0.00568	-0.00623	-0.00637	-0.0056	-0.005	-0.00526	-0.00413	-0.00532	-0.00509	-0.00452	-0.0079	-0.00491	-0.00555	-0.00288	-0.0037	-0.00595	-0.00881	-0.00793	-0.00944	-0.01258	-0.01663	-0.0178	-0.02137	-0.0241	-0.0252	-0.02545	-0.02483	-0.02817	-0.02734	-0.02916	-0.02774	-0.02951	-0.02925
510.347	-0.00387	-0.00603	-0.00652	-0.00463	-0.00466	-0.00526	-0.00411	-0.00599	-0.00374	-0.00411	-0.0055	-0.00424	-0.00305	-0.00376	-0.0046	-0.00415	-0.00493	-0.00597	-0.00414	-0.00347	-0.00411	-0.00226	-0.00368	-0.00296	-0.00586	-0.00372	-0.00485	-0.00542	-0.00317	-0.00564	-0.0031	-0.00451	-0.0095	-0.00589	-0.01134	-0.01261	-0.01664	-0.01688	-0.02009	-0.02334	-0.02575	-0.02557	-0.02652	-0.02535	-0.02726	-0.03012	-0.02687	-0.02811	-0.02749
510.937	-0.00444	-0.00447	-0.00351	-0.00592	-0.00347	-0.00398	-0.00447	-0.00346	-0.00261	-0.0031	-0.00611	-0.00228	-0.00353	-0.00364	-0.00482	-0.00297	-0.00404	-0.00387	-0.00283	-0.00454	-0.00383	-0.00377	-0.00303	-0.0055	-0.00465	-0.00532	-0.00315	-0.00483	-0.00537	-0.00534	-0.00411	-0.00395	-0.00675	-0.00436	-0.00801	-0.00994	-0.01575	-0.0171	-0.01822	-0.02137	-0.02484	-0.02549	-0.02645	-0.02577	-0.02549	-0.02744	-0.02713	-0.02701	-0.02835
511.526	-0.00345	-0.00478	-0.00431	-0.00507	-0.0035	-0.00179	-0.00429	-0.00584	-0.00399	-0.00385	-0.00513	-0.00294	-0.00505	-0.00373	-0.00258	-0.00405	-0.00424	-0.00343	-0.00438	-0.00435	-0.00578	-0.00517	-0.00358	-0.00466	-0.00372	-0.0031	-0.00408	-0.00414	-0.00541	-0.00484	-0.00353	-0.00347	-0.0048	-0.0041	-0.00837	-0.00986	-0.01108	-0.01664	-0.01956	-0.02027	-0.02493	-0.02456	-0.02503	-0.02523	-0.02519	-0.02517	-0.02722	-0.02668	-0.02794
512.116	-0.00327	-0.00427	-0.00359	-0.00573	-0.00421	-0.00429	-0.00357	-0.00575	-0.00405	-0.00399	-0.0059	-0.00396	-0.00545	-0.00153	-0.00438	-0.00361	-0.00476	-0.0048	-0.00412	-0.00263	-0.00442	-0.00392	-0.0046	-0.00243	-0.0038	-0.00457	-0.00421	-0.00366	-0.00568	-0.00492	-0.00543	-0.00519	-0.0053	-0.00453	-0.00642	-0.00849	-0.01305	-0.01464	-0.01813	-0.01975	-0.02317	-0.02449	-0.02585	-0.02424	-0.02805	-0.02815	-0.02816	-0.02687	-0.02796
512.706	-0.00373	-0.0052	-0.0042	-0.00525	-0.00652	-0.00654	-0.00479	-0.00609	-0.00441	-0.00381	-0.00616	-0.00455	-0.00577	-0.00495	-0.00675	-0.00434	-0.00396	-0.00474	-0.00416	-0.0037	-0.00495	-0.00452	-0.00686	-0.00417	-0.00458	-0.00572	-0.00314	-0.00471	-0.00604	-0.00673	-0.00636	-0.00602	-0.00523	-0.00647	-0.00576	-0.00837	-0.01244	-0.0135	-0.01639	-0.02024	-0.02139	-0.0234	-0.02512	-0.02693	-0.02573	-0.02837	-0.02696	-0.02844	-0.02934
513.296	-0.00473	-0.00654	-0.00772	-0.00579	-0.00656	-0.00597	-0.00732	-0.00607	-0.0078	-0.00615	-0.00904	-0.00518	-0.00597	-0.00584	-0.00677	-0.00629	-0.00566	-0.00505	-0.00397	-0.00502	-0.00787	-0.00659	-0.00747	-0.00565	-0.00541	-0.00738	-0.00552	-0.00616	-0.00527	-0.00673	-0.00744	-0.00564	-0.00633	-0.00752	-0.0077	-0.00897	-0.01247	-0.01484	-0.01888	-0.02108	-0.02211	-0.0242	-0.02624	-0.02784	-0.02752	-0.02984	-0.02865	-0.03254	-0.03088
513.886	-0.00754	-0.00757	-0.00748	-0.00423	-0.00655	-0.00739	-0.00664	-0.00583	-0.00926	-0.00965	-0.01008	-0.00848	-0.00543	-0.00661	-0.00963	-0.00731	-0.00665	-0.01047	-0.00714	-0.00648	-0.00882	-0.00613	-0.00618	-0.00801	-0.00692	-0.00974	-0.00765	-0.00644	-0.00773	-0.00676	-0.00943	-0.00798	-0.00611	-0.00962	-0.00892	-0.01216	-0.01271	-0.01574	-0.01917	-0.02295	-0.02617	-0.02767	-0.02728	-0.02926	-0.02874	-0.03166	-0.03085	-0.03395	-0.03243
514.476	-0.01227	-0.01204	-0.00538	-0.00965	-0.01494	-0.01321	-0.01041	-0.01048	-0.01523	-0.01415	-0.01098	-0.01261	-0.01272	-0.01234	-0.01442	-0.00946	-0.01653	-0.01138	-0.01052	-0.01108	-0.01181	-0.00719	-0.00964	-0.01033	-0.01037	-0.01203	-0.01276	-0.0099	-0.01183	-0.01256	-0.01017	-0.01774	-0.01004	-0.014	-0.01747	-0.01576	-0.01392	-0.01451	-0.01969	-0.02508	-0.03296	-0.03065	-0.02927	-0.03645	-0.03335	-0.03323	-0.03528	-0.03865	-0.03595
515.067	-0.01992	-0.01791	-0.01848	-0.02102	-0.0156	-0.02582	-0.01717	-0.02006	-0.02411	-0.0202	-0.01849	-0.01779	-0.0167	-0.01771	-0.01945	-0.01677	-0.0247	-0.01694	-0.0202	-0.02116	-0.02146	-0.01533	-0.02016	-0.01648	-0.01764	-0.02136	-0.01656	-0.01791	-0.00985	-0.02192	-0.01908	-0.02774	-0.01446	-0.02294	-0.03084	-0.02075	-0.01381	-0.02079	-0.02716	-0.03394	-0.03808	-0.03527	-0.0355	-0.04398	-0.0462	-0.04482	-0.05025	-0.04085	-0.04514
515.657	-0.03474	-0.02994	-0.03874	-0.02713	-0.03897	-0.03416	-0.03198	-0.03459	-0.03481	-0.04342	-0.0363	-0.02681	-0.02759	-0.0279	-0.02697	-0.04339	-0.04088	-0.03005	-0.02165	-0.03491	-0.04972	-0.03002	-0.04271	-0.03419	-0.03632	-0.04866	-0.02979	-0.03216	-0.02511	-0.03308	-0.04359	-0.03733	-0.02748	-0.03303	-0.04176	-0.03537	-0.03001	-0.03787	-0.04295	-0.04454	-0.05172	-0.05642	-0.05335	-0.05232	-0.0639	-0.053	-0.05217	-0.06057	-0.0639
516.247	-0.0557	-0.06916	-0.06735	-0.06191	-0.07708	-0.07033	-0.07141	-0.07115	-0.0605	-0.07177	-0.08251	-0.0612	-0.05463	-0.05155	-0.05042	-0.05386	-0.05996	-0.06153	-0.06251	-0.06454	-0.09638	-0.07064	-0.06195	-0.05424	-0.05965	-0.08052	-0.07511	-0.05965	-0.07625	-0.07276	-0.06598	-0.03582	-0.06419	-0.05317	-0.04641	-0.05028	-0.07929	-0.04777	-0.05703	-0.06559	-0.09472	-0.07712	-0.09282	-0.0795	-0.10817	-0.09964	-0.08968	-0.08641	-0.09033
516.837	-0.12634	-0.1148	-0.12751	-0.11367	-0.18104	-0.1242	-0.13266	-0.15894	-0.11102	-0.12881	-0.12811	-0.12324	-0.12963	-0.1144	-0.12491	-0.12315	-0.11353	-0.13324	-0.09837	-0.11976	-0.13863	-0.13081	-0.1179	-0.11373	-0.0907	-0.13569	-0.12925	-0.13087	-0.16044	NaN	-0.11882	-0.11103	-0.13355	-0.12872	-0.109	-0.1791	-0.15062	-0.11274	-0.07775	-0.11532	-0.15824	-0.14538	-0.14327	-0.14678	-0.14612	-0.13033	-0.15353	-0.14265	-0.13618
[truncated: 951 more columns]

## Sheet: visible range
	-0.39583	-0.37292	-0.36875	-0.34583	-0.32292	-0.30625	-0.2875	-0.26458	-0.24583	-0.225	-0.20625	-0.18333	-0.16458	-0.14583	-0.12708	-0.10625	-0.08542	-0.06458	-0.04583	-0.025	-0.00625	0.05	0.09792	0.14792	0.19792	0.25208	0.3	0.35417	0.40417	0.45625	0.50625	0.55833	0.6125	0.66042	0.7125	0.7625	0.81875	0.86875	0.92292	0.975	1.02917	1.07708	1.13542	1.18542	1.23958	1.29583	1.35	1.40417	1.45833
438.107	-0.06313	0.04777	-0.03049	0.02632	0.0105	0.02685	-0.04517	0.01554	0.01681	-0.02057	0.07239	-0.02115	NaN	-0.01831	0.06851	-0.06987	-0.0159	0.03366	NaN	0.04237	0.01488	0.01329	0.03039	-0.02044	-0.02579	-0.00679	-0.03995	NaN	-0.01124	0.04838	0.02278	-0.02378	NaN	-0.00879	0.03227	0.00792	-0.06202	0.07156	0.01304	0.08781	0.03513	-0.0115	-0.0126	NaN	0.06965	-0.0064	0.00642	-0.00717	-0.06583
438.691	0.05692	NaN	-0.04499	0.00116	0.11086	0.00639	-0.01006	NaN	0.06037	NaN	NaN	0.04959	-0.06311	-0.1013	NaN	-0.0862	-0.00181	NaN	NaN	NaN	0.04769	0.02505	NaN	NaN	0.01475	0.000432344	-0.00805	0.02473	NaN	0.08007	-0.0035	-0.00383	0.04324	NaN	NaN	NaN	-0.00554	0.02839	NaN	0.06089	0.04399	0.00987	-0.05796	-0.01876	NaN	NaN	-0.04381	-0.04979	0.01386
439.276	-0.02007	0.01363	0.05528	-0.01847	-0.02847	0.06119	-0.04762	0.01228	0.06209	-0.00211	-0.04894	-0.00138	-0.01099	-0.04835	0.00967	-0.08111	-0.04288	0.03691	-0.05376	0.00221	0.06361	0.00354	0.07079	-0.04575	0.000463935	-0.00725	0.03093	0.0155	-0.0406	0.03213	0.04831	-0.00504	-0.02426	-0.08719	-0.06313	NaN	0.05517	-0.02674	0.00147	-0.00631	0.01097	-0.0453	-0.02215	0.00481	-0.03589	-0.01269	0.000389341	-0.00416	-0.03577
439.861	-0.03712	-0.02755	0.06458	0.02201	0.00694	0.0326	-0.02217	-0.02028	-0.02815	0.03504	-0.01654	-0.0586	NaN	-0.01228	-0.00809	-0.06005	-0.07254	-0.0013	-0.0265	0.02546	-0.00626	0.00899	0.08702	-0.05482	0.02037	NaN	0.01683	-0.02786	-0.02902	-0.01779	0.08381	-0.02457	-0.03095	NaN	-0.07862	-0.0417	0.04972	-0.04399	0.03967	-0.0087	-0.04374	-0.03763	NaN	0.03453	0.0553	-0.04257	-0.01462	0.05247	-0.00439
440.446	0.01438	-0.01663	0.02082	0.03727	0.03399	-0.02188	-0.01057	-0.0127	0.00637	0.02045	0.01804	-0.00216	0.00171	0.004	-0.00307	-0.03041	-0.03478	0.000722064	-0.0172	0.0272	-0.01366	0.00579	-0.00507	0.04836	0.01816	0.00723	-0.07541	0.01781	-0.02126	0.04384	-0.00761	-0.0118	-0.10597	-0.00918	-0.022	-0.04784	-0.01636	-0.00188	-0.01777	-0.01657	-0.02248	-0.04792	-0.02916	-0.05408	0.000409326	-0.000607947	-0.0338	0.03162	0.04439
441.031	0.07427	-0.05941	-0.00306	0.01739	0.02388	0.03738	-0.01913	-0.04493	0.0179	0.02815	0.03293	0.01321	-0.02223	0.02348	0.0256	-0.02752	-0.02603	0.0789	-0.01661	NaN	0.00997	-0.01178	-0.01669	0.0652	0.01048	0.01599	0.00814	-0.00655	NaN	0.01647	-0.000329659	-0.04203	-0.02411	-0.01655	0.00135	0.00911	0.03068	0.02618	-0.04479	-0.03125	-0.01732	-0.05979	0.00689	0.03232	0.00597	-0.00892	-0.02838	0.04915	-0.01991
441.616	0.04693	-0.05983	-0.01176	0.01758	0.02308	-0.02617	-0.00361	-0.00373	0.0195	0.0109	0.03243	0.03884	0.01751	-0.00174	0.09708	0.0212	-0.00855	0.03327	0.01175	0.04474	0.01997	0.02818	-0.04705	-0.01887	0.02799	-0.0122	0.03826	-3.0494e-05	0.00956	0.00944	0.01843	-0.01448	0.04078	-0.02585	-0.01356	0.02875	0.02616	0.0183	-0.0321	-0.00719	0.04744	-0.05963	0.03022	0.04405	-0.02404	-0.000225304	-0.03155	0.01338	-0.00182
442.201	0.02912	0.01015	0.01626	0.02166	0.02103	0.02814	-0.0199	0.00883	0.01117	0.02076	0.04336	0.02717	0.000323071	-5.3642e-05	0.0392	0.04101	0.00947	0.00919	-0.01127	-0.03094	-0.03418	0.02975	-0.02887	-0.02065	-0.00651	-0.00841	0.03843	-0.04025	0.00605	0.02053	0.00931	-0.01707	0.01655	0.00146	0.00947	0.01338	-0.00411	0.01119	0.01186	-0.03192	0.03617	-0.03135	0.00468	0.00725	0.00845	-0.01649	-0.04912	0.02205	-0.00502
442.786	0.00539	0.02151	-0.01034	0.02479	0.01192	-0.00187	0.02817	-0.03035	0.03543	0.000947363	0.02615	0.00117	-0.04573	0.01703	0.02572	-0.00532	0.00948	0.01091	-0.04366	-0.00501	-0.00315	-0.00973	0.05593	0.02028	0.0159	0.01151	0.00656	-0.02716	0.00152	-0.00661	-0.02833	-0.02675	-0.01354	-0.01856	0.01678	0.00581	0.00723	-0.03362	-0.01779	0.04428	0.01627	-0.02725	-0.00138	-0.02941	0.02474	-0.04316	-0.00334	0.02197	-0.00786
443.372	0.00184	0.00422	-0.00255	0.0274	-0.00723	-0.04406	0.00755	0.01	0.03626	0.02635	-0.02765	0.00168	-0.00913	0.04527	0.01127	-0.00115	0.01836	-0.03463	-0.02409	0.0265	-0.00718	-0.00841	0.03119	0.04221	-0.01749	0.03075	-0.02279	-0.02837	0.01063	0.01649	0.0173	-0.01283	0.02419	-0.01987	-0.00127	0.02115	0.00581	-0.00988	-0.00761	0.00739	0.02567	0.01178	-0.01707	-0.00132	0.03009	-0.03669	0.03787	0.00957	0.01641
443.957	0.00184	0.0035	-0.0328	0.00379	-0.02138	-0.03833	0.01086	0.02661	0.01889	0.03915	0.000724778	-0.00967	0.02991	-0.01172	0.00993	-0.00777	0.00553	0.01093	-0.00733	-0.00482	0.01643	0.03007	0.00883	0.05754	-0.02629	0.02737	-0.02784	0.00753	0.02993	0.02908	0.03863	0.00612	0.01486	0.01989	-0.02061	0.02377	-0.02727	0.04482	-0.00872	0.04564	0.01648	0.01022	-0.0296	-0.03402	0.001	0.00379	-0.00528	-0.0018	-0.00649
444.542	-0.000844346	0.01074	-0.01323	0.02437	0.01013	-0.01682	0.000850066	0.03697	0.00348	0.0344	0.01665	-0.00497	0.0262	-0.01631	0.00603	-0.00513	-0.01202	0.02383	0.00459	0.00909	0.01208	-0.00246	-0.00601	0.03339	-0.02151	-0.02213	-0.02125	0.00795	-0.00029875	0.01139	0.02455	-0.01423	0.01066	0.02329	0.000345891	-0.01764	0.01424	0.0039	-0.0219	0.02372	-0.01013	0.03579	-0.02735	-0.02114	-0.02813	0.01238	0.00137	-0.01273	-0.00709
445.127	0.00145	0.000744151	-0.02334	0.00835	0.0147	-0.01329	-0.01115	0.01091	0.00405	-0.01875	-0.00418	-0.01363	-0.01425	-0.0114	0.01003	0.00187	-0.00326	0.01886	0.000169502	0.00878	-0.00556	-0.00933	0.00189	0.01916	-0.00626	-0.02958	-0.00834	0.00985	-0.00487	-0.01319	0.01474	-0.000258608	-0.00028512	0.01793	-0.000885029	-0.00418	0.00683	-0.03085	-0.000993226	-0.0021	-0.03602	0.03515	-0.01721	-0.0286	0.02344	-0.00789	-0.000381417	-0.02295	-0.00224
445.713	0.00815	0.00451	-0.00781	0.00393	-0.00595	-0.00552	0.0025	-0.00469	-0.00613	0.0037	0.02088	0.00757	0.00307	-0.0059	0.01006	0.00836	-0.01232	-0.01171	-0.01605	0.00667	0.00456	-0.02224	-0.01988	0.01713	-0.000526347	-0.01193	0.00812	-0.01648	-0.00459	-0.00035167	0.0045	-0.01222	-0.00729	-0.01714	-0.01637	-0.01613	-0.01165	-0.0224	-0.01147	-0.01335	-0.01751	-0.01806	-0.00557	8.6482e-05	0.00853	-0.01762	-0.01288	0.000180311	-0.00829
446.298	-0.01586	-0.01486	-0.0041	0.00446	-0.00849	0.01353	0.01277	0.00181	0.00651	0.000110065	-0.02162	0.02113	0.02421	-0.00135	-0.00352	0.01276	0.00243	0.01367	-0.00717	-0.04244	-0.03327	0.00589	-0.00492	0.00373	0.00701	-0.000695148	0.00543	-0.03254	-0.000301934	-0.00157	0.01544	-0.01102	0.01091	-0.02967	0.00655	0.01209	-0.01636	0.01579	-0.00163	-0.01776	3.2945e-05	-0.00394	0.01573	0.0119	0.02217	0.02364	-0.01453	0.0239	-0.01554
446.883	-0.01572	0.03343	0.01009	0.01407	0.00261	0.00173	-0.00193	0.01796	-0.01918	-0.00198	-0.01998	0.00712	0.01017	0.0075	0.00723	0.000823025	-0.00263	0.01548	-0.01252	-0.02009	-0.01086	0.00601	0.0159	0.01996	-0.00443	-0.00717	-0.0085	-0.0341	-0.02088	-0.0134	0.02065	-0.01012	-0.01443	-0.0068	-0.00192	0.00653	-0.04644	-0.01759	0.01087	-0.01298	0.00935	-0.01254	-0.00147	0.00184	0.04419	-0.00247	-0.02214	0.00839	-0.01422
447.469	-0.01165	0.000654763	0.01069	0.02598	0.00278	0.00226	0.000278613	0.00656	-0.02635	0.00708	-0.00348	-0.00814	-0.01525	-0.01435	0.01977	0.00247	2.2504e-05	0.000598942	0.01148	-0.01253	-0.01428	0.02997	0.01889	0.02771	0.00493	0.01701	-0.02438	-0.00496	-0.0088	0.01272	0.00592	-0.01512	-0.000374242	0.0049	-0.01702	0.00278	-0.01191	-0.02594	0.0012	-0.00368	0.01316	-0.02213	-0.00862	-0.02351	0.01279	-0.01387	-0.0149	-0.00908	-0.01268
448.054	-0.01234	0.02113	-0.00366	0.00819	-0.00916	0.00288	-0.01749	-0.00221	-0.01121	-0.02165	-0.00577	-0.00644	-0.01599	-0.00141	0.02532	0.00278	0.00406	-0.00595	-0.01332	-0.00364	0.02316	0.00186	-0.01076	0.00269	-0.000479309	-0.00217	-0.01996	-0.01771	0.02485	0.01847	0.01047	-0.01017	0.01411	-0.00366	-0.02823	-0.000935849	-0.00837	-0.01973	0.00289	0.000358357	0.00398	0.00184	-0.00453	0.00522	-0.00149	0.000729381	-0.01548	-0.01551	-0.00976
448.64	0.00711	-0.00871	-0.00433	0.002	-0.00426	-0.00251	-0.00766	0.00471	-0.01547	0.00528	0.01837	-0.000914044	-0.00211	0.00942	-0.000547055	0.01561	-0.00464	-0.00266	0.000904159	0.00546	-0.00865	0.00468	0.0049	-0.00147	0.000321689	-0.00444	-0.01868	-0.01183	0.00434	0.00954	0.00474	0.00484	0.00911	-0.01991	-0.02577	-0.00767	0.003	-0.01334	-0.0018	-0.00476	0.00909	-0.00348	-0.000966401	0.00278	0.01002	-0.00236	-0.000785741	-0.00748	-0.00384
449.225	0.00108	-0.00188	-0.01152	-0.00316	0.000436268	0.00739	-0.01057	-0.0086	-0.0076	0.01749	0.0047	0.01543	0.00279	0.00536	0.000557051	0.00448	-0.0102	-0.00869	0.00315	-0.00468	-0.01637	0.00798	0.01175	-0.00448	-0.01115	-0.00575	0.00139	-0.01528	-0.02041	0.000214512	0.00893	0.01207	-0.00155	-0.01659	-0.01346	-0.00181	0.000547708	0.00521	-0.00313	-0.01015	0.00718	-0.01514	0.01439	0.01775	0.000995188	0.00552	-0.0014	-0.01361	-0.00517
449.811	0.000705171	0.01307	-0.00936	0.00251	-0.00376	-0.00278	-0.00117	0.02294	0.00167	0.01084	-0.01989	-0.00605	-0.00836	-0.01684	0.00445	-0.0037	-0.00852	0.00203	-0.00643	0.0016	0.01182	-3.1505e-05	0.00247	0.00976	-0.01172	-0.00781	-0.00824	0.00342	-0.00543	-0.00443	0.00371	0.01146	-0.01628	-0.00983	-0.0271	-0.0126	0.00194	0.01231	-0.02334	-0.00316	-0.01449	-5.2e-08	0.01351	0.01474	0.00193	-0.00337	-0.00136	-0.00466	-0.00042422
450.397	0.00953	0.01078	0.0236	0.0308	0.00346	-0.01548	0.00591	0.01088	0.000266535	0.00364	-0.01552	-0.000448151	-0.00986	-0.01022	0.00829	-0.01252	0.00471	0.000989269	0.01013	0.00448	0.00552	-0.000406252	-0.01655	0.00466	0.00171	-0.00241	-0.0111	-0.01235	0.01554	0.00627	0.00464	0.01064	0.01021	0.00245	-0.00586	-0.00684	-0.00277	-0.00864	-0.00412	-0.00821	0.00321	0.00459	0.0163	0.000553285	0.01417	-0.00431	-0.01419	-0.00738	-0.01023
450.982	0.00551	0.0101	0.00737	0.01791	0.00543	0.00133	-0.00382	-0.00927	-0.00248	0.00544	-0.00968	0.00573	-0.00618	-0.00286	0.01377	0.0029	0.00302	-0.00947	-0.00555	0.00469	-0.01461	0.00302	-0.00702	0.000838993	0.0136	0.00214	-0.00352	0.00862	0.0154	0.00118	0.00555	-9.9351e-05	0.00916	-0.00302	-0.01742	0.0055	0.00498	-0.0031	0.0096	0.01131	-0.00369	0.00714	-0.000905044	-0.00394	0.01239	-0.0042	-0.00953	-0.0064	0.000764488
451.568	-0.000310516	-0.01524	0.00036698	-0.00478	-0.000449136	0.00157	-0.0085	-0.01358	0.000127718	0.00714	-0.00322	0.00657	-0.00232	-0.00265	0.00588	0.000258871	-0.00411	-0.000836165	-0.00508	-0.000300517	-0.009	-0.01264	0.00367	0.0074	0.01014	-0.00569	-0.00865	-0.000361711	-0.000939234	0.0044	-0.01013	0.00512	-0.00733	-0.00157	-0.0017	-0.00551	0.00834	0.00129	0.00585	-0.00158	-0.01416	0.00372	-0.0019	0.0026	0.01403	-0.01668	0.00342	0.00607	-0.00412
452.154	-0.00168	0.0012	-0.01072	-0.00372	0.00526	5.2678e-05	0.00834	-0.00067037	-0.00469	0.00523	-0.000119692	0.01301	3.0901e-05	0.01061	-0.00105	0.00161	0.00197	0.01214	-0.01747	-0.01124	-0.00505	-0.00517	-0.0044	-0.00419	-0.00256	-0.00365	-0.00537	-0.00353	-0.00282	0.00551	0.00368	-0.00258	-0.0063	-0.0081	0.00457	-0.00281	-0.00676	-0.00369	0.000457258	0.00608	-0.00577	0.00497	0.00864	-0.01081	0.01928	-0.00383	0.00059597	0.00182	-0.00348
452.74	0.0065	-0.00673	0.00141	0.000241326	-0.00501	0.01237	0.00805	0.000554526	-0.00802	-0.00495	-0.00901	0.00784	0.00414	-0.0126	-0.00159	0.01339	0.00337	0.00769	-0.01167	-0.00957	0.0128	-0.00251	-0.00568	0.00968	-0.00504	-0.00213	-0.00389	0.00444	0.000893132	0.00404	-0.000448232	-0.00368	-0.00677	-0.000667331	-0.00739	-0.00791	-0.0127	-0.000321762	-0.0073	-0.00141	-0.00362	-0.00593	-0.00819	-0.00285	0.00173	0.01227	-0.01162	-0.00471	-0.00313
453.326	0.0032	0.00072722	-8.997e-05	-0.00509	0.00537	0.00406	0.00728	-0.00461	-0.000792128	0.00576	0.01418	-0.00111	-0.00172	-0.00261	0.0139	0.000984877	-0.00412	0.00532	-0.000688407	-0.003	0.000801757	-0.0046	-0.00365	0.00554	-0.000791881	0.00312	0.00405	0.00617	0.00285	-4.0035e-05	0.00402	0.0095	0.00963	0.00816	-0.00127	0.00336	0.00224	-0.00569	-0.01115	-0.00374	-0.01174	-0.01629	-0.000418486	0.00231	-0.000923886	-0.00417	-0.01017	-0.00489	0.00316
453.911	0.00118	-0.0058	-0.00158	0.01725	0.01104	-0.0104	0.00801	-0.01726	-0.00476	0.01001	0.000620828	-0.00448	-0.00599	0.000331904	0.000437419	-0.00368	-0.01516	-0.0024	-0.00497	-0.00126	-0.0074	-0.00636	-0.0054	-0.01182	-0.00097311	0.00901	-0.00379	0.0012	0.00347	-0.00193	-0.00633	0.00055973	0.00759	0.00664	0.00379	0.00395	0.00151	-0.000538758	-0.00458	-0.00588	-0.00715	-0.00853	-0.00452	-0.00792	0.00747	0.0023	-0.0002973	0.00133	0.00345
454.497	0.00547	0.00275	-0.00458	0.0038	-0.00413	-0.00605	0.00146	-0.01202	-0.00478	0.00249	-0.00485	0.00146	0.000848952	-0.00689	0.00819	-0.00308	-0.00145	0.00105	-0.000981001	0.00345	-0.00423	0.000547027	-0.00429	0.00223	0.00274	0.00992	-0.00144	-0.00215	0.00115	-0.00686	-0.01493	-0.00506	0.00517	-0.00775	0.00263	0.0011	0.0082	-0.0031	0.00183	0.00122	0.00129	-0.00124	-0.00147	-0.00766	0.01406	0.00168	-0.00376	-0.00116	-0.01065
455.083	0.00438	0.0114	0.0062	0.00195	-0.00275	0.00105	0.00522	0.00565	0.0044	-0.00309	0.00149	-0.00249	0.000921327	0.00152	0.01588	0.00212	-0.00701	0.00377	-0.00412	0.00438	-0.00199	0.01027	0.00478	0.00429	-0.0011	0.00147	0.00432	-0.000253204	0.00208	-6.9958e-05	0.00164	0.00185	0.00201	-0.00612	-0.00255	0.00502	-0.00207	0.00924	-0.00107	-0.00198	-0.0025	-0.00515	0.00516	-0.00421	0.00847	-0.00088285	-0.00233	0.00849	-0.00858
455.669	0.000622011	0.01044	-0.00321	0.00798	-0.00121	0.0061	0.00127	0.00408	0.0021	-0.00265	0.0029	0.000773823	0.00051752	0.00743	0.000581709	-0.000196947	-0.00713	0.00139	-0.0061	-0.00154	0.0041	0.01128	-0.00241	-0.00203	-0.00289	0.00773	0.00337	-0.00144	0.00017047	0.00434	-0.00243	0.00555	-0.006	0.00625	0.0007559	-0.00881	-0.000114051	0.00367	-0.00173	0.00253	0.00605	-0.000847727	-0.00661	-0.00577	-0.00217	-0.00599	-0.00425	-0.0013	0.00459
456.255	0.00267	-0.00295	-0.000339936	0.00468	-0.00714	0.00354	0.00278	0.00201	-0.00657	-0.00869	-0.000679337	0.00414	0.01128	-0.01115	-0.00497	-0.00562	0.00303	-0.00361	-0.0064	-0.000174656	-0.00179	0.01029	-0.00458	0.00654	0.00297	-0.00553	0.00412	-0.00644	-0.00714	-0.00523	-0.00118	-0.000281011	0.00524	0.00625	-0.00477	-0.00508	-0.00133	-0.00202	0.00281	0.00151	0.00201	-0.00191	-0.00288	-0.01132	-0.00264	2.2033e-05	0.00272	-0.00444	-0.00162
456.842	-0.00279	-0.00451	0.00213	0.00554	-0.000663692	0.00368	0.00529	-0.00248	0.000573624	0.00175	-0.00568	0.0067	-5.0935e-05	0.000154946	0.000611809	-0.0029	0.00562	-0.00384	0.00786	0.0035	0.00142	0.00131	0.00101	0.01145	0.0025	0.000649267	-0.00318	-0.00721	-0.00299	-0.000435606	0.00253	-0.00438	0.00411	-0.00312	-0.00182	0.00304	0.00101	-0.00135	-0.000479608	0.00807	0.00289	-0.01125	0.00103	-0.00707	-0.00223	0.00419	0.000635176	-0.00167	-0.00287
457.428	-0.00249	-0.00121	0.000979338	-0.000168658	-0.00274	0.00302	0.00327	-0.00461	-0.0021	0.01106	-0.00318	0.00516	-0.00153	0.00378	-0.00053819	0.00348	0.00476	-0.00388	0.00499	0.00245	0.00111	0.00479	-0.00246	0.00749	0.00744	-0.00198	-0.00716	-0.00456	0.00437	0.00133	0.0017	-0.0006274	0.00325	-0.00202	-0.00171	0.000616594	-8.525e-05	-0.0012	-0.00128	0.00685	0.00409	-0.0012	0.00254	-0.00137	0.00039823	-0.0037	-0.00325	-0.00387	0.000821038
458.014	0.00334	-0.00222	-0.000593333	-0.0031	-0.000434461	0.00664	-0.00223	-0.00279	0.00117	-0.000840964	-0.00115	0.0033	-0.00165	-0.00318	0.000181123	-0.0062	-0.00541	0.000248343	0.00096923	0.00276	0.00413	0.00241	0.00613	-0.00111	1.2107e-05	-0.00352	-0.00293	-0.00607	0.00156	0.00385	0.00244	0.00105	-0.00191	0.00266	-0.000396744	0.00136	0.00187	-0.00488	0.00139	0.00402	-0.00372	-0.00093832	0.00133	-0.00228	0.0049	0.00294	-0.00645	0.00466	0.00193
458.6	0.0014	-0.00326	0.000596637	-0.00302	-0.00261	0.00934	-0.000223565	0.00469	-0.000396365	0.00313	-0.00187	-0.00078374	-0.00314	0.00307	0.01189	-0.00172	-0.00203	0.00333	0.00479	0.000870508	-0.00287	0.0012	0.00797	0.00214	-0.00126	0.00385	-0.00949	-0.000763815	0.00297	0.00721	-0.000416764	0.00154	-0.00503	-0.00036946	-0.00504	0.00115	0.00945	-0.00835	-0.0027	-0.00421	-0.00761	-0.00897	-0.000234135	-0.00162	0.00286	-0.00583	-0.00316	0.00134	-0.0038
459.186	0.000990248	-0.00746	1.4155e-05	0.0014	-0.00884	-0.0022	0.00383	0.00073823	0.004	-0.00156	-0.00177	0.00063962	-0.00682	-0.000437952	0.0063	-0.00591	-0.00527	0.00365	0.00543	-0.00404	0.00306	0.000668348	-0.00185	0.00696	-0.00514	0.00556	-0.000817801	0.00256	-0.00194	0.00139	-0.00117	-0.000360446	-0.00395	-0.00105	0.000538792	-0.00239	-0.00217	-0.000390314	-0.00146	-0.000559803	-0.00425	-0.0043	0.00204	8.9619e-05	-0.00548	-0.00848	-0.00584	0.00149	-0.00169
459.773	0.00127	-0.00117	-0.00359	-0.00209	-0.00741	-0.000350342	0.00185	-0.00457	0.00124	-0.00484	0.0019	0.00242	0.00182	0.00202	8.1256e-05	8.8625e-05	-0.000620934	0.00131	0.000499798	-0.00266	0.00227	-0.00174	-0.000315636	0.00594	-0.00126	-0.00346	-0.00237	0.00312	-0.00352	-0.00136	0.00259	-0.00696	0.000528902	0.00308	0.00216	-0.00325	0.00249	-0.00152	-3.3407e-05	0.000513102	0.00569	-0.00213	-0.00321	-0.000356069	-0.0016	-0.00652	-0.00435	-0.000580328	-0.00262
460.359	-0.0017	0.00255	-0.00629	-0.000922158	-0.00444	-1.5527e-05	0.00588	-0.00104	-0.0021	0.00186	0.00035653	0.005	0.00256	0.00232	0.00472	-0.00285	0.00208	0.000700816	0.00376	0.00658	0.00133	-0.00288	0.00153	7.646e-06	-0.00558	-0.00397	-0.00574	-0.00349	0.000440197	-0.00406	0.00271	-0.0052	-0.00392	0.00518	-0.00639	-0.00713	0.00613	0.00798	0.00385	0.000192598	0.00378	0.00209	0.00132	-0.000353526	0.00386	-0.00189	-0.00217	0.00277	-0.000352415
460.945	-0.00206	0.00504	-0.00708	0.00712	-0.00363	-0.00146	0.00319	-0.00118	-0.0012	0.00112	0.00297	0.00323	-0.00115	-0.00193	0.00539	-0.003	0.00122	0.00249	-0.00173	0.00435	-0.0027	0.00443	-0.000515375	0.00139	-0.00253	0.00375	-0.00573	-0.00424	-0.00181	-0.00125	0.00455	-0.00286	-0.000750516	0.00145	-0.0011	-0.00622	0.00436	0.000527117	-0.00323	0.00748	0.000376088	0.00248	-0.00309	0.00152	0.00626	0.00504	-0.00996	0.000821177	-0.00152
461.532	-0.00132	0.00147	-0.00243	0.00108	-0.00225	-0.00462	-0.00433	-0.00235	-0.0056	0.00136	0.00613	0.00169	-0.00361	-0.00412	-0.00349	-9.0159e-05	-0.00385	0.00258	-0.00264	0.000287899	0.000256166	0.00396	0.00278	0.00512	0.000346122	0.00782	-0.00615	-0.000632031	-0.00495	-0.00102	0.00543	-0.00137	0.00284	0.00032488	-0.000591673	0.000665681	0.00659	-0.000334946	-0.00483	-0.000710614	0.00358	-0.000640876	-0.000662498	0.0011	0.00584	0.00498	-0.00238	-0.00242	-0.000552392
462.118	0.000832093	-0.000206737	-0.000914708	0.00188	0.000872204	-0.000973423	-0.0048	-0.00146	-0.00211	-0.00184	0.000864691	0.000758689	-0.00352	-0.00242	-0.000225645	-0.0016	-0.00365	0.00171	0.00145	-0.000205947	-0.00272	-0.00233	-0.00202	0.000189305	-0.000642094	-0.0021	-0.00759	-0.00333	0.0042	0.00119	0.00308	-0.000825179	0.000812429	0.00454	0.0026	0.00227	-2.3979e-05	-0.00427	-0.00103	-0.00216	0.00126	-0.00266	-0.00191	-0.00243	0.00338	0.00291	0.00354	0.000741411	-0.00207
462.705	-0.000171643	0.00089936	-0.000139151	0.000147225	-0.00179	-0.00136	-0.000950858	-0.00109	-0.000938922	0.00131	-0.0016	0.00323	0.00305	-0.000836455	-0.0029	-0.00309	0.00184	0.00195	0.00107	-0.00136	-0.00344	-0.00576	-0.000858167	-0.000188057	-0.000698795	0.00424	0.000759741	0.00194	0.00482	-0.00323	0.0019	-0.0052	0.000932703	0.00254	0.00147	0.00394	-0.00522	0.00256	-0.00194	-0.000385986	-0.00464	-0.00404	0.00271	-0.00209	0.00145	0.00489	0.000947245	0.000753422	0.000783104
463.291	0.00409	0.00195	0.00313	0.000318094	0.00241	0.000888826	0.000708478	-0.00167	0.00105	0.000445226	-0.00121	-0.00145	0.000588708	0.000532812	-0.0037	-0.0037	-0.00183	0.000205902	-0.000273277	-0.00349	-0.00112	-0.000684675	0.0024	0.000487843	0.00166	-0.000444065	-0.000145825	0.00133	-0.00224	-0.00245	0.00152	-0.00136	0.00168	-0.00136	-0.00231	0.000167563	0.000179521	-0.00351	-0.00187	0.00156	-0.000980005	-0.000820121	0.00148	5.1684e-05	0.00187	0.00121	0.00122	-0.00207	-0.00050789
463.878	-0.00126	0.00498	0.00399	0.00146	0.00403	-0.00101	0.000931023	0.00122	-0.000299275	0.00487	-0.00555	-0.0012	0.00018164	0.00102	0.000597531	-3.4607e-05	0.00541	-0.00118	-0.00208	-0.00181	-0.000426537	0.00403	0.00361	0.00168	-7.6653e-05	-0.00502	-0.000855786	0.000779178	-0.00129	0.000165534	-0.000276077	-0.00291	0.00546	-0.00121	-0.00365	-0.000179378	0.00336	-0.00642	-0.00345	0.00299	0.0048	3.4044e-05	-0.0029	0.00381	0.00277	-0.00369	-0.000107742	-0.00285	-0.00355
464.465	0.000457446	-0.000816118	0.000302777	-0.00132	0.000731626	0.000638858	0.000915549	0.00481	0.000133279	0.00664	-0.000137256	0.00216	-0.00248	0.00361	0.000678732	0.00284	0.00172	0.000614031	-0.0014	-0.00401	6.0396e-05	0.00336	0.00442	0.00122	0.00101	-0.00104	0.00231	-0.000976306	-0.000796223	-0.000359405	1.208e-05	-0.00127	0.000447945	-0.0022	-0.00127	0.00151	-8.5538e-05	-0.000850214	0.00175	-0.00161	0.000810789	-0.00333	0.000269058	0.0015	0.00308	-0.000763578	-0.00103	-0.00127	-0.00167
465.051	0.000950032	-9.0706e-05	-0.00194	-0.000542891	-0.00244	0.000678385	0.00103	0.0027	-0.00239	-0.00299	-0.00124	0.00287	-0.000250412	0.00194	0.00196	0.00214	-0.00123	0.00331	-0.00152	0.00103	-0.00163	-0.00203	0.000229476	-0.000287136	0.00482	-0.00191	0.00071552	-0.00375	-0.00288	0.00136	0.00111	-0.000427395	-0.00101	-0.00318	9.9274e-05	0.00178	-0.000674352	-0.00167	-0.00426	-0.000265531	-0.00039833	-0.000955484	0.00284	0.000108811	0.00231	0.00117	-0.00322	-0.000721533	0.000966059
465.638	0.00216	0.000487744	0.000211695	0.00124	-0.00178	0.0012	-0.000413447	0.000637536	-0.00131	-0.00193	0.00182	0.00278	0.00214	0.00359	-3.3865e-05	-0.000577637	-0.00213	0.00614	-0.00135	0.00106	0.00144	0.000830304	-0.00357	-0.000584963	0.00203	-0.000649843	-0.000216472	-0.000262953	0.0012	0.00365	0.00191	-0.00466	-0.00255	0.0018	-0.000671992	0.000289184	-0.00281	-0.00153	9.4188e-05	-0.00168	0.000908172	-0.000894157	0.00124	-0.00104	0.00349	-0.00116	-0.00025565	-0.0023	0.00378
466.225	-0.00137	0.00441	-0.00156	0.00123	-0.00259	-0.00169	-0.000836031	0.0024	-0.00175	-0.00328	0.00182	0.00361	-0.000639755	-0.000692743	-0.00208	-0.00287	5.976e-06	0.000402284	0.00234	0.000561485	0.000943781	0.00266	-0.0016	0.000291936	-0.00126	-0.00218	-0.00415	0.00146	-0.00241	4.8366e-05	0.00199	-0.000259083	-0.000942741	0.00152	-0.0023	-0.0036	0.000654947	-0.000714506	0.00155	0.000451306	-0.00164	0.00179	0.00214	9.1341e-05	0.00103	-0.00094111	0.000376647	0.0011	0.00118
466.811	-0.00264	0.000419507	-0.000251337	-0.000487805	0.00219	0.00126	0.00329	0.00205	-0.00112	-0.00122	0.00178	0.00364	0.000162787	-0.00112	-0.00216	6.0512e-05	0.00295	-0.00401	0.000595986	-0.00157	0.00331	0.00149	-0.000589845	-0.00080868	0.00188	0.000230266	-0.00271	-0.000421844	-0.00185	-0.00105	0.000339549	0.00242	-0.000140855	-0.00184	-0.00187	0.00114	0.000804414	-0.000851044	-0.000349376	-0.00272	0.000148962	-0.000175137	0.00212	-0.00248	0.00379	-0.00254	0.0022	-0.000651498	0.00287
467.398	0.000391752	-1.2474e-05	0.000587948	0.00122	0.00087979	0.00174	0.000913984	-0.00117	-0.000383618	-0.0006374	0.00151	0.0021	0.00214	8.6685e-05	-3.1126e-05	-0.000963787	0.00112	0.000313993	0.00198	-0.00211	0.00309	-0.00104	0.00178	0.000579411	0.00223	-0.00172	-0.000542123	0.00167	-0.000262086	-0.000429184	-7.7123e-05	-0.00128	0.00107	-0.00195	-0.000294732	0.000630807	-0.0012	-0.000705653	0.000723309	-0.00155	-0.000999166	-0.000412679	0.00158	-0.000658754	0.00119	-0.000840336	0.00191	-9.3123e-05	-0.000315892
467.985	-3.1907e-05	-0.00187	0.00178	0.00211	-0.00219	0.00169	-0.00154	-0.000438502	-0.00216	0.000301369	0.0022	0.00183	0.00146	-0.00173	-0.00111	-0.00147	-0.00135	-0.000543159	0.00183	0.000660297	0.000811877	0.000823762	0.000931039	0.000141268	0.00173	-0.00108	-0.00307	-0.000590584	0.00168	7.6375e-05	0.000644212	-0.00158	-0.000328754	-0.00041332	-0.000877817	0.00376	0.00183	3.41e-05	0.00281	-0.00222	-0.00081262	0.000727226	-0.000904576	0.00145	0.00188	0.000544633	-0.000363246	0.000507403	-0.000284417
468.572	-0.00186	0.000603944	-0.00139	-0.00213	-0.00285	0.00204	0.00111	0.00245	-0.000239467	-0.000314879	0.000556122	-0.0011	-7.7476e-05	-0.00079921	-0.00103	-0.0023	-0.00204	-0.000595961	-0.00176	0.000721362	0.00133	0.00178	-0.000786262	0.00135	0.000197989	-0.000763152	-0.00158	-0.00103	0.00247	0.000131561	0.000431306	-0.000426001	0.00122	0.00128	0.00124	0.00231	-0.00075753	-0.00107	-0.00151	-0.00261	-0.000428198	-0.000463344	-0.00147	2.1017e-05	0.00138	0.000538317	-0.0015	0.000102181	-0.000967199
469.159	0.00162	0.000358887	0.000121361	-0.00156	-0.00157	-0.000601326	0.00287	-0.000248	-0.000198903	-0.00086015	0.000423486	-0.000544136	-0.00212	0.00273	0.000731904	-0.000795454	0.00151	-0.0018	-0.00109	0.000176029	8.406e-05	0.00113	-0.00235	0.00179	-0.000379033	0.00198	-0.000619812	-0.00192	0.00263	-0.00139	0.000480896	-0.000267079	-0.000976433	0.00203	-0.000163057	0.00108	0.00162	0.00145	-0.00188	0.000688668	0.000299892	0.00122	0.0011	-0.000433428	0.00308	-0.000478945	-0.00241	-0.00259	0.000499988
469.746	0.00173	-0.00112	0.00304	0.00207	0.000817698	-0.000484579	-0.00177	0.00102	0.00098313	-0.000117612	-0.00245	0.00182	0.00125	0.000143432	0.000903148	-0.00287	-1.0322e-05	0.000912892	-0.000373028	-0.000258092	0.000453232	0.00268	-0.00113	-0.000253427	0.000193677	0.00133	-0.00196	-0.000986681	-0.00113	-0.000442858	0.00205	0.000662194	-0.000230549	0.000850821	-0.000488602	-0.00105	0.00255	0.00199	-0.00125	0.00111	-0.000544046	0.00165	-0.000773595	-0.0019	0.00473	-0.000386304	0.000220457	0.00136	0.000790918
470.333	0.000597808	-0.00212	0.00154	0.00173	0.0013	-0.00123	-0.00105	0.00123	0.000954845	0.00136	-0.00195	0.00106	7.3707e-05	0.000667783	0.000407715	-0.00148	-0.00177	0.00205	-0.00129	-0.00176	0.00245	0.00253	0.00010185	0.000617261	-0.00264	-0.000811604	-0.000552059	0.000945051	-0.000459927	-0.00183	-0.000969406	-0.000384482	0.00159	0.00131	0.00102	-0.00076605	0.00171	0.00132	0.00223	-0.000542557	0.000704541	0.00172	-0.00127	-0.00119	0.00234	0.000943477	-0.0022	0.000948198	-0.000698162
470.92	0.00138	8.8954e-05	4.0085e-05	0.000647534	0.000725102	-0.0011	-0.000583787	0.000190633	-0.00013901	-0.000585916	-0.00159	-0.000123629	-0.00181	0.00147	-0.00104	9.9847e-05	-0.00161	0.00163	0.000137493	0.000189528	0.00276	0.00116	0.000804072	0.00172	-0.00361	-0.000223074	0.000771184	0.000622318	-6.818e-05	-0.000160549	-0.00101	0.0011	-0.000157779	0.000725122	-0.00153	7.4378e-05	0.00366	-0.001	0.00258	-0.000748004	0.00363	-8.7004e-05	0.00146	-8.8534e-05	0.000257805	-0.000400288	-0.00261	0.000852163	0.00112
471.507	0.00108	0.00346	0.000146047	0.000883831	0.00206	-0.00143	-0.00123	-0.00158	-0.00105	-0.000847854	3.867e-05	-2.8654e-05	0.00111	-0.000222001	-0.00069362	-0.000234643	0.000453989	0.000509758	-0.00123	0.000649517	0.00144	-9.2204e-05	0.000769912	-0.000231145	-0.00257	0.00156	-0.00125	0.000632989	0.000748377	0.000509865	0.000752056	0.000827943	0.000105942	0.000629041	-0.000409856	0.000373843	0.00164	0.0013	-0.000524565	-0.00123	0.00197	0.000978363	-0.000553974	8.0629e-05	-0.000533808	-0.000563795	-0.00215	0.000991308	-0.0011
472.094	-0.00027633	-0.000563018	-0.000707204	-0.000748134	0.00152	-0.000612552	-0.000205183	-0.000658171	0.000142302	0.00112	-0.00138	-0.000570933	0.000472548	0.00104	3.81e-05	-0.00248	-0.00135	-0.000751075	-0.00187	-0.000381122	4.8921e-05	0.00227	0.00183	-0.00146	-0.000710656	0.000881283	-0.00201	0.000527677	8.7102e-05	0.000102112	0.00023912	0.000743573	-0.00108	-0.00029653	-0.000957306	-0.00127	-0.000181078	-0.00125	-0.00189	0.000246923	-0.000337578	0.000487909	-2.8273e-05	-0.000302612	0.000962313	0.000236792	-0.000243261	0.00312	-0.0015
472.682	-0.0035	-0.00161	-0.00329	-0.000860166	0.000419735	-0.00111	0.000897406	0.00133	-0.000715482	0.000525254	-0.0013	-0.00063635	-0.000718596	0.00127	0.00263	-0.00274	-0.00258	0.000988164	-0.000225874	0.000329696	-0.000452769	-0.00145	0.00293	-0.00126	0.0011	0.00198	-0.000381706	-0.000883063	-0.000759013	-0.000313407	0.00119	0.000909521	0.00193	-0.00189	8.4756e-05	0.0014	0.000972589	-0.000503966	-0.00143	0.000984715	-0.000381664	0.000292507	-5.8546e-05	-0.000583613	-0.000204632	-0.000598264	-6.0121e-05	0.00148	0.000125574
473.269	-0.00286	0.000782948	-0.00241	0.000218732	2.0118e-05	-0.00183	0.00122	0.000276109	-0.00229	-7.025e-06	0.00101	7.7804e-05	-0.00137	-0.000459836	-0.000278421	-0.000685109	-0.0016	-0.000189123	-0.00102	0.00065178	0.000581744	-0.000732404	0.00154	-0.00056865	0.00167	0.00014215	0.000161049	-0.00168	-0.0018	0.000107671	0.000462528	0.000410466	0.000507782	0.00079509	0.000265572	8.2012e-05	-6.5579e-05	0.00157	-0.000565388	0.00109	-0.00186	0.000190836	0.00102	0.000510363	0.000406493	0.000557339	-0.000813496	0.000165277	0.00156
473.856	-0.000230411	-0.00046943	-0.00114	0.000730534	0.00143	-0.00123	0.000243577	0.000316708	-0.000616001	0.00124	-0.00128	-0.000735993	-0.00068732	-0.00302	-0.000531134	-0.000632028	0.000239013	0.000568905	-0.000882507	-0.000720656	-0.000713066	-0.000978702	0.000875488	0.000134379	0.000677734	-0.00108	-0.00204	-0.000522225	0.000860712	0.000564159	0.00147	0.001	-0.000126404	0.00165	-0.000148173	-0.00106	-0.000445568	0.00172	0.000157051	-0.000205491	-0.00104	0.000179422	-0.000445642	0.000487085	-0.00112	0.00105	0.00113	0.00080659	0.000525641
474.443	-0.000933875	-0.000170128	0.000296337	0.000572636	0.00128	0.001	-0.00134	0.000886557	-0.00158	0.00128	-0.000350884	4.9819e-05	-0.000357723	-0.000423552	-0.000122175	0.00156	9.6799e-05	0.00182	-0.00063874	0.00051583	-0.00104	0.000899506	0.000374511	0.000929074	0.00157	0.000597634	-0.000817505	-0.00126	-0.00135	0.00136	0.000467647	-0.000397586	0.000307066	-0.000573744	-0.000932599	-0.000504604	0.00159	-0.000287077	-0.00133	-0.000195213	0.001	-0.000118058	0.000128568	0.000172142	9.8613e-05	0.000688431	0.001	0.00227	-0.000411392
475.031	-0.00144	0.00141	0.000120016	0.000869636	-0.000480311	0.000122173	0.000393256	-0.000359816	0.000423689	-0.000155622	0.00213	-0.000741654	0.00023676	-0.000188123	0.00147	-0.000237742	0.00135	0.00122	7.3941e-05	0.0014	0.00142	0.00027704	-0.000507318	0.00099114	0.000548404	0.00105	0.00172	-0.00189	-0.000487086	0.00101	0.000299793	-0.000371431	0.000969814	-0.00178	0.000570466	-6.655e-06	4.569e-06	0.00115	-0.000656968	-0.0002498	0.000456869	0.000758122	0.000565877	0.000372298	-0.000568934	0.000367905	-0.00093897	-0.000794771	0.000574878
475.618	-0.000533828	0.000934496	-0.000162159	-0.000197359	-0.00142	5.0603e-05	0.000567664	5.7425e-05	0.00119	0.000347318	0.000151399	-2.313e-05	-0.00135	-0.000898124	0.000337328	-0.000528766	-4.987e-06	-0.000192898	0.00129	0.00099331	0.000868697	6.2617e-05	7.3398e-05	0.00105	0.000354573	-0.000574033	0.000527114	-0.000373928	0.000131812	0.000105245	0.000687995	0.00133	0.00118	6.236e-05	0.000429659	0.00109	0.0012	0.000982794	0.001	-0.000573231	0.0015	0.000440863	0.000493134	-0.000961077	-3.1672e-05	0.00107	-0.000303493	-0.00171	0.000463418
476.206	9.6859e-05	-0.000355462	8.5673e-05	0.000218418	-0.00124	0.000798934	0.000124338	0.000179019	3.8592e-05	0.000348704	-0.000709135	0.0008302	-0.00141	-0.000752391	-0.00124	0.000835342	-0.00034399	-0.00111	8.9296e-05	2.696e-06	0.000592359	-0.000741798	0.000368755	-0.000854132	-0.000331705	-0.000909407	-0.000291984	-0.00122	0.000428371	0.000932753	0.000402624	-0.000829205	0.000844636	-0.000254115	0.00149	-0.000201966	-4.831e-06	-0.000193134	-3.244e-05	-0.00102	0.000236139	0.000526431	-0.000272835	-0.00084485	0.00192	-0.000765147	-0.000387797	-0.000110334	0.00145
476.793	-0.000326557	-0.000431831	0.000134449	0.000398637	-0.00151	-0.000565714	-0.00106	-0.000205022	0.000205833	0.000587662	-0.000663416	-0.000494537	-0.00164	0.000736296	-0.000100114	-0.000145813	0.00072565	0.00105	-0.000628874	-0.00128	-0.000230647	0.000413324	0.000966755	-5.4224e-05	-0.000710319	-0.000163039	-0.000657211	0.00122	0.00142	0.000793301	-0.000107296	-0.001	0.000167778	0.000426574	0.000497038	-0.000155744	-0.000615392	-0.000823322	0.000253432	-0.000740846	0.000409343	0.000900382	0.000116236	-3.0553e-05	-0.000143571	-0.00175	-0.000506896	0.000291149	0.0015
477.381	7.3286e-05	-0.000336433	2.109e-05	-0.000441797	0.000323983	0.000617963	0.000208726	-0.000821234	0.000954446	0.000436364	0.000487891	-3.8427e-05	-0.00119	-0.00058862	0.000673368	4.7459e-05	0.00171	0.000518307	-0.00153	0.000532297	-0.000643412	0.000330508	0.0011	0.00125	-0.000777523	-6.95e-05	0.000331721	0.00161	0.000862197	-0.000604865	-0.000297799	0.000246385	-0.000628652	0.000698834	-0.00132	0.00222	-0.00013734	-0.000290691	8.0217e-05	0.000622709	0.000865792	0.000703889	0.000687838	-0.00168	-0.000909294	0.000530862	-0.000342909	-0.000177532	0.000329283
477.968	-0.000559458	-7.5081e-05	-0.000943569	0.000996076	0.00157	0.00081767	0.000172174	4.898e-06	-0.00018594	8.9997e-05	-0.000256783	-0.000499988	-0.00176	-0.000381674	0.000842546	0.000121663	0.000776377	0.000101991	-0.000290564	-0.000239544	-0.000221219	-0.000703226	-8.7559e-05	-0.000735403	0.000220445	0.000166101	0.000914825	8.8395e-05	-0.000782972	0.000102668	0.000348663	0.000872823	3.9945e-05	0.000166528	0.000479776	0.00189	-9.2639e-05	0.000920043	0.000317771	0.000820914	-0.000397058	-0.000725788	0.000665129	0.000180736	0.000929674	-0.000693593	0.00111	0.000642986	0.000539429
478.556	-0.000511685	0.000963512	0.00028105	0.000421667	-0.000475019	0.000240892	0.000939831	-0.000375592	-0.000880966	7.1222e-05	5.6901e-05	0.000159106	-0.00151	0.000870774	0.000250911	7.7981e-05	-8.3801e-05	0.00207	0.000473482	0.000271412	0.00126	0.000328078	-0.000560565	-0.00177	9.2341e-05	-0.00153	-0.00068316	-0.000571994	-7.7884e-05	-0.000340194	0.000217473	-0.000243341	0.000517251	0.000449243	0.000318421	-0.000310888	-0.000235448	6.3362e-05	0.000951468	0.000186598	0.00191	-5.5449e-05	-4.3246e-05	0.000446195	9.9067e-05	6.823e-05	0.000637026	0.000505799	-0.000180263
479.143	-0.000396514	0.000514194	0.000488362	-0.000928399	0.000739286	0.000101049	-0.000405969	0.00113	-0.000823835	0.000279187	-0.00040233	5.3472e-05	-0.00133	0.00060049	0.00159	1.8824e-05	0.000123815	-0.000266108	0.000515318	0.000431821	0.00152	0.00070752	-0.000315508	0.000670531	8.2277e-05	-0.000538265	-0.000383847	0.000802798	-0.000261717	-0.000333805	0.000666724	-0.000177711	0.000401777	-0.000187086	-0.000325512	0.000332369	0.000194395	-0.000303451	0.000932689	0.0001518	0.000649007	0.000994107	0.000449887	0.000796184	0.000859491	0.000506885	0.000385932	0.000518841	-0.000137487
479.731	-5.3279e-05	0.000770478	-0.000165913	0.00104	0.000533825	-0.000467279	-0.000253027	6.838e-05	-0.000648213	0.000315084	9.1569e-05	-0.000780588	-0.000444704	-1.6438e-05	0.000362185	-0.000261985	-0.000200956	-0.000540594	0.000420795	-0.000178816	0.000804545	0.000560605	0.000152308	0.000524877	-0.000654755	0.000632753	-2.1254e-05	-0.000581435	-0.00030168	0.00113	0.00026163	0.000224225	-7.6328e-05	-0.00121	-0.000232751	-0.000263112	0.000558397	0.00068554	0.000412252	0.000588981	0.000939071	-2.5222e-05	-0.000472397	0.000490486	0.000639617	0.000873418	0.000540562	-0.000197731	-0.000686032
480.319	7.9742e-05	-0.000769469	-0.00107	-0.00037685	0.000588363	-0.000135889	0.000802129	-0.000372141	-0.00116	0.00035365	0.000417474	0.000680795	0.000197338	-0.000713023	0.000928401	-0.000108864	-0.000859109	0.00121	-0.000390539	0.000442387	0.00177	0.000489967	-0.000693132	0.000558606	-0.00113	-0.000858225	-0.000229071	0.000376306	-0.00045559	0.00042805	-0.000189545	0.000471712	-0.000289469	-0.000279322	2.6352e-05	0.000150951	0.000532865	-0.000676673	0.000470443	0.0013	0.000780744	0.000818594	1.4914e-05	0.000557391	0.000806568	0.000328456	0.000371102	-0.00014837	0.000639533
480.907	0.000266698	-0.00065956	-0.00163	-0.000197276	1.393e-05	7.8542e-05	0.000227392	-0.000444897	-0.000502632	-0.000330907	5.729e-06	0.00121	0.000307356	0.00042049	0.00105	-0.000883152	-0.000358678	0.000432868	-0.000769271	0.000117065	0.00107	0.000176016	0.000523579	0.00095427	0.000692935	-0.000475832	0.000391601	0.000552558	-8.669e-06	-0.00151	-0.000106118	-3.3642e-05	8.0573e-05	0.00132	0.000555004	0.000919221	0.00181	-0.001	-8.5594e-05	0.000396503	0.000747051	0.00072287	0.0014	-6.4086e-05	0.000177753	-0.000919873	0.00131	0.000814626	0.000326314
481.494	-0.000204292	0.000101673	-5.9992e-05	-0.000520373	-0.000757302	0.000347873	-0.000256291	0.00023926	0.00022859	-0.000658456	-0.000140418	0.00179	-0.000131597	-4.4907e-05	-0.000384536	-0.000424513	-0.000285051	0.000185786	-0.000964298	9.0419e-05	-0.000116904	0.000423236	0.000699332	0.000100297	0.000125082	6.8164e-05	0.000317306	0.000384588	-0.000116656	-6.5364e-05	-0.000783001	3.1258e-05	0.000708814	0.000921204	0.00154	0.000878039	0.000461877	-0.000514169	-0.000721428	-1.7371e-05	5.0883e-05	4.985e-05	0.000282029	-0.000894267	0.00189	-0.000761142	0.000540032	0.000136434	0.000289892
482.082	-0.000145173	-9.1327e-05	0.000502554	4.5562e-05	2.5689e-05	0.000798966	0.0001398	-0.000411218	-0.000531817	-0.00113	0.00111	0.00075516	-0.000314843	0.00106	-0.00055548	0.000491329	-0.000138406	0.000207468	-0.00115	0.000987938	-0.000411575	-0.00111	0.00136	0.000509012	-0.00022534	0.000160555	-0.000365722	0.000431758	-0.000395574	0.000136858	-0.000531085	-0.000270247	0.000668398	0.0015	-0.000193961	-0.000653247	5.845e-06	-9.8895e-05	-0.000825487	1.3371e-05	-0.00133	0.000779498	0.000609289	-0.000367154	0.00118	0.000357808	-2.382e-05	0.000486696	-0.000436366
482.67	0.00077403	-0.00079674	-0.000224298	0.000400301	7.555e-05	0.00015611	0.00121	0.000578354	0.000271573	-0.000928743	0.00115	-0.000418427	-0.000159478	0.000295625	0.000791843	0.000239704	-0.00020772	2.8893e-05	-3.3545e-05	0.000756451	-0.000279342	-0.000194505	0.000252775	0.000608403	-0.000834211	0.00018325	-0.000635061	0.000942884	-0.000375245	-0.000199139	0.0006743	0.000631985	0.00105	0.000867256	-0.000250394	0.000196215	0.000391124	0.00020026	-0.000672449	-9.68e-07	0.000384287	-0.000416235	0.000222155	-0.00124	-8.0372e-05	-5.413e-05	-0.000182224	0.000310464	-0.000911894
483.258	0.00077923	-0.000338731	0.000129017	0.000516569	0.000502822	-0.000493838	0.0011	-0.000175041	-9.491e-05	-0.000187432	0.000411812	0.000426624	-0.000462811	-6.758e-06	0.000123941	0.000351958	-7.3419e-05	-0.000690412	0.000133108	0.000657021	-0.000236039	0.000455875	-0.000326544	0.00040555	-0.000581965	-0.000249787	-0.00164	0.000164826	-0.000482278	-0.00029581	-0.000315778	7.8242e-05	0.000193069	-0.000767401	0.000263998	0.000286805	0.000692036	0.00051597	-0.000524558	0.000365644	0.000747905	-0.000100975	-0.000299493	-0.000802178	-0.00108	0.00104	-3.66e-06	7.134e-05	0.000357153
483.846	0.000618555	-0.000347048	-0.000442027	0.000496923	0.000285299	-0.000413469	0.000488593	0.00014245	-0.000172717	-9.9869e-05	0.000876643	0.000250387	-8.955e-05	0.000413182	7.5209e-05	-9.2837e-05	-0.000219394	-0.000419437	-0.000105015	0.000384619	0.000510886	0.000585005	4.0986e-05	0.000550035	-0.000148447	0.000385551	-0.00107	-0.0007263	-0.000322257	0.000908586	0.00128	7.654e-06	0.000591622	-0.000191991	0.000541189	-0.00058186	0.000406012	0.00016797	-0.000530798	0.000480451	-0.000564797	0.000697789	-0.000760831	-0.000463948	0.00063607	0.000659676	0.000315406	0.00066578	0.00041572
484.434	-0.000129677	0.000150234	-0.000411182	-0.000438427	-0.000186407	0.00059745	0.00027027	0.000526362	0.000612923	0.00022575	0.00114	0.000300523	0.000611897	-0.000257816	0.000961814	-0.000100129	-0.000132444	9.1188e-05	-0.000525893	0.000295915	4.2623e-05	-0.000321377	0.00102	0.000234842	0.000257076	-8.2978e-05	2.596e-06	-0.0006102	-0.000143147	-0.000287987	0.000905783	0.00043703	-0.000255231	-8.7749e-05	-0.000629863	0.000880314	-0.000543648	0.000837761	-0.000387199	-2.8338e-05	-0.000123317	0.000995751	0.00071176	-6.0409e-05	0.00126	-3.3152e-05	0.00066646	0.000381556	0.000637988
485.022	-0.00023322	-0.000157481	0.000828021	-0.000576532	-0.000244722	-0.000276963	-0.000182478	-7.9799e-05	0.000168618	0.000266097	-0.000711886	0.000241055	6.2077e-05	0.000430742	0.000317866	-0.000470833	0.000506841	-2.6237e-05	-0.000484939	0.000251074	-0.00126	-0.000318721	0.00042458	-3.2897e-05	0.000647572	-0.000340628	1.4041e-05	-0.000852668	-0.000131466	-0.000419234	0.000560225	-3.8957e-05	0.000355894	-0.000916811	-0.000693073	-0.000260832	0.000827074	0.000754054	-0.000225713	3.8839e-05	0.000597099	0.000224584	0.000148677	0.000137959	0.00131	-0.000502443	-3.894e-06	0.000282566	0.000807115
485.61	-0.000337335	-0.000801217	0.000345447	-0.000159589	0.000800829	0.00015249	0.000297487	-0.000169347	-0.000435857	0.000120093	-0.000407182	0.000182938	0.000558612	0.000780243	-0.000219193	-0.000393357	1.185e-06	-0.000494166	0.000696299	0.000543255	-0.000141428	-0.000766006	6.9312e-05	0.000226808	0.000574549	-0.00063823	-0.000575663	-0.000337259	9.813e-06	-4.2974e-05	0.000145621	-0.00061349	-0.000108242	-4.5458e-05	0.000133746	4.88e-05	0.000631765	0.000804173	0.00028816	0.00099041	0.000429117	-0.000708638	0.000260412	-0.000299219	0.000154296	-0.000105455	0.000164918	-0.000267281	0.000805082
486.198	-0.00111	-0.000251255	-0.000267552	0.000625047	0.000110658	0.000353568	0.000105694	-1.0734e-05	6.1484e-05	0.000378295	-0.000172771	0.00055477	-4.6064e-05	4.878e-06	-0.000211262	-0.000132662	0.00020654	-0.000387264	0.000210449	0.000413657	-9.3025e-05	-0.000175756	0.000352313	0.000191269	6.978e-05	-0.000370078	-0.000602685	-0.000190528	-2.8629e-05	-0.000217905	0.000803263	-7.0449e-05	0.000644645	0.000118725	0.000790504	0.00101	-0.000122214	-0.000346087	0.000350191	-0.000227236	0.000594428	-0.000640849	0.000191887	-0.000159115	6.0713e-05	-0.000501165	0.00037794	6.4477e-05	0.000660688
486.786	-0.000541113	8.6453e-05	5.8447e-05	0.000741265	0.000316611	0.00030422	-4.0641e-05	-0.000298683	0.000395986	0.000499155	-0.000760182	6.4745e-05	-0.00031582	4.0074e-05	-0.000254401	-0.00028589	-0.000823072	-0.000656302	-0.000364677	-0.000684828	-0.000458915	-5.5816e-05	0.000325611	-4.9227e-05	0.000250536	-0.000194738	-0.000809697	5.9372e-05	-0.000272549	-0.000307071	-8.319e-05	-0.000105801	0.000963443	5.6141e-05	0.000130005	0.000188661	0.00031254	-0.000568262	-8.3029e-05	-0.000503594	-0.000167886	0.000450687	5.1393e-05	0.000190114	0.00105	9.2763e-05	0.000334093	0.000199811	-0.000384428
487.375	0.000242884	0.000364188	-0.000175997	-0.000309383	-0.000287791	0.000123623	-0.000470626	-0.000229781	-0.000240536	0.000462871	-0.000312236	0.000417778	-0.000680329	-5.0024e-05	-0.000368199	-0.000681421	-0.000552652	-0.000564639	-0.00018904	-0.000355976	-9.4606e-05	-0.0006214	-8.4373e-05	0.000326178	-8.75e-05	4.7374e-05	-0.00132	5.385e-06	-0.000315383	-9.0839e-05	-0.000717049	-0.000187249	0.000909729	-0.000337959	8.2745e-05	-0.000434515	-0.000258197	-0.000102258	-8.9296e-05	-0.000101202	0.000433264	0.000466087	0.000439061	0.000134928	0.00105	0.000496607	8.9783e-05	-0.000785557	-0.000176736
487.963	0.000334563	0.000152154	-0.000173744	-0.000792702	0.000304257	-0.000487784	-0.000293042	-0.000587925	-0.000371114	0.000337706	0.000426955	-0.00027246	-0.000174016	-0.000106879	-0.000161507	-0.000475746	2.7563e-05	8.3133e-05	-0.000115573	-2.0812e-05	-0.000211863	-0.000105102	-0.000645739	6.39e-06	-0.000287942	-2.341e-05	-0.000286424	-0.000190809	-0.000131217	-0.000468377	-0.00024451	-0.000575546	0.00055653	-0.000564223	-1.437e-05	0.000163377	-1.5039e-05	-0.000390707	-0.000466982	-6.8844e-05	-0.00043201	-0.000154207	0.000240441	-0.000729113	0.000252559	0.000165935	0.000388735	-0.000262483	0.000117316
488.551	5.5907e-05	0.000211381	-0.000421661	-0.000323572	0.000968639	-0.000599651	0.00024598	-0.000415428	-2.1603e-05	-0.000782413	-4.831e-05	-0.000415942	0.000129592	-0.000119815	5.671e-06	-0.000123049	-6.0568e-05	0.000192312	-0.000305567	-0.000220882	-0.000474077	0.000169345	-0.00027986	0.000652675	0.000287435	-4.4183e-05	-0.000336568	-0.000231529	-0.000749016	-0.000380481	-8.2812e-05	-0.00010784	0.000289283	-0.000236299	0.000155325	3.8488e-05	0.000271225	-0.000714382	-0.000428613	5.2394e-05	-0.000544007	0.000647884	0.000543081	0.000296991	4.5892e-05	-0.000189409	0.000379971	0.000630267	-0.000354413
489.14	0.000132911	-0.000254586	-3.8002e-05	0.000460229	0.000891062	-0.00025393	-2.7302e-05	0.000175853	-0.000382922	0.000124102	4.4035e-05	-0.000167036	0.000194792	0.000196021	0.000506926	0.000527935	-0.0012	-0.0004495	-0.000248937	-0.000251337	0.000812653	-6.7038e-05	0.000184937	-0.000111059	-5.4388e-05	0.000116088	-0.000761572	8.1278e-05	-0.000606366	-0.000473498	-0.000293233	-0.000475401	-0.000445668	-0.000716582	-0.000151054	-0.000522353	-4.7027e-05	-0.000381862	0.000203829	-0.000241025	-0.000609532	0.000485056	0.000496182	-9.8602e-05	3.3289e-05	-0.000463164	0.000125521	0.000608359	0.000552231
489.728	0.000176223	0.000381882	0.000294735	0.000420509	-2.8228e-05	0.000225295	-0.00085967	0.000750713	8.489e-05	0.000514087	6.9379e-05	0.000492196	0.000300583	0.000664821	0.00043798	-0.00016112	-0.000453748	-0.000867374	-0.000802583	-0.000242177	0.000718647	0.000132041	0.000196395	-0.000330763	-0.00022563	9.9275e-05	-0.000724349	6.2931e-05	-0.000108009	-0.000595887	4.6195e-05	-0.000833644	-0.000645362	9.9033e-05	-0.000514854	-0.000729017	0.000261385	-0.000440035	0.000413466	-0.000464476	-0.00071194	-0.000152658	0.000260962	-3.8283e-05	-0.000117612	0.000541216	0.000119889	0.000661248	-0.000152449
490.316	0.00022643	0.000226455	0.000480396	4.366e-06	-6.1417e-05	0.000134918	-0.000799766	-0.000164988	-0.000374248	0.000525542	-2.2556e-05	0.000218294	0.000221314	-2.2634e-05	-3.9125e-05	4.2705e-05	4.8601e-05	-0.000624057	-0.000693785	4.6205e-05	0.000186571	0.00015639	-0.00018079	-0.000316633	-1.8408e-05	9.1308e-05	-0.000270597	-0.000611293	-0.000328567	-0.000594872	0.000279927	-0.000622678	-0.000482666	-0.00045565	-0.00108	-0.000658342	-0.000139315	-0.000935084	-0.0001075	-0.000283487	-0.000234192	0.000361054	0.000326946	4.7114e-05	-0.000462124	0.000124466	0.000311928	-0.000357356	0.00012631
490.905	0.000103395	4.7788e-05	-0.000144191	-5.0553e-05	-7.8257e-05	-0.000119733	0.000384746	-0.00019753	-5.0463e-05	1.6041e-05	-0.000317072	-0.000583781	0.000311137	-0.000534969	-0.000218852	-0.000201337	9.0255e-05	-1.0043e-05	-0.0002567	-2.0625e-05	-7.1515e-05	8.5009e-05	-5.6657e-05	8.492e-05	-3.0991e-05	-1.0887e-05	-0.000399759	-0.000903083	7.5414e-05	-0.000440265	5.7789e-05	4.145e-06	-0.000872025	-0.000670448	-0.00096585	0.000145208	-0.000335804	-0.00127	-0.000308846	-0.000136706	-5.3268e-05	-0.000263445	-0.000189369	0.000293719	8.7115e-05	0.000403794	-1.8345e-05	-7.4714e-05	0.000390876
491.493	-4.163e-06	0.000135643	-0.000604172	0.000252855	-1.6991e-05	-0.000516985	0.000356646	-0.000126163	0.000360603	9.558e-05	-0.000418774	-0.00024752	0.000309193	6.2754e-05	-0.000217761	-0.000476088	0.000496357	-0.000127701	-0.000499346	-0.000145715	-0.000184354	0.000238987	4.2487e-05	6.9485e-05	-3.4939e-05	-0.000191678	-0.0005508	-0.000659094	-0.000521209	-0.00115	5.5308e-05	-0.000657284	-0.000200255	-0.000522445	-0.000934479	6.691e-06	-9.4331e-05	-0.000493839	-0.000681065	-0.000412938	-0.000504526	-0.000381939	0.000301443	-0.000581916	0.000218798	0.000354777	-0.000356648	0.000210615	0.0002775
492.082	0.000182358	-0.000355172	8.6495e-05	-0.000518823	1.6625e-05	5.8689e-05	4.104e-05	-4.58e-05	0.000114385	8.9328e-05	-0.000459785	0.000146269	0.00044431	-0.000209254	0.000438232	-0.000375806	-0.000302191	0.000235276	-0.000407611	4.6937e-05	0.000164282	7.249e-05	0.000358569	-0.000235641	-0.000400545	-0.000246938	-0.000255336	-0.000576178	-0.00145	-0.00101	-0.000620631	-6.7687e-05	-0.000259839	-0.000744631	-0.000494461	-0.000356817	-0.000108695	-0.000482838	-0.000344328	0.00037324	-0.000384363	-0.000242335	4.0709e-05	-0.0008749	-3.3221e-05	-0.000139132	0.00022835	0.000105385	-7.319e-05
492.67	-0.000331225	-0.000225196	4.7983e-05	-0.000409539	0.000152327	0.000210715	-4.7001e-05	0.000394306	0.000226497	0.00012639	0.000228619	-7.3278e-05	0.000177856	-0.000505241	0.000809218	-0.00065784	-0.000609266	-0.000170449	-0.000102501	-0.000176452	0.000446931	-0.000103075	1.2244e-05	0.00010736	-0.000804559	-0.000180356	-0.000219142	-0.000437371	-0.000788032	-0.000885811	-0.000805924	-0.000713837	-0.00105	-0.000850416	-0.000274845	-0.000729029	-0.000679157	-0.000750429	-0.000824321	-0.000151374	-0.000283945	-0.000380348	-8.8094e-05	-0.00043517	-0.000212418	-0.00074218	0.000132756	-0.000149238	1.2478e-05
493.259	-0.000304746	-0.000276802	-0.000112333	-0.000177129	-0.0002848	-8.1826e-05	-0.00021064	-0.000224361	0.000103037	0.000298644	0.000295269	-0.000367219	0.000417657	-0.000441826	-0.000120793	-0.000592336	-6.258e-06	-0.000116087	-0.000302086	0.000184016	0.000330873	0.000288438	-0.000288853	0.000326803	4.3208e-05	-0.000119909	-0.000172846	-0.000359663	-0.000706233	-0.00108	-0.000634677	-0.00108	-0.00105	-0.000892097	-0.00067353	-0.00118	-0.000758043	-0.000341701	-0.00135	-0.000490461	3.9125e-05	-0.000551608	-0.00055636	-0.000472813	-0.000249276	4.873e-05	-0.000563306	-0.000276461	-0.000112349
493.848	-0.000536702	-6.7388e-05	0.000261958	-0.000157893	3.6897e-05	0.000102736	-0.000520311	6.0786e-05	-0.000257982	-0.000146163	6.362e-06	0.000274842	1.0578e-05	-0.000260856	-0.000247765	-0.000360797	0.000138445	-0.000345709	-0.000418675	-0.000208658	-0.000236018	-0.000505393	0.000342877	0.000147434	-0.000113349	-0.000187095	-0.000281881	-0.000235771	-0.000318151	-0.00087391	-0.000548098	-0.000955774	-0.00080057	-0.000491564	-0.000623107	-0.00134	-0.00078419	-0.000456896	-0.000997119	-0.000731877	-0.000253729	-0.000349853	-7.6135e-05	-0.00101	-0.000167425	5.9451e-05	-0.000558285	-2.84e-07	-0.000156406
494.436	-0.000196168	0.000182305	8.245e-06	-0.000529535	0.000483653	-3.9272e-05	-0.000591591	0.000157104	-8.573e-05	-6.3246e-05	0.000200633	-0.00021712	-0.000190394	0.000132416	-4.8477e-05	-0.000571629	3.5561e-05	-0.000366594	-0.000125209	-0.000426519	7.2239e-05	-0.000262881	3.1355e-05	0.000122863	-4.3917e-05	9.4005e-05	-0.000597379	-0.000570662	-0.000460248	-0.000989143	-0.000274474	-0.001	-0.00077166	-0.000632013	-0.000907073	-0.000841163	-0.000664056	-0.000905976	-0.000643709	-0.00066569	-0.000751801	-0.000862108	-0.000557015	-0.00106	-0.000446171	-0.00025586	-0.000437397	-0.000401514	-0.000556864
495.025	-0.000229201	-8.8057e-05	-0.000219884	0.000132153	-7.8117e-05	-0.000270532	-0.000562434	-0.000292931	0.000256799	6.8019e-05	0.000166219	-0.000307885	0.000228572	0.000268636	0.000287153	-0.000269827	0.000107722	-2.0111e-05	-0.000195017	-0.000245995	1.4284e-05	-3.3838e-05	-6.7392e-05	0.00017361	-0.000150371	-0.000229609	-0.000185513	-0.00115	-0.000881117	-0.0013	-0.00064764	-0.000781124	-0.000912393	-0.000700884	-0.000457994	-0.000171658	-0.000865502	-0.000792624	-0.00108	-0.00112	-0.000954416	-0.000413641	-0.000894101	-0.000749377	-0.00031973	-0.000709692	-0.000542499	-0.000823063	-0.00101
495.614	-0.00058771	0.00021544	3.7698e-05	0.000223384	3.1829e-05	-5.9313e-05	-8.731e-05	-0.000173891	0.000149598	3.6125e-05	9.1289e-05	-0.000503708	0.000186349	-7.7099e-05	0.00027294	-0.000357167	0.000390983	-0.000108194	-3.077e-06	3.836e-05	-3.3637e-05	0.000149461	8.2173e-05	-0.000259716	-0.000327837	-0.000502353	-0.000485507	-0.0013	-0.000981998	-0.00124	-0.00101	-0.00105	-0.00112	-0.00106	-0.000722126	-0.00105	-0.00115	-0.000888532	-0.0011	-0.00104	-0.00123	-0.000988146	-0.000874122	-0.000924422	-0.00012791	-0.000816426	-0.000962095	-0.00115	-0.00074059
496.203	-0.000113106	5.2611e-05	-0.0001238	-4.4607e-05	-3.7718e-05	-3.432e-06	-0.000538905	-0.00047727	-1.885e-06	-0.000296012	-0.000140983	-0.000147321	0.000217945	5.7401e-05	0.000165536	-0.000493708	8.4028e-05	-0.000169792	-0.000326502	-2.913e-06	0.000144901	0.000293828	-0.000181039	2.9356e-05	-0.000446804	-0.000282157	-0.00111	-0.000947784	-0.00101	-0.00142	-0.00143	-0.00136	-0.00135	-0.00111	-0.00115	-0.00112	-0.00115	-0.000968153	-0.00145	-0.000835256	-0.000994639	-0.00114	-0.000943532	-0.000932477	-0.000691858	-0.00131	-0.00094342	-0.000756476	-0.000748561
496.792	4.0045e-05	-0.000440415	-0.000212556	-0.000117682	-1.2067e-05	9.4041e-05	-0.000596064	-0.000608561	-0.000146013	-0.000308458	-4.5233e-05	0.000226135	-0.000240753	8.1204e-05	-0.000194621	-0.000225688	-0.000433257	0.000141645	-0.000384789	-0.000237726	-0.000119459	0.000175136	-6.911e-06	-4.5354e-05	-0.000449515	-0.000112766	-0.000469878	-0.00117	-0.000576515	-0.0012	-0.00123	-0.00182	-0.000968784	-0.00105	-0.00136	-0.00118	-0.00112	-0.00133	-0.00169	-0.00112	-0.00147	-0.00105	-0.00118	-0.00126	-0.00126	-0.00107	-0.000830771	-0.000879366	-0.000533669
497.38	0.00014983	-0.000142989	-0.000640753	-0.000609749	0.000276187	-0.000111244	-0.000394952	-0.000301946	-0.000122364	-5.8999e-05	-0.000134673	-5.9333e-05	-0.000400268	-0.000365437	-0.00019631	-0.000348123	-0.00014447	2.313e-05	-0.000203444	-0.000219932	-0.000344723	-0.000196801	0.000232219	0.000159304	-0.000518291	-0.000287068	-0.000403826	-0.00104	-0.00105	-0.00125	-0.00105	-0.00177	-0.00111	-0.00114	-0.00162	-0.00141	-0.00115	-0.00155	-0.00172	-0.00153	-0.00161	-0.00125	-0.00144	-0.00135	-0.00158	-0.00155	-0.000664589	-0.00147	-0.000909065
497.969	1.2135e-05	0.000136143	-0.000236397	-0.000426288	-0.000290114	-0.000177123	-0.000265878	-0.000235105	-0.000232732	0.000105534	-6.8569e-05	-5.0825e-05	-0.000301116	-0.000132373	-2.318e-05	-3.9391e-05	5.0528e-05	0.000391515	-0.000164448	-0.000233349	-0.000416592	0.000197823	0.00022922	-0.000154319	-0.000171842	-0.000214107	-0.000621929	-0.00088952	-0.00154	-0.00115	-0.00112	-0.00166	-0.00132	-0.00161	-0.00186	-0.00158	-0.00141	-0.00168	-0.00183	-0.00193	-0.0013	-0.00124	-0.00113	-0.00157	-0.00164	-0.00131	-0.00124	-0.00114	-0.00139
498.558	-0.000410844	-0.000359171	-0.000172057	5.7884e-05	-0.000623514	-0.000273328	-0.00027386	-7.3462e-05	-5.356e-05	0.000212936	0.000142686	-0.000433283	-0.000144491	9.183e-05	-0.000108741	-0.000167492	-4.9399e-05	5.4047e-05	-0.000264602	-0.000156383	-0.000358823	-0.000199886	0.000336127	-7.8612e-05	-7.5519e-05	-0.000352181	-0.000545659	-0.00109	-0.0015	-0.0014	-0.00167	-0.00154	-0.00157	-0.00163	-0.00207	-0.00166	-0.00167	-0.00182	-0.00191	-0.00197	-0.00168	-0.00149	-0.00127	-0.00168	-0.00181	-0.00144	-0.00176	-0.00126	-0.00146
499.147	-0.000394521	-0.00045456	0.000166943	0.000346169	-0.000360989	0.000236473	1.3759e-05	0.000266337	0.000173212	-0.000125188	-0.000285585	-0.000280275	-0.000165198	-0.00027227	3.0184e-05	-0.000147749	9.5252e-05	7.9131e-05	-0.00015649	-0.000390204	-0.000194795	-0.000468218	0.000112127	-0.000144184	-0.000100952	-0.000588897	-0.000951064	-0.00122	-0.0014	-0.00147	-0.00189	-0.00167	-0.0015	-0.00165	-0.00232	-0.00168	-0.00186	-0.00167	-0.00186	-0.00202	-0.00199	-0.00191	-0.00192	-0.0018	-0.00165	-0.00231	-0.00174	-0.00136	-0.00168
499.737	3.2648e-05	-0.000139188	-7.4916e-05	-9.247e-06	-0.000143414	0.000326457	0.000179702	-0.00010998	8.34e-06	-3.7246e-05	-0.00020216	-6.4092e-05	-0.000132828	-0.000439427	-0.000336835	-0.000399419	9.536e-05	-0.000128992	3.4461e-05	-0.000422792	-6.5829e-05	-0.000366843	0.000346311	-0.000525085	-0.000597585	-0.000860316	-0.000821358	-0.00133	-0.0013	-0.00202	-0.00183	-0.00229	-0.00178	-0.00206	-0.00248	-0.00234	-0.00214	-0.0022	-0.00204	-0.00229	-0.00224	-0.00242	-0.00224	-0.00202	-0.00208	-0.00236	-0.00184	-0.00171	-0.0021
500.326	-7.262e-05	3.4523e-05	-0.00027572	-0.000226797	1.0384e-05	0.000141146	-0.00022643	-0.000297814	0.00012749	-0.000206007	-0.000288691	-0.000407449	-3.131e-05	-0.000376749	-0.000375613	-0.000573628	-5.6994e-05	-0.000238323	-6.9935e-05	-0.000458187	-0.000145243	-0.000116334	0.000331838	-0.000627398	-0.0004117	-0.000893079	-0.000968132	-0.0013	-0.00166	-0.00195	-0.0022	-0.00225	-0.00223	-0.00219	-0.00276	-0.00274	-0.0022	-0.00241	-0.00264	-0.00237	-0.00265	-0.00256	-0.00248	-0.0024	-0.00234	-0.00238	-0.00202	-0.00215	-0.00226
500.915	6.402e-06	-4.319e-06	-0.000438613	-0.000142314	-0.000212326	-0.000104312	-1.2493e-05	-0.000369567	0.000237343	-0.000490801	-0.000263882	-0.000409439	-9.116e-05	-0.00025379	9.5723e-05	-0.000538619	0.000172448	-0.000197134	-0.000182695	0.000105378	-0.00029115	-0.000272523	-0.000375443	0.000120094	-0.000532618	-0.000613055	-0.00116	-0.00144	-0.00228	-0.00177	-0.00222	-0.00238	-0.00218	-0.00237	-0.00276	-0.00259	-0.00214	-0.00259	-0.00267	-0.00265	-0.00298	-0.00266	-0.00258	-0.00269	-0.00258	-0.00268	-0.00209	-0.00258	-0.00245
501.504	-0.000208459	-0.000318652	-0.000184237	-0.000172939	-0.000332224	-0.00012332	-0.000107345	-0.000107161	0.00021245	-0.000151771	-5.086e-05	0.00018554	-0.00034996	-0.000299599	6.2907e-05	-0.000274599	0.000147108	7.7712e-05	-0.000312328	-0.000142805	-0.000105818	-0.000547486	0.000150133	0.000162803	-0.000575981	-0.000341577	-0.00122	-0.00153	-0.00226	-0.00233	-0.00236	-0.00268	-0.00253	-0.00282	-0.00305	-0.00263	-0.00292	-0.00278	-0.00265	-0.00299	-0.00321	-0.00272	-0.00288	-0.00272	-0.003	-0.0031	-0.00243	-0.00263	-0.00261
502.093	-0.000326773	-0.000134616	-0.000378969	-0.000311825	-0.000239656	-6.7403e-05	-0.000196357	4.7e-08	0.000121197	-5.701e-06	-0.000471481	-0.00015048	-0.000264826	-0.000120381	-0.000177595	-0.00041919	-0.000110887	0.000255781	-0.000448346	-0.000207291	1.918e-05	-0.000140709	0.000177457	-0.000171767	-0.000320957	-0.000560619	-0.00105	-0.00167	-0.00193	-0.00241	-0.0026	-0.00292	-0.00258	-0.00294	-0.00316	-0.00293	-0.00346	-0.00323	-0.0032	-0.00327	-0.00358	-0.00299	-0.00344	-0.00322	-0.00297	-0.00293	-0.00308	-0.00298	-0.00292
502.682	-0.000324981	-0.000166656	-0.000511869	-0.000218996	-0.00013262	-0.000200905	-0.000214544	0.000127758	2.7716e-05	-0.00029069	5.975e-05	-0.000454925	-2.7674e-05	-4.8375e-05	-0.000333859	-0.000634046	3.4047e-05	-0.000148088	-0.000397882	0.000108252	-0.000115204	-7.2574e-05	-0.000438316	-9.363e-06	-0.000506658	-0.000603201	-0.00115	-0.00192	-0.00222	-0.00268	-0.00314	-0.00319	-0.0027	-0.00317	-0.0033	-0.00354	-0.0034	-0.00353	-0.00341	-0.00345	-0.00388	-0.00348	-0.00354	-0.00359	-0.00355	-0.00337	-0.00349	-0.00336	-0.00348
503.272	-0.000201789	-0.000104505	-0.000200676	-0.000135899	-4.8805e-05	5.685e-05	0.000132292	-0.000201838	6.7845e-05	-0.000277421	2.7645e-05	-0.000266978	-0.000482365	-0.000395925	-0.000223553	-0.000585865	-0.000188557	-0.000341276	-8.9637e-05	-2.7273e-05	-0.000172396	-0.000346005	-0.000347535	-0.000201539	-0.000525328	-0.000798262	-0.00121	-0.00225	-0.00241	-0.00305	-0.00319	-0.00347	-0.00311	-0.00383	-0.00393	-0.00356	-0.00388	-0.00377	-0.0039	-0.00394	-0.00405	-0.00372	-0.00363	-0.00401	-0.00383	-0.00364	-0.00369	-0.00379	-0.00377
503.861	-0.000128626	-0.000125276	-0.000240851	-0.000305414	-0.000320447	-1.7758e-05	-9.5637e-05	-0.000208991	-9.2223e-05	-0.00028158	2.4207e-05	-0.000350638	-0.000197943	-0.000418454	-9.5197e-05	2.8222e-05	-0.000177162	-0.000286596	-9.3976e-05	-0.000182102	-0.000380705	-0.000114635	-0.000235843	-0.000407479	-0.000640232	-0.000648934	-0.00153	-0.00237	-0.00255	-0.00315	-0.00313	-0.00374	-0.00359	-0.00395	-0.00429	-0.00404	-0.00429	-0.00431	-0.00424	-0.00425	-0.00443	-0.00394	-0.00403	-0.00421	-0.00427	-0.00402	-0.00429	-0.00394	-0.00416
504.45	-0.000438163	-0.000299136	-0.000256599	-0.000339436	-9.9646e-05	-5.2606e-05	-0.000433263	-0.000181927	-0.000320026	-6.8333e-05	-0.000167211	-0.000501681	2.105e-06	-0.000117312	-0.000215264	-7.342e-05	-0.000163123	-0.00015352	-0.000187694	-0.000338973	-0.000255969	-3.2313e-05	3.3176e-05	-0.000358138	-0.000630775	-0.00121	-0.00178	-0.00244	-0.00303	-0.00346	-0.00368	-0.00392	-0.00436	-0.00461	-0.00466	-0.00462	-0.00456	-0.00494	-0.00463	-0.00456	-0.00477	-0.00459	-0.00455	-0.00435	-0.00477	-0.00449	-0.00458	-0.00429	-0.00445
505.04	-0.000373317	-0.00035059	-0.000113331	-0.000449295	-0.000283905	5.4849e-05	-0.00011196	-0.000298875	-0.000402442	0.000315559	-0.000339227	-0.000637081	-8.0316e-05	-0.000112413	-0.000453071	-9.3326e-05	-8.3388e-05	-0.000105896	-8.5515e-05	-0.000446741	-0.000159934	-0.000104519	-0.000288475	-0.000282458	-0.000361843	-0.00117	-0.00204	-0.00249	-0.00315	-0.00399	-0.00402	-0.00441	-0.00457	-0.00492	-0.00528	-0.00498	-0.00498	-0.00533	-0.00522	-0.00517	-0.00524	-0.00498	-0.00525	-0.00496	-0.00504	-0.005	-0.00501	-0.00478	-0.00494
505.629	-0.000369812	-0.000211164	-3.0613e-05	-0.000446594	-0.00039104	-0.000102699	-3.2567e-05	-0.000378372	-0.000342245	5.0219e-05	-0.000355747	-0.0003362	-0.000512249	-7.4509e-05	-6.923e-06	-0.000165334	-0.000431003	-0.000140967	-0.000507756	-0.000356031	-0.000210629	-6.6132e-05	-0.000310048	-9.9677e-05	-0.000414692	-0.00106	-0.00209	-0.00282	-0.00356	-0.00421	-0.00466	-0.00482	-0.00496	-0.00489	-0.00542	-0.00525	-0.00554	-0.00554	-0.00545	-0.00572	-0.00546	-0.00549	-0.00554	-0.00589	-0.00536	-0.00551	-0.00567	-0.00536	-0.00547
506.219	-0.000450305	-0.000314053	-0.000342795	-0.000302591	-0.000306827	-0.000229035	-0.000166698	-0.00038287	-9.5701e-05	-0.000251009	-0.000129323	-0.000503321	-0.000440895	-0.000109559	0.000136858	-0.000322874	-0.000208651	-0.000285503	-0.000448942	-0.000471838	-0.000367623	-0.000300222	-0.000116101	-0.000372011	-0.000674383	-0.00117	-0.00235	-0.00299	-0.00389	-0.0044	-0.00487	-0.00528	-0.00535	-0.00549	-0.0057	-0.00565	-0.00613	-0.00615	-0.00606	-0.00616	-0.0061	-0.00622	-0.00612	-0.00659	-0.00586	-0.00593	-0.00592	-0.00606	-0.0059
506.808	-0.000358035	-4.5036e-05	-0.000306689	-0.000450348	-0.000320278	-0.000172851	-0.000172396	-0.000447264	-0.000239835	-0.000451894	-5.7675e-05	-0.000418918	-0.00052209	0.000107913	-0.000115302	-0.000457804	-0.000377269	-0.000313136	-0.000236442	-0.000302208	-0.000386664	-0.000498476	-0.000112132	-0.000379468	-0.000421339	-0.00119	-0.00269	-0.00307	-0.00404	-0.00478	-0.00502	-0.00553	-0.0059	-0.00593	-0.00617	-0.00636	-0.00638	-0.00645	-0.0065	-0.00671	-0.00682	-0.00668	-0.00684	-0.0068	-0.00659	-0.00641	-0.00647	-0.00631	-0.00637
507.398	-0.000356477	1.9275e-05	-0.000209818	-0.000467185	-0.000156693	-0.000279759	-0.000260895	-0.000369236	-0.000232512	-0.000269534	-0.000296355	-0.000361249	-0.000461224	-0.000118583	-0.000164719	-0.000526966	-0.000440484	-0.000288155	-0.000309556	-0.000253411	-0.000177846	-0.000635952	-0.000522611	-0.000201958	-0.000738988	-0.00143	-0.00246	-0.00338	-0.00432	-0.00515	-0.0058	-0.006	-0.00638	-0.00648	-0.00672	-0.0068	-0.00685	-0.00729	-0.00696	-0.00704	-0.00715	-0.00709	-0.00717	-0.00702	-0.00723	-0.00698	-0.00707	-0.00685	-0.00714
507.988	-0.000519655	-0.000355427	-0.000547317	-0.00048711	-0.000287979	-0.000326077	-6.9876e-05	-0.000233836	-0.000294854	-0.000263998	-0.000288033	-0.000637441	-0.000442328	-0.000363355	-0.000411051	-0.000556146	-0.000337407	-0.000174718	-0.000161471	-0.000280812	-6.3088e-05	-0.000345927	-0.00034309	-0.000241168	-0.000887863	-0.00121	-0.00241	-0.00386	-0.0049	-0.0056	-0.00622	-0.00664	-0.00688	-0.00709	-0.00705	-0.00751	-0.00761	-0.00781	-0.00746	-0.0076	-0.00779	-0.00743	-0.00787	-0.00801	-0.00763	-0.00789	-0.00775	-0.0073	-0.00778
508.577	-0.000340711	-0.000462843	-0.000771068	-0.000318831	-0.000182399	-0.00039707	-0.000237013	-0.00024223	-0.000400706	-0.000519502	-0.000195502	-0.000507614	-0.000397009	-0.000345161	-0.00034801	-0.000276682	-0.000258926	-0.000396675	-3.9306e-05	-0.000231134	-0.000271184	-8.9237e-05	-0.000519414	-0.000424329	-0.00101	-0.00129	-0.00278	-0.00409	-0.00503	-0.00594	-0.00647	-0.00702	-0.00744	-0.0074	-0.00759	-0.00792	-0.00802	-0.00814	-0.00817	-0.00821	-0.00862	-0.00792	-0.00865	-0.00837	-0.00821	-0.00849	-0.00827	-0.0079	-0.00829
509.167	-0.000104717	-0.00032015	-0.000441189	-0.00046132	-0.000239114	-0.000412682	-0.000210287	-0.000359202	-0.000623901	-0.000483911	-0.000267818	-0.000317861	-0.000449982	-0.000306197	-0.000158319	-0.000222038	-0.000333854	-0.000456083	-0.000545883	-0.000328803	-0.000214536	-0.000139291	-0.000310258	-0.000308625	-0.00101	-0.00154	-0.003	-0.00436	-0.00546	-0.00646	-0.00722	-0.00744	-0.00779	-0.00814	-0.00851	-0.00852	-0.00865	-0.00886	-0.009	-0.00904	-0.00912	-0.00877	-0.00906	-0.009	-0.00892	-0.0091	-0.0091	-0.00885	-0.00873
509.757	-0.000239749	-0.000271606	-0.000180397	-0.000439115	-0.000188515	-0.000359395	-0.000465511	-0.000370917	-0.000347912	-0.000471472	-0.000327666	-0.000342009	-0.000293023	-0.000223308	-0.00038324	-0.000433053	-0.000523771	-0.000431269	-0.000579476	-0.000427545	-0.00039536	-0.000387619	-0.000295173	-0.000480957	-0.000843073	-0.00153	-0.00317	-0.00456	-0.00577	-0.00681	-0.00778	-0.00776	-0.00829	-0.00846	-0.00903	-0.00894	-0.00896	-0.00943	-0.00943	-0.00954	-0.00959	-0.00932	-0.0095	-0.00962	-0.00952	-0.00943	-0.00938	-0.00935	-0.00945
510.347	-0.000331467	-0.000353761	-0.000124197	-0.000498771	-0.000206751	-0.000262898	-0.000583372	-0.000349782	-0.000174418	-0.00034502	-0.000346685	-0.000263651	-0.000155431	-7.4976e-05	-0.000472093	-0.000490158	-0.000385958	-0.000301553	-0.000577345	-0.000254394	-0.000337069	-0.000426104	-0.000478656	-0.000565834	-0.000726635	-0.0017	-0.00323	-0.00466	-0.00592	-0.0071	-0.0082	-0.00833	-0.00902	-0.00891	-0.00959	-0.00947	-0.00975	-0.01006	-0.00994	-0.01009	-0.01007	-0.00988	-0.01022	-0.01027	-0.00998	-0.01005	-0.01027	-0.01	-0.01039
510.937	-0.000263939	-0.000389146	-0.0001823	-0.000388755	-0.00020559	-0.000260716	-0.000525461	-0.000263211	-0.000374069	-0.000447	-0.000358797	-0.000230247	-0.000322921	-0.000251166	-0.000462515	-0.000592158	-0.00052547	-1.8703e-05	-0.000418623	-0.000353272	-0.000500623	-0.000328381	-0.000444141	-0.000508349	-0.000716945	-0.00186	-0.00339	-0.00508	-0.00645	-0.00757	-0.00843	-0.00877	-0.00961	-0.00958	-0.01024	-0.00984	-0.01033	-0.01067	-0.01032	-0.01063	-0.01068	-0.01044	-0.01081	-0.01099	-0.01063	-0.01043	-0.0109	-0.01072	-0.01113
511.526	-0.000313014	-0.000311888	-0.00032903	-0.000264223	-0.000247301	-0.000228425	-0.00041605	-0.000227785	-0.000383549	-0.000461637	-0.000605721	-0.000451298	-0.000435848	-0.000209784	-0.000453305	-0.000762229	-0.000317424	-0.000347618	-0.000413498	-0.00055303	-0.000600491	-0.000337967	-0.000408151	-0.000454345	-0.000740567	-0.00182	-0.00358	-0.00534	-0.00669	-0.00786	-0.00872	-0.00948	-0.00988	-0.00999	-0.01039	-0.01053	-0.01097	-0.01089	-0.01081	-0.01113	-0.01121	-0.01118	-0.01111	-0.01127	-0.01103	-0.01125	-0.01126	-0.01125	-0.01131
512.116	-0.000280646	-0.000323651	-0.0004064	-0.000327187	-0.000212569	-0.000215503	-0.000382566	-8.8634e-05	-0.000449344	-0.000317237	-0.000476673	-0.000601182	-0.000591923	-0.000296496	-0.000253906	-0.000598144	-0.000298869	-0.000336596	-0.00045162	-0.000515984	-0.000435235	-0.000378427	-0.000372238	-0.000509927	-0.000841457	-0.00167	-0.00336	-0.00524	-0.007	-0.0082	-0.0091	-0.00973	-0.01026	-0.01058	-0.01106	-0.01108	-0.01121	-0.01139	-0.01143	-0.01164	-0.01161	-0.01133	-0.01162	-0.01213	-0.01171	-0.01179	-0.01208	-0.01191	-0.01199
512.706	-0.000298963	-0.00024905	-0.000361473	-0.000403612	-0.000433584	-0.000223177	-0.000617277	-0.000219937	-0.000377085	-0.000429557	-0.000392573	-0.000432218	-0.000615197	-0.00038407	-0.000172553	-0.000598559	-0.000530212	-0.000465738	-0.00040959	-0.000441058	-0.000279565	-0.00047977	-0.000338413	-0.000578771	-0.00113	-0.00185	-0.00358	-0.00537	-0.00706	-0.00845	-0.0092	-0.00991	-0.01051	-0.01085	-0.01126	-0.01151	-0.01151	-0.01172	-0.01188	-0.01205	-0.01202	-0.0115	-0.01208	-0.01235	-0.01221	-0.01217	-0.01214	-0.01245	-0.01238
513.296	-0.000500935	-0.000102602	-0.00061747	-0.000439098	-0.000523852	-0.000235514	-0.000630755	-0.000447596	-0.000209828	-0.000461245	-0.000479276	-0.000543659	-0.000514628	-0.000525077	-0.000282491	-0.000577936	-0.000556869	-0.000567306	-0.000518851	-0.000530748	-0.000295986	-0.000643579	-0.000281792	-0.00055493	-0.00082179	-0.00189	-0.00365	-0.00555	-0.00702	-0.00852	-0.00942	-0.01	-0.01075	-0.01111	-0.01142	-0.01155	-0.01167	-0.01195	-0.01206	-0.01225	-0.01227	-0.01204	-0.01237	-0.01267	-0.01248	-0.01266	-0.01258	-0.01269	-0.01274
513.886	-0.000520446	-0.00027569	-0.000575165	-0.000559485	-0.000554851	-0.000227199	-0.000447888	-0.000299937	-0.000441898	-0.000628993	-0.000422755	-0.000525819	-0.000486752	-0.000357646	-0.000274222	-0.000626136	-0.00072718	-0.000417873	-0.000730448	-0.000351399	-0.00054739	-0.000689306	-0.000422905	-0.000512402	-0.000879561	-0.00178	-0.00364	-0.0055	-0.00694	-0.00851	-0.00957	-0.01018	-0.01082	-0.01121	-0.01144	-0.01156	-0.01186	-0.01212	-0.01216	-0.01237	-0.01233	-0.01226	-0.01279	-0.01281	-0.01258	-0.01259	-0.01277	-0.01278	-0.0131
514.476	-0.000504227	-0.000388668	-0.000322963	-0.000660784	-0.000618062	-0.000389084	-0.000598825	-0.000465742	-0.000587683	-0.000411007	-0.000364315	-0.000501466	-0.000488101	-0.000196001	-0.000479764	-0.000581132	-0.000713025	-0.000247411	-0.000658706	-0.000390821	-0.000456116	-0.000439366	-0.000316376	-0.00052519	-0.000949664	-0.00196	-0.00366	-0.00526	-0.00694	-0.00868	-0.00958	-0.01035	-0.01079	-0.01122	-0.01149	-0.01154	-0.01188	-0.01217	-0.01231	-0.0124	-0.01247	-0.01235	-0.01277	-0.01277	-0.01278	-0.01268	-0.0129	-0.01293	-0.01325
515.067	-0.000318403	-0.000430527	-0.00038834	-0.000613437	-0.000395106	-0.000430287	-0.000495164	-0.000511413	-0.00048219	-0.000265683	-0.000451087	-0.000487723	-0.000503437	-0.000280068	-0.000558446	-0.000657743	-0.000444027	-0.000466529	-0.000490062	-0.000446852	-0.000276519	-0.000320794	-0.000403281	-0.000355386	-0.00115	-0.00198	-0.00352	-0.00501	-0.00666	-0.00821	-0.0094	-0.01	-0.0107	-0.01096	-0.0115	-0.01139	-0.01161	-0.01192	-0.01226	-0.01216	-0.01245	-0.01231	-0.01255	-0.01262	-0.01264	-0.01272	-0.01284	-0.01291	-0.01321
515.657	-0.000258146	-0.000292846	-0.000421469	-0.000488914	-0.000293891	-0.000351452	-0.000427553	-0.000362879	-0.000336602	-0.000440802	-0.000407219	-0.000546765	-0.00050442	-0.000451705	-0.00035905	-0.000489822	-0.000493336	-0.000361077	-0.000411652	-0.000489122	-0.000288233	-0.000296478	-0.000463784	-0.00031248	-0.000834327	-0.00171	-0.00323	-0.00489	-0.00653	-0.00789	-0.0093	-0.00973	-0.01036	-0.01056	-0.01126	-0.01111	-0.01127	-0.01175	-0.01184	-0.01199	-0.01217	-0.01219	-0.01207	-0.01257	-0.01252	-0.0126	-0.01255	-0.01274	-0.01299
516.247	-0.000285617	-0.000263592	-0.000365449	-0.000481261	-0.00022209	-0.000266285	-0.000395679	-0.00051374	-0.000368678	-0.000420035	-0.000356932	-0.000586287	-0.000381984	-0.000239448	-0.000404959	-0.000475018	-0.000438223	-0.000451581	-0.000541386	-0.000407346	-0.000323457	-0.000422068	-0.000479379	-0.000434427	-0.000594447	-0.00144	-0.00307	-0.00466	-0.00632	-0.00744	-0.00863	-0.0094	-0.00985	-0.01019	-0.01066	-0.01072	-0.01089	-0.0112	-0.01152	-0.01158	-0.01167	-0.01167	-0.01197	-0.01221	-0.01225	-0.01241	-0.01224	-0.01233	-0.01271
516.837	-0.00054408	-0.000346838	-0.00044532	-0.000429945	-0.000467096	-0.000383166	-0.000287359	-0.000546948	-0.000250527	-0.000332686	-0.000375991	-0.000548804	-0.000459878	-0.000215214	-0.000392143	-0.00052053	-0.000522668	-0.000536876	-0.000570525	-0.000388676	-0.000493348	-0.000353832	-0.000539017	-0.00054719	-0.000613272	-0.00123	-0.00278	-0.00436	-0.00589	-0.00715	-0.00807	-0.0086	-0.00933	-0.00969	-0.01011	-0.01016	-0.01055	-0.01061	-0.0109	-0.01106	-0.01111	-0.01112	-0.01149	-0.01171	-0.01174	-0.01177	-0.01204	-0.01197	-0.01226
517.427	-0.000418553	-0.000383605	-0.00048361	-0.000285336	-0.000364288	-0.000253933	-0.000398144	-0.000363217	-0.000647106	-0.000427822	-0.000432075	-0.000368281	-0.000438164	-0.000185031	-0.000512884	-0.000273961	-0.000542175	-0.000640591	-0.00061943	-0.000437715	-0.000339561	-0.00046707	-0.000496943	-0.000398931	-0.000547024	-0.00104	-0.00261	-0.00365	-0.00524	-0.00642	-0.00734	-0.00786	-0.00843	-0.00875	-0.00914	-0.00933	-0.00969	-0.0097	-0.00993	-0.01018	-0.0104	-0.01052	-0.01058	-0.01109	-0.01088	-0.01106	-0.01116	-0.01132	-0.01161
518.018	-0.000197511	-0.000404054	-0.000396793	-0.000411727	-0.00037817	-0.000313735	-0.000486572	-0.000464208	-0.000516524	-0.000456376	-0.000451167	-0.000325108	-0.000350342	-0.000237913	-0.000384362	-0.000369062	-0.00040105	-0.000691391	-0.000607557	-0.000349959	-0.000480121	-0.000387106	-0.000350184	-0.000260494	-0.000525305	-0.000957144	-0.00215	-0.00317	-0.00467	-0.00582	-0.00647	-0.00714	-0.00744	-0.00788	-0.00827	-0.00851	-0.00863	-0.00885	-0.00891	-0.00932	-0.00944	-0.00956	-0.00969	-0.01013	-0.01028	-0.01041	-0.01044	-0.0105	-0.01086
518.608	-0.000391518	-0.00055454	-0.000285422	-0.000415927	-0.000493912	-0.000359344	-0.000338331	-0.000475337	-0.000496062	-0.000288346	-0.00033664	-0.000528417	-0.000509439	-0.00041858	-0.000281897	-0.000616905	-0.000294322	-0.000431564	-0.00055369	-0.00049832	-0.000496857	-0.00041577	-0.000327592	-0.000198873	-0.000588754	-0.000745081	-0.00161	-0.00284	-0.00415	-0.00498	-0.00573	-0.00662	-0.0067	-0.00694	-0.00722	-0.00735	-0.00759	-0.00799	-0.00795	-0.0084	-0.00858	-0.00868	-0.00872	-0.00918	-0.00926	-0.00955	-0.00953	-0.00969	-0.01005
519.199	-0.000541317	-0.000466763	-0.000496964	-0.000456373	-0.000371043	-0.000324975	-0.000263669	-0.000240577	-0.000511359	-0.000400928	-0.000375563	-0.000457018	-0.000417959	-0.00018915	-0.000314265	-0.000501297	-0.000530776	-0.000349456	-0.000501321	-0.000404621	-0.000497551	-0.000519271	-0.000319311	-0.000229621	-0.000638213	-0.000752725	-0.00123	-0.00238	-0.00339	-0.00412	-0.00466	-0.00544	-0.00578	-0.0057	-0.00621	-0.00624	-0.00655	-0.00694	-0.00709	-0.00742	-0.00757	-0.0077	-0.00794	-0.00827	-0.00847	-0.00854	-0.00866	-0.00891	-0.00906
519.789	-0.000455751	-0.000258533	-0.000480134	-0.000477799	-0.000336179	-0.000126947	-0.000388237	-0.000322613	-0.000488573	-0.000428761	-0.000200379	-0.000374038	-0.000231501	-7.5131e-05	-0.000341854	-0.000475692	-0.000636587	-0.000449248	-0.000402686	-0.00036224	-0.000431177	-0.000291134	-0.000423274	-0.000194168	-0.000398513	-0.00048206	-0.00108	-0.00182	-0.00252	-0.00327	-0.00364	-0.00443	-0.0046	-0.00454	-0.00502	-0.00525	-0.00555	-0.00581	-0.00605	-0.00626	-0.0065	-0.00676	-0.00683	-0.00715	-0.00738	-0.00762	-0.0078	-0.008	-0.00807
520.379	-0.000365499	-0.000100784	-0.000342443	-0.000483356	-0.00035278	-0.000153034	-0.000527394	-0.000209566	-0.000255918	-0.000432577	-0.000151331	-0.000319061	-0.000365249	-0.000255049	-0.000297473	-0.000445163	-0.000478872	-0.000465416	-0.000500203	-0.00049353	-0.00039097	-0.00039962	-0.000399073	-0.000273593	-0.000180551	-0.000336446	-0.000746515	-0.00126	-0.00195	-0.00253	-0.0029	-0.00328	-0.00341	-0.00363	-0.00405	-0.00416	-0.00455	-0.00449	-0.00473	-0.00511	-0.0052	-0.00569	-0.00573	-0.00608	-0.00634	-0.0065	-0.00673	-0.007	-0.00725
520.97	-0.000315819	-0.000136299	-0.00022322	-0.000310918	-0.000108159	-0.000194932	-0.00046436	-0.000310848	-0.000201518	-0.000320922	-0.000323997	-0.000237751	-0.000440369	-0.000372501	-0.000495929	-0.000390739	-0.000382554	-0.000439148	-0.000421501	-0.000499935	-0.000347811	-0.000311099	-0.000275894	-0.000167896	-0.000318989	-0.000227918	-0.000605101	-0.000723476	-0.00135	-0.00169	-0.0021	-0.00224	-0.00258	-0.00258	-0.00305	-0.0032	-0.00327	-0.00339	-0.00369	-0.00398	-0.00422	-0.0046	-0.00475	-0.0051	-0.00536	-0.00541	-0.00574	-0.00596	-0.00627
521.561	-0.000303572	-0.000141344	-0.000168206	-0.000191414	-8.6824e-05	-0.000111576	-0.000412554	-0.000344005	-0.000339437	-0.000158645	-0.000324748	-0.000254299	-0.000412711	-0.000233939	-0.000320157	-0.000433284	-0.000288397	-0.000372289	-0.000201159	-0.000363571	-0.000252279	-0.000221344	-5.8844e-05	-0.000175587	-0.000304022	-6.7205e-05	-0.000380297	-0.000301542	-0.000727653	-0.000911259	-0.0011	-0.00135	-0.00156	-0.00147	-0.00178	-0.0021	-0.00226	-0.00241	-0.00282	-0.00306	-0.0034	-0.00341	-0.00367	-0.00405	-0.00442	-0.00456	-0.00475	-0.00504	-0.00507
522.151	-0.000209453	-0.000235182	-0.00011502	-7.1493e-05	-0.000145908	-0.00029107	-0.000355486	-0.000210937	-0.00035676	-0.000335776	-0.000208061	-0.000296799	-0.000365257	-0.000230801	-0.0001246	-0.0003812	-0.000263293	-0.000302138	-7.1515e-05	-0.000331557	-0.000370135	-0.000350049	-7.1186e-05	-0.000137684	-0.000447034	-2.718e-05	-0.000140813	-0.000117005	-0.000172619	-0.000200259	-0.000429751	-0.000554858	-0.000677691	-0.000685996	-0.000922682	-0.00104	-0.00132	-0.00155	-0.00182	-0.00214	-0.00225	-0.00271	-0.00266	-0.00313	-0.00322	-0.00384	-0.00378	-0.00412	-0.00431
522.742	-6.7677e-05	-0.000295212	-0.000216607	-1.841e-05	-0.000130869	-0.000188304	-0.000206572	-0.000160641	-0.0003834	-0.00021264	-8.7645e-05	-0.000204942	-0.000443364	-0.000238537	-0.000151508	-0.000302782	-0.000168988	-0.000158125	-0.000177177	-0.000387002	-0.000212139	-0.000422218	-6.6169e-05	-0.000270192	-0.000211598	-0.000110994	5.5555e-05	0.000237889	0.000221982	0.000280274	0.000113103	1.4272e-05	0.000185852	-3.7802e-05	-0.000129984	-0.000104878	-0.000358562	-0.000748507	-0.00101	-0.00116	-0.0015	-0.00191	-0.00183	-0.00239	-0.00233	-0.00303	-0.00306	-0.00341	-0.00376
523.333	-8.2427e-05	-0.000272847	-0.000322698	-0.000128352	-0.000276278	-0.000167335	-0.000138432	-0.000249173	-0.000313375	-7.9071e-05	-1.9154e-05	-0.000168196	-0.000418843	-0.000209445	-0.000117183	-0.000269178	-0.000200583	-6.8222e-05	-0.000222128	-0.000354537	-0.000221188	-0.000349699	-0.000141726	-0.000194572	-0.000171761	2.5469e-05	0.000104534	0.000479911	0.000636062	0.000749783	0.000823548	0.000758608	0.000982841	0.000704159	0.000716315	0.000665467	0.000435612	0.000229895	-0.00019917	-0.000386583	-0.000900182	-0.00105	-0.00127	-0.00159	-0.00172	-0.0023	-0.00243	-0.00288	-0.0031
523.923	-0.000164112	-0.000326711	-0.000306217	-0.000273438	-0.000327646	-0.000187521	-0.000163898	-0.000166701	-0.000138581	-0.000178969	-0.000176473	-0.000272409	-0.000205259	-9.7589e-05	-0.000242487	-0.000314731	-0.000167675	-0.000119776	-0.000203859	-0.000237045	-0.000162719	-0.000322043	-0.000230204	3.6155e-05	-0.000246256	8.38e-05	0.000152517	0.000607631	0.000791719	0.00108	0.0014	0.00127	0.00156	0.00138	0.00131	0.00132	0.000865224	0.000977597	0.000595032	0.000224657	-0.000131	-0.000245555	-0.000673568	-0.000972711	-0.0012	-0.00159	-0.00183	-0.00223	-0.00255
524.514	-4.1525e-05	-0.000184842	-0.000178513	-0.000204243	-9.3414e-05	-4.8496e-05	-0.00016344	-0.000193479	-0.000122152	-0.000217131	-0.000172128	-0.000296493	-0.000122366	-7.1773e-05	-0.000205017	-0.000273263	-0.000283513	-0.000268983	-0.000144739	-0.000227168	-2.6396e-05	-0.00012867	-0.000143026	-1.9289e-05	-0.000284488	0.000119758	0.000273868	0.000635402	0.000982955	0.00135	0.00168	0.00175	0.00202	0.00197	0.00194	0.00197	0.00153	0.0015	0.00112	0.000864798	0.000526461	0.000231785	-1.099e-06	-0.000417136	-0.000742232	-0.000913325	-0.00131	-0.00152	-0.00181
525.105	-0.000204962	-0.000166767	-0.000259423	-0.000222009	-2.3022e-05	-9.65e-05	-0.000282394	-0.000266046	-0.000177331	-0.000245674	-0.000136882	-0.000321914	-0.000188686	-8.9539e-05	-0.000159625	-0.000218471	-0.000256558	-0.000189283	-0.000250503	-0.000141539	2.7447e-05	-5.4685e-05	-0.000215801	-0.000162941	-0.000355969	2.0689e-05	0.000370096	0.000706039	0.00119	0.00173	0.00207	0.00215	0.00227	0.00258	0.00251	0.00233	0.00214	0.00187	0.00158	0.0013	0.00107	0.000546562	0.000498967	-2.102e-05	-0.000292549	-0.000399926	-0.000686866	-0.000963061	-0.00141
525.696	-0.000165429	-0.000241806	-0.000302418	-0.000201756	-0.000101718	-6.2901e-05	-0.000287952	-0.000275408	-0.000131038	-0.000215211	2.318e-05	-0.000243574	-0.000187024	-3.193e-06	-8.8857e-05	-0.000126533	-0.000201785	-0.000169876	-0.000113078	-5.3505e-05	2.5297e-05	-0.000197201	-0.000120833	-0.000144336	-0.000325773	4.644e-06	0.00031298	0.00072529	0.00127	0.00168	0.00237	0.00252	0.0025	0.00294	0.00297	0.00268	0.00255	0.00241	0.00205	0.00166	0.00153	0.00113	0.000865818	0.000424127	0.000146222	-0.000130413	-0.000258366	-0.000562032	-0.001
526.287	-8.8222e-05	-0.000125735	-0.000122543	-0.000132912	-4.9731e-05	-5.5121e-05	-0.000167662	-0.000139903	-5.4791e-05	-0.000192549	-7.7093e-05	-0.000226921	-0.000113515	5.7318e-05	-0.000105537	-9.9244e-05	-0.000220743	-0.000159463	-0.000109984	-0.000126121	-7.9016e-05	-0.000100954	-2.0576e-05	-0.000150329	-0.000221641	0.000210023	0.000244673	0.000726228	0.00141	0.0019	0.00247	0.00278	0.00293	0.00319	0.00332	0.00305	0.00283	0.00279	0.00233	0.00213	0.00186	0.00163	0.00132	0.000994977	0.000509114	0.00011163	2.0295e-05	-0.000178916	-0.000636895
526.878	-0.000178807	-0.000112093	-4.0207e-05	-0.000183857	-0.000120136	-0.000125936	-0.00015913	-0.000130853	-3.9776e-05	-0.000170693	-1.0576e-05	-0.000235669	-0.000223703	-0.000129866	-0.000133427	-7.8182e-05	-0.000274579	-8.7421e-05	-9.3133e-05	-0.000265907	-0.000179845	2.7863e-05	-5.863e-05	-0.000105152	-0.000194571	0.000180472	0.000200947	0.00069708	0.00141	0.00213	0.00251	0.00293	0.00332	0.00338	0.00338	0.00339	0.00314	0.0031	0.00267	0.00252	0.00216	0.0019	0.00154	0.0013	0.000878831	0.000618762	0.00021219	7.5311e-05	-0.000260506
527.469	-0.000189789	-0.000113021	-0.00019997	-0.000173657	-0.000156909	-6.4631e-05	-9.2428e-05	-0.000150054	-5.4502e-05	-0.000142189	-0.000112414	-0.000120938	-0.000218453	-0.000233772	-8.699e-05	-0.000144288	-0.000149481	-0.00012254	-0.000229739	-0.00025398	-0.000170226	-3.0449e-05	-8.3447e-05	-6.9147e-05	-0.000106939	-4.554e-05	4.1304e-05	0.000730133	0.00131	0.00224	0.00252	0.00305	0.00352	0.00363	0.00356	0.00357	0.00347	0.00339	0.00294	0.00274	0.00241	0.00207	0.00185	0.00142	0.00105	0.000857632	0.000560869	0.000284547	2.0199e-05
528.06	-0.000166263	-8.5032e-05	-0.000229518	-0.000161124	-0.000214741	-7.3105e-05	-0.000123878	-0.000172844	-0.000140493	-2.3952e-05	-0.000117047	-0.000172836	-0.000159045	-0.000107194	-9.6454e-05	-2.2566e-05	-9.6448e-05	-0.00024484	-0.00031149	-0.000169338	-0.000213481	-0.000249418	-0.000148011	-4.9413e-05	-3.3974e-05	-0.000106291	8.4744e-05	0.000771832	0.00134	0.00219	0.00253	0.00315	0.00362	0.00392	0.00381	0.00382	0.00363	0.00358	0.00325	0.00291	0.00275	0.00244	0.00217	0.00149	0.00133	0.00105	0.000897878	0.000409613	0.000199781
528.651	-3.258e-05	-0.000124161	-6.3773e-05	-0.000207465	-9.3453e-05	4.835e-06	-0.00017049	-0.000138701	-0.000112701	-6.8557e-05	-0.00010678	-0.00020849	-9.2484e-05	-0.000161457	-6.8677e-05	-0.000104128	-0.000175801	-0.000177263	-0.000167054	-8.7903e-05	-0.0001763	-0.00020647	-0.000132413	-0.000188547	-6.7925e-05	-0.0001032	3.7965e-05	0.000711977	0.00112	0.00209	0.00264	0.0031	0.00351	0.00402	0.00392	0.0038	0.0037	0.00358	0.00344	0.00303	0.00293	0.00264	0.0022	0.00163	0.00154	0.00115	0.000972753	0.000785035	0.00035014
529.242	-7.2224e-05	-0.000199246	-7.2624e-05	-0.000161667	-6.0754e-05	6.791e-06	-6.0485e-05	-0.000104419	-0.000131931	-0.000182905	-0.000138278	-0.000153364	-0.000128996	-4.7344e-05	-0.000113034	-0.000147904	-0.000284554	-9.2878e-05	-0.000201227	-0.000139343	-0.000140427	-0.000156453	-5.0291e-05	-7.2658e-05	-0.000190434	-7.4285e-05	-9.8724e-05	0.000582812	0.00104	0.00221	0.0027	0.00309	0.00362	0.00387	0.00394	0.00387	0.00384	0.00366	0.00353	0.00325	0.00292	0.00266	0.00231	0.00194	0.00173	0.00128	0.00122	0.000820758	0.000390629
529.833	-0.000190915	-0.000134241	-6.836e-05	-0.000127321	-1.3155e-05	-5.71e-07	-5.4779e-05	-9.5881e-05	-9.6001e-05	-0.000213473	-0.000144712	-6.3044e-05	-0.000150252	5.2463e-05	-0.000128416	-0.000106508	-9.9137e-05	-0.000162929	-0.000229754	-0.000244839	-3.2789e-05	-0.000155004	5.8838e-05	-2.5801e-05	-0.000243106	-5.8527e-05	8.092e-05	0.000426785	0.00102	0.00206	0.00277	0.00314	0.00376	0.0038	0.00412	0.00388	0.00395	0.00378	0.00353	0.00331	0.00312	0.00275	0.00241	0.00216	0.00189	0.0014	0.0014	0.000957991	0.00068181
530.424	-0.000112909	-0.000141122	-9.7805e-05	-2.8154e-05	1.5999e-05	-7.907e-06	-8.9417e-05	-0.000150451	-5.3261e-05	-0.000198168	-7.5124e-05	3.8946e-05	-0.000128906	-5.8927e-05	-1.694e-05	-0.000102139	-9.1499e-05	-0.000147213	-0.000113551	-0.000213069	-9.0003e-05	-0.000211722	7.5749e-05	3.0288e-05	-0.000199875	-6.2842e-05	-1.5936e-05	0.000332096	0.000942053	0.00196	0.00268	0.0031	0.00373	0.00379	0.00413	0.00413	0.00398	0.00377	0.00355	0.00335	0.00314	0.00282	0.00252	0.00218	0.00195	0.00158	0.00147	0.000981517	0.000863849
531.015	-1.5074e-05	9.0267e-05	-6.3449e-05	-0.000114863	-0.000102821	-7.057e-05	-0.000218032	-8.8544e-05	-8.5646e-05	-0.000120508	-9.568e-05	-3.3434e-05	-2.7346e-05	-0.000198047	3.2107e-05	-5.5275e-05	-0.000228815	4.0656e-05	-3.4079e-05	-7.9583e-05	-0.000160034	-0.00011101	3.4195e-05	3.6298e-05	-0.000226937	-3.7821e-05	-4.1994e-05	0.00021659	0.000860492	0.00181	0.00246	0.00302	0.0037	0.00372	0.00406	0.00425	0.00392	0.00384	0.00363	0.00344	0.00319	0.00283	0.00271	0.00232	0.00203	0.00173	0.0014	0.0011	0.000852875
531.607	-9.938e-05	6.2108e-05	-1.3937e-05	-0.000214853	-6.1955e-05	-4.6503e-05	-0.000216223	-4.6372e-05	9.2769e-05	-0.000128884	-0.000137807	-0.000206685	-5.52e-07	-8.3769e-05	-2.3661e-05	-6.943e-06	-0.000160282	-7.8815e-05	-8.7572e-05	-9.0241e-05	-0.000115887	5.1664e-05	2.161e-05	5.0969e-05	-0.000243208	-3.6547e-05	-0.000107146	9.6949e-05	0.000770826	0.00158	0.00231	0.00298	0.00345	0.00387	0.00407	0.00418	0.00385	0.00375	0.00352	0.00328	0.00317	0.0028	0.00271	0.00231	0.00205	0.00179	0.00138	0.00123	0.000806157
532.198	-1.7628e-05	-0.000142426	-3.1235e-05	-0.000222357	-4.0738e-05	0.000106125	-0.000145457	-6.6566e-05	5.9625e-05	-3.6358e-05	-3.0286e-05	-0.000160701	4.7002e-05	-7.0067e-05	1.589e-05	-1.5088e-05	-7.5751e-05	-0.00017129	-0.000146075	-0.000193555	7.3173e-05	7.4882e-05	4.0355e-05	-4.1938e-05	-0.000143333	-7.6341e-05	-0.000244826	0.000109529	0.000636815	0.00156	0.00225	0.00295	0.00341	0.00381	0.00417	0.00405	0.00389	0.00376	0.00354	0.0033	0.00321	0.00284	0.00267	0.00226	0.00207	0.00175	0.00151	0.00127	0.00098544
532.789	3.4095e-05	-3.4015e-05	-8.1921e-05	-0.00021308	-3.382e-05	6.825e-05	-0.000123995	-7.6353e-05	9.3843e-05	4.27e-06	2.9558e-05	-8.092e-06	-3.5245e-05	-5.731e-06	4.093e-05	-9.0221e-05	-9.5529e-05	-2.0882e-05	-0.000186002	-0.000124604	0.000114703	-6.0957e-05	3.913e-06	2.9216e-05	1.546e-06	6.59e-05	-0.000130138	0.000171327	0.000518631	0.00144	0.0021	0.00301	0.00352	0.00378	0.00396	0.00403	0.00403	0.00384	0.00362	0.00351	0.00331	0.00283	0.00269	0.00245	0.00222	0.00179	0.0015	0.00133	0.000962515
533.381	-6.0706e-05	-9.6708e-05	-0.000195449	-7.8009e-05	-9.848e-06	9.371e-06	-7.7747e-05	-7.6598e-05	5.8207e-05	-0.000110219	-0.000105056	-6.809e-06	-7.71e-05	6.0901e-05	7.762e-06	-0.000104587	-6.5612e-05	5.6584e-05	-9.4589e-05	-6.4794e-05	3.9674e-05	-6.8226e-05	5.4533e-05	0.000107444	-0.000204146	0.000137692	-0.00017961	0.00010766	0.000393502	0.00125	0.00203	0.00281	0.00327	0.00376	0.00383	0.004	0.00395	0.0038	0.00364	0.00346	0.00326	0.00292	0.00274	0.00256	0.00225	0.00184	0.00156	0.00141	0.000985435
533.972	-2.9636e-05	-8.0191e-05	-4.1527e-05	3.7422e-05	5.1389e-05	-0.000113003	-0.00012289	-3.6524e-05	4.8456e-05	-8.9448e-05	-0.000123346	-0.000128117	6.0668e-05	6.4713e-05	4.629e-06	-8.5528e-05	-1.3232e-05	-7.72e-07	-4.1532e-05	0.000128433	-7.2911e-05	-3.8338e-05	6.6021e-05	5.117e-05	-0.000302207	4.5988e-05	-0.000175291	5.8907e-05	0.000507246	0.0012	0.0019	0.00265	0.00304	0.00366	0.00376	0.00396	0.00386	0.0038	0.00362	0.00325	0.00328	0.00307	0.00286	0.00244	0.00223	0.00182	0.00178	0.00141	0.00111
534.563	7.4571e-05	-3.215e-05	8.0627e-05	5.9287e-05	-5.028e-06	-3.9655e-05	-9.7017e-05	-4.3898e-05	7.688e-06	9.82e-06	1.2659e-05	-4.3863e-05	1.4277e-05	6.9406e-05	3.862e-06	3.4045e-05	-4.1812e-05	-1.7053e-05	-7.964e-05	0.000173646	-0.000129562	-5.6877e-05	-8.5202e-05	-3.2675e-05	-0.000176806	-1.529e-05	-7.7915e-05	6.351e-06	0.00035871	0.0011	0.00184	0.00258	0.00302	0.00367	0.00383	0.00383	0.00392	0.00376	0.00357	0.00322	0.00327	0.00288	0.00276	0.00238	0.00232	0.00183	0.00176	0.00141	0.00121
535.155	3.7682e-05	4.5062e-05	-5.7357e-05	-2.2445e-05	1.845e-06	-3.6033e-05	-6.3333e-05	-0.000105012	4.409e-05	5.6422e-05	1.669e-05	0.000113889	-4.0473e-05	-3.6981e-05	2.6792e-05	1.1928e-05	-0.000135354	-3.4279e-05	-0.000103479	-1.9977e-05	-3.7266e-05	-1.9152e-05	2.137e-06	1.895e-06	-5.719e-05	-1.6011e-05	-1.0527e-05	3.3918e-05	0.000246324	0.00096093	0.00171	0.00253	0.003	0.00355	0.0037	0.00392	0.00391	0.00363	0.0036	0.00324	0.00319	0.00279	0.00264	0.00244	0.00238	0.00187	0.00157	0.00144	0.00125
535.747	-6.5598e-05	5.9179e-05	-0.000112125	-8.0473e-05	3.5101e-05	-3.2683e-05	-0.000153927	-0.000170548	-2.0159e-05	-0.000120989	-6.9921e-05	-3.085e-05	-7.0459e-05	4.0843e-05	7.3048e-05	-3.2732e-05	6.103e-06	3.9272e-05	-6.474e-06	-0.000147692	-3.2145e-05	-5.2716e-05	-6.9492e-05	2.8251e-05	-0.000136228	-5.197e-06	8.8015e-05	7.2721e-05	0.000304636	0.000867437	0.00153	0.00241	0.00281	0.00337	0.00367	0.00388	0.00381	0.00368	0.0035	0.00331	0.00316	0.00295	0.00273	0.00238	0.00236	0.00188	0.00167	0.0015	0.00123
536.338	-8.509e-05	-3.6608e-05	4.0445e-05	-5.7323e-05	-3.8141e-05	-5.04e-05	-7.3448e-05	-2.8351e-05	-6.3326e-05	-7.8418e-05	5.0788e-05	-0.000173468	-1.557e-05	4.7821e-05	-1.4171e-05	-0.000113985	-9.6476e-05	6.109e-05	0.000106884	-9.0734e-05	-6.0736e-05	-1.1052e-05	-5.5562e-05	-6.5795e-05	-0.000169225	2.9658e-05	-3.23e-06	-3.9311e-05	0.000315382	0.000851993	0.00143	0.0022	0.00269	0.00331	0.00357	0.00376	0.00378	0.00359	0.00337	0.00342	0.00311	0.0029	0.00267	0.00248	0.00217	0.00191	0.0016	0.00163	0.00131
536.93	-5.0821e-05	3.7272e-05	-1.5463e-05	-7.925e-06	-0.000112988	-7.4946e-05	4.0912e-05	-5.73e-05	7.7903e-05	9.2586e-05	4.324e-05	-1.8792e-05	-4.7396e-05	-8.7295e-05	3.4102e-05	-6.6556e-05	-0.000115809	4.2169e-05	3.2644e-05	8.621e-06	-2.508e-05	-0.000104044	6.2793e-05	-2.1134e-05	-0.000158954	5.51e-05	-0.000194084	-0.000128434	0.000180943	0.000812027	0.00132	0.00201	0.00271	0.00324	0.0035	0.00386	0.00367	0.00364	0.00339	0.0033	0.00322	0.00288	0.00266	0.00247	0.00213	0.002	0.0016	0.00161	0.00124
537.521	3.9628e-05	7.312e-06	-4.4336e-05	7.0258e-05	-7.6546e-05	-6.8271e-05	1.0257e-05	-6.9516e-05	0.000111726	4.3695e-05	9.4443e-05	1.8454e-05	-5.2721e-05	-0.000133406	0.000152144	-0.00010047	8.703e-05	3.2366e-05	-3.3694e-05	7.856e-06	-3.4631e-05	-7.659e-05	-5.3219e-05	-1.018e-06	-0.000209229	-4.1626e-05	-0.000164218	5.845e-06	6.3462e-05	0.000616616	0.00128	0.00196	0.00268	0.00311	0.00356	0.00364	0.00363	0.0036	0.00346	0.00328	0.00315	0.00284	0.00266	0.00242	0.00219	0.00193	0.00161	0.00141	0.0012
538.113	0.000142434	-6.3535e-05	-3.5587e-05	5.069e-05	-2.9503e-05	2.151e-05	-2.1322e-05	-9.1427e-05	9.38e-05	1.8191e-05	4.1508e-05	-3.354e-05	-3.1537e-05	1.5504e-05	3.9451e-05	-3.3907e-05	1.211e-06	-1.7415e-05	-8.904e-06	-0.000102738	-8.6333e-05	-6.4327e-05	-1.3888e-05	-1.7566e-05	-0.000147627	-1.9875e-05	-9.2165e-05	-9.1042e-05	5.1591e-05	0.00040964	0.00113	0.00181	0.0025	0.00299	0.00349	0.00345	0.00359	0.00348	0.00336	0.00323	0.003	0.00287	0.00259	0.00235	0.00227	0.00187	0.00172	0.00141	0.00131
538.705	4.4605e-05	-9.485e-05	-6.3206e-05	-4.251e-05	1.3974e-05	0.000104271	-2.1239e-05	-3.5728e-05	5.483e-05	5.7071e-05	-9.1949e-05	-3.3044e-05	-3.7702e-05	3.454e-06	-4.4512e-05	1.3221e-05	-8.2289e-05	-2.8981e-05	-0.000141758	-0.00015783	-4.4792e-05	-8.8911e-05	7.8916e-05	4.1233e-05	8.796e-06	-3.2424e-05	-0.000166499	-1.4466e-05	0.000149956	0.000414057	0.00104	0.00177	0.00233	0.00284	0.00321	0.00348	0.00341	0.00346	0.0033	0.00318	0.00297	0.00277	0.00258	0.00233	0.00218	0.00185	0.00163	0.00166	0.00131
539.297	2.623e-06	-7.228e-05	6.55e-07	-0.000105313	8.7304e-05	4.7433e-05	-6.7102e-05	-4.418e-06	3.643e-05	9.2403e-05	-7.0606e-05	1.3177e-05	2.083e-06	-0.000104468	-6.389e-05	-1.4358e-05	-1.759e-05	2.7231e-05	-0.000139814	3.3474e-05	8.6413e-05	-0.000131292	3.0897e-05	8.4757e-05	-5.3499e-05	-2.3834e-05	-8.9239e-05	8.802e-06	7.5824e-05	0.000481843	0.00099598	0.00161	0.00233	0.00279	0.0031	0.00338	0.00335	0.00333	0.00327	0.00312	0.00301	0.00264	0.00256	0.00232	0.0021	0.00194	0.00163	0.00147	0.00134
539.888	8.9504e-05	-4.4624e-05	1.5218e-05	-0.000168692	5.5194e-05	8.553e-05	-0.000108178	-3.8724e-05	3.6557e-05	7.8626e-05	-5.0815e-05	0.000128976	-6.5742e-05	6.62e-06	-7.945e-05	-8.3332e-05	6.8755e-05	5.9668e-05	-2.78e-07	-9.445e-06	-5.2093e-05	-4.3679e-05	2.6027e-05	9.2069e-05	-0.00015512	1.2515e-05	-1.5948e-05	-3.771e-05	-3.3941e-05	0.000406388	0.000859617	0.00151	0.00219	0.00274	0.00297	0.00334	0.00329	0.0034	0.00325	0.00308	0.00297	0.00258	0.00251	0.0023	0.00214	0.00188	0.00169	0.00146	0.00132
540.48	3.5815e-05	3.6667e-05	8.9649e-05	-0.000221553	1.0368e-05	5.2226e-05	-7.031e-06	-2.296e-05	8.648e-05	2.2652e-05	2.8647e-05	-3.554e-06	-0.000142416	8.3493e-05	-2.5606e-05	-0.000140588	1.8236e-05	2.4461e-05	-0.000106955	-4.5622e-05	-5.5613e-05	-1.3901e-05	5.7917e-05	5.3961e-05	-3.355e-05	7.8569e-05	-5.9463e-05	4.0527e-05	-6.5115e-05	0.000203261	0.000745643	0.00132	0.00206	0.00267	0.00286	0.00324	0.00326	0.00335	0.00314	0.00307	0.00286	0.00274	0.00248	0.00236	0.00202	0.00176	0.00168	0.0015	0.00134
541.072	1.8316e-05	-6.1547e-05	5.855e-05	-0.000119112	1.5936e-05	1.124e-05	0.000165514	-0.000114074	-3.7423e-05	0.000109697	-5.7188e-05	-8.9986e-05	-0.000105616	-5.922e-06	0.000139545	-3.1214e-05	-2.79e-05	5.4522e-05	-7.7165e-05	-8.9601e-05	2.7135e-05	-2.7895e-05	6.0116e-05	6.0222e-05	-8.4817e-05	6.9085e-05	-4.3169e-05	3.7699e-05	7.2667e-05	0.000148834	0.000783934	0.00129	0.00184	0.00248	0.0028	0.00311	0.00319	0.00312	0.00316	0.0029	0.00275	0.00262	0.0025	0.00238	0.00201	0.00178	0.00161	0.00139	0.00143
541.664	8.7626e-05	-0.000119161	-3.1333e-05	-9.0187e-05	2.7426e-05	6.5762e-05	0.00017722	-7.3662e-05	1.7139e-05	4.4082e-05	-2.7781e-05	-6.0772e-05	-3.8057e-05	3.6843e-05	0.000106633	-6.1318e-05	-4.3311e-05	0.000140592	1.9944e-05	-3.7025e-05	5.47e-07	0.000114403	0.000109382	5.5827e-05	-7.9817e-05	6.6063e-05	-0.000118287	6.8345e-05	1.5085e-05	0.000250061	0.000650887	0.00119	0.00171	0.00227	0.00268	0.00297	0.00298	0.00302	0.00299	0.00286	0.00271	0.00251	0.00247	0.00218	0.00193	0.00182	0.00157	0.00146	0.00139
542.256	0.000149733	-8.198e-06	-4.2679e-05	-9.0311e-05	-5.4104e-05	0.000109603	9.7717e-05	-7.554e-06	1.83e-05	-0.000103111	9.33e-05	2.149e-06	-0.00010967	4.7478e-05	-6.023e-06	-9.2989e-05	2.9021e-05	9.538e-05	-3.836e-06	0.000100773	9.1239e-05	0.000145105	0.000136824	-1.9715e-05	2.123e-06	8.2171e-05	-0.00018742	-6.382e-06	-0.000103904	0.000260412	0.000574135	0.00101	0.00174	0.0023	0.00267	0.00291	0.00292	0.00296	0.00287	0.00288	0.00275	0.00255	0.00237	0.00213	0.00193	0.00183	0.00164	0.00146	0.00119
542.848	6.2203e-05	-3.6033e-05	-8.9881e-05	-1.1955e-05	5.3328e-05	9.531e-05	-0.000103714	1.6646e-05	-0.000143077	-6.9919e-05	5.0599e-05	2.6039e-05	-8.4244e-05	-7.6512e-05	3.015e-06	2.7797e-05	-8.7639e-05	2.6737e-05	-1.5119e-05	1.7884e-05	-2.4576e-05	5.281e-06	0.000119339	3.9313e-05	-1.959e-05	2.9e-08	-0.000105763	-8.863e-06	-0.000119039	0.000158146	0.000538313	0.00088143	0.00165	0.00212	0.00258	0.00283	0.00291	0.00298	0.00295	0.00274	0.00271	0.00256	0.00236	0.00216	0.002	0.00179	0.00158	0.00144	0.00119
543.44	1.892e-06	-0.000131441	-0.000150403	-4.313e-05	0.000153606	3.5718e-05	-2.9552e-05	-2.3384e-05	-0.000108512	-7.1988e-05	-1.1971e-05	5.8455e-05	-1.2542e-05	-6.7872e-05	4.4462e-05	0.000127961	-1.5357e-05	2.4351e-05	-3.8938e-05	-8.4e-07	-2.0788e-05	-3.7448e-05	7.3052e-05	9.0482e-05	-2.4033e-05	-5.895e-05	-0.000105101	-1.0144e-05	-2.4175e-05	0.000114636	0.00044795	0.000891356	0.00152	0.00206	0.00242	0.00261	0.00279	0.00291	0.00295	0.0027	0.00261	0.0025	0.00233	0.00207	0.00211	0.00175	0.00156	0.00142	0.0012
544.032	4.595e-05	-3.3578e-05	-5.9443e-05	5.832e-05	0.000127339	-1.3965e-05	-5.8691e-05	4.9764e-05	2.109e-06	-9.696e-05	-8.6919e-05	8.0476e-05	6.9517e-05	9.805e-06	8.8873e-05	9.2557e-05	-2.9595e-05	-4.635e-05	-8.4682e-05	6.3292e-05	2.6475e-05	8.1663e-05	7.8555e-05	6.0677e-05	2.0584e-05	-3.6352e-05	-0.000117771	-1.2004e-05	6.3165e-05	0.000125077	0.00033451	0.000855226	0.00141	0.002	0.00232	0.00265	0.00274	0.00275	0.00285	0.00268	0.0026	0.00244	0.00233	0.00206	0.00196	0.00177	0.00159	0.00139	0.00119
544.625	2.4661e-05	5.1864e-05	3.1877e-05	0.000124948	3.3727e-05	-2.3891e-05	-7.9209e-05	6.532e-05	3.3955e-05	-2.5233e-05	3e-09	5.0237e-05	1.8021e-05	1.8145e-05	5.6613e-05	-3.2862e-05	-0.000103289	-8.3026e-05	-9.5528e-05	4.5838e-05	1.8365e-05	3.7534e-05	7.6059e-05	-9.181e-06	-1.3585e-05	-4.7557e-05	-9.9711e-05	3.2407e-05	-7.1096e-05	7.2399e-05	0.000234088	0.000662353	0.0014	0.00181	0.00227	0.00263	0.00277	0.00273	0.00282	0.0026	0.00252	0.00239	0.00221	0.00211	0.0019	0.00179	0.00145	0.00132	0.00123
545.217	-0.000112047	1.2199e-05	3.7985e-05	9.9712e-05	2.608e-05	-3.4314e-05	-2.6475e-05	6.3178e-05	-4.1459e-05	-2.6392e-05	3.6195e-05	7.814e-06	5.9632e-05	-3.4879e-05	8.2015e-05	-4.114e-05	-0.000163093	-0.000126906	-0.000126397	5.3179e-05	4.935e-06	-3.2151e-05	5.5935e-05	6.1885e-05	-4.8142e-05	-0.000114747	-4.8854e-05	-2.253e-06	-9.0733e-05	-4.8981e-05	0.000241675	0.000673443	0.00138	0.00181	0.00219	0.00254	0.00276	0.00268	0.00275	0.00257	0.00227	0.00236	0.00215	0.00206	0.00187	0.00167	0.00146	0.00131	0.00123
545.809	1.7098e-05	1.8727e-05	0.000107421	9.7835e-05	6.4858e-05	-2.9011e-05	4.3707e-05	-2.5876e-05	-6.7e-05	-8.4516e-05	-3.4744e-05	-7.74e-05	0.000155158	-6.3111e-05	0.000174976	1.1304e-05	-5.0233e-05	5.3911e-05	-3.445e-05	2.125e-06	-5.5317e-05	2.1434e-05	4.3182e-05	0.000104618	-6.3484e-05	-9.6936e-05	-0.000132727	-4.2585e-05	-8.6905e-05	4.9518e-05	0.000338983	0.000711485	0.00133	0.00173	0.00219	0.00248	0.00273	0.00258	0.00263	0.00263	0.00241	0.00224	0.00223	0.00201	0.00192	0.00163	0.00152	0.0014	0.00124
546.401	0.000138629	-3.5643e-05	6.9597e-05	0.000154816	0.000153901	2.8814e-05	6.1888e-05	0.000124122	-3.4055e-05	-4.7039e-05	3.7251e-05	-0.000104535	2.4065e-05	-6.5441e-05	0.000155221	-6.0016e-05	0.000102506	6.351e-05	3.3861e-05	9.2168e-05	-4.7822e-05	3.773e-06	5.9189e-05	0.000224093	-4.8107e-05	-1.1004e-05	-0.00010416	-2.5357e-05	-7.9637e-05	0.000106782	0.000269276	0.000633475	0.00113	0.00156	0.00216	0.00239	0.0026	0.00267	0.00272	0.00266	0.0025	0.00235	0.00237	0.00204	0.00193	0.0016	0.00161	0.00146	0.00123
546.994	6.4085e-05	-0.00017451	0.000103265	0.000117746	2.7308e-05	-1.8925e-05	1.6644e-05	0.000104273	9.9607e-05	6.4677e-05	1.2415e-05	-1.7842e-05	-5.678e-06	-5.6251e-05	4.0407e-05	-9.924e-05	-2.575e-06	3.0745e-05	3.4804e-05	5.4861e-05	1.6402e-05	8.1487e-05	3.8693e-05	0.000129625	2.273e-05	-1.5614e-05	4.9805e-05	5.983e-05	-7.9001e-05	0.000184105	0.000236595	0.000603105	0.00102	0.00148	0.00192	0.00232	0.00251	0.00266	0.00282	0.00263	0.00244	0.0024	0.0023	0.00197	0.00195	0.00166	0.00157	0.00147	0.00119
547.586	7.358e-06	-0.00010256	2.9189e-05	-9.049e-06	-3.7482e-05	-6.8046e-05	-6.752e-06	0.000146414	1.846e-05	0.000102322	-1.6166e-05	-2.7927e-05	-4.1966e-05	-1.308e-06	-2.2554e-05	-3.1193e-05	-8.659e-06	-7.7949e-05	1.4285e-05	-6.5804e-05	7.8246e-05	2.471e-05	5.1864e-05	-2.4256e-05	6.289e-06	-3.9117e-05	-9.3199e-05	2.9476e-05	-6.2725e-05	3.8302e-05	0.00027924	0.00063144	0.00108	0.00154	0.00182	0.00221	0.00251	0.00265	0.00267	0.00265	0.00237	0.00239	0.00216	0.00194	0.00192	0.00164	0.00137	0.00142	0.00121
548.178	-1.0203e-05	-2.9859e-05	5.8031e-05	8.3347e-05	1.111e-05	-9.1301e-05	-2.999e-05	3.7533e-05	3.2889e-05	9.0313e-05	-9.7087e-05	-0.000105343	4.4756e-05	-2.636e-06	-9.925e-06	2.493e-06	2.7561e-05	-7.1884e-05	7.324e-05	-2.6541e-05	3.2875e-05	9.6287e-05	1.2385e-05	-1.875e-06	-2.3079e-05	1.087e-05	-0.000200681	-6.0172e-05	4.2238e-05	2.9538e-05	0.000180909	0.000377	0.000928492	0.00161	0.00182	0.00216	0.00252	0.00256	0.00253	0.00255	0.00238	0.00232	0.00218	0.00198	0.00193	0.00166	0.00147	0.00134	0.00128
548.771	-5.6453e-05	-1.626e-05	8.7129e-05	0.000106709	2.8499e-05	1.8555e-05	-6.2302e-05	-6.6882e-05	-1.3159e-05	6.6356e-05	-7.4225e-05	-8.7984e-05	-8.996e-06	-6.6771e-05	5.901e-06	-3.3022e-05	0.000170111	-7.5899e-05	-1.5336e-05	-8.216e-06	-4.9889e-05	9.6359e-05	2.9919e-05	5.3705e-05	8.2932e-05	7.2457e-05	-0.000108395	1.798e-06	-7.422e-06	7.3262e-05	0.000131206	0.000336947	0.00079965	0.00149	0.00185	0.00213	0.00246	0.00243	0.00252	0.00254	0.00231	0.00233	0.00219	0.00204	0.00199	0.00166	0.00149	0.00134	0.00116
549.363	-2.1367e-05	2.9979e-05	6.7589e-05	6.4861e-05	8.1518e-05	9.9918e-05	-6.853e-05	-4.0606e-05	-6.312e-06	-1.2978e-05	-7.8378e-05	-2.3328e-05	1.3983e-05	1.7573e-05	4.5194e-05	-9.2208e-05	0.000220374	5.6629e-05	-1.1533e-05	-5.52e-07	3.919e-05	6.3624e-05	0.000103293	1.661e-05	6.7567e-05	5.498e-05	-1.1921e-05	-2.25e-05	6.3245e-05	1.2618e-05	0.000226067	0.000267352	0.000764262	0.00145	0.00177	0.00209	0.00239	0.00254	0.00243	0.00253	0.0024	0.00237	0.00213	0.00209	0.0018	0.00162	0.00152	0.00137	0.00128
549.956	6.5593e-05	9.531e-06	5.5627e-05	-5.7624e-05	0.000113302	1.8114e-05	-1.977e-05	4.042e-06	4.3511e-05	-3.7141e-05	-0.000141678	-4.8799e-05	2.5303e-05	0.000104707	6.5662e-05	-8.1528e-05	4.765e-05	5.1916e-05	4.8047e-05	-3.2468e-05	3.786e-05	8.946e-05	0.000112419	-9.11e-07	4.5299e-05	-4.5889e-05	-4.2214e-05	-0.000105793	9.4152e-05	-3.228e-05	0.000181162	0.000186165	0.000678116	0.00123	0.00174	0.00209	0.00225	0.00259	0.00239	0.00242	0.00234	0.00227	0.00215	0.00198	0.00182	0.00166	0.00147	0.00146	0.00126
550.548	6.9503e-05	-6.2367e-05	5.884e-05	1.1795e-05	6.1617e-05	6.3576e-05	8.7848e-05	5.5107e-05	-1.2594e-05	4.7974e-05	-3.2244e-05	-7.855e-06	-8.5564e-05	-2.4429e-05	0.000121465	-6.7722e-05	5.3811e-05	-1.3529e-05	-6.8739e-05	2.2983e-05	-3.684e-06	2.327e-05	-1.95e-07	4.5847e-05	4.1545e-05	-0.00010418	-3.8877e-05	-3.1739e-05	-1.6531e-05	-7.7374e-05	0.000160474	0.00018373	0.000570888	0.00113	0.0017	0.00201	0.00228	0.00249	0.00245	0.0023	0.00229	0.00225	0.00211	0.0019	0.00193	0.00158	0.00137	0.00144	0.00122
551.141	2.4358e-05	-6.7222e-05	-6.3573e-05	8.7482e-05	6.9313e-05	6.7229e-05	4.89e-05	1.8686e-05	-5.3805e-05	4.3574e-05	-7.89e-06	9.8976e-05	-5.9929e-05	-0.00011405	0.000147689	-3.3091e-05	0.000173675	0.000136963	5.9044e-05	3.0903e-05	-2.7476e-05	8.775e-06	-1.6425e-05	4.1326e-05	-2.955e-06	-0.00011628	9.976e-06	-1.7662e-05	-2.08e-07	-3.9978e-05	0.000101943	0.000334159	0.000581768	0.000991185	0.00163	0.00198	0.00233	0.00244	0.00253	0.0024	0.00227	0.00232	0.00203	0.0019	0.00189	0.00154	0.00141	0.00142	0.00126
551.734	4.2945e-05	-4.1916e-05	-0.000101349	3.7819e-05	3.8251e-05	-1.45e-06	-6.5603e-05	-5.5478e-05	-1.2492e-05	1.3734e-05	-9.338e-06	6.0963e-05	-7.3824e-05	-6.2404e-05	4.8799e-05	0.000108749	0.000150193	-2.652e-06	9.9476e-05	5.3502e-05	2.1057e-05	0.00013551	7.197e-06	6.1838e-05	-1.7961e-05	-3.2148e-05	-1.7951e-05	5.5155e-05	-0.000113206	9.8566e-05	5.0215e-05	0.000181195	0.00058669	0.00103	0.00156	0.00191	0.00233	0.00246	0.00253	0.00245	0.00227	0.00234	0.00207	0.00196	0.00186	0.00169	0.00145	0.00136	0.00131
552.326	9.5791e-05	2.0228e-05	-1.1037e-05	7.1814e-05	-3.6714e-05	-4.3018e-05	-2.731e-06	2.0934e-05	-7.8068e-05	-8.839e-06	1.356e-06	8.8531e-05	-2.3897e-05	-0.000106247	0.000113738	-5.0544e-05	0.000130341	-8.2153e-05	-6.752e-06	7.9171e-05	3.2129e-05	0.000155225	2.8339e-05	3.3781e-05	0.000108519	-1.0131e-05	-0.000100844	2.6832e-05	-6.1852e-05	0.000139498	2.2582e-05	6.0865e-05	0.000525023	0.000944361	0.00146	0.00186	0.00221	0.00248	0.00254	0.00242	0.00233	0.00231	0.00216	0.00199	0.00202	0.00166	0.00147	0.00141	0.00132
552.919	3.785e-05	-3.2015e-05	8.5476e-05	8.9375e-05	1.6736e-05	2.7137e-05	3.1477e-05	2.4209e-05	-0.000160077	6.25e-07	1.5229e-05	2.1119e-05	5.75e-06	-8.0087e-05	6.9348e-05	-0.00015705	0.000114499	2.4353e-05	-0.000144833	0.000261048	-1.2146e-05	3.6734e-05	7.4863e-05	-4.5552e-05	7.3431e-05	-4.231e-06	-0.000189857	3.1489e-05	-8.4759e-05	9.3363e-05	-2.4058e-05	6.3102e-05	0.000561632	0.0009291	0.00146	0.00186	0.00227	0.00251	0.00267	0.00248	0.00235	0.0023	0.00214	0.00203	0.00191	0.00171	0.00155	0.00152	0.00138
553.512	0.000140115	-0.000163714	0.000130738	0.000111318	0.0001051	0.000119712	1.394e-05	1.064e-05	-2.7138e-05	-0.000131357	1.0825e-05	1.8098e-05	-8.243e-06	-4.0257e-05	3.0164e-05	-0.000122196	6.8169e-05	1.4017e-05	-8.0463e-05	0.000185215	7.0809e-05	1.951e-06	-3.5106e-05	-1.416e-06	3.8053e-05	-4.5075e-05	-0.000119069	0.000175652	-5.6597e-05	-6.4038e-05	7.4273e-05	4.3791e-05	0.000539386	0.000900226	0.00153	0.00191	0.00232	0.00247	0.00251	0.00248	0.00238	0.0023	0.00211	0.00195	0.00184	0.00177	0.00159	0.00148	0.00131
554.105	0.000150946	-0.000178313	0.000124978	-3.6461e-05	5.2732e-05	6.615e-05	-3.3827e-05	0.00013674	3.631e-05	-9.2741e-05	-1.7928e-05	-6.25e-07	3.7885e-05	-5.8206e-05	9.995e-06	-0.000204282	0.000172632	5.6416e-05	-3.0122e-05	0.000146095	-3.4417e-05	7.8599e-05	-7.1213e-05	-0.000110956	3.599e-06	-0.000149702	-3.3102e-05	0.000141734	-0.000117151	-0.000122159	8.9829e-05	6.2987e-05	0.000412739	0.000766752	0.00146	0.0018	0.00228	0.00237	0.00244	0.00237	0.00224	0.00224	0.00201	0.00187	0.00188	0.00174	0.00158	0.00142	0.00125
554.698	8.3991e-05	-0.000222554	-3.2859e-05	-8.6859e-05	4.0212e-05	-6.671e-05	-7.849e-06	-4.6101e-05	2.4935e-05	-6.9464e-05	-0.000114186	4.075e-05	-1.8982e-05	-0.000104603	-6.8101e-05	-0.000105674	0.000165244	-7.8398e-05	-3.6792e-05	0.000214123	2.609e-06	7.651e-05	7.272e-06	-0.000122551	-8.333e-06	1.0811e-05	5.8178e-05	9.228e-06	-0.000179787	1e-05	3.6963e-05	0.000103817	0.000412907	0.000738924	0.00137	0.00173	0.00219	0.00234	0.00246	0.00231	0.00222	0.00229	0.00207	0.00189	0.00187	0.00165	0.00155	0.00138	0.00123
555.29	-1.1017e-05	-0.000152233	-2.2732e-05	-1.7077e-05	2.1973e-05	-0.000108788	9.046e-05	-4.076e-05	-1.5958e-05	-4.3668e-05	6.9422e-05	0.000198561	-0.000141995	-3.1745e-05	-4.4465e-05	-0.000127574	0.000144744	-9.7246e-05	6.1992e-05	3.7051e-05	9.4112e-05	8.8232e-05	-1.163e-05	-1.5357e-05	-2.377e-05	4.9067e-05	-7.3028e-05	-1.1418e-05	-0.00011762	3.9099e-05	0.000132738	0.000126199	0.000407364	0.000743715	0.00131	0.00168	0.002	0.00227	0.00249	0.00242	0.00225	0.00222	0.00198	0.00201	0.00176	0.00154	0.00147	0.00135	0.0013
555.883	-3.9036e-05	-8.9172e-05	6.7526e-05	-4.72e-07	-5.3306e-05	-2.0343e-05	-4.7685e-05	-1.9887e-05	-9.868e-05	1.854e-05	0.000165667	6.7721e-05	-5.79e-07	-7.7935e-05	5.53e-06	-3.5275e-05	5.4841e-05	5.4928e-05	-2.2762e-05	-7.3227e-05	6.8218e-05	5.2649e-05	-1.3473e-05	3.0505e-05	3.6267e-05	1.4167e-05	-8.087e-05	8.222e-06	3.5955e-05	3.3789e-05	3.8422e-05	1.6195e-05	0.000334809	0.000565118	0.00125	0.00165	0.00195	0.00224	0.00235	0.00239	0.00219	0.00222	0.00197	0.002	0.00179	0.00153	0.00152	0.00142	0.0015
556.476	2.1264e-05	-9.6942e-05	8.1503e-05	6.5312e-05	6.9253e-05	3.6017e-05	6.0534e-05	1.1891e-05	1.1574e-05	-1.7705e-05	1.7494e-05	9.5575e-05	6.9194e-05	-3.0013e-05	-2.798e-05	8.9803e-05	-4.0652e-05	3.0265e-05	-2.0751e-05	7.8764e-05	-3.7823e-05	4.4192e-05	-6.8246e-05	-3.0827e-05	9.6114e-05	-5.8e-08	-3.895e-06	5.3084e-05	1.3423e-05	6.4134e-05	-6.6495e-05	-2.6414e-05	0.000301347	0.000525069	0.00121	0.00166	0.00207	0.00228	0.00229	0.0025	0.00223	0.00229	0.0021	0.00208	0.00189	0.00175	0.00146	0.00137	0.00142
557.069	-0.000111193	-0.000109301	0.000126768	9.9078e-05	0.000134151	0.000102696	9.358e-05	3.0118e-05	0.000122174	2.43e-07	-2.3046e-05	1.5952e-05	0.000141326	-4.9246e-05	-2.1654e-05	5.62e-05	1.9905e-05	2.2376e-05	0.000157807	0.000179228	5.5882e-05	0.00014424	-3.7734e-05	-8.0325e-05	0.000130725	-5.0559e-05	-7.8209e-05	6.2259e-05	0.000187264	0.000176096	-3.0881e-05	-3.5993e-05	0.000403452	0.000554077	0.00115	0.00148	0.002	0.00214	0.00238	0.00242	0.0023	0.00227	0.00216	0.0021	0.002	0.00178	0.00156	0.00136	0.00135
557.662	7.347e-06	-7.0592e-05	7.8296e-05	0.000163358	0.000151714	-4.8852e-05	1.8798e-05	-1.563e-05	-3.004e-06	3.1605e-05	-0.000116429	-1.6946e-05	2.6628e-05	-8.3306e-05	7.736e-06	-3.7562e-05	-2.484e-06	4.0388e-05	9.5586e-05	0.00013566	4.5076e-05	1.0377e-05	7.6255e-05	-0.000123461	-1.3105e-05	-0.000199714	-0.000129207	2.8375e-05	4.8177e-05	2.9227e-05	9.82e-05	-0.000149082	0.000216066	0.000504052	0.000907118	0.00144	0.00189	0.00203	0.00238	0.00227	0.0023	0.0023	0.00221	0.00198	0.00196	0.0018	0.00162	0.0014	0.00136
558.255	3.3914e-05	3.4892e-05	2.3406e-05	0.000193436	4.3763e-05	-5.5881e-05	4.7452e-05	-2.5278e-05	-4.7402e-05	-6.4387e-05	-0.000193897	5.5704e-05	-0.000131548	-5.4333e-05	-5.5832e-05	3.7087e-05	-1.0536e-05	2.7152e-05	-2.6751e-05	9.3287e-05	-2.4764e-05	-4.1425e-05	4.1864e-05	-3.8714e-05	1.4408e-05	-0.000166176	-7.7684e-05	1.3128e-05	-6.7549e-05	-5.5409e-05	0.000117912	3.1399e-05	7.9527e-05	0.000523728	0.00084592	0.00148	0.00177	0.00209	0.0023	0.00225	0.00212	0.00228	0.0021	0.00187	0.00181	0.00175	0.00147	0.00145	0.00139
558.849	1.4449e-05	4.609e-05	-0.000104675	6.0421e-05	6.3321e-05	5.656e-05	0.000143987	-3.561e-06	-3.3653e-05	-9.7387e-05	-0.000145833	0.000142951	-0.00010364	-0.000120352	2.5284e-05	-6.6567e-05	0.000144929	0.000138862	5.0805e-05	9.6158e-05	-2.5395e-05	7.4991e-05	4.3395e-05	7.7971e-05	0.000127001	-1.0506e-05	-8.243e-06	0.000108771	-2.7378e-05	8.28e-06	8.1627e-05	0.00010697	0.000144803	0.000351603	0.000854227	0.00135	0.00175	0.00209	0.00228	0.00238	0.00212	0.00223	0.0021	0.00186	0.00184	0.00166	0.00149	0.00133	0.0013
559.442	3.3031e-05	6.5176e-05	6.0796e-05	4.2903e-05	-1.4547e-05	3.4094e-05	0.000177417	7.8047e-05	2.715e-05	1.736e-05	-2.606e-05	1.2459e-05	1.6153e-05	-0.000145594	9.1407e-05	-6.4614e-05	3.5666e-05	0.000175564	1.8371e-05	0.000191895	7.2728e-05	6.8952e-05	-6.7102e-05	2.8627e-05	0.000180956	-3.06e-05	9.1899e-05	0.000120277	-4.736e-05	4.8342e-05	-2.661e-05	1.4766e-05	0.000230548	0.00035984	0.000798696	0.00133	0.00181	0.00206	0.00224	0.00249	0.00214	0.00222	0.00222	0.00193	0.00183	0.0017	0.0017	0.00136	0.00125
560.035	6.0195e-05	-7.7765e-05	0.000152306	9.0317e-05	-0.000149165	-2.8096e-05	0.000183193	-3.4067e-05	-9.995e-06	6.8304e-05	-0.000105006	9.9929e-05	6.6528e-05	-0.000157588	2.3162e-05	-1.2788e-05	-7.3524e-05	-2.47e-07	4.1564e-05	0.000162974	0.000118319	4.9339e-05	4.3781e-05	4.8014e-05	0.000199125	-9.0681e-05	-8.469e-06	0.000100607	-6.9436e-05	0.000180088	8.6306e-05	-2.5705e-05	0.000123088	0.000444903	0.000769734	0.0012	0.00166	0.00195	0.00223	0.00244	0.00219	0.0022	0.00215	0.00191	0.00178	0.00187	0.00159	0.00146	0.00136
560.628	-3.1528e-05	-0.000201529	0.000138112	0.000179793	-3.9204e-05	-5.4469e-05	7.6627e-05	2.0222e-05	4.1777e-05	2.5528e-05	-0.000187804	1.2051e-05	5.8162e-05	-7.6215e-05	-3.3207e-05	-0.000156297	-0.000130376	-1.6204e-05	2.2256e-05	0.00014087	0.000104386	7.8062e-05	5.7571e-05	9.6253e-05	6.3014e-05	-0.000132736	-0.000106483	-2.461e-06	-0.000104976	8.879e-05	0.000100672	1.5496e-05	9.0836e-05	0.000299052	0.000655966	0.000939687	0.00163	0.00193	0.00238	0.00228	0.00223	0.00225	0.00202	0.00183	0.00187	0.00183	0.00159	0.00152	0.00129
561.222	-3.9905e-05	-0.000122773	-2.8583e-05	1.7479e-05	-7.9305e-05	-3.8749e-05	0.000104249	6.5403e-05	-0.000137273	3.435e-06	-6.8154e-05	2.3365e-05	0.000123672	2.9147e-05	4.2195e-05	-3.5819e-05	3.2301e-05	3.675e-05	0.000158455	0.000175254	-3.7781e-05	0.000171868	8.31e-06	5.6564e-05	3.7217e-05	-7.8982e-05	-8.7379e-05	-6.5767e-05	-5.2747e-05	-5.2323e-05	0.000104911	-3.5764e-05	6.876e-05	0.000219864	0.000707476	0.00111	0.00164	0.00194	0.0023	0.00238	0.00218	0.00219	0.00197	0.00189	0.0019	0.00175	0.00163	0.00148	0.00137
561.815	-2.9336e-05	-9.0632e-05	3.5799e-05	-4.8255e-05	-7.0329e-05	-1.866e-05	0.000107117	8.2151e-05	-0.000104216	0.000114406	-2.2096e-05	0.00010846	-6.2584e-05	4.7114e-05	7.8591e-05	-9.129e-06	7.8793e-05	-7.881e-06	0.000153514	0.00014964	1.02e-05	7.1481e-05	1.7633e-05	-3.2789e-05	0.000140674	2.3738e-05	3.1246e-05	-3.9e-08	0.000118235	8.671e-06	3.481e-06	-6.2186e-05	-3.0841e-05	0.000272101	0.00075913	0.00113	0.00158	0.00184	0.0022	0.00235	0.00214	0.00216	0.00207	0.00187	0.00202	0.00176	0.0016	0.00136	0.00144
562.408	-0.000103504	-0.000130177	-0.000101297	8.0642e-05	-7.584e-05	-0.000101809	0.000139818	6.298e-05	-7.1839e-05	5.155e-06	-6.5657e-05	5.1052e-05	-2.1807e-05	6.8349e-05	0.000129935	-9.8602e-05	0.000127406	2.3963e-05	0.000159034	0.000165627	0.000100108	-2.7859e-05	-4.2614e-05	-8.3245e-05	-2.028e-06	-2.303e-06	-0.000129822	2.7515e-05	1.501e-05	2.3658e-05	-4.3422e-05	-0.000122754	-1.8002e-05	0.000263653	0.000624696	0.00101	0.00148	0.00168	0.00216	0.00234	0.00208	0.00218	0.00204	0.0019	0.00193	0.0018	0.00155	0.00136	0.00138
563.002	-0.000135185	-7.0339e-05	-5.758e-05	0.000103304	-1.3059e-05	-0.000171103	5.8808e-05	9.6e-07	-3.1658e-05	6.7552e-05	-2.774e-06	6.2781e-05	0.000132866	8.8161e-05	0.000157296	-0.000220364	7.4534e-05	1.9743e-05	0.00011083	0.000114507	-2.9265e-05	1.6453e-05	-2.1538e-05	-0.000121906	-3.3524e-05	-9.1726e-05	-0.000113427	3.1218e-05	-7.0637e-05	6.7731e-05	0.000115568	-0.00016573	0.000130062	0.000265735	0.000529699	0.00109	0.00148	0.00161	0.00202	0.0023	0.00216	0.00226	0.00181	0.00191	0.00174	0.00167	0.00168	0.00145	0.00131
563.595	-4.4516e-05	-0.000140766	0.000137022	0.000106689	1.3864e-05	-8.8998e-05	6.3862e-05	4.2233e-05	3.3685e-05	6.0013e-05	4.8706e-05	0.000138199	4.3127e-05	-3.1371e-05	0.000109742	-0.000286326	5.2201e-05	0.000104078	0.000115347	0.000176006	-4.9361e-05	-9.1452e-05	-4.6185e-05	6.2577e-05	-7.7255e-05	-4.308e-06	4.986e-06	-1.2306e-05	-9.4272e-05	0.000112759	2.4572e-05	-8.0057e-05	0.000136492	0.000133404	0.00053778	0.00111	0.00148	0.00175	0.00205	0.00227	0.00214	0.00216	0.00189	0.00189	0.0018	0.0017	0.00168	0.00149	0.00126
564.189	3.1545e-05	6.045e-06	0.000184781	0.000110364	-4.4437e-05	0.000117051	2.648e-05	7.4709e-05	-4.6128e-05	-1.9664e-05	-3.5004e-05	0.000130752	5.6609e-05	-7.2186e-05	-1.481e-05	-1.4083e-05	0.000146277	6.0375e-05	-1.1228e-05	0.000197571	2.674e-05	0.000142375	-0.000111144	4.3895e-05	-5.8754e-05	1.8859e-05	-4.6706e-05	8.3007e-05	-0.000132561	6.6018e-05	-3.27e-07	-9.2572e-05	6.3285e-05	5.7435e-05	0.000424968	0.000992742	0.00128	0.00179	0.00205	0.00217	0.00208	0.00221	0.00202	0.00188	0.00192	0.00165	0.00174	0.00132	0.00126
564.782	2.7064e-05	5.2311e-05	9.7525e-05	0.000117172	-4.9642e-05	8.3731e-05	4.8564e-05	3.9997e-05	-6.3252e-05	-5.6825e-05	-4.3903e-05	9.6902e-05	4.5865e-05	3.0832e-05	-4.5169e-05	-2.983e-06	0.000178946	3.4138e-05	-7.2574e-05	8.7645e-05	6.495e-06	0.000159151	1.968e-05	-1.9111e-05	2.2615e-05	-6.22e-05	-8.554e-06	0.000108557	-1.2631e-05	-1.9317e-05	0.000130143	-0.000108692	9.8216e-05	0.00010391	0.00045347	0.000957733	0.00128	0.00176	0.00198	0.00206	0.0022	0.00219	0.00196	0.00188	0.00189	0.00176	0.00164	0.00127	0.00128
565.376	1.7992e-05	4.6251e-05	4.027e-06	2.5142e-05	9.9881e-05	-6.0504e-05	0.000149138	2.9074e-05	-5.452e-06	-4.5797e-05	-6.3717e-05	5.9225e-05	-5.3913e-05	-1.6357e-05	-2.1539e-05	-5.7435e-05	0.000137007	9.6175e-05	7.5988e-05	9.2998e-05	0.000114948	6.3971e-05	8.9077e-05	3.973e-06	-2.9387e-05	-5.5373e-05	3.8141e-05	0.000186395	2.6446e-05	-1.075e-05	0.000130018	-3.8198e-05	-1.3309e-05	6.7162e-05	0.000457003	0.00104	0.00134	0.00185	0.00202	0.0022	0.0022	0.00209	0.002	0.00191	0.0017	0.00182	0.00147	0.0014	0.00129
565.969	5.2634e-05	0.000106796	2.628e-05	0.000118423	8.4831e-05	-0.000105834	0.000182359	5.9379e-05	1.5936e-05	-1.3248e-05	2.329e-06	0.00019911	7.9701e-05	2.7172e-05	4.1821e-05	-2.271e-06	7.2197e-05	6.2039e-05	0.000300356	6.5356e-05	0.000173893	-5.71e-07	7.5725e-05	5.8108e-05	4.6757e-05	2.7137e-05	-1.5479e-05	0.000157349	9.7261e-05	5.594e-06	9.4429e-05	-0.000136189	8.1813e-05	4.5112e-05	0.00040731	0.000891723	0.00131	0.00173	0.00186	0.00227	0.00218	0.00218	0.00196	0.00199	0.0017	0.00177	0.00154	0.00142	0.00132
566.563	9.8512e-05	0.000134196	8.1889e-05	0.000102149	-6.9247e-05	-0.000144992	7.8204e-05	-5.012e-06	1.5729e-05	-4.7595e-05	-7.79e-07	0.000176355	6.1706e-05	5.8406e-05	7.5978e-05	7.9357e-05	-4.787e-06	5.2535e-05	8.443e-05	6.834e-06	6.5096e-05	-5.9815e-05	-3.6409e-05	0.000159344	1.1133e-05	-1.528e-05	-8.8853e-05	-1.674e-06	3.2464e-05	3.2194e-05	0.00017126	-5.6965e-05	0.000120424	7.844e-06	0.000337536	0.00076207	0.0014	0.00152	0.0019	0.00215	0.00207	0.00211	0.00197	0.0019	0.00171	0.00181	0.00165	0.0015	0.00133
567.157	-2.2567e-05	0.000160457	-5.2037e-05	-0.000141186	-0.000112657	-0.000219447	0.000115472	-6.768e-06	-3.949e-05	-4.748e-06	-9.8946e-05	0.00016422	-9.1471e-05	-6.2036e-05	0.000120384	-1.874e-06	-2.8618e-05	8.951e-06	-0.000129514	4.6596e-05	8.732e-06	2.3139e-05	-3.468e-05	6.023e-06	-2.76e-07	-5.251e-06	-9.573e-05	-2.2114e-05	3.6612e-05	-7.8009e-05	0.000104963	2.0357e-05	4.3088e-05	3.0123e-05	0.000298873	0.000672843	0.00113	0.00146	0.00186	0.00218	0.00204	0.00218	0.00193	0.00184	0.00177	0.00168	0.0016	0.0015	0.00138
567.75	-4.3003e-05	7.9084e-05	-0.000110812	-2.0802e-05	-7.0894e-05	1.3603e-05	8.6591e-05	9.0421e-05	-0.000196963	7.7465e-05	-2.6718e-05	0.000180656	-9.8506e-05	-6.3684e-05	8.4575e-05	-4.0922e-05	2.1897e-05	7.7325e-05	-6.7444e-05	4.262e-05	-8.3916e-05	-2.8897e-05	0.000119647	-7.5812e-05	-6.9665e-05	-1.6066e-05	-2.8349e-05	-5.2112e-05	1.2441e-05	7.0828e-05	2.0653e-05	1.3746e-05	0.000152031	3.7446e-05	0.000255268	0.000663959	0.00103	0.00154	0.00171	0.002	0.00207	0.00209	0.00201	0.00196	0.00183	0.00161	0.00155	0.00152	0.00138
568.344	-1.6303e-05	-5.6506e-05	-0.000179163	0.000113063	-1.4766e-05	5.6244e-05	3.79e-06	2.2856e-05	-0.000103603	2.017e-05	-9.1803e-05	0.000102566	5.7069e-05	-5.9445e-05	4.3814e-05	-4.7307e-05	0.000118677	3.3e-06	3.4178e-05	0.000111454	-8.7477e-05	-8.5647e-05	-5.4454e-05	-5.9662e-05	2.5615e-05	1.5345e-05	4.486e-06	-6.838e-05	-0.000163947	9.748e-05	3.9476e-05	3.9158e-05	7.7305e-05	7.9502e-05	0.000121999	0.000657709	0.00095213	0.00155	0.00168	0.00186	0.00198	0.00199	0.00193	0.00207	0.00187	0.00162	0.00174	0.00135	0.00147
568.938	-0.000189031	-6.5153e-05	-3.0452e-05	0.000152219	9.8416e-05	1.6842e-05	0.000139099	-7.9235e-05	6.6299e-05	3.2429e-05	-0.000145235	7.0075e-05	2.9173e-05	-3.3241e-05	3.5323e-05	-0.000150508	0.000159048	-3.7127e-05	7.0601e-05	0.000264765	-9.5826e-05	-0.000101033	-2.8203e-05	-0.00011943	0.000145441	-4.4923e-05	-2.773e-05	8.5704e-05	-9.19e-05	3.4998e-05	7.0646e-05	2.8958e-05	0.000132811	5.4464e-05	6.7638e-05	0.00064373	0.00105	0.00144	0.00182	0.0019	0.00191	0.00206	0.00181	0.00198	0.00182	0.00172	0.00163	0.00138	0.00142
569.532	-8.8967e-05	-4.2723e-05	0.000148328	2.0647e-05	0.000154398	0.000118325	6.1864e-05	-0.000142512	-5.3667e-05	-9.56e-07	-4.793e-05	0.000107745	5.59e-07	-3.9189e-05	0.000185858	-0.00011671	9.2965e-05	4.0385e-05	6.242e-05	0.00024522	0.000138493	-4.8752e-05	1.3357e-05	7.27e-06	8.4965e-05	-9.9495e-05	-9.7292e-05	0.000103597	1.8617e-05	9.542e-06	2.4916e-05	-1.6483e-05	1.1081e-05	0.000109934	0.000119168	0.000563794	0.00103	0.00134	0.0017	0.00201	0.002	0.00201	0.00194	0.00173	0.0019	0.00174	0.00156	0.00156	0.00152
570.126	4.2256e-05	5.6839e-05	0.000140826	-3.671e-06	0.000151679	8.7332e-05	-9.801e-06	3.35e-07	4.4774e-05	4.746e-06	3.6739e-05	9.5033e-05	5.338e-06	-3.9175e-05	0.000111059	-0.000145066	9.5167e-05	5.0347e-05	4.424e-05	0.000122733	0.000219017	-8.1078e-05	9.7987e-05	0.000170822	-1.1469e-05	4.325e-06	-8.936e-06	-2.4266e-05	-5.233e-05	-2.0086e-05	-4.6743e-05	-2.1554e-05	-3.697e-05	0.000104093	0.000201517	0.000492956	0.000953488	0.00132	0.00165	0.00202	0.00201	0.00204	0.00205	0.00175	0.00175	0.00169	0.00162	0.00154	0.0016
570.72	4.8967e-05	-5.1075e-05	1.4663e-05	2.4205e-05	0.000167229	-3.6763e-05	0.00011448	8.5717e-05	0.000164786	8.8132e-05	-1.6776e-05	5.9069e-05	-1.0384e-05	-6.8947e-05	-3.2754e-05	-0.000160538	1.5254e-05	0.000137154	4.9318e-05	9.9465e-05	5.2643e-05	-1.2016e-05	7.648e-05	-3.3414e-05	7.857e-06	2.9708e-05	-2.6686e-05	-5.4857e-05	-5.548e-05	-6.293e-06	6.4891e-05	3.315e-05	-2.3625e-05	7.0442e-05	0.000144433	0.000420973	0.000964756	0.00121	0.00167	0.002	0.00188	0.00215	0.00199	0.00175	0.00168	0.00168	0.00163	0.00156	0.00149
571.314	-2.8939e-05	-0.000116303	-9.012e-06	0.000166195	3.0717e-05	-4.6023e-05	8.2395e-05	-2.8682e-05	3.149e-06	1.9852e-05	-2.1433e-05	0.000117361	-7.2618e-05	-0.000101129	-1.7391e-05	-0.000206593	5.6976e-05	0.000110243	-2.0409e-05	-1.779e-05	-8.5683e-05	3.789e-05	0.000139089	-1.7833e-05	0.000113011	2.4549e-05	-3.5025e-05	3.8135e-05	0.000112095	-5.6485e-05	9.7699e-05	8.8057e-05	-0.00015207	8.0774e-05	0.000152193	0.000480644	0.000978541	0.00122	0.00175	0.00198	0.00197	0.00214	0.00186	0.00189	0.00184	0.00157	0.00152	0.00153	0.00147
571.908	-1.8726e-05	-0.000135814	2.6799e-05	0.000125942	3.333e-06	-0.000111484	0.000133295	-2.7085e-05	-4.0438e-05	2.4773e-05	-1.7424e-05	9.2217e-05	-7.3869e-05	-1.0569e-05	4.4309e-05	-0.000143106	0.000126477	3.549e-06	5.3631e-05	-5.3786e-05	7.6709e-05	4.471e-05	4.9042e-05	4.5577e-05	6.2104e-05	-8.3093e-05	6.3252e-05	-1.3272e-05	0.000158097	-6.853e-05	7.4309e-05	-2.6316e-05	-0.000190152	5.5338e-05	0.000168576	0.000477461	0.000754284	0.00113	0.00164	0.00202	0.00183	0.00201	0.00194	0.00187	0.0019	0.00157	0.00139	0.0015	0.00135
572.502	-0.000102452	-7.4688e-05	7.2918e-05	0.000141805	0.000141922	-6.3548e-05	9.248e-05	0.000117203	-4.9023e-05	2.2601e-05	-6.038e-05	8.3623e-05	2.677e-06	-5.738e-06	2.3691e-05	-7.0085e-05	9.7975e-05	0.000103434	8.4025e-05	4.8368e-05	4.59e-05	-9.9e-07	4.0047e-05	8.562e-06	2.406e-06	-0.000113492	-4.3233e-05	-1.7361e-05	4.2069e-05	-2.0431e-05	5.7379e-05	-9.6216e-05	-6.5751e-05	5.983e-06	0.000184456	0.000438115	0.000781625	0.00101	0.00166	0.00182	0.00189	0.0021	0.002	0.00179	0.00183	0.00157	0.00153	0.00162	0.00118
573.096	-0.000132097	4.4985e-05	0.000167546	0.000136067	0.000125211	-1.6517e-05	0.000157763	2.6843e-05	-3.9706e-05	0.000160862	-3.4917e-05	5.4318e-05	-8.066e-05	-4.43e-06	4.3916e-05	6.608e-06	0.000137126	-7.64e-06	-3.5174e-05	7.4128e-05	5.0494e-05	1.401e-05	0.000106538	2.1819e-05	3.6617e-05	8.5547e-05	2.8586e-05	-4.6679e-05	-2.2008e-05	2.394e-06	-0.000119732	-0.000167689	7.6075e-05	1.7755e-05	0.000191426	0.000337746	0.00091601	0.000993946	0.00153	0.00179	0.00187	0.00211	0.00199	0.00173	0.00179	0.00166	0.00158	0.00165	0.00123
573.69	-4.057e-05	-0.000166947	0.000126377	0.000141122	1.847e-05	-0.000176037	6.1817e-05	-9.443e-05	3.2284e-05	0.000361811	-6.6365e-05	3.3896e-05	-8.218e-06	-9.0116e-05	0.000170813	-0.000212031	-6.274e-06	-0.000119835	-8.857e-06	0.000145483	6.8987e-05	7.113e-05	-3.135e-06	3.1e-06	4.1426e-05	0.000176997	0.000143389	-9.2758e-05	-8.8213e-05	-1.765e-05	8.015e-06	-0.000165969	5.4195e-05	-3.866e-06	7.6962e-05	0.000362253	0.000756843	0.00109	0.00146	0.00184	0.00193	0.00202	0.0019	0.00181	0.00173	0.00163	0.00162	0.0015	0.00141
574.284	-6.6256e-05	-0.000186131	-7.838e-06	0.000126286	1.3329e-05	-5.7725e-05	0.000136127	-5.704e-06	-2.8235e-05	0.000147231	-8.3867e-05	5.819e-05	8.3902e-05	-0.0001734	0.000124756	-0.000182906	-0.000111609	-0.000114221	-5.7897e-05	-5.006e-06	9.534e-05	3.136e-05	-5.8276e-05	-2.809e-05	5.5163e-05	5.1556e-05	0.000108299	1.7954e-05	8.6716e-05	-2.7073e-05	4.1801e-05	2.3851e-05	2.0888e-05	-0.00010043	-1.8902e-05	0.000292549	0.000674989	0.00107	0.00131	0.00188	0.00193	0.00205	0.00193	0.00184	0.00172	0.00163	0.00165	0.0015	0.0015
574.879	-9.7889e-05	-3.9946e-05	-2.7357e-05	0.000197008	-1.9536e-05	-4.9425e-05	9.5817e-05	-1.0406e-05	3.3056e-05	3.1408e-05	3.4127e-05	0.000100546	-6.2007e-05	-0.000120128	7.035e-05	-0.000180322	-9.9406e-05	-8.15e-05	-1.7245e-05	6.0806e-05	-7.3772e-05	3.657e-06	9.917e-05	-7.9673e-05	7.5463e-05	1.4706e-05	-4.5665e-05	5.409e-05	1.9983e-05	4.8189e-05	0.000119922	-3.598e-06	7.1283e-05	-0.000151271	1.3605e-05	0.000223751	0.000710078	0.00101	0.00147	0.00184	0.00183	0.00202	0.00211	0.00194	0.00179	0.00173	0.00164	0.00147	0.0014
575.473	3.5963e-05	-1.1352e-05	-7.6256e-05	0.000243007	7.84e-06	-1.8698e-05	7.8155e-05	4.1929e-05	-2.1559e-05	5.2084e-05	0.000107059	-4.559e-06	-0.000171929	-2.5722e-05	2.2097e-05	-5.581e-06	-8.2866e-05	7.9657e-05	3.6936e-05	0.000178059	-3.0427e-05	-3.4862e-05	9.6387e-05	-5.171e-06	3.5008e-05	-2.5807e-05	-7.2949e-05	1.0134e-05	-2.3479e-05	0.000154613	-3.7351e-05	-6.4656e-05	-1.227e-06	4.3095e-05	-5.482e-06	0.000200285	0.00065312	0.00105	0.00145	0.00173	0.00187	0.00207	0.00215	0.00188	0.00178	0.00175	0.00172	0.00157	0.0014
576.067	0.000171055	-2.0145e-05	-2.1597e-05	0.000186456	-2.6813e-05	5.869e-06	0.000167583	-2.4032e-05	-0.000157754	4.583e-05	-5.59e-07	-4.8977e-05	-7.358e-05	-4.6971e-05	6.2074e-05	-3.708e-06	1.7229e-05	3.4722e-05	3.8162e-05	0.000136708	-3.2141e-05	-0.00011668	6.6845e-05	3.136e-06	-5.8249e-05	4.3698e-05	-3.2042e-05	-0.000107337	-7.1046e-05	0.000107899	-3.2047e-05	-9.4841e-05	-2.3211e-05	0.000165752	9.275e-05	0.0001184	0.000536127	0.00109	0.00129	0.00172	0.00192	0.00203	0.00202	0.00193	0.00174	0.00181	0.00163	0.0016	0.00149
576.662	0.000190516	1.7113e-05	-1.7586e-05	0.000154278	3.5592e-05	-8.7453e-05	0.000203808	7.2255e-05	-4.77e-05	0.000116912	2.6472e-05	-4.9297e-05	-2.9374e-05	-0.000147385	0.000126492	-5.2676e-05	7.5337e-05	-3.523e-06	-2.549e-06	0.000194623	0.000189524	4.3132e-05	-0.000117654	2.7125e-05	1.0679e-05	-6.2198e-05	2.5896e-05	-0.000173448	-9.5235e-05	0.000102089	-3.6278e-05	1.4426e-05	0.00011606	7.7808e-05	3.433e-05	0.000145826	0.000467231	0.000982278	0.00124	0.00172	0.00183	0.00198	0.00198	0.00192	0.00181	0.00182	0.00164	0.00155	0.00145
577.256	9.1333e-05	-7.7063e-05	-5.897e-05	0.000141744	1.6435e-05	4.5929e-05	9.6796e-05	0.000102369	1.1016e-05	-5.6393e-05	-3.9928e-05	1.3908e-05	2.5685e-05	-7.4934e-05	0.00013135	3.7275e-05	-6.987e-06	-2.3441e-05	-0.000138546	0.000144359	0.000207301	-6.3098e-05	-8.418e-05	-7.4853e-05	4.3019e-05	-0.000167023	-7.3424e-05	-6.5484e-05	-0.00010009	4.554e-05	7.3084e-05	1.4464e-05	9.6996e-05	2.6962e-05	-0.000114919	0.000197315	0.000448198	0.000810302	0.00124	0.00169	0.00192	0.00192	0.00191	0.00186	0.00178	0.00175	0.00164	0.00155	0.00151
577.85	7.3298e-05	-0.000115144	-4.6229e-05	3.1785e-05	1.0221e-05	6.1083e-05	3.5837e-05	4.7624e-05	8.5854e-05	-0.000116199	-5.0179e-05	0.000160907	4.3365e-05	0.000116904	6.6741e-05	0.000106947	-6.2884e-05	-9.5127e-05	-0.000103288	0.000124892	5.4822e-05	-8.8019e-05	3.0601e-05	-3.3195e-05	2.4032e-05	-2.288e-06	-5.7358e-05	0.000104774	-4.141e-05	-1.4896e-05	8.3854e-05	-1.1332e-05	-3.2204e-05	9.8549e-05	1.0772e-05	1.4259e-05	0.000419918	0.000788588	0.0013	0.00168	0.00187	0.00197	0.00195	0.00181	0.0018	0.00176	0.00162	0.00152	0.00145
578.445	8.7728e-05	-3.7698e-05	-3.3214e-05	0.000103344	0.000203909	0.000157718	5.6581e-05	-2.0044e-05	2.9813e-05	2.3228e-05	-6.1829e-05	2.7833e-05	-4.5535e-05	0.000169138	4.7359e-05	2.6358e-05	-9.8477e-05	-7.4671e-05	-5.1707e-05	0.000132223	3.9429e-05	6.477e-06	7.5711e-05	3.8063e-05	2.2887e-05	9.6873e-05	1.6518e-05	0.000185692	-1.2326e-05	1.2418e-05	6.8937e-05	-0.000138661	-6.4319e-05	3.8375e-05	6.7974e-05	-3.5106e-05	0.000369536	0.000717527	0.00118	0.00164	0.00185	0.00195	0.00198	0.00183	0.00173	0.0017	0.00156	0.00162	0.00141
579.039	7.8891e-05	-2.48e-05	-3.7826e-05	2.5523e-05	0.000145251	0.000113735	0.000140195	-3.2162e-05	-4.5643e-05	1.5133e-05	-7.4462e-05	-1.1804e-05	-0.000103719	1.286e-05	0.000145426	-8.8576e-05	3.8581e-05	5.937e-05	-6.9882e-05	2.9199e-05	8.374e-06	0.000177889	-0.000117919	4.9631e-05	2.1784e-05	5.4849e-05	1.4232e-05	-1.5383e-05	5.1257e-05	4.0799e-05	3.222e-05	-3.1546e-05	3.3876e-05	-0.000110493	8.0363e-05	0.000192165	0.000445448	0.000676216	0.00105	0.00168	0.00175	0.0019	0.00194	0.00179	0.00177	0.00171	0.00156	0.00161	0.00142
579.634	9.7232e-05	1.6229e-05	-4.1657e-05	-1.3864e-05	-1.0218e-05	6.5997e-05	0.000108895	-6.5517e-05	-5.5315e-05	-2.657e-06	-0.00022086	-0.000139088	-0.000152686	-3.6086e-05	0.000154617	-4.911e-05	7.1029e-05	5.4919e-05	8.4471e-05	7.229e-05	6.3711e-05	0.000221523	-0.00013777	7.3421e-05	-3.8111e-05	5.2206e-05	5.4592e-05	-1.138e-05	5.2418e-05	4.1599e-05	4.506e-06	7.4345e-05	-4.657e-06	2.8052e-05	0.000107992	0.000283454	0.000403221	0.000721957	0.00102	0.00163	0.00196	0.00194	0.00208	0.00189	0.00188	0.00179	0.00162	0.00149	0.00148
580.229	7.1399e-05	-2.6574e-05	-8.231e-06	9.3649e-05	9.652e-06	4.8914e-05	2.5841e-05	2.305e-06	5.3355e-05	2.9549e-05	5.796e-06	-0.000100904	6.8079e-05	-7.3307e-05	3.6275e-05	2.5233e-05	-2.4373e-05	1.2887e-05	-1.251e-05	9.4949e-05	-2.8736e-05	3.3883e-05	-3.2827e-05	2.8916e-05	4.4675e-05	0.000100139	4.888e-06	8.4066e-05	-2.7407e-05	-8.0144e-05	8.5836e-05	1.7381e-05	-2.974e-05	0.000125467	8.979e-06	0.000202463	0.000356003	0.000724441	0.000985874	0.0015	0.00189	0.00195	0.00203	0.00195	0.00181	0.00176	0.00171	0.00138	0.0015
580.823	1.3414e-05	-3.0659e-05	-5.6334e-05	7.2532e-05	1.1517e-05	-7.1261e-05	0.000148689	-6.6483e-05	4.0839e-05	4.6152e-05	3.8331e-05	7.0158e-05	0.000234901	-4.48e-05	-2.5588e-05	2.691e-05	1.0456e-05	-5.2364e-05	3.0358e-05	1.23e-05	2.6394e-05	3.2363e-05	0.000154012	-4.3649e-05	0.000121733	-5.4533e-05	-6.7636e-05	8.4387e-05	-6.6298e-05	-0.000109625	6.5838e-05	1.9287e-05	2.6409e-05	2.09e-06	-4.446e-06	3.502e-06	0.000273757	0.0007658	0.00102	0.00146	0.00188	0.00195	0.00206	0.00187	0.0019	0.00176	0.00172	0.00143	0.00135
581.418	6.9888e-05	5.2783e-05	-0.000104237	0.000135365	-4.6739e-05	-0.000128836	0.000202742	-9.8544e-05	-2.4334e-05	9.018e-06	-8.5012e-05	5.4331e-05	0.000130256	0.000116188	2.2108e-05	-4.8083e-05	0.000101707	3.7798e-05	-3.5401e-05	4.2448e-05	2.4387e-05	9.4883e-05	0.000212952	1.2026e-05	-2.1512e-05	6.985e-05	-9.1408e-05	-5.4974e-05	-7.1964e-05	6.7292e-05	-9.4016e-05	0.000103826	0.000112738	9.88e-07	4.3157e-05	0.000127725	0.000349806	0.000699291	0.00105	0.00143	0.00189	0.00193	0.00213	0.00184	0.00195	0.00181	0.0017	0.00165	0.00157
582.013	0.000171492	0.000152937	-3.7559e-05	8.9047e-05	-5.5633e-05	-4.5076e-05	0.000132057	6.2867e-05	1.286e-06	-1.3446e-05	-1.8491e-05	4.9394e-05	7.6784e-05	5.185e-05	9.2391e-05	-7.697e-05	0.000113991	1.2e-05	-8.3284e-05	0.000115566	-0.000151366	-2.5179e-05	5.231e-05	-3.0909e-05	9.8587e-05	0.000116125	3.5903e-05	-0.000148736	1.992e-05	0.000132013	-7.095e-06	2.5694e-05	0.000132893	2.9275e-05	7.5593e-05	0.00017253	0.00022507	0.000539605	0.000904545	0.00147	0.0017	0.00188	0.00204	0.00193	0.00193	0.00179	0.00169	0.0017	0.0015
582.607	-3.863e-06	0.000106606	-2.295e-06	7.3298e-05	-9.3632e-05	-3.2609e-05	8.7905e-05	7.497e-05	8.896e-06	2.7283e-05	-1.7515e-05	9.5663e-05	-4.441e-06	0.000126472	0.000119844	-6.2138e-05	8.3519e-05	9.9596e-05	-6.2459e-05	0.000166784	-3.211e-06	-2.7801e-05	-1.4239e-05	-0.000109962	2.2699e-05	7.661e-06	-2.123e-06	-0.000201912	-2.815e-05	6.9203e-05	0.000126092	2.1896e-05	0.000130764	5.3389e-05	9.6229e-05	0.000134478	0.00014624	0.000588762	0.000968399	0.00137	0.00168	0.00185	0.00193	0.00192	0.00193	0.00169	0.00167	0.00175	0.00152
583.202	6.8637e-05	1.1918e-05	-1.8006e-05	0.000150637	-5.6605e-05	-9.0146e-05	7.0485e-05	-6.3546e-05	-2.1683e-05	8.6958e-05	2.277e-06	6.2725e-05	-2.9025e-05	0.000135347	2.0306e-05	-1.1138e-05	-2.4554e-05	0.000111562	6.3097e-05	0.000142944	0.00015145	2.775e-06	-3.179e-05	-4.5306e-05	-8.3144e-05	0.000118669	-5.5419e-05	-9.5637e-05	2.4793e-05	6.0655e-05	9.1231e-05	7.1041e-05	9.4275e-05	1.7833e-05	0.000113613	5.771e-05	0.000228299	0.000527664	0.00101	0.00129	0.00165	0.00174	0.00178	0.00186	0.0018	0.00178	0.00157	0.00158	0.00145
583.797	0.00010666	-2.5425e-05	0.000121543	-1.1616e-05	0.000140301	5.5373e-05	5.8303e-05	-5.3657e-05	-7.6759e-05	5.2281e-05	7.497e-05	-3.6466e-05	7.803e-06	-4.3502e-05	5.8257e-05	-1.6383e-05	-0.000143846	2.9218e-05	1.9781e-05	6.207e-06	9.2111e-05	-9.204e-06	-9.596e-06	-4.4577e-05	-7.7445e-05	1.7711e-05	-4.7071e-05	6.4707e-05	0.000111447	0.000114565	2.2841e-05	9.4547e-05	-5.3932e-05	7.526e-06	8.1424e-05	-2.4956e-05	0.00011498	0.000410232	0.000974274	0.00127	0.00153	0.00162	0.00197	0.00183	0.00174	0.00173	0.00155	0.00163	0.00154
584.392	7.6816e-05	2.8444e-05	0.000228408	-9.2793e-05	9.5385e-05	0.000119168	-4.6209e-05	2.8754e-05	-0.00013471	2.3497e-05	4.3747e-05	1.2445e-05	3.8795e-05	9.0712e-05	0.000129407	-6.5819e-05	1.3027e-05	2.7154e-05	-6.2824e-05	-7.9254e-05	0.000112972	-4.3627e-05	2.2273e-05	-9.485e-06	-9.3206e-05	-4.1184e-05	-4.4023e-05	-2.038e-05	0.000115963	3.443e-06	7.5739e-05	0.000133699	-4.7823e-05	0.000158202	0.000140489	0.00016909	0.000236089	0.000412533	0.000943871	0.00124	0.00154	0.00173	0.0018	0.00185	0.00179	0.00163	0.00152	0.00159	0.00153
584.987	0.000157336	2.629e-05	6.2833e-05	5.8992e-05	5.3655e-05	0.000102416	-0.00010327	-1.3714e-05	-7.7752e-05	6.8932e-05	-1.837e-05	-1.6388e-05	-3.0897e-05	8.8966e-05	6.112e-05	-3.4989e-05	0.000121878	0.000219428	-2.4366e-05	6.1672e-05	5.9139e-05	8.153e-06	-5.6452e-05	5.0794e-05	-3.3925e-05	4.9951e-05	-8.618e-05	-6.089e-05	7.825e-05	-6.88e-05	0.000103209	-2.1117e-05	1.9722e-05	-1.5074e-05	2.8911e-05	0.000248638	0.000280645	0.000375629	0.000911806	0.00112	0.00167	0.0018	0.0018	0.00181	0.00181	0.00182	0.00157	0.00155	0.00137
585.582	0.000191939	-0.000163614	-5.0072e-05	0.000165256	0.000172316	1.6836e-05	-7.3402e-05	2.5561e-05	-3.5205e-05	8.4287e-05	1.1392e-05	4.7307e-05	-7.5031e-05	-0.000143799	0.000112138	-1.4559e-05	-0.00010259	0.000143305	-8.006e-05	7.4153e-05	0.000108319	-7.2243e-05	-3.9679e-05	3.8471e-05	6.0386e-05	2.7935e-05	7.9183e-05	-0.00021301	2.1195e-05	-5.0447e-05	0.000129478	-5.1723e-05	-3.5086e-05	-0.000100042	-0.000121542	0.000215314	0.000227552	0.00038917	0.000843566	0.00121	0.00159	0.00174	0.00188	0.00179	0.00179	0.00176	0.00163	0.00152	0.00141
586.177	5.8456e-05	-7.87e-05	2.0675e-05	0.000143356	0.000100561	1.7558e-05	7.9234e-05	-1.4181e-05	-0.000109272	4.6514e-05	-5.2505e-05	0.000108472	-2.5154e-05	-1.8041e-05	0.000110117	-7.3055e-05	-8.2804e-05	2.8529e-05	-9.2467e-05	7.5799e-05	7.484e-05	-3.491e-05	0.000102381	4.286e-05	8.2528e-05	4.0323e-05	8.3159e-05	-0.000141375	1.3532e-05	1.2789e-05	0.000104617	9.6698e-05	-7.2234e-05	3.0593e-05	-7.689e-05	0.00021706	0.000199214	0.000342069	0.000826352	0.00132	0.00154	0.00173	0.00203	0.00177	0.00189	0.00163	0.00183	0.0016	0.00159
586.772	-7.6442e-05	2.8075e-05	-6.8025e-05	0.000128212	5.0374e-05	8.7811e-05	4.895e-06	-0.000135562	-0.000137943	-2.6217e-05	4.2922e-05	0.000101707	-6.1185e-05	6.1891e-05	0.000113121	4.2985e-05	-6.405e-06	6.0456e-05	7.7602e-05	0.000140664	-4.7742e-05	0.00016809	5.416e-05	-4.5857e-05	0.000164135	8.761e-05	-2.5702e-05	9.1885e-05	4.3047e-05	-5.3933e-05	0.000180174	0.000186357	-3.0562e-05	-8.3501e-05	7.3237e-05	6.2219e-05	0.000134588	0.000432925	0.000706387	0.00136	0.00156	0.00177	0.00198	0.00186	0.00185	0.00172	0.00168	0.00162	0.00155
587.367	-1.825e-05	-3.3026e-05	-5.4003e-05	3.9598e-05	0.000110549	0.000156117	1.0465e-05	-3.0467e-05	3.1987e-05	5.5777e-05	-5.1555e-05	-4.9533e-05	-1.1375e-05	3.7533e-05	8.226e-05	-5.006e-05	0.000198417	0.000128793	0.00010984	0.000122906	-2.8916e-05	7.9394e-05	1.9334e-05	-5.2924e-05	0.000124755	6.7829e-05	3.1062e-05	2.5411e-05	-4.7523e-05	-0.000115866	0.000125736	1.1055e-05	3.522e-05	-0.000177635	8.5534e-05	2.4026e-05	9.0134e-05	0.000431509	0.000718395	0.00126	0.0015	0.0018	0.00192	0.00191	0.00184	0.00176	0.00161	0.00168	0.0015
587.962	2.9172e-05	6.4651e-05	-3.3268e-05	-1.1489e-05	3.8741e-05	5.1029e-05	5.0914e-05	6.5622e-05	0.000167563	5.3024e-05	-8.5894e-05	-4.5261e-05	-0.000135264	2.7477e-05	8.6028e-05	-0.000172064	7.1048e-05	5.3698e-05	3.4983e-05	9.2064e-05	-1.9361e-05	1.6871e-05	-5.4395e-05	-7.335e-06	-8.5115e-05	-4.7e-07	-5.3581e-05	-2.8331e-05	-6.7e-06	-2.7482e-05	2.2072e-05	-1.8843e-05	3.5059e-05	-8.537e-06	-2.4365e-05	0.000170069	4.7339e-05	0.000389974	0.000755697	0.00104	0.00147	0.00174	0.00187	0.00198	0.00185	0.00173	0.00163	0.00175	0.00155
588.557	-3.0002e-05	-3.7054e-05	-4.2413e-05	1.3753e-05	-7.5923e-05	-1.3406e-05	0.000133371	5.9269e-05	3.4375e-05	6.131e-05	-2.1029e-05	7.0848e-05	-5.0893e-05	-0.000113843	8.4091e-05	-5.2676e-05	-2.4956e-05	3.191e-06	5.6849e-05	0.000104046	8.3474e-05	0.000153106	6.6809e-05	9.063e-05	5.4868e-05	3.2651e-05	-5.141e-05	3.0931e-05	-2.0465e-05	-3.3063e-05	3.7784e-05	1.4177e-05	0.000138895	4.1403e-05	9.4946e-05	0.00018156	9.8976e-05	0.000283695	0.000592766	0.00118	0.00134	0.0018	0.00183	0.00194	0.00182	0.00183	0.00168	0.00173	0.00164
589.152	-4.2532e-05	1.545e-05	-4.7252e-05	0.00010618	0.000123923	8.477e-06	1.6499e-05	2.6936e-05	2.2433e-05	2.19e-05	-8.4142e-05	4.577e-05	0.000113809	-8.9488e-05	8.9838e-05	2.4356e-05	0.000114469	-8.3695e-05	0.000128784	0.000106669	0.000123998	0.000118135	0.000153417	6.9023e-05	4.3008e-05	-3.5181e-05	-8.438e-06	-5.4798e-05	5.9736e-05	-9.1227e-05	7.1283e-05	7.6486e-05	7.0921e-05	2.3349e-05	0.000134767	0.000181022	0.000113264	0.000340801	0.000606494	0.00125	0.00125	0.00187	0.00198	0.00188	0.00184	0.00187	0.00177	0.00166	0.00155
589.748	0.000167176	4.4317e-05	3.8975e-05	0.000149816	8.7948e-05	5.9425e-05	6.684e-06	-5.7435e-05	9.8066e-05	2.598e-06	-0.000203493	-8.2445e-05	-9.15e-07	5.2172e-05	0.000147598	1.5381e-05	0.00012552	-0.00012457	-2.2977e-05	6.7856e-05	0.000139736	-9.393e-06	9.8598e-05	5.7222e-05	0.000167086	-9.0297e-05	-8.2231e-05	-0.000109308	1.302e-06	-7.0287e-05	1.7396e-05	-5.5655e-05	5.9022e-05	4.3621e-05	0.000167059	0.000103	9.7044e-05	0.000357706	0.000796665	0.00114	0.00143	0.00183	0.00195	0.0018	0.00178	0.00173	0.00157	0.00162	0.00138
590.343	5.6121e-05	-2.19e-06	-9.2273e-05	0.000130082	4.5744e-05	-4.85e-07	-1.317e-05	-5.9083e-05	5.6935e-05	8.66e-07	-0.0001672	-5.8372e-05	-0.000113214	1.6962e-05	9.2751e-05	-6.1668e-05	0.000103932	4.8122e-05	4.3409e-05	5.5414e-05	0.00019233	-8.417e-06	5.4919e-05	6.3692e-05	0.000249523	-0.000101655	-0.000110275	-6.507e-05	-5.7131e-05	-8.163e-05	3.9e-08	-0.000123838	-5.8712e-05	2.6947e-05	0.000129006	5.1345e-05	0.0001346	0.000267205	0.000727457	0.0011	0.00139	0.00173	0.00199	0.00189	0.00196	0.00168	0.00159	0.00166	0.00143
590.938	-5.2891e-05	4.6734e-05	-2.7918e-05	0.000193449	-1.0421e-05	4.9353e-05	-0.000125562	2.5333e-05	5.7193e-05	1.5687e-05	-4.2463e-05	0.000104548	0.000166903	7.7613e-05	4.4868e-05	4.9494e-05	-2.2027e-05	8.1719e-05	0.000155568	2.0338e-05	0.000225416	9.7932e-05	-4.4817e-05	2.1578e-05	6.698e-05	2.5215e-05	-9.885e-06	6.708e-06	-2.44e-06	2.8286e-05	-1.883e-06	-8.332e-05	-2.5842e-05	-7.3285e-05	4.6804e-05	8.5735e-05	4.3034e-05	0.000269469	0.000585525	0.000972679	0.00131	0.00164	0.00205	0.002	0.00191	0.00178	0.00161	0.0015	0.0016
591.534	-5.373e-06	3.6993e-05	-2.2569e-05	1.5426e-05	-5.3567e-05	9.2936e-05	-1.8623e-05	6.5295e-05	-5.4938e-05	-0.00016621	-4.0574e-05	0.000157726	0.000201194	3.5616e-05	9.9963e-05	6.295e-05	-4.4583e-05	6.8435e-05	-1.0992e-05	0.000120862	0.000214916	3.5902e-05	-2.6968e-05	0.000169015	-2.133e-05	5.2473e-05	3.7943e-05	-4.8528e-05	2.766e-06	2.3428e-05	6.3049e-05	4.7396e-05	-8.096e-06	-0.000112093	6.3459e-05	-4.89e-05	-3.6038e-05	0.000239523	0.000385002	0.00101	0.00127	0.00161	0.00194	0.00189	0.0019	0.0018	0.00165	0.00145	0.00151
592.129	-1.9164e-05	3.4237e-05	-0.000148695	4.4628e-05	6.7092e-05	6.3136e-05	6.4307e-05	-6.5109e-05	-0.000144853	-0.0001271	-2.8824e-05	0.000127788	2.2783e-05	-4.0385e-05	-3.5861e-05	-9.3478e-05	5.5311e-05	6.276e-06	-4.2557e-05	0.000131547	4.8564e-05	3.5765e-05	-5.2518e-05	0.000134961	-7.2424e-05	1.9169e-05	6.832e-06	-3.822e-06	-2.3221e-05	3.6386e-05	2.7183e-05	-2.3944e-05	0.000101457	1.364e-05	-5.2749e-05	-2.9672e-05	-4.3153e-05	0.000165834	0.000364722	0.000956837	0.00132	0.00166	0.00182	0.00193	0.00191	0.00177	0.00167	0.00163	0.00153
592.724	-8.707e-06	-0.000138887	-0.000141424	0.000124391	6.2519e-05	9.4449e-05	-1.3972e-05	-0.000183925	-3.6163e-05	-5.5777e-05	-6.4987e-05	-1.522e-06	-9.7756e-05	-3.0104e-05	-2.1869e-05	-5.7463e-05	-4.6427e-05	6.5282e-05	-3.5771e-05	-3.1854e-05	-4.1699e-05	0.00014773	-0.000102633	2.1469e-05	-2.6762e-05	4.6739e-05	-6.9113e-05	-1.373e-05	-4.694e-06	-2.4041e-05	0.000124038	3.2851e-05	0.000162093	3.4459e-05	-6.1126e-05	4.0627e-05	0.000128616	0.000209788	0.000389753	0.000845714	0.00131	0.00149	0.00177	0.00197	0.00181	0.00181	0.00164	0.00169	0.00168
593.32	-6.9894e-05	-1.2586e-05	3.6743e-05	1.5725e-05	-5.2819e-05	6.458e-06	1.368e-05	-0.000121552	2.8583e-05	-0.000142601	-6.0999e-05	1.6571e-05	-3.8427e-05	-2.632e-05	-4.2067e-05	2.387e-06	-4.5635e-05	0.000126059	1.1375e-05	-1.5074e-05	4.8247e-05	4.0472e-05	-3.9475e-05	1.1369e-05	1.6901e-05	-0.000122861	-6.4354e-05	4.779e-06	1.7914e-05	-7.2904e-05	0.00012597	-2.6692e-05	0.000148023	6.6589e-05	7.5274e-05	-2.8011e-05	0.000135324	0.000199711	0.000326871	0.00087303	0.00125	0.0015	0.00179	0.00195	0.00179	0.00178	0.00161	0.0016	0.0016
593.916	-0.00015742	7.8826e-05	0.000152584	0.000177164	2.5665e-05	1.9248e-05	3.1757e-05	3.4788e-05	-1.659e-05	-2.3683e-05	-9.5193e-05	0.000140023	-6.1133e-05	-8.6146e-05	-2.7491e-05	-7.8013e-05	0.000110669	6.7875e-05	0.000129614	7.4081e-05	0.000111096	9.7307e-05	7.1821e-05	-4.232e-06	-7.4647e-05	-6.6898e-05	-9.9305e-05	-2.5052e-05	-9.698e-06	-1.4959e-05	1.777e-05	-9.3347e-05	0.000145079	2.0147e-05	0.000122155	-0.000171068	-5.6471e-05	0.000111077	0.000219712	0.000866098	0.00125	0.00155	0.00191	0.0019	0.00182	0.00183	0.00177	0.0018	0.00156
594.511	3.5832e-05	6.75e-06	0.00011724	0.000233486	-7.6953e-05	2.2309e-05	-0.000176134	0.000100548	-4.74e-05	5.209e-05	-7.0978e-05	7.5598e-05	-8.935e-06	-4.9342e-05	2.5298e-05	-0.000228857	0.000134281	9.4671e-05	9.7391e-05	0.000103119	-3.5286e-05	5.1578e-05	5.96e-05	-0.00014245	-4.1076e-05	-0.000144341	-0.000209334	-7.6867e-05	-7.0553e-05	1.6761e-05	0.000107971	2.5496e-05	2.2511e-05	-3.781e-05	6.7e-05	-0.000118375	2.6959e-05	8.1333e-05	0.000231457	0.000778174	0.00108	0.0016	0.00186	0.0019	0.002	0.00186	0.00191	0.00166	0.00154
595.107	0.000144725	0.000114634	7.8469e-05	0.000128221	-0.000114103	5.0197e-05	-3.2407e-05	0.000166407	-4.6764e-05	2.7598e-05	2.109e-05	-2.3615e-05	1.79e-06	-0.00012729	-7.369e-06	-7.8224e-05	3.1543e-05	5.9958e-05	7.315e-06	8.2366e-05	-0.000113469	0.000115202	4.0256e-05	-6.3656e-05	-4.4644e-05	-0.000144548	-0.000118183	-1.7445e-05	-2.2727e-05	-8.122e-05	-6.6484e-05	2.693e-05	-0.000121787	3.1025e-05	3.1719e-05	7.0049e-05	4.2103e-05	0.000122528	0.000421444	0.000707808	0.00119	0.00173	0.00181	0.00177	0.00182	0.00187	0.00184	0.0016	0.0015
595.702	1.8297e-05	4.7165e-05	6.0495e-05	7.5716e-05	2.0955e-05	-1.6442e-05	0.00017109	9.3964e-05	1.1538e-05	6.3979e-05	3.67e-07	-6.295e-06	0.000109733	-9.1343e-05	-1.5406e-05	1.554e-05	-6.0315e-05	4.8592e-05	9.5808e-05	5.4921e-05	-4.6449e-05	6.7028e-05	4.5301e-05	5.4734e-05	-0.000237354	0.000106067	-3.3775e-05	6.0261e-05	-2.788e-05	-2.6663e-05	-0.00013191	2.3897e-05	-8.118e-05	3.0642e-05	-2.1444e-05	0.000106159	-1.9422e-05	0.000116897	0.000489135	0.000662626	0.00105	0.00163	0.0018	0.00186	0.0018	0.00183	0.00186	0.00165	0.00157
596.298	-9.1179e-05	-2.1311e-05	9.7002e-05	7.076e-05	0.000186392	-2.5021e-05	0.00012049	0.000107134	-0.000111982	1.9969e-05	0.000114926	0.000119229	0.000146987	-1.422e-05	-0.000105624	1.3666e-05	-4.5097e-05	-3.2821e-05	7.1996e-05	-4.877e-06	-5.7854e-05	-2.445e-05	2.9299e-05	1.7355e-05	-0.000207542	1.4913e-05	-0.000137803	1.1063e-05	3.461e-06	0.000164326	-0.00012235	-0.000145996	-3.34e-05	-1.2713e-05	-3.3469e-05	-7.9627e-05	-8.573e-06	0.000207852	0.000496798	0.000713976	0.00104	0.00152	0.00183	0.00187	0.00197	0.00186	0.00176	0.0016	0.00155
596.894	-1.3326e-05	2.7672e-05	-3.7254e-05	0.000134906	3.0138e-05	-8.0241e-05	3.202e-06	0.000152467	-0.000141295	-4.3781e-05	4.3577e-05	0.000223284	-4.1395e-05	-0.00011315	-0.000200256	0.000100112	6.2325e-05	-0.000145962	-5.9788e-05	2.7496e-05	-8.8296e-05	-3.8629e-05	-1.4404e-05	9.07e-06	-4.6868e-05	-5.7121e-05	-0.000132565	2.1765e-05	-9.7599e-05	5.7483e-05	2.1914e-05	-0.000179866	-1.3578e-05	3.6388e-05	4.2803e-05	-4.4658e-05	0.000145509	0.000146405	0.000364007	0.000789569	0.00109	0.00154	0.00172	0.00189	0.00208	0.00184	0.0019	0.00165	0.00168
597.49	0.000107543	2.2038e-05	-8.465e-05	0.000203604	-5.1771e-05	4.204e-05	9.5297e-05	-1.3227e-05	-0.00014189	-0.000203613	3.0095e-05	0.000192511	-0.000119272	-0.000117007	-7.4334e-05	0.000141974	6.8913e-05	-0.000147483	-5.84e-05	-1.9568e-05	-0.000143645	-2.9468e-05	-0.000147936	4.8092e-05	0.000113325	-0.000101314	-5.6186e-05	7.4496e-05	-0.000165143	-8.5881e-05	0.000160318	-7.5666e-05	-4.495e-05	0.000138423	-4.9585e-05	-1.0173e-05	7.78e-05	0.000137026	0.00034061	0.000627371	0.000969275	0.00132	0.00182	0.00197	0.00189	0.0018	0.00191	0.00171	0.00176
598.085	8.093e-06	5.889e-05	2.6215e-05	3.5406e-05	3.0176e-05	2.9502e-05	9.5763e-05	1.5245e-05	-3.0171e-05	-7.0204e-05	-6.4266e-05	5.933e-06	4.2262e-05	4.9656e-05	4.7989e-05	4.736e-05	7.9436e-05	3.8053e-05	3.517e-05	-0.000116614	-0.000105522	0.000130865	-5.2376e-05	0.000144157	0.000113634	-0.00010467	-7.9607e-05	-3.1692e-05	-0.000109801	-3.3006e-05	0.00015394	5.1908e-05	2.5029e-05	-0.000127494	-3.5181e-05	-0.000106235	2.5543e-05	8.8388e-05	0.000346525	0.000521066	0.00111	0.00125	0.00175	0.00184	0.002	0.00172	0.0019	0.00148	0.00155
598.681	-0.000121065	-2.769e-05	9.1208e-05	5.4811e-05	-7.1141e-05	-0.000124591	0.000151828	-4.301e-05	-7.216e-06	0.000193413	4.811e-06	-1.9615e-05	0.000142239	0.000106063	8.7012e-05	8.945e-05	1.6891e-05	0.000142861	1.21e-05	3.8209e-05	2.226e-06	0.000125831	6.3742e-05	0.000256278	6.3038e-05	-4.5065e-05	-8.5505e-05	-1.7587e-05	-1.7813e-05	-4.7026e-05	0.000152198	8.8272e-05	9.2449e-05	-0.000139324	-1.3327e-05	7.0819e-05	3.7291e-05	-6.7792e-05	0.00023945	0.000527574	0.00119	0.00134	0.00168	0.00177	0.00208	0.00182	0.00183	0.00153	0.00154
599.277	-0.00013541	0.000101154	0.000123718	2.5801e-05	1.1485e-05	-8.3093e-05	0.00010537	4.5031e-05	-0.000152962	0.000139025	7.7822e-05	-4.0186e-05	7.8313e-05	5.36e-06	8.3954e-05	0.000142468	-3.2931e-05	7.549e-06	-1.3205e-05	5.7831e-05	5.71e-07	0.000109421	9.1997e-05	0.000138436	-4.3373e-05	-0.000116091	-1.9314e-05	0.000104368	-1.199e-05	-2.9863e-05	0.000115337	5.641e-05	-2.7608e-05	-8.2695e-05	4.3335e-05	2.5641e-05	-3.326e-05	4.4513e-05	0.00022909	0.00060258	0.00109	0.00131	0.00155	0.00168	0.00196	0.0018	0.00166	0.00166	0.00163
599.873	-0.000143371	0.000100266	-2.306e-05	0.000218775	0.000102245	-5.4511e-05	-4.4943e-05	8.3366e-05	-4.7359e-05	2.1767e-05	-6.7972e-05	-0.000149134	-6.7717e-05	4.6238e-05	-2.0945e-05	0.000104815	0.000140312	2.5527e-05	-7.2198e-05	-4.8432e-05	-3.4426e-05	7.1559e-05	9.038e-05	-2.902e-05	9.1866e-05	2.1211e-05	0.000157814	6.528e-06	-3.9996e-05	-7.7992e-05	7.6124e-05	3.3899e-05	-3.2888e-05	-8.012e-06	-1.1754e-05	-8.3757e-05	8.015e-06	6.3656e-05	0.000181168	0.000589657	0.00088609	0.00132	0.00151	0.00174	0.00184	0.00178	0.00162	0.00163	0.00168
[truncated: 951 more columns]
