# Supplementary material for: Surfactant-induced hole concentration enhancement for highly efficient perovskite light-emitting diodes
Source: Nat Mater. 2025 Mar 5;24(5):778–84. doi: 10.1038/s41563-025-02123-y (PMC12048353; doi:10.1038/s41563-025-02123-y)
Supplement: Supplementary file 7 — UPS results of PMMA layer. [file 41563_2025_2123_MOESM7_ESM.xlsx]

## Sheet: Sheet1
Binding energy	intensity
20	393651
19.95	380858
19.9	368041
19.85	261971
19.8	31210
19.75	22670
19.7	41910
19.65	46945.7
19.6	42760
19.55	40531.4
19.5	37617.1
19.45	35675
19.4	32219.3
19.35	29693.6
19.3	26164.3
19.25	24259.3
19.2	23155.7
19.15	21205
19.1	19325.7
19.05	17600
19	16717.1
18.95	16189.3
18.9	15062.9
18.85	14744.3
18.8	14059.3
18.75	14329.3
18.7	13565
18.65	13350.7
18.6	12502.9
18.55	13107.1
18.5	12880
18.45	11567.1
18.4	11037.1
18.35	11132.1
18.3	10397.9
18.25	10123.6
18.2	9700
18.15	9685
18.1	9747.86
18.05	9437.14
18	8972.14
17.95	8652.14
17.9	8294.29
17.85	7368.57
17.8	7985.71
17.75	8252.14
17.7	7395.71
17.65	8240.71
17.6	8455.71
17.55	8495.71
17.5	8412.86
17.45	8867.86
17.4	9326.43
17.35	10350.7
17.3	12172.1
17.25	18307.9
17.2	27327.1
17.15	41695
17.1	52387.9
17.05	95878.6
17	307861
16.95	878243
16.9	1.76987e+06
16.85	2.56952e+06
16.8	2.88652e+06
16.75	2.84946e+06
16.7	2.76443e+06
16.65	2.74906e+06
16.6	2.89299e+06
16.55	3.07559e+06
16.5	3.31184e+06
16.45	3591450
16.4	3.87484e+06
16.35	4163700
16.3	4.49909e+06
16.25	4.87543e+06
16.2	5228000
16.15	5.60402e+06
16.1	5.95632e+06
16.05	6.34281e+06
16	6.68496e+06
15.95	7021400
15.9	7.32621e+06
15.85	7.60693e+06
15.8	7850000
15.75	8.04557e+06
15.7	8.19721e+06
15.65	8.29736e+06
15.6	8.32543e+06
15.55	8.28057e+06
15.5	8.23157e+06
15.45	8.13357e+06
15.4	7.98207e+06
15.35	7.86371e+06
15.3	7676000
15.25	7.48857e+06
15.2	7.31871e+06
15.15	7.10493e+06
15.1	6.91278e+06
15.05	6702400
15	6.50884e+06
14.95	6.29774e+06
14.9	6.12628e+06
14.85	5.94743e+06
14.8	5.75279e+06
14.75	5.58956e+06
14.7	5.43612e+06
14.65	5.27716e+06
14.6	5.12299e+06
14.55	4.97974e+06
14.5	4858350
14.45	4.72794e+06
14.4	4.62459e+06
14.35	4.51973e+06
14.3	4.39473e+06
14.25	4297250
14.2	4.18846e+06
14.15	4.10041e+06
14.1	3.99776e+06
14.05	3.90859e+06
14	3.85449e+06
13.95	3.76871e+06
13.9	3.69336e+06
13.85	3.64174e+06
13.8	3561000
13.75	3.48699e+06
13.7	3.41451e+06
13.65	3.36791e+06
13.6	3.31196e+06
13.55	3.24346e+06
13.5	3201600
13.45	3158900
13.4	3.09779e+06
13.35	3.05329e+06
13.3	3.01157e+06
13.25	2.97956e+06
13.2	2.95346e+06
13.15	2.91736e+06
13.1	2.86381e+06
13.05	2.82591e+06
13	2800150
12.95	2785200
12.9	2.75221e+06
12.85	2.73504e+06
12.8	2.72934e+06
12.75	2703250
12.7	2.68939e+06
12.65	2.67969e+06
12.6	2662900
12.55	2658100
12.5	2.63661e+06
12.45	2.63668e+06
12.4	2.62434e+06
12.35	2618150
12.3	2.59493e+06
12.25	2.58849e+06
12.2	2.58754e+06
12.15	2.57518e+06
12.1	2561650
12.05	2.55094e+06
12	2.54479e+06
11.95	2.50724e+06
11.9	2.50316e+06
11.85	2.47736e+06
11.8	2.45251e+06
11.75	2445400
11.7	2.41969e+06
11.65	2424150
11.6	2.39674e+06
11.55	2.36861e+06
11.5	2.36217e+06
11.45	2.34321e+06
11.4	2.31006e+06
11.35	2.28378e+06
11.3	2270450
11.25	2.24918e+06
11.2	2.22936e+06
11.15	2.19962e+06
11.1	2.18349e+06
11.05	2.16776e+06
11	2.15372e+06
10.95	2.13362e+06
10.9	2.12552e+06
10.85	2.10783e+06
10.8	2.08817e+06
10.75	2.07779e+06
10.7	2.06242e+06
10.65	2.05741e+06
10.6	2.04526e+06
10.55	2.03889e+06
10.5	2.02806e+06
10.45	2.03616e+06
10.4	2.02242e+06
10.35	2.02214e+06
10.3	2.00824e+06
10.25	2.02741e+06
10.2	2.01581e+06
10.15	2.03323e+06
10.1	2027200
10.05	2.02411e+06
10	2.02309e+06
9.95	2.03821e+06
9.9	2.03083e+06
9.85	2.05211e+06
9.8	2.07572e+06
9.75	2.06451e+06
9.7	2075750
9.65	2.08674e+06
9.6	2.09434e+06
9.55	2104300
9.5	2.10944e+06
9.45	2133200
9.4	2.13112e+06
9.35	2.13314e+06
9.3	2.14476e+06
9.25	2.14916e+06
9.2	2.16551e+06
9.15	2163300
9.1	2155450
9.05	2.17163e+06
9	2.17121e+06
8.95	2.16709e+06
8.9	2151350
8.85	2148750
8.8	2.14397e+06
8.75	2.12539e+06
8.7	2.12146e+06
8.65	2.10517e+06
8.6	2100900
8.55	2069900
8.5	2044600
8.45	2.01533e+06
8.4	2.00603e+06
8.35	1.97921e+06
8.3	1941650
8.25	1.92273e+06
8.2	1.88134e+06
8.15	1.87524e+06
8.1	1.81998e+06
8.05	1783200
8	1.75213e+06
7.95	1.72998e+06
7.9	1.69961e+06
7.85	1650200
7.8	1633850
7.75	1.59114e+06
7.7	1.55954e+06
7.65	1.52709e+06
7.6	1.49291e+06
7.55	1.46734e+06
7.5	1449750
7.45	1.42177e+06
7.4	1.39571e+06
7.35	1.36119e+06
7.3	1.32397e+06
7.25	1.30386e+06
7.2	1.28804e+06
7.15	1.26434e+06
7.1	1.25031e+06
7.05	1.21029e+06
7	1.18828e+06
6.95	1.15591e+06
6.9	1138050
6.85	1.10374e+06
6.8	1.07523e+06
6.75	1.04992e+06
6.7	1.01841e+06
6.65	986929
6.6	965493
6.55	935171
6.5	905943
6.45	873264
6.4	836750
6.35	802686
6.3	768671
6.25	734486
6.2	706178
6.15	661725
6.1	637304
6.05	598702
6	555004
5.95	527408
5.9	494969
5.85	460192
5.8	420455
5.75	395071
5.7	359537
5.65	326501
5.6	304914
5.55	281581
5.5	249421
5.45	227488
5.4	204939
5.35	185359
5.3	166234
5.25	148767
5.2	136103
5.15	117327
5.1	107673
5.05	97207.9
5	85691.4
4.95	75695
4.9	67335
4.85	60590
4.8	54657.9
4.75	47690.7
4.7	41890
4.65	37327.1
4.6	32729.3
4.55	28088.6
4.5	26092.9
4.45	22276.4
4.4	20937.9
4.35	17564.3
4.3	16146.4
4.25	13731.4
4.2	13107.1
4.15	11613.6
4.1	11284.3
4.05	9705
4	9531.43
3.95	8237.86
3.9	7910.71
3.85	7200.71
3.8	7332.86
3.75	6756.43
3.7	5933.57
3.65	5384.29
3.6	4527.86
3.55	4842.86
3.5	3965
3.45	4099.29
3.4	3879.29
3.35	3113.57
3.3	3385
3.25	3212.86
3.2	2897.14
3.15	2825
3.1	2415
3.05	2062.14
3	2050.71
2.95	1756.43
2.9	1443.57
2.85	1535
2.8	1385.71
2.75	1446.43
2.7	1157.86
2.65	1015
2.6	875.714
2.55	843.571
2.5	832.143
2.45	937.857
2.4	826.429
2.35	767.857
2.3	538.571
2.25	674.286
2.2	687.143
2.15	600.714
2.1	480
2.05	460.714
2	482.143
1.95	475.714
1.9	438.571
1.85	393.571
1.8	422.143
1.75	442.143
1.7	349.286
1.65	335.714
1.6	417.143
1.55	388.571
1.5	311.429
1.45	428.571
1.4	369.286
1.35	307.857
1.3	355
1.25	196.429
1.2	354.286
1.15	404.286
1.1	262.143
1.05	325
1	415
0.95	387.857
0.9	257.143
0.85	264.286
0.8	265
0.75	361.429
0.7	380.714
0.65	438.571
0.6	327.143
0.55	256.429
0.5	335.714
0.45	355.714
0.4	339.286
0.35	290
0.3	204.286
0.25	290
0.2	318.571
0.15	268.571
0.1	255
0.05	337.857
-2.84217e-13	347.143
-0.05	207.143
-0.1	225
-0.15	202.857
-0.2	294.286
-0.25	335.714
-0.3	237.143
-0.35	346.429
-0.4	309.286
-0.45	224.286
-0.5	231.429
-0.55	188.571
-0.6	267.857
-0.65	327.857
-0.7	359.286
-0.75	224.286
-0.8	305
-0.85	222.857
-0.9	255.714
-0.95	220
-1	346.429
