# Supplementary material for: Surfactant-induced hole concentration enhancement for highly efficient perovskite light-emitting diodes
Source: Nat Mater. 2025 Mar 5;24(5):778–84. doi: 10.1038/s41563-025-02123-y (PMC12048353; doi:10.1038/s41563-025-02123-y)
Supplement: Supplementary file 8 — UPS results of PTAA layer. [file 41563_2025_2123_MOESM8_ESM.xlsx]

## Sheet: Sheet1
Binding energy	intensity
20	393979
19.95	385208
19.9	377721
19.85	312868
19.8	91275
19.75	14611
19.7	36260
19.65	49021
19.6	49659
19.55	46641
19.5	43980
19.45	41503
19.4	39609
19.35	37102
19.3	34545
19.25	33778
19.2	30584
19.15	28070
19.1	25872
19.05	24933
19	23041
18.95	22679
18.9	22176
18.85	20470
18.8	19783
18.75	19161
18.7	19029
18.65	18326
18.6	18873
18.55	18881
18.5	17908
18.45	17993
18.4	17397
18.35	16924
18.3	16782
18.25	15460
18.2	15625
18.15	14494
18.1	14486
18.05	13911
18	13082
17.95	13744
17.9	12643
17.85	12554
17.8	11587
17.75	11551
17.7	10487
17.65	11138
17.6	11174
17.55	11432
17.5	11533
17.45	11690
17.4	12655
17.35	12936
17.3	15023
17.25	21170
17.2	62147
17.15	377872
17.1	1689990
17.05	3969930
17	5431640
16.95	5535980
16.9	5103190
16.85	4838440
16.8	4907340
16.75	5125990
16.7	5420860
16.65	5755890
16.6	6160540
16.55	6544410
16.5	6933420
16.45	7294690
16.4	7640620
16.35	7959160
16.3	8255620
16.25	8451960
16.2	8616920
16.15	8720990
16.1	8816880
16.05	8833200
16	8772660
15.95	8671800
15.9	8522650
15.85	8345900
15.8	8134080
15.75	7871590
15.7	7544500
15.65	7244050
15.6	6878370
15.55	6520330
15.5	6203670
15.45	5883460
15.4	5629840
15.35	5401660
15.3	5185580
15.25	5019230
15.2	4907190
15.15	4742540
15.1	4564160
15.05	4435720
15	4288760
14.95	4125440
14.9	3992300
14.85	3850620
14.8	3684430
14.75	3527400
14.7	3376710
14.65	3232490
14.6	3088650
14.55	2952300
14.5	2807910
14.45	2689220
14.4	2541150
14.35	2449900
14.3	2359540
14.25	2269490
14.2	2145890
14.15	2088440
14.1	2005610
14.05	1908100
14	1860920
13.95	1794800
13.9	1739060
13.85	1687860
13.8	1638230
13.75	1598340
13.7	1556780
13.65	1533380
13.6	1494250
13.55	1469240
13.5	1413620
13.45	1401560
13.4	1374620
13.35	1347080
13.3	1299080
13.25	1293290
13.2	1263750
13.15	1231570
13.1	1208650
13.05	1177140
13	1137480
12.95	1125360
12.9	1098280
12.85	1054830
12.8	1040490
12.75	1010950
12.7	993578
12.65	961410
12.6	934481
12.55	911037
12.5	890423
12.45	871218
12.4	852426
12.35	838901
12.3	822389
12.25	812050
12.2	788326
12.15	788374
12.1	782129
12.05	779544
12	763957
11.95	762658
11.9	756425
11.85	751152
11.8	747122
11.75	750465
11.7	745925
11.65	755403
11.6	741711
11.55	741575
11.5	753028
11.45	750307
11.4	756843
11.35	755886
11.3	752933
11.25	749747
11.2	753250
11.15	768639
11.1	768223
11.05	765595
11	768772
10.95	777373
10.9	779814
10.85	790836
10.8	800356
10.75	805663
10.7	818401
10.65	835186
10.6	860083
10.55	888467
10.5	902204
10.45	925121
10.4	955344
10.35	997763
10.3	1041460
10.25	1065360
10.2	1099810
10.15	1152380
10.1	1179410
10.05	1223170
10	1256880
9.95	1292580
9.9	1336250
9.85	1361480
9.8	1395860
9.75	1432860
9.7	1450740
9.65	1474630
9.6	1508130
9.55	1528520
9.5	1553160
9.45	1560940
9.4	1572330
9.35	1588230
9.3	1594120
9.25	1604100
9.2	1621850
9.15	1601780
9.1	1614630
9.05	1602090
9	1592060
8.95	1570280
8.9	1562530
8.85	1531080
8.8	1494830
8.75	1465430
8.7	1448280
8.65	1411240
8.6	1354810
8.55	1319940
8.5	1264460
8.45	1226430
8.4	1183090
8.35	1133010
8.3	1088490
8.25	1029830
8.2	978284
8.15	939390
8.1	907101
8.05	857061
8	823351
7.95	796883
7.9	765750
7.85	748088
7.8	717810
7.75	707509
7.7	691706
7.65	691202
7.6	679624
7.55	665348
7.5	664021
7.45	659975
7.4	663292
7.35	658969
7.3	647273
7.25	654821
7.2	650010
7.15	644729
7.1	638501
7.05	646439
7	640703
6.95	634312
6.9	631009
6.85	616226
6.8	617765
6.75	613451
6.7	599835
6.65	588199
6.6	568592
6.55	549927
6.5	539366
6.45	518381
6.4	497446
6.35	473071
6.3	454519
6.25	428449
6.2	404942
6.15	381500
6.1	347038
6.05	320867
6	285174
5.95	262113
5.9	239815
5.85	208718
5.8	193902
5.75	170559
5.7	154818
5.65	142872
5.6	127915
5.55	113344
5.5	103890
5.45	100520
5.4	92341
5.35	85271
5.3	81272
5.25	77316
5.2	73684
5.15	69750
5.1	68048
5.05	66738
5	66035
4.95	66498
4.9	67066
4.85	69787
4.8	76988
4.75	81057
4.7	86821
4.65	94500
4.6	106000
4.55	115635
4.5	126421
4.45	137256
4.4	150279
4.35	160346
4.3	172253
4.25	177132
4.2	182544
4.15	189486
4.1	200809
4.05	196747
4	192700
3.95	186701
3.9	180572
3.85	170171
3.8	158595
3.75	151033
3.7	135679
3.65	124367
3.6	113051
3.55	100544
3.5	88313
3.45	75381
3.4	65422
3.35	53578
3.3	46488
3.25	38840
3.2	31361
3.15	27935
3.1	21536
3.05	19696
3	18106
2.95	16625
2.9	15620
2.85	16139
2.8	17133
2.75	17923
2.7	19894
2.65	21960
2.6	24335
2.55	24404
2.5	25735
2.45	27690
2.4	27914
2.35	27815
2.3	28454
2.25	27992
2.2	29572
2.15	29273
2.1	31557
2.05	29093
2	30223
1.95	28898
1.9	28203
1.85	26317
1.8	25394
1.75	24213
1.7	21042
1.65	18277
1.6	16257
1.55	14268
1.5	12297
1.45	10534
1.4	8502
1.35	7150
1.3	5645
1.25	4899
1.2	3667
1.15	2953
1.1	2699
1.05	1950
1	1723
0.95	1403
0.9	1334
0.85	1191
0.8	768
0.75	950
0.7	711
0.65	992
0.6	824
0.55	918
0.5	969
0.45	982
0.4	809
0.35	931
0.3	907
0.25	952
0.2	920
0.15	712
0.1	930
0.05	804
-2.84217e-13	1004
-0.05	658
-0.1	813
-0.15	547
-0.2	503
-0.25	805
-0.3	522
-0.35	670
-0.4	625
-0.45	755
-0.5	480
-0.55	661
-0.6	464
-0.65	502
-0.7	516
-0.75	524
-0.8	359
-0.85	472
-0.9	502
-0.95	449
-1	297
