# Supplementary material for: Surfactant-induced hole concentration enhancement for highly efficient perovskite light-emitting diodes
Source: Nat Mater. 2025 Mar 5;24(5):778–84. doi: 10.1038/s41563-025-02123-y (PMC12048353; doi:10.1038/s41563-025-02123-y)
Supplement: Supplementary file 9 — UPS results of pristine perovskite thin film. [file 41563_2025_2123_MOESM9_ESM.xlsx]

## Sheet: Sheet1
Binding energy	intensity
20	3056.5
19.95	2940.5
19.9	2987.5
19.85	3101.25
19.8	5386
19.75	21673
19.7	75014.5
19.65	124416
19.6	133347
19.55	121632
19.5	112030
19.45	102845
19.4	93280.8
19.35	85981
19.3	77389.5
19.25	68426
19.2	62564.5
19.15	56308.8
19.1	53105.5
19.05	48779.8
19	46134
18.95	42003.2
18.9	41703.8
18.85	38135
18.8	37005.8
18.75	35438
18.7	32646.8
18.65	31926
18.6	30838.2
18.55	30397.8
18.5	28771
18.45	28552.5
18.4	27687.2
18.35	26572.8
18.3	24712.5
18.25	23574.5
18.2	21534.2
18.15	20485.5
18.1	18109.8
18.05	17250.5
18	16565.2
17.95	15191.8
17.9	14411.5
17.85	13596.2
17.8	13400.8
17.75	11921
17.7	11639.5
17.65	11385.8
17.6	10532.5
17.55	10627.8
17.5	9951.25
17.45	9854
17.4	9353.25
17.35	9142
17.3	9848.5
17.25	9191
17.2	9838.75
17.15	9612.5
17.1	9736.75
17.05	10602.5
17	10791.8
16.95	12403.2
16.9	13252
16.85	14997.2
16.8	16961.5
16.75	19269.5
16.7	24121.5
16.65	31894
16.6	94911.8
16.55	1.05378e+06
16.5	5.12e+06
16.45	11758100
16.4	15498000
16.35	16115800
16.3	15947900
16.25	15683100
16.2	15365700
16.15	15061100
16.1	14754900
16.05	14448700
16	14133100
15.95	13852000
15.9	13551200
15.85	13269000
15.8	12949200
15.75	12601100
15.7	12203400
15.65	11779700
15.6	11357400
15.55	10948500
15.5	10589900
15.45	10297100
15.4	10128400
15.35	10017700
15.3	9.96738e+06
15.25	9949260
15.2	9.98295e+06
15.15	10037400
15.1	10095400
15.05	10165800
15	10230400
14.95	10256800
14.9	10254600
14.85	10252600
14.8	10227800
14.75	10191700
14.7	10122000
14.65	10030700
14.6	9929530
14.55	9.83585e+06
14.5	9689380
14.45	9.55057e+06
14.4	9389490
14.35	9250935
14.3	9091845
14.25	8.89996e+06
14.2	8.735e+06
14.15	8.55529e+06
14.1	8382185
14.05	8209205
14	8.02006e+06
13.95	7853625
13.9	7654120
13.85	7.50343e+06
13.8	7320170
13.75	7.16025e+06
13.7	6.99931e+06
13.65	6.83669e+06
13.6	6.68699e+06
13.55	6529290
13.5	6.39205e+06
13.45	6265200
13.4	6136410
13.35	6.00865e+06
13.3	5.89413e+06
13.25	5793885
13.2	5.68924e+06
13.15	5597325
13.1	5519280
13.05	5.43787e+06
13	5367085
12.95	5.28238e+06
12.9	5230325
12.85	5.16861e+06
12.8	5.09097e+06
12.75	5.0289e+06
12.7	4.96776e+06
12.65	4913085
12.6	4844955
12.55	4798090
12.5	4.73878e+06
12.45	4.67404e+06
12.4	4610235
12.35	4.55124e+06
12.3	4487695
12.25	4443155
12.2	4.37849e+06
12.15	4323110
12.1	4.27569e+06
12.05	4.21516e+06
12	4.17096e+06
11.95	4128370
11.9	4.09393e+06
11.85	4.05487e+06
11.8	4.02228e+06
11.75	4.00206e+06
11.7	3965245
11.65	3.9611e+06
11.6	3.93868e+06
11.55	3.92207e+06
11.5	3920710
11.45	3927910
11.4	3.93318e+06
11.35	3.92757e+06
11.3	3.93462e+06
11.25	3.94618e+06
11.2	3960230
11.15	3980370
11.1	3.9988e+06
11.05	4.01027e+06
11	4.01759e+06
10.95	4023605
10.9	4.03192e+06
10.85	4059155
10.8	4.06247e+06
10.75	4.05913e+06
10.7	4.07648e+06
10.65	4.07519e+06
10.6	4062810
10.55	4055730
10.5	4052460
10.45	4.02735e+06
10.4	3.99541e+06
10.35	3.97247e+06
10.3	3.94534e+06
10.25	3899630
10.2	3.85971e+06
10.15	3.81134e+06
10.1	3762035
10.05	3712695
10	3.67161e+06
9.95	3634415
9.9	3596900
9.85	3558250
9.8	3528020
9.75	3506955
9.7	3.48123e+06
9.65	3.46459e+06
9.6	3438850
9.55	3432135
9.5	3.41126e+06
9.45	3.39327e+06
9.4	3.37636e+06
9.35	3.36098e+06
9.3	3.33449e+06
9.25	3328225
9.2	3.30802e+06
9.15	3293560
9.1	3.27906e+06
9.05	3272925
9	3.25364e+06
8.95	3.2499e+06
8.9	3.2589e+06
8.85	3252075
8.8	3.25669e+06
8.75	3267605
8.7	3267030
8.65	3.2802e+06
8.6	3.28967e+06
8.55	3.32165e+06
8.5	3.33698e+06
8.45	3.35303e+06
8.4	3378530
8.35	3398990
8.3	3426535
8.25	3.45553e+06
8.2	3486605
8.15	3519785
8.1	3.56058e+06
8.05	3590005
8	3621915
7.95	3649140
7.9	3686645
7.85	3725530
7.8	3757320
7.75	3782460
7.7	3824180
7.65	3839360
7.6	3.85696e+06
7.55	3.88468e+06
7.5	3.89705e+06
7.45	3.89567e+06
7.4	3.89879e+06
7.35	3.88369e+06
7.3	3879715
7.25	3.87387e+06
7.2	3836105
7.15	3809290
7.1	3782275
7.05	3.7335e+06
7	3687400
6.95	3640035
6.9	3.57212e+06
6.85	3511875
6.8	3448165
6.75	3.38258e+06
6.7	3.31583e+06
6.65	3239015
6.6	3.17016e+06
6.55	3075235
6.5	3011350
6.45	2.93176e+06
6.4	2.86088e+06
6.35	2778490
6.3	2723235
6.25	2.65139e+06
6.2	2.57885e+06
6.15	2526190
6.1	2466425
6.05	2.41119e+06
6	2.36848e+06
5.95	2.33863e+06
5.9	2.31374e+06
5.85	2.2924e+06
5.8	2281220
5.75	2.26687e+06
5.7	2.27327e+06
5.65	2262630
5.6	2.26018e+06
5.55	2.26753e+06
5.5	2261780
5.45	2243490
5.4	2.23029e+06
5.35	2209605
5.3	2.17104e+06
5.25	2119885
5.2	2067215
5.15	2000140
5.1	1.93516e+06
5.05	1860840
5	1.77092e+06
4.95	1.68408e+06
4.9	1.60875e+06
4.85	1.54698e+06
4.8	1.47431e+06
4.75	1.412e+06
4.7	1.36469e+06
4.65	1.32348e+06
4.6	1281235
4.55	1244015
4.5	1.20571e+06
4.45	1159150
4.4	1.12118e+06
4.35	1075645
4.3	1.01923e+06
4.25	954561
4.2	889444
4.15	819021
4.1	737525
4.05	664063
4	590896
3.95	520048
3.9	456688
3.85	399271
3.8	345867
3.75	300575
3.7	263000
3.65	234861
3.6	208711
3.55	188369
3.5	172778
3.45	163071
3.4	151884
3.35	142914
3.3	136339
3.25	129564
3.2	121886
3.15	116378
3.1	109190
3.05	100794
3	92472
2.95	85579
2.9	77152.8
2.85	71987.2
2.8	63544.5
2.75	56317.5
2.7	49727.2
2.65	44411.5
2.6	38946.5
2.55	34828
2.5	30314.2
2.45	26916.8
2.4	23515
2.35	21164.8
2.3	19597.2
2.25	16989.5
2.2	16305.8
2.15	14267.2
2.1	13847
2.05	13059
2	12893
1.95	11870.2
1.9	11003.5
1.85	10305.5
1.8	9730
1.75	9387
1.7	8756.5
1.65	7901.75
1.6	7417
1.55	6740.25
1.5	5956.25
1.45	5323
1.4	4980
1.35	4621.25
1.3	3962.75
1.25	3623.5
1.2	3234.25
1.15	2665.75
1.1	2590.75
1.05	2061.75
1	1835.25
0.95	1643.5
0.9	1334.5
0.85	1246.5
0.8	1061.25
0.75	1020.75
0.7	927.5
0.65	775.25
0.6	764.75
0.55	615
0.5	613.5
0.45	556.25
0.4	519.25
0.35	474.75
0.3	477.5
0.25	437.75
0.2	413.5
0.15	423.25
0.1	357.25
0.05	368
-2.84217e-13	404.75
-0.05	366.5
-0.1	363.5
-0.15	349.5
-0.2	296.75
-0.25	328
-0.3	284.75
-0.35	314.5
-0.4	249.25
-0.45	298.5
-0.5	305
-0.55	262.75
-0.6	211.75
-0.65	209.75
-0.7	221
-0.75	206.75
-0.8	199
-0.85	242.75
-0.9	182.75
-0.95	189.25
-1	193
	--
	--
	--
	--
	--
	--
	--
	--
	--
	--
	--
	--
