# Supplementary material for: Surfactant-induced hole concentration enhancement for highly efficient perovskite light-emitting diodes
Source: Nat Mater. 2025 Mar 5;24(5):778–84. doi: 10.1038/s41563-025-02123-y (PMC12048353; doi:10.1038/s41563-025-02123-y)
Supplement: Supplementary file 10 — J–V–L results of PeLEDs with different device structures. [file 41563_2025_2123_MOESM10_ESM.xlsx]

## Sheet: a
bias	current density	brightness
0	-1.21954e-07
0.09091	1.19693e-06
0.18182	1.47064e-06
0.27275	1.48158e-06
0.36365	1.51198e-06
0.45455	1.45268e-06
0.54545	1.70855e-06
0.63635	1.58326e-06
0.72725	1.68356e-06
0.8182	1.56772e-06
0.9091	1.66341e-06
1	1.68264e-06
1.0909	1.73354e-06
1.1818	1.91697e-06
1.27275	2.06345e-06
1.36365	2.23295e-06
1.45455	2.66017e-06
1.54545	3.39196e-06
1.63635	5.36406e-06
1.72725	1.60217e-05
1.8182	0.000100006
1.9091	0.000646824	0.03202
2	0.00304	1.34516
2.0909	0.01001	7.87675
2.182	0.02541	25.0846
2.2725	0.0532	52.478
2.3635	0.09916	94.1318
2.4545	0.16838	145.702
2.5455	0.26785	215.709
2.6365	0.40313	296.011
2.7275	0.5808	401.994
2.818	0.80747	519.385
2.909	1.0938	646.644
3	1.44696	808.928
3.091	1.88556	967.367
3.182	2.41685	1199.81
3.2725	3.05191	1437.21
3.3635	3.80847	1707.46
3.4545	4.6944	2007.64
3.5455	5.71933	2339.51
3.6365	6.88947	2722.78
3.7275	8.21586	3125.94
3.818	9.68044	3476.56
3.909	11.3231	3926.23
4	13.1049	4332.76
4.091	15.026	4628.06
4.182	17.1442	5215.36
4.2725	19.4365	5635.9
4.3635	21.9443	6081.52
4.4545	24.6595	6591.71
4.5455	27.5983	7053.8
4.6365	30.7924	7642.92
4.7275	34.2039	8198.98
4.818	37.8624	8819.47
4.909	41.8368	9493.63
5	46.1159	10221.5
5.091	50.7073	10999.2
5.182	55.5742	11815.5
5.2725	60.7854	12617.4
5.3635	66.491	13582.4
5.4545	72.5192	14485.6
5.5455	78.9225	15496.9
5.6365	85.8419	16406.2
5.7275	93.1921	17370.1
5.818	100.768	18361.9
5.909	109.889	19321.9
6	121.362	20572.5
6.091	135.597	22368
6.182	144.163	23340.4
6.2725	165.657	23030.1
6.3635	184.492	26816.6
6.4545	200.297	28475.7
6.5455	217.739	29608
6.6365	230.045	30475
6.7275	245.684	30888.4
6.818	266.275	32001.1
6.909	288.946	33595.9
7	299.039	33250.9

## Sheet: b
Voltage(V)	Current density(mA/cm2)	Luminance(cd/m2)
3.5e-05	-2.03923e-07	0
0.09094	3.01825e-05	0
0.18184	7.75347e-05	0
0.27272	0.000133147	0
0.36363	0.000212949	0
0.45453	0.000275922	0
0.54542	0.000434213	0
0.63633	0.000520511	0
0.72723	0.000951067	0
0.81819	0.00118	0
0.90906	0.000630203	0
0.99999	0.000770583	0
1.0909	0.000944298	0
1.18178	0.000918129	0
1.27273	0.00138	0
1.36368	0.00186	0
1.45456	0.00297	0
1.54543	0.00287	0
1.63637	0.00412	0
1.72724	0.00382	0
1.81818	0.00527	0
1.90909	0.01034	2.34458
2	0.03192	3.93286
2.09086	0.08222	39.6546
2.18191	0.16831	85.9288
2.27217	0.30428	174.949
2.36314	0.50469	307.197
2.45447	0.78773	459.436
2.54545	1.16968	652.929
2.63624	1.66303	778.646
2.72719	2.30389	1112.77
2.8178	3.10185	1478.6
2.90873	4.08854	1857.42
2.99968	5.28554	2298.22
3.09096	6.72767	2798.15
3.18192	8.4287	3362.93
3.27252	10.4107	3986.52
3.36348	12.7179	4671.9
3.45417	15.2989	5134.42
3.54511	18.3129	6047.55
3.63603	21.7191	7021.44
3.72731	25.5734	7943.86
3.81756	29.8428	8895.09
3.90884	34.6732	9928.8
3.99975	40.0268	11024.7
4.0907	45.9795	12191.4
4.18167	52.5483	13445.9
4.2723	59.7741	14744.4
4.36327	67.7524	16134.8
4.45423	76.5178	17610.4
4.54521	86.1104	19163
4.63653	96.6342	20749.3
4.72748	108.072	22355
4.8181	120.462	23956.5
4.90901	134.078	25514.4
4.9998	148.749	26559
5.09074	164.45	28041.2
5.1817	181.475	29626.5
5.27231	199.802	30833.1
5.36326	219.683	31941
5.45455	241.027	32989.7
5.54552	263.978	33938.2
5.63645	288.439	34831.1
5.72737	314.554	35641.6
5.81795	342.343	36462.2
5.90888	372.007	37179.9
5.99982	403.535	37792.3
6.09107	437.137	38273.4
6.18199	472.795	38495.1
6.27217	510.781	38460.5
6.36343	551.87	38098
6.45435	596.53	37316.9
6.54529	645.226	36013.5
6.63622	699.328	34038.2
6.72715	758.867	31294.7
6.81773	821.813	27795.3
6.90866	879.524	23961
6.99998	921.414	20428.6

## Sheet: c
Voltage(V)	Current density(mA/cm2)	Luminance(cd/m2)
4.2e-05	1.63309e-06	0
0.09095	0.000123054	0
0.18185	0.000280266	0
0.27273	0.000501385	0
0.36364	0.000705718	0
0.45454	0.000978202	0
0.54544	0.00129	0
0.63635	0.0017	0
0.72724	0.00208	0
0.81821	0.00268	0
0.90908	0.00429	0
1	0.0066	0
1.09077	0.00967	0
1.1818	0.00617	0
1.27276	0.00723	0
1.36369	0.00879	0
1.45459	0.01307	0
1.54543	0.01814	0
1.63637	0.02372	0
1.72725	0.03605	0
1.81818	0.05276	0
1.90909	0.05979	0
2.00002	0.07021	0
2.09086	0.06194	0
2.18212	0.06528	0
2.27231	0.05973	0
2.36333	0.06184	0.7
2.45462	0.07288	2.47611
2.54553	0.07236	4.52034
2.63648	0.09081	8.61847
2.72742	0.12074	14.4516
2.81792	0.17061	20.6464
2.90883	0.24413	37.8601
2.99978	0.37524	62.6951
3.09107	0.57939	98.3029
3.18204	0.86667	147.82
3.27266	1.27469	215.788
3.36345	1.85657	264.25
3.4543	2.56374	410.287
3.54524	3.48679	549.134
3.63617	4.62024	707.209
3.72745	5.99501	894.396
3.81772	7.65447	1108.08
3.90901	9.64437	1357.15
3.99995	12.0104	1637.76
4.09075	14.9551	1953.28
4.18171	17.998	2296.04
4.27234	21.5014	2717.86
4.3633	25.5254	3147.93
4.45427	29.9398	3613.68
4.54524	34.8843	4118.59
4.63655	40.4238	4663.12
4.7275	46.5018	5230.75
4.81812	53.1133	5823.2
4.90902	60.2329	6428.64
4.99999	68.0243	7029
5.09094	76.3687	7636.45
5.18191	85.25	8215.42
5.27254	94.8745	8787.45
5.36349	105.356	9342.81
5.45481	116.595	9905.37
5.5458	128.885	10461.6
5.63674	142.31	11045
5.72747	156.634	11086.2
5.81805	171.956	12309.7
5.90897	188.874	13042.8
5.9999	207.22	13742.6
6.09115	226.849	14481.7
6.18207	247.727	15247
6.27224	270.389	16005
6.3635	295.001	16767.8
6.45441	321.691	17503.2
6.54535	350.493	18200.8
6.63627	381.743	18827
6.7272	415.477	19359
6.81777	451.938	19734.4
6.90868	491.684	19893.4
7.00001	534.508	19757

## Sheet: d
Voltage(V)	Current density(mA/cm2)	Luminance(cd/m2)
3.2e-05	3.68241e-06	0
0.09094	3.32242e-06	0
0.18184	3.30676e-06	0
0.27271	2.80247e-06	0
0.36362	2.65034e-06	0
0.45452	2.24694e-06	0
0.54542	2.2641e-06	0
0.63633	2.07639e-06	0
0.72722	2.03539e-06	0
0.81819	1.59755e-06	0
0.90906	1.53605e-06	0
0.99998	1.42296e-06	0
1.09089	1.42999e-06	0
1.18178	1.48964e-06	0
1.27273	1.21464e-06	0
1.36368	1.24769e-06	0
1.45456	1.14117e-06	0
1.54542	1.20692e-06	0
1.63636	8.80444e-07	0
1.72723	1.14566e-06	0
1.81816	8.90693e-07	0
1.90907	1.20842e-06	0
2	1.02612e-06	0
2.09085	1.15867e-06	0
2.18187	1.12297e-06	0
2.27211	2.09792e-06	0
2.36305	9.68572e-06	0
2.45434	7.0987e-05	0
2.54528	0.000384651	0
2.63622	0.00156	0
2.72722	0.0054	3.10118
2.81777	0.01673	8.19655
2.90873	0.04804	24.6875
2.99975	0.11583	64.6922
3.0909	0.23735	80.3344
3.18186	0.42642	206.551
3.27247	0.70229	347.269
3.36345	1.0984	521.159
3.45417	1.67093	685.528
3.54512	2.43161	1026.37
3.63605	3.45221	1448.54
3.72734	4.78521	1937.65
3.8176	6.46138	2520.78
3.90891	8.56267	3230.61
3.99984	11.1113	4042.13
4.09083	14.1559	4972.58
4.18162	17.789	5174.79
4.27225	21.8818	7040.09
4.3632	26.5917	8398.03
4.45416	31.9205	9734.44
4.54514	37.9018	11145.1
4.63645	44.593	12640.3
4.72739	51.9838	14191.2
4.818	60.1036	15804
4.90891	69.0364	17449.8
4.99986	78.8084	19082.4
5.09082	89.4667	20704.5
5.18178	101.019	22276.5
5.27241	113.506	23751.3
5.36337	127.023	25121.1
5.45469	141.632	26407.4
5.54548	157.425	26112.4
5.63641	174.067	28320.6
5.72733	192.004	29532.2
5.81791	210.908	30469.5
5.90884	231.327	31419.6
5.99979	252.751	32386.6
6.09103	275.473	33313.7
6.18195	299.263	34209.9
6.27213	324.095	34916.8
6.36339	351.437	35414
6.45432	378.897	35469.6
6.54526	406.031	35047.2
6.63618	434.857	33982.6
6.72711	466.78	32276.6
6.81769	504.272	30559.7
6.90862	533.779	27683.9
6.99994	560.432	24204.9

## Sheet: e
Voltage(V)	Current density(mA/cm2)	Luminance(cd/m2)
5e-05	7.832e-07	0
0.09425	7.25392e-07	0
0.18845	8.91905e-07	0
0.2826	1.00314e-06	0
0.37678	1.26869e-06	0
0.471	1.56751e-06	0
0.56522	1.8554e-06	0
0.65939	2.14248e-06	0
0.75361	2.31889e-06	0
0.84786	2.41862e-06	0
0.94203	2.78746e-06	0
1.03626	2.77755e-06	0
1.13048	3.32937e-06	0
1.22465	3.9709e-06	0
1.31888	4.82523e-06	0
1.4131	5.41781e-06	0
1.50726	6.46145e-06	0
1.60148	7.67034e-06	0
1.69569	1.03838e-05	0
1.78984	1.29224e-05	0
1.88407	1.57677e-05	0
1.97826	1.82196e-05	0
2.07241	2.41753e-05	0
2.16646	4.20605e-05	0
2.26116	6.08705e-05	0
2.35518	8.87276e-05	0
2.44956	0.00015468	0
2.54359	0.000422636	0
2.63761	0.00148	0
2.73204	0.00632	1.88972
2.826	0.027	5.02212
2.92077	0.09718	39.0164
3.01466	0.27153	71.749
3.10871	0.61924	277.978
3.20313	1.22548	571.911
3.29697	2.19213	684.279
3.39167	3.6072	1423.96
3.48562	5.54105	2140.36
3.57966	8.06878	2896.67
3.67403	11.2594	3759.89
3.76788	15.1111	4523.46
3.86223	19.7573	5524.81
3.95623	25.1893	6736.2
4.05021	31.4829	7843.16
4.14493	38.7525	9008.41
4.239	46.9346	10177.5
4.33339	56.1438	11327.8
4.42744	66.3192	12438.2
4.52151	77.4796	13473.7
4.61626	89.682	14436.8
4.7103	102.653	15272.6
4.8047	116.441	16013
4.89869	130.766	16601.6
4.99325	144.7	16885.1
5.08728	159.805	17009.6
5.18097	174.891	17524.1
5.2757	190.312	17757.9
5.36974	205.551	17817.5
5.46412	220.983	17723.1
5.55815	236.722	17350.6
5.65217	253.654	16684.5
5.74683	272.877	15650.4
5.84083	294.982	14256.2
5.93517	320.998	12580.5
6.02916	351.237	10723.2
6.12315	385.727	8847.76
6.21782	424.44	7076.16
6.31175	465.648	5478.37
6.40607	508.427	4125.81
6.50005	551.062	3029.64

## Sheet: f
Voltage(V)	Current density(mA/cm2)	Luminance(cd/m2)
3.9e-05	-6.37079e-07	0
0.09424	-2.98705e-07	0
0.18844	2.41083e-08	0
0.28257	3.0429e-07	0
0.37676	3.45171e-07	0
0.47098	5.53839e-07	0
0.56519	6.11879e-07	0
0.65938	7.62736e-07	0
0.75359	9.68641e-07	0
0.84784	8.74211e-07	0
0.94202	1.20103e-06	0
1.03624	9.09103e-07	0
1.13046	1.16234e-06	0
1.22464	1.26322e-06	0
1.31887	1.44885e-06	0
1.41308	1.37457e-06	0
1.50725	1.35799e-06	0
1.60147	1.45277e-06	0
1.69567	1.47937e-06	0
1.78984	1.39484e-06	0
1.88405	1.54939e-06	0
1.97824	1.62366e-06	0
2.07241	1.90454e-06	0
2.16626	1.98492e-06	0
2.26096	2.81233e-06	0
2.35497	6.64044e-06	0
2.44935	3.41195e-05	0
2.54336	0.000167046	0
2.63737	0.000787431	0
2.73177	0.00374	1.27288
2.82577	0.01624	5.34043
2.9205	0.06079	25.5942
3.01444	0.17737	74.7054
3.10848	0.42702	206.411
3.20289	0.87816	451.305
3.29678	1.60994	719.967
3.39149	2.72451	1188.85
3.48543	4.29345	1837.9
3.57946	6.40904	2555.55
3.67383	9.1554	3396.06
3.76789	12.581	4327.3
3.86207	16.7392	4745.7
3.95609	21.7194	6239
4.05007	27.5637	7525.19
4.14479	34.3998	8697.11
4.23885	42.189	9858.44
4.33324	51.0691	11005.5
4.42728	61.0228	12110.5
4.52134	72.1115	13140.1
4.61609	84.4484	14108.2
4.71013	97.8349	14942
4.80452	112.407	15708.1
4.8985	127.994	16362.4
4.99306	144.213	16870.4
5.08709	161.775	16947.5
5.18077	180.169	17568.5
5.27549	199.728	17955.7
5.36951	219.957	18237.5
5.46389	241.096	18434.7
5.55793	263.006	18467
5.65194	286.007	18275.7
5.74661	310.697	17822.8
5.84062	337.202	16997.3
5.93497	366.55	15738.7
6.02897	399.157	14081.1
6.12295	435.454	12100
6.21764	475.667	9967.61
6.31158	518.387	7854.59
6.40592	562.57	5932.25
6.4999	606.16	4321.81
