# Supplementary material for: Surfactant-induced hole concentration enhancement for highly efficient perovskite light-emitting diodes
Source: Nat Mater. 2025 Mar 5;24(5):778–84. doi: 10.1038/s41563-025-02123-y (PMC12048353; doi:10.1038/s41563-025-02123-y)
Supplement: Supplementary file 11 — Simulated DOS results of perovskite layers with more (configuration A) and fewer (configuration B) additives. [file 41563_2025_2123_MOESM11_ESM.xlsx]

## Sheet: configA_layers15-17
Energy	Pb:s	Pb:p	Pb:d	Cs:s	Cs:p	Cs:d	Br:s	Br:p	Br:d
-9.9948	2.1838	0.1137	0.0087	0.0004	0.1938	0.0001	0.0339	0.0557	0.0012
-9.9868	1.6421	0.0853	0.0065	0.0003	0.1458	0.0001	0.0255	0.0413	0.0008
-9.9788	1.1749	0.0609	0.0047	0.0002	0.1042	0	0.0181	0.03	0.0005
-9.9708	0.8022	0.0415	0.003	0.0001	0.071	0	0.0124	0.0209	0.0005
-9.9628	0.5265	0.0268	0.0021	0.0001	0.0466	0	0.0085	0.0146	0.0001
-9.9548	0.3398	0.0162	0.0011	0	0.0301	0	0.0058	0.0108	0
-9.9468	0.2297	0.0098	0.0007	0	0.0202	0	0.0047	0.0099	0
-9.9388	0.1836	0.0055	0.0002	0	0.0161	0	0.0047	0.0123	0
-9.9308	0.194	0.0031	0.0002	0	0.0171	0	0.0064	0.0178	0
-9.9228	0.2584	0.002	0	0	0.023	0	0.0097	0.0287	0.0002
-9.9148	0.3799	0.0019	0.0002	0	0.034	0	0.0148	0.0444	0.0004
-9.9068	0.5646	0.0021	0.0002	0	0.0515	0	0.0224	0.067	0.0006
-9.8988	0.8177	0.0027	0.0002	0	0.0755	0	0.0329	0.0972	0.0016
-9.8908	1.1402	0.0036	0.0005	0	0.1067	0	0.0463	0.1352	0.0022
-9.8828	1.5238	0.0051	0.0008	0	0.145	0.0002	0.0627	0.1801	0.0026
-9.8748	1.9504	0.0068	0.0011	0	0.1896	0.0003	0.0809	0.2292	0.0039
-9.8668	2.3919	0.0082	0.0015	0	0.2398	0.0004	0.1003	0.2798	0.0046
-9.8588	2.8151	0.0094	0.0018	0	0.2944	0.0004	0.1203	0.3284	0.0058
-9.8508	3.1894	0.0106	0.002	0.0001	0.3534	0.0004	0.1392	0.3705	0.0063
-9.8428	3.4944	0.0113	0.0023	0.0001	0.4196	0.0004	0.1563	0.4043	0.0066
-9.8348	3.7254	0.0125	0.0023	0.0001	0.4967	0.0004	0.1716	0.4295	0.0074
-9.8268	3.895	0.0128	0.0025	0.0001	0.5922	0.0004	0.1852	0.4465	0.0077
-9.8188	4.0284	0.0137	0.0024	0.0001	0.7148	0.0005	0.1981	0.4593	0.0078
-9.8108	4.1552	0.0139	0.0028	0.0001	0.876	0.0005	0.2107	0.4708	0.0081
-9.8028	4.2981	0.015	0.0027	0.0001	1.0897	0.0005	0.2242	0.4844	0.0087
-9.7948	4.4661	0.0155	0.0029	0.0001	1.3738	0.0005	0.2392	0.5005	0.0088
-9.7868	4.6514	0.0164	0.0029	0.0001	1.7531	0.0005	0.2548	0.5201	0.0098
-9.7788	4.832	0.0175	0.0032	0.0001	2.2622	0.0005	0.2711	0.5406	0.0102
-9.7708	4.9789	0.0188	0.0032	0.0001	2.9489	0.0005	0.2861	0.5591	0.0103
-9.7628	5.0639	0.0199	0.0035	0.0001	3.8737	0.0006	0.2988	0.5724	0.0104
-9.7548	5.0685	0.0207	0.0034	0.0002	5.1071	0.0006	0.3082	0.5789	0.0114
-9.7468	4.9879	0.0218	0.0035	0.0002	6.7205	0.0006	0.3139	0.5778	0.0112
-9.7388	4.8302	0.0226	0.0037	0.0002	8.7716	0.0006	0.3158	0.5703	0.0116
-9.7308	4.6152	0.0236	0.0035	0.0003	11.2889	0.0006	0.3146	0.5573	0.0114
-9.7228	4.3683	0.025	0.0037	0.0004	14.255	0.0006	0.3111	0.542	0.0118
-9.7148	4.1152	0.0264	0.0039	0.0005	17.5959	0.0006	0.3058	0.5267	0.0118
-9.7068	3.8764	0.0277	0.004	0.0006	21.1796	0.0007	0.3001	0.5135	0.0117
-9.6988	3.6648	0.0292	0.0041	0.0006	24.8241	0.0008	0.2945	0.5038	0.0121
-9.6908	3.4837	0.0301	0.0042	0.0007	28.3174	0.0009	0.2892	0.4969	0.0128
-9.6828	3.329	0.0309	0.0041	0.0007	31.4428	0.001	0.2842	0.492	0.0131
-9.6748	3.1934	0.0315	0.0041	0.0007	34.0048	0.0011	0.2788	0.4877	0.0134
-9.6668	3.0691	0.0317	0.0041	0.0007	35.8514	0.0009	0.2731	0.4828	0.0137
-9.6588	2.9533	0.0319	0.004	0.0007	36.8905	0.0009	0.2663	0.4769	0.0139
-9.6508	2.8485	0.0322	0.0041	0.0006	37.0949	0.0008	0.2589	0.4686	0.0134
-9.6428	2.7641	0.0326	0.0042	0.0006	36.4994	0.0008	0.2515	0.4592	0.0138
-9.6348	2.7148	0.0344	0.0042	0.0006	35.195	0.0007	0.2443	0.4484	0.0136
-9.6268	2.7172	0.0377	0.0046	0.0005	33.3142	0.0007	0.2387	0.4391	0.0139
-9.6188	2.7888	0.0431	0.0048	0.0005	31.0213	0.0007	0.2346	0.431	0.014
-9.6108	2.9436	0.0509	0.0055	0.0005	28.4959	0.0006	0.2334	0.4271	0.0139
-9.6028	3.1918	0.0615	0.006	0.0005	25.9201	0.0007	0.2347	0.4261	0.0136
-9.5948	3.5361	0.0754	0.0072	0.0004	23.4591	0.0007	0.2391	0.4304	0.0138
-9.5868	3.9709	0.0909	0.0085	0.0004	21.2444	0.0007	0.2454	0.4393	0.0143
-9.5788	4.4798	0.1084	0.0097	0.0003	19.3581	0.0008	0.2539	0.4536	0.0143
-9.5708	5.0352	0.1262	0.0108	0.0004	17.8217	0.0008	0.2632	0.4725	0.0142
-9.5628	5.5997	0.1423	0.0119	0.0004	16.6022	0.0008	0.2728	0.4947	0.0148
-9.5548	6.1293	0.1557	0.0132	0.0004	15.6275	0.0007	0.2814	0.5172	0.0147
-9.5468	6.5807	0.164	0.0134	0.0004	14.8142	0.0008	0.289	0.5391	0.0144
-9.5388	6.9183	0.1675	0.0137	0.0003	14.103	0.0008	0.2946	0.5574	0.0146
-9.5308	7.123	0.1648	0.0135	0.0003	13.4858	0.0008	0.2988	0.5709	0.0146
-9.5228	7.1979	0.1576	0.0129	0.0003	13.023	0.0007	0.303	0.5797	0.0149
-9.5148	7.1685	0.147	0.0123	0.0003	12.8401	0.0007	0.3092	0.5845	0.0152
-9.5068	7.0804	0.1344	0.0117	0.0002	13.1063	0.0006	0.3198	0.5893	0.015
-9.4988	6.9888	0.1222	0.0112	0.0002	13.9962	0.0006	0.3375	0.5977	0.015
-9.4908	6.9478	0.112	0.0109	0.0003	15.6467	0.0005	0.364	0.613	0.0152
-9.4828	6.9964	0.1048	0.0106	0.0003	18.1153	0.0005	0.4002	0.6388	0.0157
-9.4748	7.1504	0.1013	0.0106	0.0003	21.3529	0.0006	0.4453	0.6758	0.0173
-9.4668	7.3958	0.1013	0.0113	0.0003	25.1965	0.001	0.4958	0.7217	0.0187
-9.4588	7.6946	0.1032	0.0122	0.0005	29.3858	0.0011	0.5478	0.7749	0.0204
-9.4508	7.9933	0.1071	0.0131	0.0005	33.599	0.0011	0.5951	0.827	0.0216
-9.4428	8.2366	0.1111	0.0139	0.0005	37.5051	0.0011	0.6332	0.8741	0.0234
-9.4348	8.3822	0.115	0.015	0.0006	40.8171	0.0012	0.6591	0.9114	0.0247
-9.4268	8.4097	0.1174	0.0155	0.0006	43.3399	0.0012	0.6705	0.9355	0.0256
-9.4188	8.3226	0.1191	0.0161	0.0007	45.0011	0.0013	0.6688	0.9455	0.0257
-9.4108	8.1452	0.1198	0.0164	0.0007	45.8595	0.0013	0.6566	0.9442	0.0262
-9.4028	7.9137	0.1199	0.0169	0.0007	46.0892	0.0013	0.6382	0.9344	0.0261
-9.3948	7.6647	0.1206	0.0174	0.0007	45.9443	0.0013	0.6172	0.921	0.0259
-9.3868	7.4266	0.1227	0.0181	0.0007	45.7083	0.0011	0.597	0.9065	0.0257
-9.3788	7.2147	0.1255	0.0184	0.0007	45.6385	0.001	0.5792	0.8936	0.0259
-9.3708	7.0287	0.1292	0.0194	0.0007	45.9169	0.0011	0.5641	0.8819	0.0259
-9.3628	6.8582	0.1339	0.0208	0.0007	46.6187	0.0012	0.5506	0.8711	0.0256
-9.3548	6.6862	0.139	0.0216	0.0007	47.7014	0.0012	0.537	0.8593	0.0258
-9.3468	6.4954	0.1438	0.0224	0.0008	49.0188	0.0012	0.5212	0.8432	0.0256
-9.3388	6.274	0.147	0.0233	0.0008	50.3537	0.0012	0.5026	0.8225	0.0255
-9.3308	6.0159	0.1483	0.0233	0.0008	51.46	0.0009	0.4798	0.7959	0.0256
-9.3228	5.7241	0.1467	0.0232	0.0007	52.1048	0.0009	0.4543	0.7633	0.0249
-9.3148	5.4079	0.1428	0.0225	0.0007	52.1013	0.0007	0.4259	0.7266	0.0246
-9.3068	5.0817	0.1362	0.0217	0.0008	51.3265	0.0007	0.3961	0.6869	0.0237
-9.2988	4.7622	0.128	0.0199	0.0008	49.7288	0.0006	0.3656	0.6465	0.0227
-9.2908	4.4673	0.1177	0.0182	0.0007	47.3255	0.0005	0.3348	0.6069	0.0222
-9.2828	4.2135	0.1069	0.0164	0.0007	44.1988	0.0005	0.3046	0.5694	0.0213
-9.2748	4.0167	0.0964	0.0145	0.0006	40.4878	0.0004	0.2749	0.5358	0.0201
-9.2668	3.8909	0.0858	0.0131	0.0005	36.3801	0.0003	0.2469	0.5074	0.0194
-9.2588	3.8472	0.0765	0.0111	0.0004	32.0962	0.0004	0.2207	0.4858	0.0187
-9.2508	3.8924	0.0684	0.0099	0.0003	27.8658	0.0005	0.1972	0.47	0.0186
-9.2428	4.0269	0.0617	0.0096	0.0002	23.8995	0.0004	0.1776	0.4615	0.0179
-9.2348	4.2431	0.0564	0.0087	0.0002	20.3587	0.0004	0.1621	0.4598	0.0185
-9.2268	4.5229	0.0524	0.008	0.0001	17.3344	0.0005	0.1515	0.4642	0.0188
-9.2188	4.8406	0.0502	0.0078	0.0001	14.8416	0.0005	0.1457	0.4721	0.0199
-9.2108	5.1652	0.0488	0.0076	0.0001	12.8299	0.0006	0.1442	0.4809	0.0204
-9.2028	5.4679	0.0488	0.0078	0.0002	11.2059	0.0006	0.1467	0.4884	0.021
-9.1948	5.7269	0.0485	0.0077	0.0002	9.8638	0.0007	0.152	0.4922	0.0219
-9.1868	5.9318	0.0489	0.0073	0.0002	8.7125	0.0007	0.1591	0.492	0.0223
-9.1788	6.0846	0.0494	0.0074	0.0002	7.6906	0.0007	0.1674	0.4871	0.0222
-9.1708	6.1982	0.0505	0.0076	0.0002	6.7716	0.0007	0.1764	0.4793	0.0224
-9.1628	6.2897	0.0512	0.0076	0.0002	5.9568	0.0006	0.1857	0.47	0.0223
-9.1548	6.3779	0.0527	0.0076	0.0002	5.2636	0.0006	0.194	0.4603	0.022
-9.1468	6.4784	0.0549	0.0083	0.0002	4.7122	0.0006	0.2017	0.452	0.0221
-9.1388	6.6043	0.0585	0.0086	0.0002	4.315	0.0008	0.2078	0.4464	0.022
-9.1308	6.7658	0.0641	0.0093	0.0003	4.0725	0.0006	0.213	0.4433	0.0224
-9.1228	6.9715	0.0709	0.0104	0.0003	3.9708	0.0006	0.2172	0.4425	0.0223
-9.1148	7.2286	0.0795	0.0112	0.0003	3.9858	0.0006	0.2217	0.4452	0.0226
-9.1068	7.539	0.0897	0.013	0.0003	4.0849	0.0006	0.2269	0.4509	0.0228
-9.0988	7.8981	0.1009	0.0145	0.0003	4.2332	0.0007	0.2332	0.4592	0.0228
-9.0908	8.2911	0.1121	0.0163	0.0003	4.395	0.0008	0.2417	0.47	0.0233
-9.0828	8.693	0.1229	0.0176	0.0004	4.5381	0.0008	0.2522	0.482	0.0237
-9.0748	9.0713	0.1327	0.0191	0.0004	4.636	0.0009	0.2636	0.4931	0.0247
-9.0668	9.3899	0.1406	0.0203	0.0004	4.6708	0.001	0.2751	0.5028	0.0255
-9.0588	9.6159	0.1462	0.0209	0.0004	4.6337	0.001	0.2858	0.5097	0.0263
-9.0508	9.7231	0.1483	0.0214	0.0004	4.5241	0.001	0.2949	0.5128	0.0273
-9.0428	9.6959	0.1486	0.0215	0.0005	4.3493	0.001	0.3009	0.5116	0.0276
-9.0348	9.5304	0.146	0.0211	0.0006	4.1208	0.0011	0.3031	0.5066	0.0277
-9.0268	9.2341	0.1414	0.0205	0.0006	3.8545	0.0011	0.3027	0.4986	0.0278
-9.0188	8.8248	0.1354	0.0195	0.0006	3.5664	0.0011	0.2991	0.4882	0.0273
-9.0108	8.3301	0.1279	0.0184	0.0006	3.2735	0.0011	0.2931	0.4784	0.0273
-9.0028	7.7819	0.12	0.0174	0.0006	2.9925	0.0011	0.286	0.4693	0.0265
-8.9948	7.2148	0.112	0.0162	0.0008	2.7389	0.0012	0.2783	0.4624	0.0262
-8.9868	6.6594	0.105	0.0152	0.0008	2.5256	0.0011	0.2719	0.4591	0.0254
-8.9788	6.1388	0.0984	0.0146	0.0009	2.3608	0.0011	0.267	0.4599	0.0249
-8.9708	5.666	0.0925	0.0136	0.001	2.247	0.0011	0.2643	0.4649	0.0248
-8.9628	5.2458	0.088	0.0131	0.0011	2.179	0.0011	0.2642	0.4717	0.0242
-8.9548	4.8761	0.084	0.0127	0.0011	2.1455	0.001	0.2666	0.4796	0.0237
-8.9468	4.5545	0.0809	0.0122	0.0012	2.1311	0.0011	0.2715	0.487	0.0236
-8.9388	4.279	0.078	0.0118	0.0012	2.1194	0.0011	0.2792	0.4933	0.0235
-8.9308	4.0502	0.0763	0.0113	0.0012	2.0954	0.001	0.2887	0.4966	0.0229
-8.9228	3.869	0.0747	0.0112	0.0012	2.0489	0.0008	0.2998	0.4964	0.0219
-8.9148	3.7339	0.0736	0.011	0.0012	1.9745	0.0008	0.3117	0.4933	0.0211
-8.9068	3.6372	0.0727	0.0106	0.0011	1.8717	0.0007	0.3227	0.4863	0.0204
-8.8988	3.5655	0.0717	0.0106	0.0011	1.7441	0.0004	0.3317	0.476	0.0196
-8.8908	3.5008	0.0704	0.0104	0.001	1.5966	0.0004	0.3364	0.4608	0.019
-8.8828	3.4252	0.0682	0.0101	0.0008	1.4362	0.0003	0.3356	0.4409	0.0175
-8.8748	3.3243	0.0652	0.0096	0.0007	1.2687	0.0002	0.3286	0.4148	0.0166
-8.8668	3.192	0.0615	0.0091	0.0006	1.1008	0.0002	0.3149	0.3842	0.0154
-8.8588	3.0295	0.0564	0.0082	0.0006	0.9385	0.0001	0.2959	0.3489	0.014
-8.8508	2.8454	0.0512	0.0074	0.0004	0.7864	0.0001	0.2726	0.3105	0.0124
-8.8428	2.6515	0.0456	0.0066	0.0003	0.6494	0.0001	0.2473	0.2712	0.0113
-8.8348	2.4574	0.0402	0.0057	0.0003	0.5297	0	0.2213	0.2328	0.0096
-8.8268	2.2697	0.0352	0.005	0.0002	0.429	0	0.196	0.1972	0.0086
-8.8188	2.0889	0.0309	0.004	0.0002	0.3462	0	0.1723	0.1654	0.0077
-8.8108	1.9126	0.0269	0.0035	0.0002	0.2796	0	0.1504	0.138	0.0066
-8.8028	1.7367	0.0234	0.0029	0.0002	0.2264	0	0.1301	0.1158	0.0059
-8.7948	1.5592	0.0205	0.0024	0.0002	0.1839	0	0.1115	0.0972	0.0051
-8.7868	1.3807	0.018	0.0021	0.0002	0.1499	0	0.0941	0.0827	0.0044
-8.7788	1.2047	0.0158	0.0017	0.0001	0.1222	0	0.0788	0.0709	0.0038
-8.7708	1.0377	0.0138	0.0015	0	0.0995	0	0.0645	0.0617	0.0032
-8.7628	0.8862	0.0127	0.0014	0	0.0809	0	0.0522	0.0546	0.0027
-8.7548	0.7554	0.0117	0.0013	0	0.0662	0	0.0419	0.0496	0.0021
-8.7468	0.6479	0.0111	0.0011	0	0.0547	0	0.0334	0.0461	0.002
-8.7388	0.5636	0.0108	0.0011	0	0.0458	0	0.0269	0.0435	0.0015
-8.7308	0.5006	0.0108	0.001	0	0.039	0	0.022	0.0421	0.0013
-8.7228	0.4549	0.0106	0.0012	0	0.0338	0	0.0187	0.0414	0.001
-8.7148	0.4225	0.0107	0.001	0	0.0302	0	0.0166	0.0414	0.001
-8.7068	0.3999	0.0102	0.001	0	0.0271	0	0.0153	0.0415	0.0009
-8.6988	0.384	0.0101	0.0009	0	0.0251	0	0.0146	0.042	0.0013
-8.6908	0.3733	0.0097	0.001	0	0.0233	0	0.0147	0.0433	0.0013
-8.6828	0.3673	0.0095	0.0009	0	0.0221	0	0.0153	0.0456	0.0014
-8.6748	0.3657	0.0092	0.0009	0	0.0215	0	0.0159	0.0478	0.0016
-8.6668	0.3704	0.0092	0.0011	0	0.0213	0	0.0173	0.0513	0.0019
-8.6588	0.3825	0.0096	0.0012	0	0.0219	0	0.0185	0.0555	0.002
-8.6508	0.4046	0.0106	0.0011	0	0.0231	0	0.0205	0.0604	0.0024
-8.6428	0.4374	0.0119	0.0011	0	0.0251	0	0.0225	0.0657	0.0027
-8.6348	0.4816	0.0135	0.0017	0	0.0281	0	0.0249	0.0716	0.0028
-8.6268	0.5359	0.0155	0.0016	0	0.0316	0	0.0274	0.0774	0.0028
-8.6188	0.5966	0.0178	0.002	0	0.0353	0	0.0301	0.0825	0.0033
-8.6108	0.6582	0.0198	0.0023	0	0.0393	0	0.0325	0.0863	0.0034
-8.6028	0.7142	0.0213	0.0026	0	0.0426	0	0.0345	0.0886	0.0035
-8.5948	0.7579	0.023	0.0029	0	0.0451	0	0.0357	0.0884	0.0034
-8.5868	0.7822	0.0238	0.003	0	0.0466	0	0.0358	0.0863	0.0033
-8.5788	0.7849	0.0238	0.003	0	0.0462	0	0.0352	0.0816	0.003
-8.5708	0.7659	0.0238	0.0026	0	0.0446	0	0.0333	0.0758	0.0026
-8.5628	0.731	0.023	0.0028	0	0.0413	0	0.0307	0.0684	0.0023
-8.5548	0.6914	0.0228	0.0023	0	0.0376	0	0.0274	0.0611	0.0022
-8.5468	0.6651	0.0235	0.0024	0	0.0335	0	0.0243	0.0551	0.0017
-8.5388	0.677	0.0263	0.0028	0	0.03	0	0.0217	0.051	0.0017
-8.5308	0.761	0.0326	0.0034	0.0001	0.0278	0	0.0205	0.0515	0.0019
-8.5228	0.9592	0.0442	0.0044	0.0001	0.0283	0	0.0211	0.0569	0.0024
-8.5148	1.3217	0.0636	0.0073	0.0001	0.0321	0	0.0239	0.0697	0.0032
-8.5068	1.9022	0.0933	0.0103	0.0002	0.0404	0	0.0302	0.0902	0.0038
-8.4988	2.7504	0.136	0.0156	0.0003	0.0538	0.0001	0.0401	0.1194	0.0052
-8.4908	3.8992	0.1934	0.022	0.0005	0.0726	0.0003	0.0533	0.1586	0.0066
-8.4828	5.3519	0.2652	0.0305	0.0007	0.0967	0.0003	0.071	0.2067	0.0087
-8.4748	7.067	0.349	0.0401	0.0009	0.1252	0.0004	0.092	0.2612	0.0111
-8.4668	8.9531	0.4408	0.0507	0.0011	0.156	0.0005	0.1155	0.3192	0.0142
-8.4588	10.8682	0.533	0.0613	0.0013	0.1864	0.0007	0.1401	0.3758	0.0162
-8.4508	12.6377	0.6177	0.0713	0.0017	0.2132	0.0008	0.1632	0.4256	0.0189
-8.4428	14.0769	0.6849	0.0791	0.0019	0.2335	0.0009	0.1833	0.4639	0.0201
-8.4348	15.0239	0.7281	0.0841	0.002	0.2446	0.0009	0.1979	0.4853	0.0213
-8.4268	15.3695	0.7411	0.086	0.0021	0.2452	0.0009	0.2054	0.488	0.0218
-8.4188	15.0781	0.7236	0.0844	0.0022	0.2357	0.0009	0.2052	0.4709	0.0214
-8.4108	14.193	0.6777	0.079	0.0021	0.2167	0.0009	0.197	0.437	0.0201
-8.4028	12.8277	0.6089	0.0711	0.0018	0.1915	0.0007	0.1821	0.3902	0.0186
-8.3948	11.1421	0.5258	0.0615	0.0016	0.1625	0.0006	0.1622	0.3356	0.0161
-8.3868	9.3131	0.4365	0.0512	0.0014	0.1328	0.0004	0.1395	0.2776	0.0131
-8.3788	7.5048	0.3493	0.0409	0.0012	0.105	0.0004	0.1162	0.2229	0.011
-8.3708	5.846	0.2698	0.0313	0.0009	0.081	0.0003	0.0942	0.1733	0.0086
-8.3628	4.4196	0.2022	0.0236	0.0007	0.0614	0.0002	0.0746	0.1325	0.0067
-8.3548	3.2607	0.1476	0.0171	0.0005	0.0465	0.0001	0.0581	0.0998	0.0055
-8.3468	2.3656	0.1056	0.0123	0.0004	0.0357	0.0001	0.0452	0.0753	0.0042
-8.3388	1.703	0.0751	0.0086	0.0003	0.028	0	0.0352	0.0577	0.0024
-8.3308	1.229	0.0535	0.0059	0.0002	0.023	0	0.0278	0.0456	0.002
-8.3228	0.8974	0.0384	0.0043	0.0001	0.0194	0	0.0223	0.037	0.0017
-8.3148	0.6681	0.0284	0.0027	0.0001	0.0166	0	0.0183	0.0315	0.0013
-8.3068	0.5095	0.0213	0.0021	0.0001	0.0141	0	0.015	0.0283	0.0013
-8.2988	0.4	0.017	0.0016	0.0001	0.0124	0	0.0128	0.0264	0.001
-8.2908	0.3252	0.0139	0.0013	0	0.0103	0	0.0111	0.0258	0.0009
-8.2828	0.2769	0.012	0.0011	0	0.0092	0	0.0102	0.0272	0.0011
-8.2748	0.2492	0.0107	0.0012	0	0.0079	0	0.0095	0.0297	0.0007
-8.2668	0.2382	0.01	0.0011	0	0.007	0	0.0095	0.0332	0.0011
-8.2588	0.2403	0.01	0.0013	0	0.0067	0	0.0097	0.0383	0.0014
-8.2508	0.2524	0.0106	0.0016	0	0.0066	0	0.0103	0.043	0.0015
-8.2428	0.2714	0.011	0.0015	0	0.0067	0	0.0108	0.0478	0.0017
-8.2348	0.2937	0.0113	0.0017	0	0.0073	0	0.011	0.0516	0.002
-8.2268	0.3164	0.0117	0.0022	0	0.0078	0	0.0112	0.054	0.002
-8.2188	0.3358	0.0117	0.0025	0.0001	0.0085	0	0.0111	0.0548	0.0021
-8.2108	0.3492	0.0119	0.0024	0.0001	0.0087	0	0.0106	0.0538	0.0022
-8.2028	0.3538	0.0116	0.0025	0.0001	0.0088	0	0.0099	0.0515	0.002
-8.1948	0.3489	0.0111	0.0025	0.0001	0.0087	0	0.0094	0.0476	0.0019
-8.1868	0.3337	0.0104	0.0024	0.0001	0.0083	0	0.0084	0.0422	0.0016
-8.1788	0.3099	0.0098	0.002	0	0.0076	0	0.0073	0.0366	0.0014
-8.1708	0.2796	0.0088	0.002	0	0.0067	0	0.0067	0.0311	0.001
-8.1628	0.2459	0.0077	0.0017	0	0.0058	0	0.006	0.0259	0.0008
-8.1548	0.2118	0.0069	0.0012	0	0.0049	0	0.0052	0.0211	0.0008
-8.1468	0.1794	0.0061	0.001	0	0.0039	0	0.0048	0.0164	0.0004
-8.1388	0.1501	0.0055	0.001	0	0.003	0	0.0045	0.0135	0.0002
-8.1308	0.1244	0.0047	0.0006	0	0.0023	0	0.0043	0.0112	0.0002
-8.1228	0.1022	0.0041	0.0004	0	0.0017	0	0.0038	0.0101	0
-8.1148	0.0829	0.0031	0.0003	0	0.0014	0	0.0036	0.0099	0.0002
-8.1068	0.0661	0.0026	0	0	0.0011	0	0.0036	0.0108	0.0002
-8.0988	0.0515	0.0022	0	0	0.0006	0	0.0037	0.0133	0.0005
-8.0908	0.039	0.0016	0	0	0.0005	0	0.0039	0.0167	0.0009
-8.0828	0.0286	0.0014	0	0	0.0004	0	0.0045	0.0214	0.0009
-8.0748	0.0206	0.0006	0	0	0.0003	0	0.0057	0.0263	0.0011
-8.0668	0.0143	0.0003	0	0	0.0001	0	0.0063	0.0322	0.0018
-8.0588	0.0101	0.0003	0	0	0	0	0.0072	0.0376	0.0019
-8.0508	0.0068	0.0003	0	0	0	0	0.0084	0.042	0.0021
-8.0428	0.0053	0	0	0	0	0	0.0094	0.045	0.0023
-8.0348	0.0046	0	0	0	0	0	0.01	0.0464	0.0025
-8.0268	0.0056	0.0001	0	0	0.0001	0	0.0102	0.0453	0.0024
-8.0188	0.0089	0.0001	0	0	0.0001	0	0.0099	0.0426	0.0023
-8.0108	0.0173	0.0006	0	0	0.0002	0	0.0094	0.0384	0.0021
-8.0028	0.0357	0.001	0.0002	0	0.0005	0	0.0083	0.0333	0.0017
-7.9948	0.0742	0.0022	0.0005	0	0.0013	0	0.0075	0.0284	0.0015
-7.9868	0.15	0.0043	0.001	0	0.0026	0	0.0069	0.0248	0.0012
-7.9788	0.2907	0.0083	0.0021	0	0.0049	0	0.0066	0.0239	0.001
-7.9708	0.5368	0.0155	0.0042	0.0001	0.0091	0	0.0076	0.0268	0.0008
-7.9628	0.9434	0.0274	0.0071	0.0001	0.0159	0	0.0099	0.0352	0.0009
-7.9548	1.5767	0.0457	0.012	0.0003	0.0266	0.0001	0.0147	0.0516	0.0008
-7.9468	2.5049	0.0727	0.0192	0.0004	0.0423	0.0002	0.0218	0.0779	0.0013
-7.9388	3.783	0.1101	0.0288	0.0006	0.064	0.0004	0.0322	0.115	0.0022
-7.9308	5.4302	0.1577	0.0418	0.0008	0.0921	0.0007	0.0459	0.1636	0.0028
-7.9228	7.4084	0.2155	0.0572	0.0013	0.1257	0.0008	0.0624	0.223	0.004
-7.9148	9.6069	0.2797	0.074	0.0016	0.1632	0.001	0.0807	0.2883	0.0051
-7.9068	11.8423	0.3447	0.0911	0.002	0.201	0.0014	0.0999	0.3552	0.0066
-7.8988	13.8753	0.4041	0.1069	0.0023	0.2359	0.0017	0.1171	0.4167	0.0078
-7.8908	15.4546	0.4504	0.1191	0.0025	0.2625	0.0022	0.1307	0.4641	0.0086
-7.8828	16.364	0.477	0.1261	0.0027	0.2785	0.0023	0.1386	0.4913	0.0093
-7.8748	16.4726	0.4805	0.1267	0.0027	0.2805	0.0023	0.1397	0.4949	0.0095
-7.8668	15.7661	0.4603	0.1212	0.0026	0.2685	0.0022	0.1341	0.4743	0.0089
-7.8588	14.3483	0.419	0.1106	0.0024	0.2446	0.0018	0.1224	0.432	0.0081
-7.8508	12.4179	0.3633	0.0956	0.002	0.2117	0.0014	0.1064	0.3744	0.0069
-7.8428	10.222	0.2994	0.0786	0.0017	0.1746	0.0011	0.088	0.3085	0.0057
-7.8348	8.0042	0.2346	0.0615	0.0013	0.1365	0.0008	0.0694	0.2421	0.0043
-7.8268	5.9637	0.1754	0.0458	0.0009	0.1019	0.0007	0.0521	0.1809	0.0033
-7.8188	4.2288	0.1245	0.0324	0.0007	0.0721	0.0005	0.0372	0.1285	0.0025
-7.8108	2.8551	0.0844	0.0217	0.0004	0.0489	0.0002	0.0255	0.0872	0.0016
-7.8028	1.8365	0.0546	0.014	0.0003	0.0313	0.0002	0.0167	0.0567	0.0008
-7.7948	1.1272	0.0335	0.0083	0.0001	0.0193	0.0001	0.0104	0.0353	0.0005
-7.7868	0.6624	0.0198	0.0049	0.0001	0.0113	0	0.0067	0.0214	0.0002
-7.7788	0.3773	0.0114	0.0027	0	0.0064	0	0.0044	0.014	0.0001
-7.7708	0.2149	0.0068	0.0014	0	0.0038	0	0.0033	0.0107	0
-7.7628	0.1334	0.0045	0.0009	0	0.002	0	0.0035	0.0113	0.0001
-7.7548	0.1042	0.0041	0.0006	0	0.0016	0	0.0047	0.0145	0.0001
-7.7468	0.1093	0.0046	0.0006	0	0.0016	0	0.0068	0.021	0.0001
-7.7388	0.1392	0.006	0.0008	0	0.002	0	0.0094	0.0299	0.0003
-7.7308	0.1883	0.0081	0.0012	0	0.0027	0	0.0129	0.0418	0.0005
-7.7228	0.2538	0.0107	0.0017	0	0.0038	0	0.0168	0.056	0.0013
-7.7148	0.3326	0.0139	0.0022	0	0.0052	0	0.0211	0.0717	0.0015
-7.7068	0.4211	0.0177	0.0032	0.0001	0.0067	0	0.0252	0.0888	0.0019
-7.6988	0.5137	0.0213	0.004	0.0001	0.0082	0	0.0289	0.1051	0.002
-7.6908	0.6036	0.025	0.0048	0.0001	0.0098	0	0.0317	0.1199	0.0025
-7.6828	0.6822	0.0281	0.0054	0.0001	0.0114	0	0.0334	0.1313	0.0027
-7.6748	0.7418	0.0301	0.0058	0.0001	0.0126	0	0.0336	0.1379	0.003
-7.6668	0.7749	0.0314	0.006	0.0001	0.0132	0.0001	0.0327	0.1397	0.0031
-7.6588	0.777	0.0312	0.006	0.0001	0.0134	0.0001	0.0304	0.136	0.0031
-7.6508	0.7469	0.03	0.0057	0.0001	0.0132	0.0001	0.027	0.1273	0.0031
-7.6428	0.6877	0.0275	0.0053	0.0001	0.0122	0	0.0234	0.1147	0.0027
-7.6348	0.606	0.0243	0.0046	0.0001	0.0106	0	0.0193	0.0991	0.0024
-7.6268	0.5105	0.0201	0.0037	0.0001	0.0092	0	0.0155	0.0822	0.0021
-7.6188	0.4105	0.0164	0.0029	0.0001	0.0074	0	0.012	0.0655	0.0015
-7.6108	0.3154	0.0122	0.0023	0.0001	0.0058	0	0.0091	0.0506	0.0011
-7.6028	0.231	0.0089	0.0017	0	0.0042	0	0.0072	0.0385	0.0009
-7.5948	0.1614	0.0065	0.0011	0	0.0027	0	0.0061	0.0296	0.0008
-7.5868	0.1074	0.0041	0.0007	0	0.0019	0	0.0063	0.0252	0.0003
-7.5788	0.0685	0.0025	0.0005	0	0.0012	0	0.0074	0.025	0.0003
-7.5708	0.0414	0.0015	0.0002	0	0.0006	0	0.0096	0.0286	0.0003
-7.5628	0.0241	0.0009	0.0002	0	0.0004	0	0.0132	0.0366	0.0008
-7.5548	0.0136	0.0006	0	0	0.0002	0	0.0175	0.0486	0.0012
-7.5468	0.0077	0.0002	0	0	0.0001	0	0.0227	0.0636	0.0017
-7.5388	0.0046	0	0	0	0	0	0.0281	0.081	0.002
-7.5308	0.003	0	0	0	0	0	0.0333	0.0996	0.0025
-7.5228	0.0025	0	0	0	0	0	0.0378	0.117	0.003
-7.5148	0.0023	0	0	0	0	0	0.0409	0.1315	0.0032
-7.5068	0.0024	0	0	0	0	0	0.0423	0.1412	0.0036
-7.4988	0.0023	0	0	0	0	0	0.0418	0.1451	0.0038
-7.4908	0.0024	0	0	0	0	0	0.0394	0.1426	0.0038
-7.4828	0.0021	0	0	0	0	0	0.0355	0.1337	0.0035
-7.4748	0.0019	0	0	0	0	0	0.0305	0.1201	0.0034
-7.4668	0.0017	0	0	0	0	0	0.0251	0.1028	0.0028
-7.4588	0.0014	0	0	0	0	0	0.0197	0.084	0.0024
-7.4508	0.0012	0	0	0	0	0	0.0148	0.0656	0.0017
-7.4428	0.0009	0	0	0	0	0	0.0106	0.0491	0.0014
-7.4348	0.0006	0	0	0	0	0	0.0073	0.0349	0.0011
-7.4268	0.0007	0	0	0	0	0	0.0047	0.0237	0.0005
-7.4188	0.0015	0	0	0	0	0	0.0029	0.0153	0.0005
-7.4108	0.0034	0	0	0	0	0	0.0018	0.0095	0.0001
-7.4028	0.0079	0.0001	0	0	0	0	0.001	0.0057	0
-7.3948	0.0184	0.0005	0	0	0.0001	0	0.0005	0.0037	0
-7.3868	0.0412	0.001	0.0001	0	0.0001	0	0.0003	0.0028	0
-7.3788	0.0878	0.0023	0.0004	0	0.0003	0	0.0002	0.0037	0
-7.3708	0.1778	0.0049	0.0009	0	0.001	0	0.0005	0.0059	0
-7.3628	0.3427	0.0093	0.0017	0	0.002	0	0.0009	0.0113	0.0002
-7.3548	0.6278	0.017	0.004	0	0.0036	0	0.0017	0.0209	0.0003
-7.3468	1.0937	0.0295	0.007	0	0.0062	0	0.0026	0.0365	0.0008
-7.3388	1.812	0.0489	0.0115	0	0.0103	0.0001	0.0046	0.06	0.0016
-7.3308	2.8545	0.0771	0.0179	0.0002	0.0165	0.0001	0.0073	0.0946	0.0029
-7.3228	4.2758	0.1153	0.0272	0.0002	0.0246	0.0002	0.011	0.1419	0.0042
-7.3148	6.0904	0.1645	0.0387	0.0003	0.0355	0.0004	0.0157	0.2019	0.0062
-7.3068	8.2492	0.2224	0.0523	0.0005	0.0482	0.0006	0.0214	0.2733	0.0086
-7.2988	10.6245	0.2861	0.0678	0.0005	0.0619	0.0009	0.0278	0.3519	0.011
-7.2908	13.012	0.3503	0.0829	0.0006	0.0759	0.0012	0.0339	0.4305	0.0131
-7.2828	15.1535	0.4081	0.0967	0.0007	0.0887	0.0013	0.0397	0.5011	0.0154
-7.2748	16.7811	0.4514	0.1072	0.0009	0.0985	0.0014	0.044	0.5543	0.0175
-7.2668	17.6712	0.4751	0.1127	0.0009	0.1039	0.0015	0.0465	0.5835	0.0181
-7.2588	17.6953	0.4753	0.1127	0.0009	0.1043	0.0015	0.0466	0.5843	0.0182
-7.2508	16.8494	0.4524	0.1076	0.0009	0.0998	0.0015	0.0445	0.555	0.0175
-7.2428	15.2566	0.4092	0.0974	0.0007	0.0903	0.0014	0.0404	0.5028	0.0156
-7.2348	13.1361	0.3522	0.0837	0.0006	0.078	0.0012	0.0349	0.4325	0.0132
-7.2268	10.755	0.2882	0.0686	0.0005	0.064	0.0008	0.0286	0.3536	0.0112
-7.2188	8.3734	0.2243	0.0533	0.0005	0.05	0.0006	0.0222	0.2751	0.0087
-7.2108	6.1992	0.1658	0.0391	0.0003	0.0371	0.0005	0.0163	0.2036	0.0062
-7.2028	4.3643	0.1168	0.0278	0.0002	0.0262	0.0002	0.0116	0.143	0.0042
-7.1948	2.9218	0.0782	0.0185	0.0002	0.0175	0.0001	0.0077	0.0955	0.003
-7.1868	1.8598	0.0497	0.0116	0	0.0111	0.0001	0.0049	0.061	0.0017
-7.1788	1.126	0.0299	0.007	0	0.0067	0	0.0028	0.0367	0.0008
-7.1708	0.648	0.0171	0.004	0	0.0038	0	0.0017	0.021	0.0004
-7.1628	0.3545	0.0094	0.002	0	0.0021	0	0.0009	0.0114	0.0002
-7.1548	0.1846	0.0048	0.001	0	0.001	0	0.0004	0.0061	0
-7.1468	0.0914	0.0024	0.0004	0	0.0005	0	0.0002	0.0029	0
-7.1388	0.043	0.001	0.0002	0	0.0002	0	0	0.0011	0
-7.1308	0.0193	0.0005	0	0	0.0001	0	0	0.0006	0
-7.1228	0.0082	0.0001	0	0	0	0	0	0.0002	0
-7.1148	0.0034	0	0	0	0	0	0	0	0
-7.1068	0.0013	0	0	0	0	0	0	0	0
-7.0988	0.0005	0	0	0	0	0	0	0	0
-7.0908	0.0001	0	0	0	0	0	0	0	0
-7.0828	0	0	0	0	0	0	0	0	0
-7.0748	0	0	0	0	0	0	0	0	0
-7.0668	0	0	0	0	0	0	0	0	0
-7.0588	0	0	0	0	0	0	0	0	0
-7.0508	0	0	0	0	0	0	0	0	0
-7.0428	0	0	0	0	0	0	0	0	0
-7.0348	0	0	0	0	0	0	0	0	0
-7.0268	0	0	0	0	0	0	0	0	0
-7.0188	0	0	0	0	0	0	0	0	0
-7.0108	0	0	0	0	0	0	0	0	0
-7.0028	0	0	0	0	0	0	0	0	0
-6.9948	0	0	0	0	0	0	0	0	0
-6.9868	0	0	0	0	0	0	0	0	0
-6.9788	0	0	0	0	0	0	0	0	0
-6.9708	0	0	0	0	0	0	0	0	0
-6.9628	0	0	0	0	0	0	0	0	0
-6.9548	0	0	0	0	0	0	0	0	0
-6.9468	0	0	0	0	0	0	0	0	0
-6.9388	0	0	0	0	0	0	0	0	0
-6.9308	0	0	0	0	0	0	0	0	0
-6.9228	0	0	0	0	0	0	0	0	0
-6.9148	0	0	0	0	0	0	0	0	0
-6.9068	0	0	0	0	0	0	0	0	0
-6.8988	0	0	0	0	0	0	0	0	0
-6.8908	0	0	0	0	0	0	0	0	0
-6.8828	0	0	0	0	0	0	0	0	0
-6.8748	0	0	0	0	0	0	0	0.0001	0
-6.8668	0	0	0	0	0	0	0	0.0003	0
-6.8588	0.0002	0	0	0	0	0	0.0001	0.0008	0
-6.8508	0.0003	0	0	0	0	0	0.0001	0.0014	0
-6.8428	0.0006	0	0	0	0	0	0.0003	0.0025	0
-6.8348	0.0009	0	0	0	0	0	0.0005	0.0043	0
-6.8268	0.0015	0	0	0	0	0	0.0007	0.0069	0
-6.8188	0.0025	0.0002	0	0	0	0	0.0011	0.0109	0.0002
-6.8108	0.0036	0.0003	0	0	0	0	0.0017	0.016	0.0003
-6.8028	0.0052	0.0007	0	0	0	0	0.0023	0.0224	0.0004
-6.7948	0.0071	0.0008	0	0	0	0	0.0032	0.0301	0.0005
-6.7868	0.0091	0.001	0	0	0	0	0.0042	0.0385	0.0006
-6.7788	0.0114	0.0013	0	0	0.0001	0	0.0049	0.0468	0.0008
-6.7708	0.0138	0.0017	0	0	0.0001	0	0.0058	0.0551	0.001
-6.7628	0.0163	0.0021	0	0	0.0001	0	0.0065	0.0623	0.0012
-6.7548	0.0192	0.0027	0	0	0.0002	0	0.0069	0.0687	0.0014
-6.7468	0.0221	0.0033	0.0001	0	0.0002	0	0.0074	0.074	0.0015
-6.7388	0.0257	0.0039	0.0003	0	0.0002	0	0.0077	0.0793	0.0016
-6.7308	0.0296	0.005	0.0003	0	0.0002	0	0.0079	0.0851	0.0017
-6.7228	0.0342	0.0057	0.0004	0	0.0002	0	0.0081	0.092	0.0019
-6.7148	0.039	0.0067	0.0005	0	0.0002	0	0.0084	0.1001	0.0018
-6.7068	0.0437	0.0077	0.0006	0	0.0003	0	0.0088	0.109	0.002
-6.6988	0.0477	0.0088	0.0008	0	0.0004	0	0.0092	0.1185	0.0022
-6.6908	0.0511	0.0092	0.0009	0	0.0004	0	0.0095	0.1271	0.0023
-6.6828	0.0531	0.0097	0.0009	0	0.0004	0	0.0099	0.1346	0.0023
-6.6748	0.0539	0.0098	0.0009	0	0.0004	0	0.0101	0.1392	0.0024
-6.6668	0.0534	0.0098	0.0009	0	0.0004	0	0.0101	0.141	0.0025
-6.6588	0.0521	0.0092	0.001	0	0.0004	0	0.0101	0.1398	0.0023
-6.6508	0.0499	0.009	0.0008	0	0.0003	0	0.0099	0.1356	0.0023
-6.6428	0.0473	0.0081	0.0006	0	0.0003	0	0.0096	0.1291	0.0022
-6.6348	0.0443	0.0075	0.0005	0	0.0003	0	0.0091	0.1205	0.0021
-6.6268	0.0409	0.0068	0.0003	0	0.0003	0	0.0087	0.1113	0.002
-6.6188	0.0374	0.0058	0.0002	0	0.0003	0	0.0083	0.1014	0.0021
-6.6108	0.0334	0.0053	0.0002	0	0.0003	0	0.008	0.0922	0.002
-6.6028	0.0292	0.0044	0.0002	0	0.0003	0	0.0078	0.0846	0.0019
-6.5948	0.0249	0.0036	0.0001	0	0.0002	0	0.0077	0.0795	0.0021
-6.5868	0.0207	0.0029	0	0	0	0	0.008	0.078	0.002
-6.5788	0.0166	0.0024	0	0	0	0	0.0087	0.081	0.0021
-6.5708	0.013	0.0017	0	0	0	0	0.0097	0.0883	0.0024
-6.5628	0.0099	0.0014	0	0	0	0	0.0112	0.1002	0.0026
-6.5548	0.0072	0.0009	0	0	0	0	0.0128	0.1155	0.0028
-6.5468	0.0051	0.0006	0	0	0	0	0.0146	0.1338	0.0032
-6.5388	0.0036	0.0004	0	0	0	0	0.0164	0.1522	0.0036
-6.5308	0.0024	0.0001	0	0	0	0	0.0181	0.1698	0.0038
-6.5228	0.0018	0.0001	0	0	0	0	0.0193	0.1846	0.0041
-6.5148	0.0015	0	0	0	0	0	0.0202	0.1959	0.0044
-6.5068	0.0012	0	0	0	0	0	0.0206	0.202	0.0045
-6.4988	0.0013	0	0	0	0	0	0.0205	0.2025	0.0043
-6.4908	0.0016	0	0	0	0	0	0.0201	0.1976	0.0042
-6.4828	0.002	0.0002	0	0	0	0	0.0191	0.1879	0.004
-6.4748	0.0026	0.0002	0	0	0	0	0.0179	0.1738	0.0037
-6.4668	0.0036	0.0004	0	0	0	0	0.0165	0.157	0.0035
-6.4588	0.0048	0.0005	0	0	0	0	0.015	0.1388	0.0033
-6.4508	0.0062	0.0007	0	0	0	0	0.0135	0.1204	0.0029
-6.4428	0.0078	0.0009	0	0	0	0	0.0119	0.1025	0.0022
-6.4348	0.0095	0.0011	0	0	0	0	0.0105	0.0866	0.002
-6.4268	0.0113	0.0016	0	0	0	0	0.0092	0.0732	0.0016
-6.4188	0.0132	0.0018	0	0	0	0	0.0081	0.0618	0.0015
-6.4108	0.0148	0.002	0	0	0	0	0.0071	0.0528	0.0012
-6.4028	0.016	0.0023	0	0	0.0002	0	0.0062	0.0462	0.0009
-6.3948	0.0168	0.0025	0	0	0.0002	0	0.0054	0.0413	0.0006
-6.3868	0.0172	0.0027	0	0	0.0002	0	0.0046	0.0375	0.0005
-6.3788	0.017	0.0028	0	0	0.0002	0	0.0039	0.0349	0.0004
-6.3708	0.0166	0.003	0	0	0.0002	0	0.0034	0.0329	0.0002
-6.3628	0.0156	0.0029	0	0	0.0001	0	0.0029	0.0311	0.0002
-6.3548	0.0143	0.0027	0	0	0.0001	0	0.0024	0.0295	0.0002
-6.3468	0.0128	0.0025	0	0	0.0001	0	0.0021	0.028	0.0002
-6.3388	0.0111	0.0023	0	0	0.0001	0	0.0018	0.0262	0.0002
-6.3308	0.0092	0.002	0	0	0.0001	0	0.0016	0.0244	0.0002
-6.3228	0.0075	0.0017	0	0	0.0001	0	0.0017	0.0224	0
-6.3148	0.0061	0.0014	0	0	0	0	0.0019	0.0209	0
-6.3068	0.0046	0.001	0	0	0	0	0.0021	0.0198	0
-6.2988	0.0034	0.0008	0	0	0	0	0.0025	0.0193	0
-6.2908	0.0023	0.0004	0	0	0	0	0.0028	0.0191	0
-6.2828	0.0016	0.0003	0	0	0	0	0.0033	0.0197	0
-6.2748	0.001	0.0002	0	0	0	0	0.0036	0.0209	0.0002
-6.2668	0.0008	0.0002	0	0	0	0	0.0038	0.0223	0.0002
-6.2588	0.0005	0	0	0	0	0	0.0039	0.024	0.0002
-6.2508	0.0004	0	0	0	0	0	0.0038	0.0254	0.0002
-6.2428	0.0002	0	0	0	0	0	0.0037	0.0265	0.0003
-6.2348	0.0001	0	0	0	0	0	0.0033	0.0269	0.0004
-6.2268	0	0	0	0	0	0	0.0029	0.027	0.0004
-6.2188	0	0	0	0	0	0	0.0024	0.026	0.0003
-6.2108	0	0	0	0	0	0	0.0019	0.0243	0.0003
-6.2028	0	0	0	0	0	0	0.0015	0.022	0.0003
-6.1948	0	0	0	0	0	0	0.0011	0.0192	0.0001
-6.1868	0	0	0	0	0	0	0.0008	0.0162	0.0001
-6.1788	0	0	0	0	0	0	0.0005	0.0132	0
-6.1708	0	0	0	0	0	0	0.0003	0.0103	0
-6.1628	0	0	0	0	0	0	0.0002	0.0079	0
-6.1548	0.0001	0	0	0	0	0	0.0003	0.0061	0
-6.1468	0.0001	0	0	0	0	0	0.0001	0.0047	0
-6.1388	0.0003	0	0	0	0	0	0.0002	0.0044	0
-6.1308	0.0004	0.0001	0	0	0	0	0.0003	0.0051	0
-6.1228	0.0006	0.0001	0	0	0	0	0.0005	0.0064	0
-6.1148	0.0009	0.0001	0	0	0	0	0.0007	0.0089	0
-6.1068	0.0013	0.0002	0	0	0	0	0.001	0.0126	0
-6.0988	0.0017	0.0004	0	0	0	0	0.0014	0.0171	0
-6.0908	0.0022	0.0005	0	0	0	0	0.0018	0.0227	0
-6.0828	0.0025	0.0008	0	0	0	0	0.0022	0.0288	0.0001
-6.0748	0.0029	0.001	0	0	0	0	0.0026	0.0354	0.0001
-6.0668	0.0033	0.0011	0	0	0	0	0.0029	0.0416	0.0002
-6.0588	0.0034	0.0011	0	0	0	0	0.0033	0.0475	0.0004
-6.0508	0.0035	0.0013	0	0	0	0	0.0034	0.0526	0.0005
-6.0428	0.0033	0.0013	0	0	0	0	0.0034	0.056	0.0005
-6.0348	0.0032	0.0014	0	0	0	0	0.0032	0.0578	0.0005
-6.0268	0.0028	0.0014	0	0	0	0	0.0031	0.0577	0.0005
-6.0188	0.0025	0.0012	0	0	0	0	0.0028	0.0555	0.0005
-6.0108	0.0022	0.001	0	0	0	0	0.0025	0.0518	0.0004
-6.0028	0.0016	0.001	0	0	0	0	0.0022	0.047	0.0004
-5.9948	0.0013	0.0008	0	0	0	0	0.002	0.0414	0.0003
-5.9868	0.0011	0.0006	0	0	0	0	0.0016	0.036	0.0003
-5.9788	0.0009	0.0005	0	0	0	0	0.0015	0.0309	0.0003
-5.9708	0.0006	0.0002	0	0	0	0	0.0014	0.027	0.0002
-5.9628	0.0003	0.0001	0	0	0	0	0.0016	0.0246	0.0001
-5.9548	0.0003	0.0001	0	0	0	0	0.0018	0.0244	0.0001
-5.9468	0.0001	0.0001	0	0	0	0	0.0022	0.0258	0.0001
-5.9388	0.0001	0	0	0	0	0	0.0027	0.0291	0.0001
-5.9308	0	0	0	0	0	0	0.0034	0.034	0.0004
-5.9228	0	0	0	0	0	0	0.004	0.04	0.0005
-5.9148	0	0	0	0	0	0	0.0044	0.0463	0.0005
-5.9068	0	0	0	0	0	0	0.0049	0.0524	0.0006
-5.8988	0	0	0	0	0	0	0.0051	0.0577	0.0007
-5.8908	0	0	0	0	0	0	0.0052	0.0617	0.0009
-5.8828	0	0	0	0	0	0	0.005	0.0645	0.001
-5.8748	0	0	0	0	0	0	0.0048	0.0653	0.0009
-5.8668	0	0	0	0	0	0	0.0043	0.0637	0.0009
-5.8588	0	0	0	0	0	0	0.0038	0.0608	0.0008
-5.8508	0	0	0	0	0	0	0.0032	0.056	0.0006
-5.8428	0	0	0	0	0	0	0.0026	0.0504	0.0006
-5.8348	0	0	0	0	0	0	0.002	0.0438	0.0006
-5.8268	0	0	0	0	0	0	0.0015	0.0367	0.0005
-5.8188	0	0	0	0	0	0	0.0011	0.0296	0.0004
-5.8108	0	0	0	0	0	0	0.0008	0.0232	0.0003
-5.8028	0	0	0	0	0	0	0.0005	0.0173	0.0002
-5.7948	0	0	0	0	0	0	0.0003	0.0126	0.0002
-5.7868	0	0	0	0	0	0	0.0003	0.0086	0.0002
-5.7788	0	0	0	0	0	0	0.0001	0.0058	0.0001
-5.7708	0	0	0	0	0	0	0.0001	0.0036	0
-5.7628	0	0	0	0	0	0	0	0.0022	0
-5.7548	0	0	0	0	0	0	0	0.0013	0
-5.7468	0	0	0	0	0	0	0	0.0006	0
-5.7388	0	0	0	0	0	0	0	0.0003	0
-5.7308	0	0	0	0	0	0	0	0.0002	0
-5.7228	0	0	0	0	0	0	0	0	0
-5.7148	0	0	0	0	0	0	0	0	0
-5.7068	0	0	0	0	0	0	0	0	0
-5.6988	0	0	0	0	0	0	0	0	0
-5.6908	0	0	0	0	0	0	0	0	0
-5.6828	0	0	0	0	0	0	0	0	0
-5.6748	0	0	0	0	0	0	0	0	0
-5.6668	0	0	0	0	0	0	0	0	0
-5.6588	0	0	0	0	0	0	0	0	0
-5.6508	0	0	0	0	0	0	0	0	0
-5.6428	0	0.0001	0	0	0	0	0	0.0002	0
-5.6348	0	0.0004	0	0	0	0	0	0.0002	0
-5.6268	0	0.0004	0	0	0	0	0	0.0006	0
-5.6188	0	0.0007	0	0	0	0	0	0.001	0
-5.6108	0	0.0012	0	0	0	0	0	0.002	0
-5.6028	0	0.0023	0	0	0	0	0	0.0045	0
-5.5948	0	0.0048	0	0	0	0	0	0.0095	0
-5.5868	0.0001	0.0094	0.0002	0	0.0002	0	0	0.02	0
-5.5788	0.0001	0.0187	0.0002	0	0.0004	0	0	0.0403	0
-5.5708	0.0002	0.0357	0.0004	0	0.0007	0	0	0.0777	0
-5.5628	0.0006	0.0654	0.001	0	0.0016	0	0	0.1432	0.0001
-5.5548	0.0012	0.115	0.0018	0	0.0028	0.0001	0.0001	0.2513	0.0003
-5.5468	0.0016	0.192	0.0029	0	0.0046	0.0004	0.0002	0.4206	0.0006
-5.5388	0.0026	0.3054	0.0047	0	0.0075	0.0009	0.0005	0.6706	0.0009
-5.5308	0.0039	0.4633	0.0071	0.0002	0.0116	0.0011	0.0006	1.0169	0.0014
-5.5228	0.0054	0.6692	0.0104	0.0002	0.0166	0.0016	0.0007	1.469	0.002
-5.5148	0.0076	0.9211	0.0145	0.0002	0.0229	0.0023	0.0014	2.0226	0.003
-5.5068	0.0099	1.2097	0.0191	0.0002	0.0299	0.0031	0.0017	2.6577	0.0039
-5.4988	0.0122	1.5178	0.024	0.0004	0.0379	0.0042	0.0021	3.3372	0.005
-5.4908	0.0145	1.8238	0.0287	0.0004	0.0459	0.005	0.0026	4.0142	0.0061
-5.4828	0.0163	2.1064	0.0332	0.0004	0.0534	0.0059	0.0027	4.6396	0.0072
-5.4748	0.0176	2.3451	0.0367	0.0006	0.06	0.0067	0.0029	5.1737	0.0079
-5.4668	0.0184	2.53	0.0401	0.0006	0.0659	0.0074	0.0033	5.5918	0.0088
-5.4588	0.0182	2.6584	0.0418	0.0007	0.0704	0.0078	0.0034	5.8889	0.0094
-5.4508	0.0176	2.7348	0.0433	0.0007	0.0738	0.0083	0.0035	6.0744	0.0096
-5.4428	0.0166	2.7661	0.0434	0.0006	0.0765	0.0087	0.0034	6.1629	0.0096
-5.4348	0.0152	2.757	0.0434	0.0006	0.0782	0.009	0.0033	6.1616	0.0098
-5.4268	0.0138	2.7071	0.0428	0.0005	0.0786	0.0087	0.0032	6.0684	0.0099
-5.4188	0.0124	2.6119	0.0413	0.0005	0.0771	0.0088	0.0029	5.8703	0.0094
-5.4108	0.0108	2.4655	0.0391	0.0004	0.0743	0.0084	0.0028	5.5535	0.0089
-5.4028	0.0094	2.2649	0.0361	0.0004	0.0689	0.008	0.0024	5.1097	0.0081
-5.3948	0.0078	2.0138	0.0319	0.0004	0.0619	0.007	0.002	4.5504	0.0074
-5.3868	0.0066	1.7259	0.0273	0.0003	0.0534	0.0059	0.0018	3.9032	0.0062
-5.3788	0.0053	1.4197	0.0223	0.0003	0.0444	0.0049	0.0015	3.2138	0.0049
-5.3708	0.004	1.1183	0.0176	0.0003	0.035	0.0038	0.0012	2.5329	0.004
-5.3628	0.003	0.8417	0.0132	0.0001	0.0263	0.0028	0.0008	1.9066	0.0031
-5.3548	0.0021	0.6038	0.0094	0	0.0189	0.0022	0.0006	1.3688	0.0021
-5.3468	0.0014	0.413	0.0064	0	0.0129	0.0014	0.0004	0.936	0.0015
-5.3388	0.0008	0.2688	0.0043	0	0.0084	0.0009	0.0001	0.6095	0.0008
-5.3308	0.0006	0.1666	0.0025	0	0.0054	0.0006	0.0001	0.3777	0.0005
-5.3228	0.0002	0.0979	0.0014	0	0.003	0.0001	0	0.2223	0.0003
-5.3148	0.0001	0.0549	0.0008	0	0.0017	0	0	0.1246	0
-5.3068	0.0001	0.0296	0.0004	0	0.0008	0	0	0.0667	0
-5.2988	0	0.0153	0.0002	0	0.0004	0	0	0.0346	0
-5.2908	0.0001	0.0083	0.0002	0	0.0004	0	0	0.0185	0
-5.2828	0.0003	0.0059	0	0	0	0	0	0.0128	0
-5.2748	0.0006	0.0071	0	0	0	0	0	0.0138	0
-5.2668	0.0011	0.0115	0	0	0.0003	0	0	0.0216	0
-5.2588	0.0021	0.0199	0.0002	0	0.0004	0	0.0003	0.0372	0
-5.2508	0.0038	0.0339	0.0004	0.0001	0.0012	0	0.0004	0.0634	0
-5.2428	0.0063	0.0556	0.0009	0.0001	0.0016	0	0.0008	0.1046	0
-5.2348	0.0098	0.0874	0.0013	0.0004	0.0026	0.0001	0.0013	0.1645	0
-5.2268	0.0148	0.1326	0.0026	0.0005	0.0042	0.0001	0.0021	0.2499	0.0003
-5.2188	0.0219	0.1925	0.0035	0.0008	0.0061	0.0001	0.0029	0.3651	0.0003
-5.2108	0.0305	0.2697	0.0052	0.001	0.0084	0.0003	0.0043	0.5125	0.0006
-5.2028	0.0415	0.3641	0.007	0.0015	0.0113	0.0006	0.0058	0.6947	0.001
-5.1948	0.0539	0.4746	0.0092	0.0019	0.015	0.001	0.0077	0.911	0.0015
-5.1868	0.068	0.5991	0.0115	0.0023	0.0189	0.001	0.0096	1.1568	0.0019
-5.1788	0.0831	0.7326	0.0145	0.0027	0.0229	0.0012	0.0119	1.4245	0.0026
-5.1708	0.0986	0.8701	0.0173	0.0033	0.0274	0.0016	0.0139	1.7047	0.0031
-5.1628	0.1138	1.0051	0.0201	0.0038	0.0318	0.0018	0.0163	1.9855	0.0036
-5.1548	0.1279	1.1317	0.0231	0.0043	0.0358	0.0023	0.0183	2.254	0.0042
-5.1468	0.1405	1.2446	0.0253	0.0047	0.0395	0.0024	0.0202	2.498	0.0045
-5.1388	0.151	1.3402	0.0273	0.0049	0.043	0.0027	0.0217	2.7091	0.005
-5.1308	0.16	1.4179	0.0291	0.0053	0.0457	0.0028	0.023	2.8826	0.0051
-5.1228	0.1671	1.4781	0.0305	0.0055	0.0478	0.003	0.0243	3.0169	0.0054
-5.1148	0.1729	1.5256	0.0314	0.0055	0.05	0.0032	0.0251	3.1186	0.0056
-5.1068	0.1785	1.5655	0.0317	0.0058	0.0519	0.0032	0.0262	3.1967	0.006
-5.0988	0.1843	1.6047	0.0317	0.0059	0.0537	0.0032	0.0277	3.264	0.0065
-5.0908	0.1911	1.649	0.0319	0.0063	0.0556	0.0033	0.0292	3.3353	0.0066
-5.0828	0.1993	1.7035	0.0321	0.0069	0.0578	0.0032	0.0314	3.421	0.0073
-5.0748	0.2089	1.7702	0.0319	0.0075	0.0603	0.0033	0.0338	3.5306	0.0079
-5.0668	0.2196	1.8477	0.0322	0.0082	0.0632	0.0036	0.0366	3.6639	0.0088
-5.0588	0.2308	1.9317	0.0328	0.009	0.0657	0.0037	0.0395	3.8171	0.0092
-5.0508	0.2414	2.0161	0.0334	0.0098	0.0684	0.004	0.0425	3.9795	0.0104
-5.0428	0.2508	2.0945	0.0337	0.0105	0.0704	0.0041	0.045	4.1406	0.0108
-5.0348	0.2575	2.1611	0.0343	0.0111	0.0723	0.0042	0.0472	4.2914	0.0111
-5.0268	0.2623	2.216	0.0352	0.0114	0.0737	0.0046	0.0492	4.4297	0.0117
-5.0188	0.2652	2.2624	0.0366	0.0116	0.0746	0.0046	0.051	4.5633	0.0119
-5.0108	0.2674	2.3079	0.0379	0.0117	0.0759	0.0051	0.0526	4.7048	0.0122
-5.0028	0.2696	2.3615	0.0392	0.012	0.0779	0.0053	0.0549	4.8714	0.0128
-4.9948	0.2732	2.4312	0.0409	0.0122	0.0805	0.0056	0.0576	5.0768	0.0131
-4.9868	0.2784	2.5202	0.043	0.0125	0.084	0.006	0.0611	5.3238	0.0139
-4.9788	0.2841	2.625	0.045	0.0129	0.0886	0.0063	0.065	5.6031	0.0152
-4.9708	0.2889	2.7356	0.0471	0.0134	0.093	0.0068	0.0684	5.8924	0.0162
-4.9628	0.2904	2.8379	0.0487	0.0138	0.0971	0.0071	0.0713	6.1619	0.0169
-4.9548	0.2868	2.9186	0.0496	0.0141	0.1002	0.0076	0.0731	6.3863	0.0175
-4.9468	0.2771	2.9695	0.0498	0.0138	0.1018	0.0081	0.0728	6.5479	0.0177
-4.9388	0.2614	2.9897	0.0498	0.0134	0.102	0.0086	0.071	6.6509	0.0179
-4.9308	0.2406	2.987	0.05	0.0125	0.101	0.0089	0.0681	6.7148	0.0179
-4.9228	0.2173	2.976	0.05	0.0114	0.0994	0.0092	0.064	6.7735	0.0184
-4.9148	0.1938	2.9741	0.0505	0.0103	0.0983	0.0099	0.0595	6.8651	0.0182
-4.9068	0.1732	2.9949	0.0517	0.0091	0.098	0.0103	0.056	7.0189	0.0181
-4.8988	0.1567	3.0454	0.0536	0.0082	0.0991	0.0114	0.053	7.2465	0.0188
-4.8908	0.1454	3.124	0.0563	0.0075	0.1017	0.0121	0.0515	7.5366	0.019
-4.8828	0.1389	3.2181	0.0593	0.0069	0.1054	0.0131	0.0509	7.8568	0.0198
-4.8748	0.1364	3.3119	0.0628	0.0066	0.1092	0.0137	0.051	8.1619	0.0204
-4.8668	0.1367	3.3856	0.0657	0.0064	0.1127	0.0144	0.0518	8.4047	0.0209
-4.8588	0.1388	3.4253	0.068	0.0064	0.1149	0.0149	0.0528	8.5511	0.0211
-4.8508	0.1421	3.4239	0.0701	0.0064	0.1157	0.0152	0.0536	8.5865	0.0214
-4.8428	0.1463	3.3839	0.0718	0.0064	0.1148	0.0147	0.0542	8.5212	0.0212
-4.8348	0.1523	3.3165	0.0742	0.0065	0.1125	0.0145	0.055	8.3876	0.021
-4.8268	0.1604	3.2378	0.077	0.0069	0.1096	0.014	0.0562	8.2321	0.0207
-4.8188	0.171	3.1651	0.0815	0.0073	0.1063	0.0135	0.0578	8.1033	0.0202
-4.8108	0.1844	3.1132	0.0881	0.0078	0.1032	0.0127	0.0602	8.0382	0.0198
-4.8028	0.2002	3.0867	0.0953	0.0085	0.1008	0.0119	0.0635	8.0545	0.0196
-4.7948	0.2165	3.0848	0.1043	0.0092	0.0993	0.0114	0.0671	8.143	0.0196
-4.7868	0.2322	3.0967	0.1136	0.01	0.0982	0.0112	0.0711	8.2717	0.0197
-4.7788	0.245	3.1051	0.1222	0.0106	0.0972	0.0107	0.0747	8.3932	0.0197
-4.7708	0.2534	3.093	0.1302	0.0111	0.0961	0.0104	0.0774	8.4548	0.0193
-4.7628	0.2565	3.0466	0.1354	0.0113	0.0946	0.0099	0.0791	8.4141	0.0193
-4.7548	0.2541	2.958	0.137	0.0114	0.0924	0.0094	0.0791	8.247	0.0183
-4.7468	0.2471	2.8283	0.1354	0.0113	0.089	0.0089	0.0783	7.9536	0.0181
-4.7388	0.2364	2.6668	0.1311	0.011	0.0848	0.0084	0.0758	7.5553	0.0172
-4.7308	0.224	2.4873	0.1237	0.0107	0.0808	0.0079	0.0725	7.089	0.0162
-4.7228	0.2115	2.3051	0.1152	0.0103	0.076	0.0074	0.0687	6.5978	0.0148
-4.7148	0.1999	2.136	0.1054	0.0099	0.0716	0.0067	0.0649	6.124	0.0135
-4.7068	0.1906	1.9915	0.0953	0.0094	0.0679	0.0065	0.0613	5.7016	0.0129
-4.6988	0.1844	1.8802	0.0868	0.0092	0.0649	0.0061	0.0585	5.3582	0.0121
-4.6908	0.1811	1.8075	0.0794	0.0089	0.0627	0.0058	0.0563	5.1111	0.0117
-4.6828	0.181	1.7763	0.0735	0.0087	0.0618	0.0057	0.0551	4.9698	0.0114
-4.6748	0.1837	1.7847	0.0703	0.0085	0.0622	0.0059	0.0553	4.9369	0.0117
-4.6668	0.1887	1.8294	0.069	0.0084	0.0634	0.0062	0.0565	5.0058	0.0119
-4.6588	0.1952	1.9031	0.07	0.0083	0.0655	0.0068	0.0587	5.1617	0.0132
-4.6508	0.2021	1.9953	0.072	0.0082	0.0682	0.0068	0.0617	5.379	0.0142
-4.6428	0.2082	2.0926	0.0767	0.0082	0.0707	0.0074	0.0649	5.624	0.0154
-4.6348	0.2121	2.1806	0.0823	0.0081	0.0727	0.0079	0.0681	5.8574	0.0164
-4.6268	0.2132	2.2453	0.0871	0.008	0.0739	0.008	0.0705	6.0401	0.0173
-4.6188	0.2105	2.2751	0.0917	0.0079	0.0737	0.0084	0.0719	6.138	0.0175
-4.6108	0.2038	2.2634	0.0951	0.0076	0.072	0.0084	0.0721	6.1285	0.0182
-4.6028	0.1931	2.2093	0.0965	0.0072	0.069	0.0085	0.0708	6.0054	0.0179
-4.5948	0.1795	2.1189	0.0965	0.0067	0.0648	0.0082	0.0685	5.7799	0.0176
-4.5868	0.1645	2.0026	0.0949	0.0063	0.0596	0.0077	0.065	5.4797	0.017
-4.5788	0.1491	1.8743	0.0923	0.0058	0.0544	0.0074	0.0612	5.1407	0.0162
-4.5708	0.1351	1.7494	0.0891	0.0052	0.0495	0.007	0.0575	4.8047	0.0154
-4.5628	0.1234	1.6386	0.0862	0.0048	0.0452	0.0066	0.0541	4.5089	0.0145
-4.5548	0.1148	1.5528	0.0836	0.0045	0.0422	0.0063	0.0516	4.2822	0.0137
-4.5468	0.1103	1.4959	0.0821	0.0043	0.0402	0.0063	0.05	4.1423	0.0135
-4.5388	0.1094	1.4698	0.0821	0.0042	0.0395	0.006	0.0494	4.0979	0.0132
-4.5308	0.1122	1.4743	0.0826	0.0042	0.0401	0.0062	0.0502	4.1503	0.0137
-4.5228	0.118	1.5068	0.0847	0.0043	0.0417	0.0066	0.0515	4.2948	0.0138
-4.5148	0.1265	1.5648	0.0886	0.0046	0.0442	0.0068	0.054	4.5219	0.0143
-4.5068	0.1365	1.6443	0.0934	0.0049	0.0479	0.0071	0.057	4.821	0.0151
-4.4988	0.1474	1.7404	0.0991	0.0053	0.0522	0.0075	0.0608	5.1738	0.016
-4.4908	0.1582	1.8451	0.1051	0.0056	0.0571	0.0078	0.0644	5.5569	0.0171
-4.4828	0.168	1.9493	0.1111	0.006	0.0621	0.0086	0.068	5.939	0.0177
-4.4748	0.1756	2.0403	0.1166	0.0063	0.0668	0.0088	0.0712	6.2851	0.0185
-4.4668	0.1804	2.1069	0.1203	0.0066	0.0708	0.009	0.0733	6.5584	0.019
-4.4588	0.1816	2.1387	0.1224	0.0068	0.0738	0.0092	0.074	6.7281	0.0191
-4.4508	0.1793	2.1294	0.1223	0.0071	0.0755	0.0092	0.0733	6.7774	0.0189
-4.4428	0.1732	2.0784	0.1195	0.0074	0.076	0.0089	0.0716	6.7088	0.0182
-4.4348	0.1645	1.9918	0.1153	0.0078	0.0753	0.0087	0.0684	6.5476	0.0178
-4.4268	0.154	1.8808	0.11	0.0084	0.074	0.0087	0.0644	6.3391	0.0168
-4.4188	0.143	1.7612	0.1045	0.0097	0.0727	0.0084	0.0604	6.1431	0.0153
-4.4108	0.1327	1.6493	0.1003	0.0114	0.0726	0.0087	0.0567	6.0225	0.0139
-4.4028	0.1242	1.5603	0.098	0.0136	0.0737	0.0091	0.0539	6.0294	0.0131
-4.3948	0.1184	1.504	0.0977	0.0165	0.0771	0.0103	0.0525	6.1956	0.0125
-4.3868	0.1156	1.4837	0.1001	0.0199	0.0826	0.0113	0.0524	6.5237	0.0126
-4.3788	0.1155	1.4972	0.1042	0.0236	0.0899	0.0125	0.0533	6.9904	0.0121
-4.3708	0.1178	1.5368	0.1102	0.0276	0.0986	0.0136	0.0551	7.5448	0.012
-4.3628	0.1218	1.5905	0.1164	0.0314	0.1078	0.0148	0.0575	8.127	0.0123
-4.3548	0.1263	1.6488	0.1218	0.0348	0.1171	0.0159	0.0596	8.6785	0.0127
-4.3468	0.1308	1.7014	0.1271	0.0378	0.1252	0.0169	0.0619	9.1552	0.0129
-4.3388	0.1347	1.7425	0.1315	0.0403	0.1321	0.0176	0.0634	9.5356	0.0135
-4.3308	0.1379	1.772	0.1353	0.0423	0.1379	0.018	0.0647	9.8292	0.0137
-4.3228	0.1405	1.7925	0.1398	0.0442	0.1427	0.0182	0.0655	10.071	0.0142
-4.3148	0.1432	1.8113	0.1448	0.046	0.1477	0.0187	0.0664	10.3156	0.0146
-4.3068	0.1471	1.8363	0.1515	0.0483	0.1536	0.0189	0.0673	10.628	0.0152
-4.2988	0.1529	1.8755	0.1614	0.0509	0.162	0.0198	0.0689	11.067	0.0155
-4.2908	0.1611	1.9334	0.1732	0.0545	0.1728	0.021	0.0713	11.6731	0.0162
-4.2828	0.1721	2.0106	0.1879	0.0588	0.1872	0.0225	0.0746	12.4541	0.0174
-4.2748	0.1849	2.101	0.2039	0.0638	0.2046	0.0246	0.0785	13.3799	0.0181
-4.2668	0.199	2.1938	0.22	0.0691	0.2241	0.0266	0.0823	14.3824	0.0189
-4.2588	0.2117	2.2739	0.2349	0.0741	0.2442	0.0286	0.0862	15.3638	0.02
-4.2508	0.2221	2.3265	0.2468	0.0786	0.2631	0.0304	0.0884	16.2166	0.0203
-4.2428	0.2282	2.3376	0.254	0.082	0.2793	0.0318	0.0894	16.8416	0.0209
-4.2348	0.2291	2.3018	0.2572	0.0837	0.2913	0.0329	0.0882	17.1748	0.0208
-4.2268	0.2251	2.2201	0.2551	0.0838	0.2984	0.0331	0.0856	17.199	0.0203
-4.2188	0.2171	2.1038	0.2499	0.0821	0.3006	0.0328	0.0813	16.9459	0.0193
-4.2108	0.2068	1.967	0.2417	0.079	0.2988	0.0321	0.0761	16.4905	0.0183
-4.2028	0.196	1.8297	0.233	0.0747	0.2939	0.0308	0.0707	15.9302	0.0171
-4.1948	0.1872	1.7081	0.2245	0.0694	0.2877	0.0299	0.0655	15.3632	0.0165
-4.1868	0.1809	1.6136	0.217	0.0637	0.2805	0.0291	0.0613	14.8714	0.0156
-4.1788	0.1785	1.5517	0.2113	0.0578	0.2737	0.0284	0.0575	14.501	0.0149
-4.1708	0.1796	1.5205	0.2077	0.0522	0.2672	0.0283	0.0552	14.2681	0.0146
-4.1628	0.1837	1.5131	0.205	0.0468	0.261	0.0282	0.0536	14.1567	0.0147
-4.1548	0.1901	1.519	0.2032	0.0421	0.2554	0.0288	0.0528	14.1345	0.0147
-4.1468	0.1974	1.5288	0.2003	0.0378	0.2497	0.0291	0.052	14.1677	0.0144
-4.1388	0.2048	1.5347	0.1978	0.0341	0.2439	0.0298	0.0515	14.2356	0.0145
-4.1308	0.2118	1.5343	0.1947	0.0311	0.2386	0.0303	0.0507	14.3385	0.0144
-4.1228	0.2187	1.5291	0.1907	0.0289	0.2347	0.0313	0.0497	14.5058	0.0142
-4.1148	0.2264	1.5237	0.1876	0.0277	0.2331	0.0327	0.0491	14.793	0.014
-4.1068	0.2356	1.5276	0.1857	0.0274	0.2352	0.0343	0.0485	15.2718	0.0142
-4.0988	0.2479	1.549	0.1858	0.0282	0.2423	0.0368	0.0485	16.015	0.0139
-4.0908	0.2642	1.5943	0.1901	0.0299	0.2549	0.0397	0.0493	17.074	0.0136
-4.0828	0.285	1.6671	0.1966	0.0323	0.2726	0.0438	0.0511	18.4608	0.0138
-4.0748	0.3106	1.7652	0.2059	0.0355	0.2953	0.0482	0.0537	20.1324	0.0145
-4.0668	0.3396	1.8825	0.2179	0.0391	0.321	0.0533	0.0569	21.9838	0.0158
-4.0588	0.3705	2.0082	0.23	0.0426	0.3481	0.0577	0.0607	23.8626	0.0168
-4.0508	0.4014	2.1286	0.2414	0.0459	0.3741	0.0618	0.0646	25.5896	0.0178
-4.0428	0.4299	2.2316	0.2509	0.0485	0.3972	0.0645	0.0677	26.9885	0.019
-4.0348	0.4542	2.3079	0.2565	0.0501	0.4166	0.066	0.07	27.9221	0.0195
-4.0268	0.4724	2.3508	0.259	0.051	0.4307	0.0664	0.0709	28.3135	0.0202
-4.0188	0.4838	2.3595	0.2581	0.051	0.4398	0.0661	0.0705	28.1603	0.0202
-4.0108	0.4884	2.3378	0.2536	0.05	0.4451	0.0646	0.0687	27.5327	0.0204
-4.0028	0.4865	2.2919	0.2475	0.0483	0.4469	0.0624	0.0658	26.5538	0.02
-3.9948	0.4795	2.2305	0.2409	0.0462	0.4471	0.0599	0.0627	25.3773	0.0194
-3.9868	0.4692	2.1627	0.2333	0.0435	0.4465	0.0576	0.0593	24.1582	0.0188
-3.9788	0.4566	2.0953	0.2269	0.0409	0.4459	0.0559	0.0564	23.0289	0.018
-3.9708	0.4432	2.0347	0.2218	0.0382	0.4458	0.0542	0.0539	22.0797	0.0176
-3.9628	0.4295	1.9824	0.2182	0.0358	0.4462	0.0532	0.0524	21.3551	0.0171
-3.9548	0.4154	1.937	0.2162	0.0338	0.4465	0.0527	0.0516	20.8507	0.017
-3.9468	0.4002	1.8958	0.2148	0.0322	0.4455	0.0524	0.0519	20.5292	0.017
-3.9388	0.3832	1.8546	0.2143	0.031	0.4427	0.0525	0.0526	20.3403	0.0165
-3.9308	0.3635	1.8103	0.214	0.03	0.4374	0.0528	0.0532	20.2365	0.0163
-3.9228	0.3414	1.7612	0.2147	0.0293	0.4297	0.0529	0.0542	20.1932	0.016
-3.9148	0.3172	1.7095	0.2162	0.0288	0.4199	0.053	0.0547	20.2153	0.0161
-3.9068	0.2926	1.6589	0.219	0.0285	0.4093	0.0532	0.0553	20.3318	0.0157
-3.8988	0.2694	1.6153	0.2239	0.0286	0.3993	0.0533	0.0559	20.5896	0.0159
-3.8908	0.2496	1.5825	0.2313	0.0289	0.3918	0.0534	0.0563	21.0295	0.0164
-3.8828	0.2343	1.5633	0.2411	0.0297	0.3873	0.0537	0.0569	21.6694	0.0162
-3.8748	0.2247	1.557	0.2529	0.0308	0.3867	0.0541	0.0575	22.4888	0.0163
-3.8668	0.2199	1.5592	0.266	0.0321	0.3889	0.0548	0.0582	23.4211	0.0171
-3.8588	0.2191	1.564	0.2783	0.0332	0.393	0.0556	0.0581	24.3591	0.0174
-3.8508	0.2204	1.5639	0.2886	0.0343	0.3972	0.0562	0.0579	25.1727	0.0178
-3.8428	0.2226	1.5519	0.2942	0.0349	0.3989	0.0565	0.057	25.7347	0.0178
-3.8348	0.2239	1.5221	0.2956	0.0347	0.3971	0.0561	0.0549	25.9436	0.0178
-3.8268	0.2237	1.4721	0.2914	0.0338	0.3893	0.0553	0.0523	25.7518	0.0171
-3.8188	0.2214	1.4027	0.2815	0.0321	0.3761	0.0536	0.0487	25.1812	0.0166
-3.8108	0.2175	1.3183	0.2682	0.0299	0.3578	0.0515	0.0449	24.3186	0.0161
-3.8028	0.2136	1.2242	0.2525	0.0273	0.3363	0.0494	0.0406	23.3101	0.0151
-3.7948	0.2108	1.1286	0.2378	0.0247	0.3141	0.0472	0.0362	22.3342	0.0145
-3.7868	0.2114	1.04	0.2257	0.0223	0.2941	0.0463	0.0327	21.5772	0.0138
-3.7788	0.2169	0.9661	0.2186	0.0202	0.2797	0.0462	0.0296	21.2025	0.0133
-3.7708	0.2286	0.9124	0.2174	0.0189	0.2729	0.0481	0.0276	21.3239	0.0126
-3.7628	0.2476	0.882	0.223	0.0183	0.275	0.0514	0.0264	21.9916	0.0129
-3.7548	0.2732	0.875	0.2347	0.0182	0.2866	0.0568	0.026	23.1805	0.0134
-3.7468	0.3046	0.8887	0.2509	0.0189	0.3063	0.0634	0.0266	24.799	0.0137
-3.7388	0.34	0.9176	0.2699	0.0198	0.3325	0.0705	0.0281	26.6994	0.0143
-3.7308	0.3774	0.9545	0.289	0.0212	0.362	0.0785	0.0297	28.7038	0.0149
-3.7228	0.4142	0.9932	0.3063	0.0224	0.3922	0.0859	0.0314	30.63	0.0158
-3.7148	0.4481	1.028	0.3203	0.0239	0.4198	0.0922	0.0332	32.3177	0.0166
-3.7068	0.4772	1.0545	0.3302	0.0249	0.4429	0.0974	0.0345	33.6533	0.0174
-3.6988	0.5001	1.0706	0.3356	0.0258	0.4597	0.1007	0.0355	34.581	0.0176
-3.6908	0.5158	1.077	0.3384	0.0264	0.4698	0.1023	0.036	35.1106	0.0179
-3.6828	0.5248	1.0756	0.3392	0.0267	0.4732	0.1029	0.036	35.3137	0.0183
-3.6748	0.5275	1.069	0.3406	0.0265	0.4707	0.1021	0.0356	35.3032	0.0183
-3.6668	0.5256	1.0606	0.3429	0.0261	0.4628	0.1006	0.0349	35.2149	0.0182
-3.6588	0.5209	1.053	0.3491	0.0256	0.4513	0.0989	0.0339	35.1724	0.0181
-3.6508	0.5156	1.0477	0.3579	0.0249	0.4365	0.0969	0.0332	35.2573	0.0181
-3.6428	0.5105	1.0443	0.3702	0.0241	0.4194	0.0951	0.0319	35.4851	0.0184
-3.6348	0.5064	1.0421	0.3852	0.0233	0.4005	0.0926	0.031	35.8006	0.0185
-3.6268	0.5035	1.0378	0.4006	0.0223	0.3792	0.0901	0.0304	36.0868	0.0183
-3.6188	0.5005	1.0287	0.4152	0.0213	0.3563	0.0865	0.0296	36.2035	0.0183
-3.6108	0.4972	1.0128	0.4262	0.02	0.332	0.0823	0.0289	36.029	0.0179
-3.6028	0.4934	0.9893	0.4332	0.0186	0.3073	0.0772	0.0283	35.5012	0.0174
-3.5948	0.4891	0.96	0.4353	0.0173	0.2833	0.0721	0.0278	34.6521	0.0168
-3.5868	0.4858	0.9279	0.4328	0.0158	0.2614	0.0671	0.0273	33.6058	0.0164
-3.5788	0.4845	0.8969	0.4265	0.0144	0.243	0.0627	0.0272	32.5581	0.016
-3.5708	0.4868	0.8716	0.4173	0.013	0.2294	0.0595	0.0279	31.7374	0.0156
-3.5628	0.4927	0.8542	0.4063	0.012	0.2208	0.0582	0.0283	31.3585	0.0155
-3.5548	0.5025	0.8456	0.3939	0.0113	0.2172	0.0586	0.0301	31.5787	0.0157
-3.5468	0.5145	0.8459	0.3797	0.0109	0.2189	0.061	0.0318	32.4744	0.0163
-3.5388	0.5278	0.8525	0.3647	0.0106	0.2248	0.065	0.0345	34.0288	0.0168
-3.5308	0.5398	0.8643	0.3485	0.0108	0.2345	0.0698	0.0368	36.1387	0.0179
-3.5228	0.5494	0.8791	0.3318	0.0112	0.2474	0.0752	0.0395	38.6307	0.0183
-3.5148	0.5555	0.8958	0.3158	0.0119	0.2632	0.0808	0.0426	41.2846	0.0199
-3.5068	0.5582	0.9139	0.2997	0.0125	0.2813	0.0862	0.0453	43.8599	0.0211
-3.4988	0.5577	0.9329	0.2859	0.0134	0.3003	0.0906	0.0478	46.1286	0.0221
-3.4908	0.5553	0.952	0.2742	0.0141	0.3198	0.0944	0.0499	47.898	0.0225
-3.4828	0.5523	0.9706	0.2657	0.015	0.3376	0.097	0.0516	49.0366	0.0239
-3.4748	0.5508	0.9867	0.2585	0.0159	0.3533	0.098	0.0527	49.4873	0.0243
-3.4668	0.5523	0.9993	0.2526	0.0167	0.3649	0.0978	0.0533	49.2725	0.0245
-3.4588	0.5592	1.0079	0.2484	0.0174	0.3719	0.0965	0.0534	48.4826	0.0246
-3.4508	0.5732	1.0125	0.245	0.018	0.3744	0.0946	0.0527	47.2611	0.0241
-3.4428	0.5962	1.0139	0.242	0.0186	0.3732	0.092	0.0516	45.7769	0.0241
-3.4348	0.6285	1.0136	0.239	0.0191	0.3691	0.0891	0.0499	44.1985	0.0239
-3.4268	0.67	1.013	0.2368	0.0195	0.3641	0.0866	0.0483	42.6678	0.0231
-3.4188	0.7179	1.0128	0.2349	0.02	0.3594	0.0844	0.0462	41.2788	0.0229
-3.4108	0.7686	1.0123	0.2338	0.0203	0.356	0.0827	0.0444	40.0688	0.022
-3.4028	0.8169	1.0109	0.2326	0.0203	0.3542	0.0811	0.0426	39.0197	0.0216
-3.3948	0.8566	1.0065	0.231	0.0201	0.3538	0.0802	0.0412	38.0777	0.0213
-3.3868	0.8817	0.9959	0.2289	0.0195	0.354	0.0794	0.0399	37.1773	0.0208
-3.3788	0.8885	0.9778	0.2253	0.0186	0.3537	0.0785	0.0388	36.2681	0.0199
-3.3708	0.8755	0.9528	0.2208	0.0176	0.3515	0.0771	0.038	35.3373	0.0195
-3.3628	0.8443	0.9205	0.2152	0.0162	0.3471	0.0759	0.037	34.4078	0.0195
-3.3548	0.7978	0.8843	0.209	0.0148	0.3403	0.0748	0.036	33.5271	0.0189
-3.3468	0.7412	0.8458	0.2037	0.0134	0.3312	0.0733	0.0354	32.7411	0.0183
-3.3388	0.6801	0.8078	0.1989	0.0122	0.3206	0.0716	0.0348	32.0694	0.0177
-3.3308	0.6191	0.7733	0.1951	0.0112	0.309	0.0704	0.0342	31.4931	0.0172
-3.3228	0.5615	0.7411	0.1929	0.0103	0.2972	0.0688	0.0336	30.9616	0.0168
-3.3148	0.51	0.7132	0.1916	0.0098	0.286	0.0679	0.0339	30.4119	0.0167
-3.3068	0.4654	0.6896	0.192	0.0093	0.276	0.0671	0.0337	29.7956	0.0171
-3.2988	0.4279	0.6702	0.1938	0.009	0.2682	0.0668	0.0338	29.0998	0.0171
-3.2908	0.3977	0.6552	0.1963	0.009	0.2632	0.0666	0.0343	28.3517	0.0169
-3.2828	0.3738	0.6454	0.1998	0.0091	0.2617	0.0672	0.0352	27.6085	0.0169
-3.2748	0.3561	0.6399	0.2034	0.0093	0.264	0.0677	0.0369	26.9399	0.018
-3.2668	0.3436	0.6381	0.2072	0.0095	0.2686	0.069	0.0383	26.4058	0.0181
-3.2588	0.3355	0.6387	0.211	0.0098	0.2757	0.0696	0.0406	26.0455	0.0187
-3.2508	0.3312	0.6409	0.2146	0.01	0.2828	0.0699	0.0429	25.8755	0.0192
-3.2428	0.3299	0.6432	0.2181	0.0103	0.2889	0.0699	0.0452	25.8969	0.0195
-3.2348	0.3307	0.6443	0.2215	0.0104	0.2935	0.0688	0.0477	26.1004	0.0197
-3.2268	0.3334	0.6437	0.2251	0.0104	0.2952	0.0671	0.0497	26.474	0.0203
-3.2188	0.337	0.6415	0.2291	0.0105	0.294	0.0651	0.0516	26.9999	0.0205
-3.2108	0.3415	0.6367	0.2325	0.0105	0.2901	0.0624	0.0529	27.6521	0.0204
-3.2028	0.3459	0.6298	0.2363	0.0104	0.2844	0.0604	0.0538	28.3918	0.0204
-3.1948	0.3495	0.6209	0.24	0.0103	0.277	0.0584	0.054	29.1652	0.0204
-3.1868	0.3518	0.6096	0.2438	0.0102	0.2696	0.0569	0.053	29.9084	0.0205
-3.1788	0.3521	0.5956	0.2468	0.0103	0.262	0.0563	0.052	30.5562	0.0208
-3.1708	0.3502	0.579	0.2494	0.0104	0.2557	0.0569	0.05	31.0466	0.0208
-3.1628	0.3462	0.5606	0.2526	0.0106	0.2511	0.0585	0.0478	31.3319	0.0212
-3.1548	0.3404	0.5408	0.2555	0.0108	0.2481	0.0608	0.0452	31.384	0.0208
-3.1468	0.3341	0.5201	0.2579	0.0114	0.2473	0.0642	0.0426	31.1937	0.0203
-3.1388	0.3278	0.4998	0.2608	0.012	0.2485	0.0681	0.04	30.7782	0.0205
-3.1308	0.3222	0.4804	0.263	0.0128	0.2512	0.0717	0.0376	30.1766	0.0205
-3.1228	0.3183	0.4624	0.2646	0.0135	0.2546	0.0755	0.0355	29.4529	0.0207
-3.1148	0.3164	0.447	0.2649	0.0145	0.2584	0.0783	0.0338	28.6916	0.0207
-3.1068	0.3159	0.4329	0.2636	0.0152	0.2613	0.0804	0.0323	27.9948	0.0205
-3.0988	0.3169	0.4212	0.2603	0.0158	0.2633	0.081	0.0313	27.4713	0.02
-3.0908	0.3181	0.4107	0.2548	0.0163	0.2637	0.0805	0.0303	27.2298	0.0201
-3.0828	0.3194	0.402	0.2477	0.0165	0.2623	0.0788	0.0297	27.36	0.0197
-3.0748	0.3203	0.3937	0.239	0.0165	0.2592	0.0761	0.029	27.9172	0.0193
-3.0668	0.3202	0.3876	0.2285	0.0162	0.2544	0.0728	0.0284	28.9087	0.0189
-3.0588	0.3195	0.3814	0.2172	0.0158	0.2482	0.0694	0.0284	30.2799	0.0185
-3.0508	0.3183	0.3761	0.2052	0.015	0.2405	0.0657	0.0278	31.9108	0.0182
-3.0428	0.3171	0.3709	0.194	0.0141	0.2314	0.0621	0.0277	33.6246	0.018
-3.0348	0.3155	0.3655	0.183	0.0131	0.2207	0.059	0.0276	35.207	0.0179
-3.0268	0.3141	0.3593	0.1735	0.0119	0.2083	0.0559	0.0272	36.4328	0.0182
-3.0188	0.3128	0.3517	0.165	0.0108	0.1942	0.0527	0.0266	37.1004	0.0178
-3.0108	0.3115	0.3432	0.1581	0.0097	0.1789	0.0494	0.0259	37.0628	0.0184
-3.0028	0.3106	0.3337	0.1528	0.0085	0.1626	0.0462	0.0249	36.2538	0.0177
-2.9948	0.3102	0.3236	0.1481	0.0075	0.1461	0.0431	0.0236	34.7056	0.0177
-2.9868	0.3107	0.3134	0.1441	0.0066	0.1303	0.0396	0.0221	32.549	0.0172
-2.9788	0.3133	0.3053	0.1406	0.0059	0.1159	0.0363	0.021	30.0083	0.0165
-2.9708	0.3185	0.3004	0.1376	0.0053	0.1044	0.0332	0.0197	27.3662	0.0163
-2.9628	0.3275	0.2992	0.1352	0.005	0.0959	0.0308	0.0187	24.931	0.0164
-2.9548	0.3404	0.3032	0.1339	0.0049	0.0917	0.0294	0.0181	22.9824	0.0163
-2.9468	0.3578	0.3122	0.133	0.0051	0.0916	0.0292	0.0182	21.7294	0.0166
-2.9388	0.3788	0.3265	0.133	0.0054	0.0956	0.0299	0.0188	21.2705	0.0169
-2.9308	0.4033	0.345	0.1347	0.0061	0.1026	0.0313	0.0197	21.577	0.0177
-2.9228	0.4297	0.3662	0.1375	0.0069	0.1128	0.034	0.0211	22.4976	0.0189
-2.9148	0.4575	0.389	0.1416	0.0077	0.1242	0.0371	0.0229	23.7869	0.0196
-2.9068	0.4862	0.4113	0.1472	0.0085	0.1357	0.0406	0.0247	25.1479	0.0204
-2.8988	0.5148	0.4319	0.1538	0.0091	0.1459	0.0438	0.0264	26.2896	0.0211
-2.8908	0.5435	0.4483	0.1611	0.0098	0.1531	0.0465	0.0277	26.9697	0.022
-2.8828	0.5711	0.4595	0.169	0.0101	0.1568	0.0486	0.0291	27.0332	0.0224
-2.8748	0.5964	0.4647	0.1764	0.0102	0.1565	0.0493	0.0298	26.4239	0.0229
-2.8668	0.6175	0.4628	0.1824	0.01	0.1517	0.0487	0.03	25.1803	0.0228
-2.8588	0.6318	0.4543	0.186	0.0097	0.1429	0.0467	0.0295	23.4123	0.0228
-2.8508	0.6371	0.439	0.1863	0.009	0.1314	0.0434	0.0284	21.2726	0.0221
-2.8428	0.6318	0.4181	0.1831	0.0081	0.1174	0.0397	0.0272	18.9262	0.0219
-2.8348	0.6157	0.3929	0.1758	0.0071	0.1023	0.0353	0.0255	16.5304	0.0207
-2.8268	0.5901	0.3646	0.1655	0.0062	0.0872	0.0302	0.0236	14.2154	0.02
-2.8188	0.5589	0.3354	0.1522	0.0052	0.0732	0.0258	0.0218	12.083	0.0194
-2.8108	0.5261	0.3068	0.1382	0.0044	0.0606	0.0214	0.02	10.2002	0.018
-2.8028	0.4964	0.28	0.1238	0.0036	0.0499	0.0179	0.0185	8.6054	0.017
-2.7948	0.4745	0.2557	0.1112	0.003	0.0414	0.0148	0.0172	7.3091	0.0156
-2.7868	0.4627	0.2356	0.1006	0.0026	0.0346	0.012	0.0162	6.3011	0.0151
-2.7788	0.4627	0.2187	0.0929	0.0022	0.0298	0.0103	0.016	5.5561	0.0142
-2.7708	0.4737	0.2065	0.0876	0.0021	0.0265	0.0088	0.0163	5.0367	0.0138
-2.7628	0.4936	0.1979	0.0858	0.002	0.0244	0.0079	0.0167	4.7011	0.0131
-2.7548	0.5191	0.1938	0.0849	0.002	0.0232	0.0074	0.0175	4.508	0.0132
-2.7468	0.5472	0.1935	0.0863	0.0021	0.0227	0.0068	0.0185	4.4205	0.0133
-2.7388	0.5748	0.1961	0.0884	0.0021	0.0225	0.0066	0.0203	4.4086	0.0137
-2.7308	0.6006	0.2022	0.091	0.0021	0.0227	0.0065	0.0219	4.4481	0.0143
-2.7228	0.6232	0.2113	0.0933	0.0024	0.0234	0.0066	0.0237	4.523	0.0146
-2.7148	0.643	0.2217	0.0956	0.0024	0.0237	0.0069	0.0253	4.6207	0.0153
-2.7068	0.6612	0.2343	0.0978	0.0025	0.0243	0.0073	0.027	4.7336	0.0158
-2.6988	0.6791	0.2479	0.1	0.0025	0.0252	0.0076	0.0284	4.8562	0.0166
-2.6908	0.6981	0.2613	0.1021	0.0026	0.0259	0.0077	0.0295	4.9851	0.017
-2.6828	0.7197	0.2749	0.1043	0.0027	0.0266	0.0085	0.0303	5.1171	0.0173
-2.6748	0.7439	0.2879	0.1058	0.0027	0.0274	0.0088	0.0306	5.2497	0.0182
-2.6668	0.7708	0.3003	0.1072	0.0027	0.028	0.0091	0.0306	5.3772	0.0187
-2.6588	0.7984	0.3118	0.1089	0.0026	0.0283	0.0093	0.0304	5.4923	0.019
-2.6508	0.8242	0.3216	0.1097	0.0026	0.0287	0.0098	0.0298	5.5827	0.0192
-2.6428	0.8449	0.3288	0.1105	0.0026	0.0288	0.0101	0.029	5.6339	0.0199
-2.6348	0.8573	0.3338	0.1101	0.0025	0.0285	0.0101	0.0279	5.6312	0.02
-2.6268	0.8587	0.3345	0.1091	0.0025	0.028	0.0099	0.0266	5.5612	0.0202
-2.6188	0.8477	0.3315	0.1068	0.0024	0.027	0.0095	0.0251	5.4199	0.02
-2.6108	0.8251	0.3245	0.1035	0.0024	0.0257	0.0086	0.0234	5.2133	0.0195
-2.6028	0.7938	0.3146	0.0985	0.0024	0.0242	0.0084	0.0216	4.955	0.019
-2.5948	0.7586	0.3031	0.0933	0.0024	0.0226	0.0078	0.0199	4.6706	0.0182
-2.5868	0.7247	0.291	0.0875	0.0022	0.0211	0.0071	0.0184	4.39	0.0175
-2.5788	0.6982	0.2809	0.0823	0.0022	0.0197	0.0067	0.0174	4.1438	0.0164
-2.5708	0.6839	0.2746	0.0779	0.0022	0.0187	0.0062	0.0164	3.9583	0.0161
-2.5628	0.6846	0.2736	0.0741	0.0023	0.0185	0.0061	0.0165	3.8498	0.0157
-2.5548	0.7014	0.2774	0.0726	0.0023	0.018	0.006	0.0168	3.8231	0.0157
-2.5468	0.7321	0.2868	0.0724	0.0024	0.0186	0.0062	0.0176	3.8696	0.016
-2.5388	0.7731	0.2998	0.0734	0.0027	0.0194	0.0062	0.0191	3.9698	0.0169
-2.5308	0.8189	0.3146	0.0754	0.0029	0.0203	0.0063	0.0207	4.0976	0.0178
-2.5228	0.8651	0.3291	0.0777	0.0031	0.0211	0.0064	0.0224	4.2264	0.0186
-2.5148	0.9072	0.3407	0.0795	0.0033	0.0223	0.0067	0.024	4.333	0.0192
-2.5068	0.9429	0.3482	0.0808	0.0034	0.023	0.0068	0.0255	4.4051	0.0201
-2.4988	0.9726	0.3513	0.0806	0.0035	0.0236	0.0069	0.0267	4.4396	0.0202
-2.4908	0.9981	0.3499	0.0798	0.0035	0.0239	0.0071	0.0275	4.4445	0.0204
-2.4828	1.0234	0.3451	0.0773	0.0035	0.0241	0.0072	0.0282	4.4386	0.0199
-2.4748	1.0531	0.338	0.0741	0.0033	0.0243	0.0071	0.0284	4.4416	0.0201
-2.4668	1.0926	0.3304	0.0712	0.0032	0.0241	0.0072	0.0285	4.476	0.0194
-2.4588	1.1461	0.3236	0.0689	0.0031	0.0245	0.0073	0.0285	4.5612	0.0194
-2.4508	1.2162	0.3185	0.0675	0.0028	0.0244	0.0074	0.0282	4.7077	0.0192
-2.4428	1.3031	0.3158	0.0673	0.0027	0.0251	0.0077	0.0276	4.9171	0.0191
-2.4348	1.4027	0.3149	0.0686	0.0024	0.0256	0.0081	0.0267	5.1748	0.0193
-2.4268	1.5072	0.3155	0.0706	0.0023	0.0262	0.0082	0.026	5.4547	0.0194
-2.4188	1.6053	0.3162	0.0732	0.0022	0.0268	0.0088	0.0252	5.7175	0.0198
-2.4108	1.6834	0.3159	0.0758	0.0019	0.0272	0.0086	0.0237	5.9186	0.0201
-2.4028	1.7302	0.3127	0.0771	0.0019	0.027	0.0084	0.0222	6.017	0.02
-2.3948	1.7376	0.3057	0.0766	0.0018	0.0263	0.0083	0.0207	5.9867	0.0192
-2.3868	1.7041	0.2948	0.0746	0.0017	0.0251	0.0081	0.0192	5.8219	0.0186
-2.3788	1.6359	0.2802	0.0706	0.0015	0.0232	0.0076	0.0177	5.5422	0.0176
-2.3708	1.5449	0.2629	0.0655	0.0014	0.0211	0.0074	0.016	5.1862	0.0162
-2.3628	1.4464	0.2441	0.0591	0.0011	0.0188	0.0066	0.0146	4.8021	0.0149
-2.3548	1.3549	0.2256	0.0525	0.001	0.0164	0.0058	0.0135	4.4391	0.0136
-2.3468	1.281	0.2084	0.0468	0.0009	0.0143	0.0053	0.0126	4.1334	0.0124
-2.3388	1.2303	0.1928	0.0416	0.0007	0.0123	0.005	0.0124	3.905	0.0115
-2.3308	1.2024	0.1796	0.0375	0.0006	0.0108	0.0048	0.012	3.7529	0.0109
-2.3228	1.1919	0.1681	0.0344	0.0006	0.0094	0.0048	0.012	3.6633	0.0101
-2.3148	1.1914	0.1581	0.0326	0.0004	0.0088	0.0046	0.0121	3.6139	0.0098
-2.3068	1.1924	0.1491	0.0314	0.0004	0.008	0.0045	0.0118	3.5793	0.0096
-2.2988	1.1881	0.1402	0.0303	0.0004	0.0073	0.0042	0.0119	3.5376	0.0092
-2.2908	1.1726	0.1315	0.0295	0.0004	0.0068	0.004	0.0116	3.4698	0.0087
-2.2828	1.1421	0.1225	0.0289	0.0004	0.0064	0.0035	0.0112	3.3641	0.0083
-2.2748	1.0942	0.1141	0.0277	0.0004	0.0059	0.0032	0.0105	3.212	0.0077
-2.2668	1.0287	0.1055	0.0264	0.0004	0.0053	0.0027	0.0097	3.0123	0.0072
-2.2588	0.9471	0.0977	0.0255	0.0004	0.0046	0.0025	0.0088	2.7681	0.0067
-2.2508	0.8538	0.0909	0.0246	0.0004	0.0043	0.0022	0.0079	2.4905	0.0059
-2.2428	0.7551	0.0862	0.0236	0.0004	0.0038	0.002	0.007	2.1982	0.0051
-2.2348	0.659	0.0836	0.0233	0.0004	0.0035	0.0019	0.0063	1.913	0.0049
-2.2268	0.5734	0.0848	0.0237	0.0004	0.003	0.0014	0.0054	1.6587	0.0042
-2.2188	0.505	0.0889	0.0252	0.0006	0.0029	0.0014	0.0053	1.4537	0.0041
-2.2108	0.458	0.0967	0.0274	0.0006	0.003	0.0012	0.0049	1.3099	0.0042
-2.2028	0.4328	0.1082	0.0303	0.0008	0.0031	0.0014	0.0048	1.2291	0.0044
-2.1948	0.4264	0.1217	0.0339	0.0009	0.003	0.0015	0.0049	1.2034	0.0045
-2.1868	0.434	0.1372	0.0379	0.001	0.0032	0.0014	0.0054	1.2187	0.005
-2.1788	0.4484	0.1529	0.0419	0.001	0.0035	0.0015	0.0059	1.2569	0.0052
-2.1708	0.4638	0.168	0.0453	0.0011	0.0037	0.0015	0.0066	1.3023	0.0054
-2.1628	0.4742	0.1815	0.0479	0.0012	0.004	0.0016	0.0073	1.3406	0.0058
-2.1548	0.4771	0.1928	0.0497	0.0012	0.004	0.0017	0.0081	1.3663	0.0065
-2.1468	0.4711	0.2017	0.0505	0.0012	0.0043	0.0019	0.0089	1.3813	0.0067
-2.1388	0.4583	0.2084	0.0507	0.0012	0.0045	0.0021	0.0101	1.3942	0.007
-2.1308	0.4421	0.2135	0.0499	0.001	0.005	0.0024	0.0114	1.4178	0.0073
-2.1228	0.426	0.2183	0.0492	0.001	0.0057	0.0025	0.0134	1.4654	0.0082
-2.1148	0.414	0.2226	0.0481	0.001	0.0064	0.003	0.0152	1.5462	0.0084
-2.1068	0.4087	0.2278	0.0468	0.001	0.0072	0.0033	0.0172	1.6642	0.0094
-2.0988	0.4108	0.2331	0.0461	0.0011	0.0084	0.0039	0.0194	1.8134	0.0102
-2.0908	0.4195	0.2388	0.0458	0.0011	0.0093	0.0042	0.0215	1.9792	0.0116
-2.0828	0.4328	0.2438	0.0459	0.0012	0.0102	0.0048	0.0231	2.1413	0.0124
-2.0748	0.4469	0.2476	0.046	0.0012	0.0111	0.0052	0.0241	2.2774	0.0129
-2.0668	0.4589	0.2488	0.0465	0.0012	0.0119	0.0053	0.0246	2.3664	0.0137
-2.0588	0.4656	0.2462	0.0469	0.0012	0.0118	0.0053	0.0241	2.3935	0.0132
-2.0508	0.4646	0.2403	0.0468	0.0012	0.0116	0.0052	0.0233	2.3519	0.013
-2.0428	0.455	0.2302	0.0465	0.0012	0.0108	0.0049	0.0217	2.2444	0.0122
-2.0348	0.4366	0.2167	0.0456	0.001	0.0099	0.0042	0.0199	2.0818	0.0114
-2.0268	0.411	0.2001	0.0443	0.001	0.0087	0.0038	0.0176	1.8802	0.0107
-2.0188	0.38	0.1814	0.0415	0.0008	0.0077	0.0033	0.0152	1.6593	0.0092
-2.0108	0.3463	0.1614	0.039	0.0007	0.0063	0.0025	0.0128	1.4391	0.0081
-2.0028	0.3134	0.1412	0.0354	0.0006	0.0053	0.0021	0.0106	1.2361	0.0066
-1.9948	0.284	0.1231	0.0323	0.0005	0.0047	0.0015	0.0088	1.0633	0.0055
-1.9868	0.2607	0.1071	0.0289	0.0004	0.0037	0.0013	0.0074	0.928	0.005
-1.9788	0.2444	0.0935	0.0262	0.0004	0.0035	0.0012	0.0064	0.8316	0.0041
-1.9708	0.2346	0.0834	0.0238	0.0004	0.0032	0.001	0.0056	0.77	0.0041
-1.9628	0.2296	0.0765	0.0221	0.0004	0.003	0.0008	0.0049	0.7345	0.0035
-1.9548	0.2274	0.0718	0.0206	0.0004	0.0031	0.0009	0.0045	0.7129	0.0034
-1.9468	0.2245	0.0681	0.0197	0.0004	0.0029	0.001	0.0041	0.6956	0.003
-1.9388	0.2189	0.0655	0.0187	0.0004	0.0029	0.001	0.0039	0.6724	0.003
-1.9308	0.2095	0.0626	0.0175	0.0004	0.0026	0.0008	0.0037	0.6385	0.0028
-1.9228	0.1955	0.0591	0.0161	0.0002	0.0024	0.0008	0.0035	0.5922	0.0027
-1.9148	0.1783	0.0557	0.0143	0.0002	0.0022	0.0007	0.0032	0.5364	0.0025
-1.9068	0.1591	0.0518	0.0126	0.0001	0.0019	0.0006	0.0029	0.4748	0.0023
-1.8988	0.1396	0.0472	0.0109	0.0001	0.0016	0.0005	0.0025	0.4131	0.0019
-1.8908	0.121	0.0432	0.0094	0.0001	0.0015	0.0004	0.0021	0.3552	0.0015
-1.8828	0.104	0.0398	0.0079	0	0.0013	0.0002	0.002	0.304	0.0012
-1.8748	0.0894	0.037	0.0068	0	0.001	0.0002	0.0018	0.2602	0.001
-1.8668	0.0765	0.0353	0.0061	0	0.0008	0.0001	0.0016	0.2236	0.0011
-1.8588	0.0656	0.0346	0.0056	0	0.0006	0.0001	0.0016	0.1931	0.0012
-1.8508	0.0563	0.0353	0.0053	0	0.0004	0.0001	0.0015	0.1688	0.0009
-1.8428	0.0483	0.0375	0.0055	0	0.0003	0.0001	0.0014	0.1499	0.001
-1.8348	0.0417	0.0412	0.0062	0	0.0002	0.0001	0.0016	0.1363	0.0012
-1.8268	0.0365	0.0464	0.0067	0	0.0001	0	0.0019	0.1281	0.0014
-1.8188	0.0328	0.0531	0.0073	0	0.0001	0	0.0024	0.1256	0.0016
-1.8108	0.0299	0.0596	0.0082	0	0.0001	0	0.0026	0.1269	0.0019
-1.8028	0.0279	0.0661	0.009	0	0.0003	0	0.0032	0.1333	0.002
-1.7948	0.0267	0.0717	0.0095	0	0.0003	0	0.0036	0.141	0.0022
-1.7868	0.0258	0.0753	0.0098	0	0.0004	0	0.0042	0.1488	0.0025
-1.7788	0.0248	0.0767	0.0097	0	0.0006	0	0.0044	0.1548	0.0027
-1.7708	0.0232	0.0755	0.0092	0	0.0006	0	0.0045	0.1579	0.0029
-1.7628	0.0215	0.071	0.0084	0	0.0006	0	0.0045	0.1557	0.0027
-1.7548	0.0193	0.0651	0.0075	0	0.0006	0	0.0043	0.1487	0.0024
-1.7468	0.0167	0.0571	0.0065	0	0.0005	0	0.0039	0.1373	0.0022
-1.7388	0.0139	0.0481	0.0054	0	0.0004	0	0.0034	0.1228	0.0019
-1.7308	0.0114	0.0395	0.0044	0	0.0004	0	0.003	0.1066	0.0016
-1.7228	0.009	0.0309	0.0034	0	0.0001	0	0.0024	0.0895	0.0012
-1.7148	0.0071	0.0235	0.0025	0	0.0001	0	0.0018	0.0733	0.001
-1.7068	0.0055	0.0173	0.0021	0	0.0001	0	0.0015	0.059	0.0008
-1.6988	0.0043	0.0125	0.0014	0	0.0001	0	0.001	0.0467	0.0005
-1.6908	0.0035	0.0093	0.0012	0	0	0	0.0007	0.0363	0.0002
-1.6828	0.0031	0.0075	0.0011	0	0	0	0.0005	0.0286	0.0002
-1.6748	0.0036	0.0073	0.001	0	0	0	0.0004	0.0235	0.0002
-1.6668	0.0045	0.0083	0.0008	0	0	0	0.0005	0.0216	0
-1.6588	0.0059	0.0106	0.001	0	0	0	0.0003	0.0225	0
-1.6508	0.0084	0.0148	0.0013	0	0	0	0.0002	0.0257	0
-1.6428	0.0117	0.0202	0.0021	0	0	0	0.0004	0.0326	0.0001
-1.6348	0.0159	0.0273	0.0027	0	0	0	0.0004	0.0419	0.0003
-1.6268	0.0203	0.0349	0.0036	0	0.0002	0	0.0006	0.0526	0.0004
-1.6188	0.0246	0.0429	0.0045	0	0.0005	0	0.0008	0.064	0.0007
-1.6108	0.0288	0.0506	0.0054	0	0.0005	0	0.0011	0.0744	0.0009
-1.6028	0.032	0.0573	0.006	0	0.0005	0	0.0013	0.0836	0.001
-1.5948	0.0344	0.0631	0.0064	0	0.0005	0.0001	0.0013	0.0904	0.001
-1.5868	0.0357	0.0674	0.0066	0	0.0005	0.0001	0.0014	0.0948	0.001
-1.5788	0.0358	0.0716	0.007	0	0.0005	0.0001	0.0017	0.0974	0.0011
-1.5708	0.0355	0.0769	0.0076	0	0.0005	0.0001	0.0018	0.0997	0.0012
-1.5628	0.0349	0.0844	0.0078	0	0.0005	0.0001	0.0017	0.1016	0.0013
-1.5548	0.035	0.0952	0.0088	0	0.0003	0.0001	0.0021	0.1058	0.0014
-1.5468	0.0356	0.1101	0.0098	0	0.0001	0.0001	0.0022	0.1127	0.0016
-1.5388	0.0372	0.1289	0.0113	0	0.0001	0.0001	0.0026	0.1215	0.0018
-1.5308	0.0394	0.151	0.0129	0	0.0001	0.0001	0.0032	0.1312	0.0023
-1.5228	0.042	0.1746	0.015	0	0.0002	0.0001	0.0035	0.1411	0.0025
-1.5148	0.0443	0.1973	0.0167	0	0.0002	0.0002	0.0038	0.1489	0.0029
-1.5068	0.0461	0.2173	0.018	0	0.0002	0.0004	0.0039	0.1541	0.0033
-1.4988	0.047	0.2324	0.0193	0	0.0003	0.0004	0.004	0.155	0.0034
-1.4908	0.0469	0.2428	0.02	0	0.0003	0.0005	0.0041	0.1517	0.0034
-1.4828	0.0457	0.2496	0.02	0.0001	0.0004	0.0006	0.0039	0.1449	0.0034
-1.4748	0.0437	0.2577	0.0193	0.0001	0.0005	0.0006	0.0035	0.1342	0.003
-1.4668	0.0417	0.2756	0.0184	0.0001	0.0009	0.0006	0.0033	0.1226	0.0028
-1.4588	0.0407	0.3183	0.0181	0.0002	0.0012	0.0007	0.003	0.1122	0.0026
-1.4508	0.0424	0.4084	0.0183	0.0003	0.0017	0.0009	0.0029	0.1061	0.0027
-1.4428	0.0487	0.5749	0.0206	0.0006	0.0028	0.0014	0.0032	0.1077	0.0031
-1.4348	0.062	0.857	0.0251	0.0009	0.0045	0.002	0.0035	0.1218	0.0036
-1.4268	0.0854	1.2971	0.0335	0.0014	0.0072	0.0029	0.0048	0.1525	0.0043
-1.4188	0.1215	1.9377	0.0465	0.0022	0.0109	0.0044	0.007	0.2046	0.0064
-1.4108	0.1724	2.8092	0.0653	0.0033	0.016	0.0066	0.0094	0.2816	0.0086
-1.4028	0.2391	3.9225	0.0896	0.0046	0.0225	0.0091	0.013	0.3836	0.0118
-1.3948	0.3206	5.2538	0.1191	0.0062	0.03	0.012	0.0171	0.5098	0.0159
-1.3868	0.4129	6.7392	0.1524	0.008	0.0385	0.0156	0.0218	0.6531	0.0201
-1.3788	0.5095	8.274	0.1868	0.0099	0.0474	0.0193	0.0265	0.8038	0.0242
-1.3708	0.6023	9.7248	0.2195	0.0117	0.0555	0.0221	0.031	0.9487	0.0288
-1.3628	0.6813	10.9494	0.2474	0.0131	0.0624	0.025	0.0347	1.0738	0.0317
-1.3548	0.7387	11.8278	0.2676	0.014	0.0668	0.0267	0.0371	1.1662	0.0336
-1.3468	0.7687	12.2894	0.2792	0.0144	0.0689	0.0274	0.0383	1.2199	0.035
-1.3388	0.7698	12.3377	0.2824	0.0142	0.0679	0.0271	0.0378	1.2335	0.0353
-1.3308	0.7456	12.056	0.2789	0.0135	0.0646	0.0256	0.0361	1.2159	0.0345
-1.3228	0.704	11.5928	0.2725	0.0122	0.0594	0.0243	0.0339	1.182	0.0335
-1.3148	0.6554	11.1342	0.2682	0.0107	0.0531	0.0221	0.031	1.1516	0.0326
-1.3068	0.6112	10.856	0.2692	0.0093	0.0468	0.0204	0.0287	1.1407	0.033
-1.2988	0.5792	10.8812	0.2788	0.0079	0.0416	0.019	0.0265	1.1626	0.0348
-1.2908	0.5641	11.2454	0.2968	0.0068	0.0376	0.0186	0.0255	1.2205	0.0367
-1.2828	0.5649	11.8879	0.3216	0.0058	0.0351	0.0187	0.0253	1.3065	0.0399
-1.2748	0.5762	12.6663	0.3487	0.0053	0.0336	0.019	0.0259	1.4052	0.0436
-1.2668	0.5903	13.3967	0.3731	0.0049	0.0336	0.0196	0.0266	1.4966	0.0464
-1.2588	0.599	13.9074	0.3895	0.0049	0.0339	0.0206	0.0277	1.5628	0.0488
-1.2508	0.5962	14.0905	0.3957	0.0051	0.0352	0.0215	0.0286	1.5914	0.0495
-1.2428	0.5803	13.9316	0.3904	0.0054	0.037	0.0228	0.0295	1.5828	0.049
-1.2348	0.5534	13.5128	0.3771	0.006	0.0398	0.0242	0.0306	1.5477	0.047
-1.2268	0.521	12.9837	0.3589	0.0068	0.0441	0.0265	0.0323	1.5029	0.0449
-1.2188	0.4894	12.5114	0.3416	0.0079	0.0498	0.0292	0.0347	1.4678	0.043
-1.2108	0.4643	12.2254	0.3292	0.0093	0.057	0.0328	0.038	1.4564	0.0416
-1.2028	0.4484	12.172	0.3224	0.011	0.0654	0.037	0.0425	1.4719	0.0409
-1.1948	0.4412	12.3026	0.3212	0.0125	0.0738	0.0414	0.0466	1.5074	0.0409
-1.1868	0.4378	12.4865	0.3222	0.0139	0.081	0.0449	0.0505	1.5459	0.0408
-1.1788	0.4331	12.5526	0.3212	0.0148	0.0859	0.0474	0.0529	1.5653	0.0406
-1.1708	0.4211	12.3401	0.3138	0.0152	0.0875	0.0482	0.0536	1.5462	0.0397
-1.1628	0.3981	11.7469	0.2978	0.0148	0.085	0.0467	0.0519	1.4768	0.0376
-1.1548	0.3627	10.7523	0.272	0.0137	0.0787	0.0433	0.048	1.3547	0.0346
-1.1468	0.3171	9.4221	0.2379	0.0122	0.0694	0.0382	0.0424	1.1884	0.03
-1.1388	0.2647	7.8806	0.1988	0.0102	0.0585	0.0321	0.0357	0.9948	0.0252
-1.1308	0.2107	6.2815	0.1583	0.0081	0.0467	0.0257	0.0282	0.7935	0.0199
-1.1228	0.1598	4.7657	0.1202	0.0062	0.0355	0.0195	0.0217	0.6025	0.0147
-1.1148	0.1154	3.4401	0.0866	0.0046	0.0256	0.0141	0.0154	0.4349	0.0105
-1.1068	0.0793	2.3615	0.0594	0.003	0.0175	0.0095	0.0104	0.2983	0.0072
-1.0988	0.0516	1.5411	0.0388	0.002	0.0115	0.0061	0.007	0.1951	0.0047
-1.0908	0.0322	0.9561	0.0239	0.0012	0.0071	0.0039	0.0043	0.1209	0.0024
-1.0828	0.0189	0.5641	0.0139	0.0007	0.0042	0.0025	0.0025	0.0714	0.0016
-1.0748	0.0107	0.316	0.0079	0.0004	0.0024	0.0012	0.0014	0.0398	0.0006
-1.0668	0.0056	0.1683	0.0038	0.0002	0.0011	0.0005	0.0006	0.0212	0.0003
-1.0588	0.0028	0.0852	0.0021	0.0001	0.0005	0.0002	0.0003	0.0104	0.0002
-1.0508	0.0013	0.0409	0.0008	0.0001	0.0003	0.0001	0.0001	0.0047	0
-1.0428	0.0005	0.0185	0.0001	0	0.0001	0	0	0.0022	0
-1.0348	0.0002	0.0082	0	0	0.0001	0	0	0.0007	0
-1.0268	0.0001	0.0034	0	0	0	0	0	0.0003	0
-1.0188	0	0.0012	0	0	0	0	0	0	0
-1.0108	0	0.0003	0	0	0	0	0	0	0
-1.0028	0	0	0	0	0	0	0	0	0
-0.9948	0	0	0	0	0	0	0	0	0
-0.9868	0	0	0	0	0	0	0	0	0
-0.9788	0	0	0	0	0	0	0	0	0
-0.9708	0	0.0002	0	0	0	0	0	0	0
-0.9628	0	0.0004	0	0	0	0	0	0.0001	0
-0.9548	0	0.0007	0	0	0	0	0	0.0003	0
-0.9468	0	0.0015	0.0002	0	0	0	0	0.0008	0
-0.9388	0	0.0027	0.0003	0	0	0	0	0.0014	0
-0.9308	0.0001	0.0046	0.0005	0	0	0	0	0.0026	0
-0.9228	0.0001	0.0072	0.0009	0	0	0	0.0001	0.0044	0
-0.9148	0.0002	0.011	0.0014	0	0	0	0.0002	0.0063	0
-0.9068	0.0004	0.0153	0.0018	0	0	0	0.0004	0.0083	0
-0.8988	0.0005	0.0205	0.0025	0	0	0	0.0005	0.0116	0.0003
-0.8908	0.0006	0.0263	0.0034	0	0	0	0.0007	0.0146	0.0006
-0.8828	0.0007	0.0319	0.0042	0	0	0	0.0008	0.018	0.0006
-0.8748	0.0008	0.0365	0.0047	0	0	0	0.001	0.0209	0.0007
-0.8668	0.0008	0.04	0.0052	0	0	0	0.0011	0.0226	0.0008
-0.8588	0.0008	0.0412	0.0053	0	0	0	0.0011	0.0235	0.0008
-0.8508	0.0008	0.0408	0.0053	0	0	0	0.0011	0.0231	0.0008
-0.8428	0.0008	0.0384	0.0049	0	0	0	0.0011	0.0218	0.0007
-0.8348	0.0007	0.0342	0.0044	0	0	0	0.0009	0.0191	0.0007
-0.8268	0.0006	0.0287	0.0039	0	0	0	0.0008	0.0164	0.0006
-0.8188	0.0006	0.0233	0.0029	0	0	0	0.0005	0.013	0.0005
-0.8108	0.0005	0.0175	0.0021	0	0	0	0.0005	0.0101	0.0001
-0.8028	0.0002	0.0129	0.0014	0	0	0	0.0003	0.0072	0
-0.7948	0.0001	0.0086	0.001	0	0	0	0.0001	0.005	0
-0.7868	0.0001	0.0056	0.0007	0	0	0	0.0001	0.0031	0
-0.7788	0.0001	0.0035	0.0005	0	0	0	0	0.0018	0
-0.7708	0	0.0021	0.0003	0	0	0	0	0.001	0
-0.7628	0	0.001	0.0002	0	0	0	0	0.0004	0
-0.7548	0	0.0004	0	0	0	0	0	0.0002	0
-0.7468	0	0.0003	0	0	0	0	0	0	0
-0.7388	0	0.0001	0	0	0	0	0	0	0
-0.7308	0	0	0	0	0	0	0	0	0
-0.7228	0	0	0	0	0	0	0	0	0
-0.7148	0	0	0	0	0	0	0	0	0
-0.7068	0	0	0	0	0	0	0	0	0
-0.6988	0	0	0	0	0	0	0	0	0
-0.6908	0	0	0	0	0	0	0	0	0
-0.6828	0	0	0	0	0	0	0	0	0
-0.6748	0	0	0	0	0	0	0	0	0
-0.6668	0	0	0	0	0	0	0	0	0
-0.6588	0	0	0	0	0	0	0	0	0
-0.6508	0	0	0	0	0	0	0	0	0
-0.6428	0	0	0	0	0	0	0	0	0
-0.6348	0	0	0	0	0	0	0	0	0
-0.6268	0	0	0	0	0	0	0	0	0
-0.6188	0	0	0	0	0	0	0	0	0
-0.6108	0	0	0	0	0	0	0	0	0
-0.6028	0	0	0	0	0	0	0	0	0
-0.5948	0	0	0	0	0	0	0	0	0
-0.5868	0	0.0004	0	0	0	0	0	0	0
-0.5788	0	0.0011	0	0	0	0	0	0.0001	0
-0.5708	0	0.003	0	0	0	0	0	0.0002	0
-0.5628	0.0002	0.0072	0	0	0	0	0	0.0006	0
-0.5548	0.0003	0.0162	0.0001	0	0	0	0.0001	0.0018	0
-0.5468	0.0008	0.0347	0.0009	0	0	0.0001	0.0002	0.0044	0
-0.5388	0.0015	0.0714	0.0015	0	0.0005	0.0002	0.0006	0.0094	0
-0.5308	0.0031	0.1383	0.0033	0.0001	0.0006	0.0008	0.0014	0.0184	0.0005
-0.5228	0.0061	0.2564	0.0063	0.0001	0.0013	0.0015	0.0026	0.0346	0.0013
-0.5148	0.0106	0.452	0.0117	0.0003	0.0022	0.0025	0.0046	0.0609	0.0024
-0.5068	0.0182	0.7602	0.0194	0.0004	0.0038	0.0043	0.0076	0.1027	0.0041
-0.4988	0.0292	1.2178	0.031	0.0008	0.0061	0.0068	0.0126	0.1653	0.0069
-0.4908	0.045	1.8609	0.0475	0.0012	0.0095	0.0103	0.0191	0.2537	0.0109
-0.4828	0.0663	2.7142	0.0692	0.0018	0.0139	0.0154	0.0277	0.3712	0.0156
-0.4748	0.0933	3.7792	0.0969	0.0025	0.0191	0.0218	0.0383	0.5187	0.0218
-0.4668	0.1254	5.0252	0.1292	0.0034	0.0256	0.029	0.0512	0.6926	0.0291
-0.4588	0.1613	6.3848	0.1644	0.0044	0.0327	0.0369	0.065	0.8841	0.0371
-0.4508	0.1982	7.7542	0.1998	0.0054	0.0396	0.0448	0.0782	1.0788	0.0453
-0.4428	0.2331	9.0047	0.2324	0.0063	0.046	0.0523	0.0908	1.2594	0.0518
-0.4348	0.2623	10.0014	0.2589	0.0069	0.051	0.0578	0.1002	1.4058	0.0578
-0.4268	0.2825	10.6276	0.2757	0.0074	0.0541	0.0616	0.1062	1.501	0.0614
-0.4188	0.2912	10.8047	0.2805	0.0076	0.0549	0.0627	0.1075	1.5339	0.0628
-0.4108	0.287	10.5114	0.2736	0.0074	0.0535	0.0613	0.1041	1.4997	0.0606
-0.4028	0.2705	9.7841	0.2551	0.007	0.0499	0.0574	0.0967	1.4026	0.0562
-0.3948	0.2439	8.7126	0.2274	0.0062	0.0443	0.051	0.0853	1.2547	0.0496
-0.3868	0.2101	7.4206	0.1941	0.0054	0.0378	0.0436	0.0724	1.0732	0.0422
-0.3788	0.1729	6.0431	0.1583	0.0045	0.0308	0.0357	0.059	0.8778	0.034
-0.3708	0.136	4.7041	0.1232	0.0035	0.0238	0.0277	0.0457	0.6857	0.0267
-0.3628	0.1022	3.4989	0.0925	0.0026	0.0175	0.0206	0.0338	0.5118	0.0195
-0.3548	0.0731	2.4855	0.0654	0.0017	0.0124	0.0147	0.0238	0.3649	0.0139
-0.3468	0.0498	1.6852	0.0441	0.0011	0.0085	0.01	0.0163	0.2479	0.0092
-0.3388	0.0324	1.0907	0.0284	0.0008	0.0056	0.0065	0.0103	0.1606	0.0058
-0.3308	0.0202	0.6734	0.0177	0.0005	0.0033	0.0039	0.0062	0.0991	0.0032
-0.3228	0.0119	0.3961	0.0105	0.0002	0.002	0.0022	0.0036	0.0583	0.0016
-0.3148	0.0068	0.2222	0.0056	0.0001	0.0012	0.0014	0.0019	0.0328	0.001
-0.3068	0.0037	0.1186	0.003	0.0001	0.0005	0.0007	0.001	0.0175	0.0002
-0.2988	0.0017	0.0602	0.0013	0	0.0003	0.0001	0.0005	0.0086	0
-0.2908	0.0009	0.0294	0.0007	0	0	0	0.0002	0.0043	0
-0.2828	0.0004	0.0134	0	0	0	0	0.0001	0.0017	0
-0.2748	0.0002	0.0059	0	0	0	0	0	0.0007	0
-0.2668	0	0.0023	0	0	0	0	0	0.0001	0
-0.2588	0	0.0007	0	0	0	0	0	0.0001	0
-0.2508	0	0.0002	0	0	0	0	0	0	0
-0.2428	0	0	0	0	0	0	0	0	0
-0.2348	0	0	0	0	0	0	0	0	0
-0.2268	0	0	0	0	0	0	0	0	0
-0.2188	0	0.0001	0	0	0	0	0	0	0
-0.2108	0	0.0005	0	0	0	0	0	0	0
-0.2028	0	0.0018	0	0	0	0	0	0.0001	0
-0.1948	0.0001	0.0043	0	0	0	0	0	0.0006	0
-0.1868	0.0002	0.0105	0	0	0	0	0.0003	0.0014	0
-0.1788	0.0005	0.0233	0.0003	0	0.0002	0.0001	0.0007	0.0037	0
-0.1708	0.0012	0.0487	0.0011	0.0002	0.0004	0.0003	0.0014	0.0081	0.0002
-0.1628	0.0027	0.0984	0.0026	0.0003	0.0008	0.0008	0.003	0.0168	0.0005
-0.1548	0.0049	0.1883	0.0047	0.0005	0.0019	0.0018	0.0058	0.0323	0.0013
-0.1468	0.0088	0.3434	0.0088	0.001	0.0033	0.0033	0.0107	0.0592	0.0022
-0.1388	0.0157	0.5956	0.0155	0.0016	0.0057	0.0058	0.0185	0.1037	0.0044
-0.1308	0.0258	0.9837	0.0255	0.0027	0.0096	0.0096	0.0309	0.1705	0.0078
-0.1228	0.0411	1.5467	0.0402	0.0044	0.0152	0.015	0.0486	0.2686	0.013
-0.1148	0.0616	2.3162	0.0609	0.0068	0.0227	0.0222	0.0727	0.4029	0.0193
-0.1068	0.0881	3.3027	0.0864	0.0096	0.0326	0.0316	0.1039	0.5747	0.0271
-0.0988	0.1204	4.4846	0.1172	0.0133	0.0443	0.0433	0.1407	0.7817	0.0373
-0.0908	0.1564	5.7988	0.1517	0.0172	0.0573	0.0554	0.1823	1.0113	0.048
-0.0828	0.1934	7.1416	0.1858	0.0213	0.0706	0.0684	0.2245	1.2467	0.0591
-0.0748	0.2278	8.3763	0.2181	0.0253	0.0829	0.0799	0.2635	1.464	0.0696
-0.0668	0.2556	9.3574	0.2429	0.0284	0.0928	0.0892	0.2943	1.6371	0.0773
-0.0588	0.2733	9.9565	0.2575	0.0305	0.0987	0.0947	0.3134	1.7436	0.0813
-0.0508	0.2783	10.0911	0.2606	0.0312	0.1	0.0956	0.3178	1.7696	0.0822
-0.0428	0.2698	9.7418	0.2512	0.0302	0.0967	0.0921	0.3067	1.71	0.0787
-0.0348	0.2494	8.9588	0.2305	0.028	0.0892	0.0847	0.2821	1.5742	0.0722
-0.0268	0.2195	7.8485	0.2015	0.0248	0.0782	0.074	0.247	1.3806	0.0627
-0.0188	0.1841	6.5502	0.1679	0.0208	0.0653	0.0615	0.2063	1.1535	0.0523
-0.0108	0.147	5.2088	0.1327	0.0166	0.052	0.0487	0.1642	0.9183	0.0413
-0.0028	0.1121	3.9469	0.1006	0.0127	0.0396	0.0366	0.1243	0.6967	0.0312
0.0052	0.0812	2.8509	0.0725	0.0091	0.0283	0.0266	0.0897	0.5039	0.0227
0.0132	0.0563	1.9628	0.0497	0.0064	0.0195	0.0181	0.0617	0.3472	0.0145
0.0212	0.0371	1.2892	0.0325	0.0043	0.0129	0.0121	0.0406	0.2286	0.0096
0.0292	0.0233	0.8076	0.0203	0.0026	0.008	0.0075	0.0253	0.1434	0.0057
0.0372	0.0139	0.4833	0.0121	0.0017	0.0048	0.0044	0.0151	0.086	0.0032
0.0452	0.008	0.2766	0.0066	0.0009	0.0027	0.0026	0.0087	0.0491	0.0014
2.1032	0.0044	0.1516	0.0034	0.0005	0.0015	0.0011	0.0046	0.0268	0.0009
2.1112	0.0022	0.0796	0.0017	0.0003	0.0009	0.0005	0.0024	0.0144	0.0003
2.1192	0.0012	0.0402	0.0009	0.0001	0.0002	0.0002	0.0012	0.0069	0.0001
2.1272	0.0005	0.0196	0.0003	0	0.0001	0.0001	0.0004	0.0033	0
2.1352	0.0002	0.0092	0	0	0	0	0.0003	0.0014	0
2.1432	0.0001	0.0042	0	0	0	0	0.0001	0.0006	0
2.1512	0	0.0019	0	0	0	0	0	0.0002	0
2.1592	0	0.0007	0	0	0	0	0	0	0
2.1672	0	0.0002	0	0	0	0	0	0	0
2.1752	0	0.0001	0	0	0	0	0	0	0
2.1832	0	0	0	0	0	0	0	0	0
2.1912	0	0	0	0	0	0	0	0	0
2.1992	0	0	0	0	0	0	0	0	0
2.2072	0	0	0	0	0	0	0	0	0
2.2152	0	0	0	0	0	0	0	0	0
2.2232	0	0	0	0	0	0	0	0	0
2.2312	0	0.0002	0	0	0	0	0	0	0
2.2392	0	0.0003	0	0	0	0	0	0	0
2.2472	0	0.0006	0	0	0	0	0	0	0
2.2552	0	0.0011	0	0	0	0	0	0	0
2.2632	0	0.0015	0	0	0	0	0	0.0003	0
2.2712	0	0.0018	0	0	0	0	0	0.0004	0
2.2792	0	0.0024	0	0	0	0	0	0.0004	0
2.2872	0	0.0029	0	0	0	0	0	0.0004	0
2.2952	0	0.0036	0	0	0	0	0	0.0004	0
2.3032	0	0.0037	0	0	0	0	0	0.0005	0
2.3112	0	0.0039	0	0	0	0	0	0.0005	0
2.3192	0	0.0038	0	0	0	0	0	0.0005	0
2.3272	0	0.0037	0	0	0	0	0	0.0004	0
2.3352	0	0.003	0	0	0	0	0	0.0004	0
2.3432	0	0.0025	0	0	0	0	0	0.0004	0
2.3512	0	0.002	0	0	0	0	0	0.0004	0
2.3592	0	0.0015	0	0	0	0	0	0.0004	0
2.3672	0	0.0011	0	0	0	0	0	0	0
2.3752	0	0.0006	0	0	0	0	0	0	0
2.3832	0	0.0004	0	0	0	0	0	0	0
2.3912	0	0.0003	0	0	0	0	0	0	0
2.3992	0	0	0	0	0	0	0	0	0
2.4072	0	0	0	0	0	0	0	0	0
2.4152	0	0	0	0	0	0	0	0	0
2.4232	0	0	0	0	0	0	0	0	0
2.4312	0	0	0	0	0	0	0	0	0
2.4392	0	0	0	0	0	0	0	0	0
2.4472	0	0	0	0	0	0	0	0	0
2.4552	0	0.0006	0	0	0	0	0	0	0
2.4632	0	0.0017	0	0	0	0	0	0	0
2.4712	0	0.0042	0	0	0	0	0	0.0002	0
2.4792	0.0001	0.0088	0	0	0	0	0.0003	0.0005	0
2.4872	0.0002	0.0181	0.0002	0	0	0	0.0008	0.0013	0
2.4952	0.0006	0.037	0.0004	0	0.0002	0	0.0017	0.0034	0.0003
2.5032	0.0012	0.0718	0.0016	0.0002	0.0004	0.0003	0.0033	0.0078	0.0013
2.5112	0.0022	0.1344	0.003	0.0002	0.0009	0.0006	0.0062	0.0137	0.0028
2.5192	0.004	0.2413	0.0059	0.0005	0.0017	0.0014	0.0111	0.0246	0.0053
2.5272	0.0072	0.4142	0.0109	0.0007	0.0028	0.0026	0.0187	0.0424	0.0096
2.5352	0.0118	0.6803	0.0179	0.0013	0.0046	0.0038	0.0302	0.0695	0.0162
2.5432	0.0189	1.0675	0.0283	0.002	0.0072	0.0066	0.0463	0.1091	0.0247
2.5512	0.0286	1.6023	0.043	0.0029	0.0109	0.0099	0.0683	0.1634	0.0368
2.5592	0.0418	2.2997	0.0631	0.0043	0.0155	0.0146	0.0959	0.2346	0.0523
2.5672	0.0578	3.158	0.0877	0.006	0.0209	0.0202	0.129	0.3223	0.0708
2.5752	0.077	4.1541	0.1168	0.0079	0.0274	0.0269	0.1659	0.423	0.0924
2.5832	0.0979	5.2411	0.1498	0.01	0.0337	0.0347	0.204	0.5332	0.1138
2.5912	0.1196	6.3537	0.184	0.0122	0.0404	0.0426	0.2414	0.6462	0.1357
2.5992	0.1404	7.4177	0.2176	0.0143	0.0461	0.0508	0.2754	0.7539	0.1555
2.6072	0.1589	8.3612	0.248	0.0163	0.0509	0.0583	0.303	0.8499	0.1726
2.6152	0.1736	9.1285	0.2731	0.018	0.0541	0.0652	0.3241	0.9279	0.186
2.6232	0.1837	9.6866	0.2917	0.0194	0.0558	0.0705	0.3379	0.9856	0.1946
2.6312	0.1889	10.0271	0.3027	0.0205	0.0564	0.0747	0.3449	1.0226	0.1988
2.6392	0.1896	10.1629	0.3066	0.021	0.0555	0.0775	0.347	1.0392	0.1998
2.6472	0.1859	10.1219	0.3038	0.0215	0.0536	0.0791	0.3456	1.0403	0.1989
2.6552	0.1792	9.9412	0.2955	0.0215	0.0511	0.0796	0.3421	1.029	0.196
2.6632	0.17	9.663	0.2826	0.0211	0.0484	0.0784	0.3377	1.0109	0.1921
2.6712	0.1593	9.3346	0.2673	0.0206	0.0458	0.0772	0.334	0.9901	0.1888
2.6792	0.1483	9.0071	0.2514	0.0199	0.0438	0.0753	0.3325	0.9739	0.1859
2.6872	0.1374	8.7345	0.236	0.019	0.0425	0.0734	0.3341	0.9673	0.1848
2.6952	0.1278	8.5695	0.2229	0.0184	0.0419	0.0723	0.34	0.9755	0.1863
2.7032	0.1201	8.5534	0.2137	0.0181	0.0427	0.0725	0.3518	1.0032	0.1912
2.7112	0.1145	8.7081	0.2087	0.0183	0.0446	0.0735	0.3693	1.0514	0.1994
2.7192	0.1115	9.0288	0.2079	0.0192	0.047	0.0764	0.3923	1.119	0.2104
2.7272	0.1105	9.4821	0.2103	0.0203	0.0506	0.08	0.4198	1.2006	0.2242
2.7352	0.1109	10.0103	0.2142	0.0217	0.0539	0.0842	0.4502	1.2889	0.2396
2.7432	0.1121	10.5416	0.217	0.0228	0.0569	0.0882	0.4809	1.375	0.2562
2.7512	0.1132	11.0039	0.2182	0.0235	0.0589	0.0913	0.5102	1.45	0.2716
2.7592	0.1137	11.3376	0.2153	0.0237	0.0599	0.093	0.5352	1.5068	0.2856
2.7672	0.1133	11.5057	0.2079	0.0232	0.0591	0.0928	0.5551	1.5408	0.2974
2.7752	0.1121	11.4984	0.1982	0.0222	0.0573	0.0913	0.5686	1.5523	0.305
2.7832	0.1104	11.3321	0.1859	0.0207	0.0544	0.0888	0.5749	1.5443	0.3089
2.7912	0.1088	11.0431	0.1734	0.019	0.0509	0.0862	0.5747	1.522	0.3085
2.7992	0.1082	10.6778	0.163	0.0175	0.0472	0.0838	0.5684	1.4912	0.3054
2.8072	0.1094	10.2835	0.1556	0.0162	0.0441	0.0823	0.5572	1.4585	0.2976
2.8152	0.112	9.8992	0.1519	0.0151	0.0411	0.0817	0.5425	1.4277	0.2875
2.8232	0.116	9.5497	0.1512	0.0147	0.0385	0.0823	0.5252	1.4016	0.2756
2.8312	0.121	9.2443	0.1544	0.0146	0.0371	0.0834	0.5067	1.3784	0.2624
2.8392	0.1258	8.9762	0.1583	0.0145	0.036	0.0846	0.4874	1.3571	0.2487
2.8472	0.1293	8.7288	0.1616	0.0148	0.0352	0.0856	0.4681	1.3324	0.236
2.8552	0.1307	8.4794	0.1626	0.0148	0.0343	0.0858	0.4479	1.3014	0.2229
2.8632	0.1297	8.2075	0.1606	0.0145	0.0333	0.085	0.4275	1.2614	0.21
2.8712	0.126	7.896	0.1558	0.0141	0.0319	0.0827	0.4061	1.2098	0.1979
2.8792	0.12	7.5331	0.1474	0.0134	0.0303	0.0797	0.3833	1.1479	0.1863
2.8872	0.1119	7.1132	0.1372	0.0127	0.0285	0.0755	0.3585	1.077	0.1738
2.8952	0.1029	6.6366	0.1254	0.0116	0.0261	0.0705	0.3323	0.9985	0.1613
2.9032	0.0934	6.1106	0.1126	0.0105	0.0237	0.065	0.3036	0.9162	0.1482
2.9112	0.0844	5.55	0.1008	0.0096	0.0211	0.0594	0.2741	0.833	0.1347
2.9192	0.0765	4.9791	0.0904	0.0084	0.0185	0.0546	0.2439	0.7543	0.1215
2.9272	0.0703	4.4288	0.0819	0.0076	0.0161	0.0501	0.2144	0.6843	0.1089
2.9352	0.0665	3.9346	0.0769	0.0069	0.0143	0.0465	0.187	0.6281	0.0971
2.9432	0.0654	3.5262	0.0751	0.0065	0.0127	0.0448	0.1631	0.5893	0.0875
2.9512	0.0667	3.2228	0.0766	0.0061	0.0118	0.0445	0.1441	0.5685	0.0806
2.9592	0.0703	3.0272	0.0803	0.0063	0.0114	0.0457	0.13	0.5654	0.076
2.9672	0.0746	2.9231	0.0862	0.0065	0.0112	0.0474	0.1205	0.5743	0.0729
2.9752	0.0793	2.8814	0.0916	0.0067	0.0114	0.0496	0.1147	0.5895	0.072
2.9832	0.0829	2.8667	0.0962	0.007	0.0119	0.0511	0.1112	0.6032	0.0716
2.9912	0.0841	2.847	0.0993	0.007	0.0121	0.0518	0.1088	0.6092	0.0711
2.9992	0.083	2.8015	0.0992	0.0071	0.0124	0.0508	0.1067	0.6046	0.0705
3.0072	0.0797	2.7267	0.0963	0.007	0.0121	0.0486	0.1046	0.5895	0.0687
3.0152	0.0749	2.631	0.0917	0.0068	0.0122	0.0454	0.1028	0.5675	0.0671
3.0232	0.0693	2.5352	0.0858	0.0066	0.0123	0.0416	0.1015	0.5433	0.065
3.0312	0.064	2.4607	0.08	0.0063	0.0125	0.0377	0.1021	0.5221	0.0647
3.0392	0.0603	2.4239	0.0747	0.0063	0.0127	0.0343	0.1043	0.5093	0.0656
3.0472	0.0584	2.4314	0.0714	0.0063	0.013	0.0324	0.1085	0.5064	0.0669
3.0552	0.0579	2.4798	0.0685	0.0064	0.0136	0.0313	0.1138	0.513	0.0698
3.0632	0.0591	2.5578	0.0669	0.0066	0.0143	0.0313	0.1197	0.5269	0.0749
3.0712	0.0617	2.6524	0.0655	0.0069	0.0148	0.0323	0.1257	0.5452	0.08
3.0792	0.0648	2.752	0.0644	0.0069	0.015	0.0337	0.1308	0.5655	0.0858
3.0872	0.0682	2.8519	0.0637	0.0071	0.0154	0.0354	0.1352	0.5858	0.0917
3.0952	0.0723	2.9541	0.0629	0.0071	0.0157	0.0373	0.1394	0.6058	0.0986
3.1032	0.0767	3.0658	0.0627	0.0072	0.0158	0.0397	0.1439	0.6258	0.1053
3.1112	0.0822	3.1962	0.0639	0.0073	0.0162	0.0417	0.1494	0.6467	0.1109
3.1192	0.0889	3.3523	0.0664	0.0077	0.0166	0.044	0.1563	0.6697	0.1173
3.1272	0.097	3.5362	0.0707	0.0082	0.017	0.0461	0.1657	0.6944	0.1238
3.1352	0.1065	3.7403	0.0764	0.0091	0.0178	0.0477	0.1769	0.7206	0.1296
3.1432	0.1166	3.9502	0.083	0.01	0.0186	0.0489	0.1897	0.7452	0.1344
3.1512	0.1271	4.1436	0.0897	0.011	0.0191	0.0499	0.2033	0.7665	0.1377
3.1592	0.1363	4.2954	0.0957	0.0121	0.0196	0.0502	0.2162	0.7809	0.1396
3.1672	0.1431	4.382	0.1005	0.013	0.0197	0.0498	0.2271	0.7863	0.139
3.1752	0.1462	4.388	0.1029	0.0135	0.0194	0.0486	0.2343	0.7802	0.137
3.1832	0.1456	4.3094	0.1027	0.0138	0.0184	0.0466	0.2378	0.7644	0.1326
3.1912	0.1411	4.1591	0.1003	0.0138	0.0176	0.0444	0.2364	0.739	0.1264
3.1992	0.1335	3.9647	0.0971	0.0134	0.0167	0.0425	0.2304	0.7103	0.1201
3.2072	0.1242	3.768	0.0932	0.0132	0.0156	0.0409	0.2217	0.6851	0.1136
3.2152	0.1145	3.6156	0.0906	0.013	0.0154	0.0405	0.2118	0.6703	0.1093
3.2232	0.1061	3.5524	0.0896	0.013	0.0155	0.0415	0.2029	0.6743	0.1076
3.2312	0.1002	3.611	0.0914	0.0136	0.0164	0.0442	0.1969	0.7029	0.1105
3.2392	0.0975	3.8068	0.0972	0.0145	0.0179	0.0485	0.1951	0.7581	0.1187
3.2472	0.098	4.1316	0.1055	0.0158	0.0205	0.0548	0.1986	0.838	0.1308
3.2552	0.1013	4.558	0.1168	0.0173	0.0232	0.062	0.2072	0.937	0.1468
3.2632	0.106	5.0437	0.1286	0.0187	0.0263	0.0695	0.2196	1.0472	0.165
3.2712	0.1116	5.5403	0.1408	0.0197	0.029	0.0771	0.2348	1.1592	0.1845
3.2792	0.1174	6.0037	0.1513	0.0203	0.0315	0.0837	0.2501	1.2644	0.2038
3.2872	0.1225	6.4023	0.161	0.0202	0.0338	0.089	0.2652	1.3566	0.2206
3.2952	0.1264	6.717	0.1678	0.0198	0.035	0.0939	0.2784	1.4332	0.2364
3.3032	0.1297	6.9427	0.1723	0.0187	0.036	0.0965	0.289	1.4916	0.2484
3.3112	0.1321	7.0812	0.1747	0.0178	0.0366	0.0983	0.2972	1.5347	0.2573
3.3192	0.1334	7.1352	0.1755	0.0165	0.0363	0.0991	0.3024	1.5607	0.2625
3.3272	0.1345	7.1045	0.1744	0.0153	0.0361	0.0984	0.3044	1.5703	0.2642
3.3352	0.1343	6.9841	0.1718	0.0144	0.0354	0.0965	0.3024	1.5608	0.2622
3.3432	0.1328	6.7692	0.1665	0.0136	0.0342	0.0932	0.2968	1.5302	0.2552
3.3512	0.1306	6.4594	0.1603	0.013	0.0329	0.0886	0.287	1.4773	0.244
3.3592	0.1266	6.0631	0.1514	0.0124	0.0316	0.0826	0.2736	1.4037	0.2283
3.3672	0.1214	5.5999	0.1417	0.0117	0.0295	0.0756	0.2571	1.3122	0.2098
3.3752	0.1153	5.1024	0.1307	0.0112	0.0276	0.0684	0.239	1.2098	0.19
3.3832	0.109	4.6103	0.1204	0.0107	0.0257	0.0611	0.221	1.105	0.1694
3.3912	0.103	4.1657	0.1105	0.0104	0.0242	0.0537	0.2049	1.0073	0.1516
3.3992	0.0982	3.8071	0.1026	0.0098	0.0233	0.0482	0.1932	0.9268	0.1368
3.4072	0.0951	3.5626	0.0969	0.0095	0.0229	0.0436	0.1867	0.8701	0.1265
3.4152	0.0946	3.4469	0.0947	0.0092	0.023	0.041	0.1861	0.842	0.1213
3.4232	0.0966	3.4566	0.0952	0.0092	0.0242	0.0396	0.1921	0.8431	0.12
3.4312	0.1013	3.5734	0.0987	0.0093	0.0254	0.0399	0.2031	0.8695	0.1235
3.4392	0.1077	3.7701	0.1041	0.0099	0.0267	0.0416	0.2182	0.9165	0.1295
3.4472	0.1155	4.0137	0.111	0.0104	0.028	0.044	0.2352	0.9779	0.137
3.4552	0.1238	4.2755	0.1191	0.0114	0.0289	0.0474	0.253	1.0468	0.1454
3.4632	0.1321	4.5359	0.1272	0.0125	0.0292	0.0508	0.2696	1.1192	0.1537
3.4712	0.1403	4.7833	0.1357	0.0138	0.0292	0.0549	0.2842	1.1911	0.1615
3.4792	0.1473	5.0146	0.1439	0.0154	0.0285	0.0597	0.297	1.2623	0.168
3.4872	0.1536	5.2277	0.1518	0.0169	0.0273	0.0644	0.3081	1.3302	0.1744
3.4952	0.1586	5.4179	0.1603	0.0186	0.0263	0.0692	0.3173	1.392	0.1804
3.5032	0.1619	5.5754	0.1684	0.0203	0.0252	0.0737	0.3244	1.4446	0.1856
3.5112	0.1638	5.688	0.1754	0.0216	0.0244	0.077	0.3294	1.4827	0.1895
3.5192	0.1637	5.7481	0.1811	0.0226	0.0235	0.0801	0.3318	1.5038	0.1928
3.5272	0.1624	5.7554	0.1866	0.0231	0.0231	0.0817	0.3318	1.5068	0.1947
3.5352	0.16	5.7211	0.1911	0.0233	0.0234	0.0827	0.3294	1.495	0.1958
3.5432	0.157	5.6671	0.195	0.0232	0.0238	0.0822	0.3256	1.4735	0.1968
3.5512	0.1546	5.6203	0.1987	0.0229	0.0247	0.0815	0.3216	1.4491	0.1981
3.5592	0.1525	5.6044	0.2027	0.0226	0.0258	0.0806	0.3182	1.4302	0.2003
3.5672	0.1512	5.6353	0.207	0.0223	0.0273	0.0802	0.3169	1.4207	0.2047
3.5752	0.15	5.7163	0.2109	0.0223	0.0288	0.0804	0.3171	1.4248	0.2102
3.5832	0.149	5.8389	0.2144	0.0223	0.0308	0.0806	0.3189	1.4416	0.2169
3.5912	0.1475	5.9857	0.2166	0.0225	0.0326	0.0814	0.322	1.4688	0.2243
3.5992	0.1449	6.1343	0.217	0.0227	0.0341	0.0821	0.3245	1.5018	0.2317
3.6072	0.1408	6.2604	0.2165	0.0226	0.0353	0.0833	0.3266	1.5365	0.2378
3.6152	0.1358	6.3431	0.2132	0.0225	0.0363	0.084	0.3268	1.5675	0.2421
3.6232	0.1301	6.3662	0.2083	0.0222	0.0367	0.0842	0.3248	1.5906	0.2444
3.6312	0.1241	6.3216	0.2016	0.0218	0.0364	0.0843	0.3201	1.6021	0.2437
3.6392	0.1187	6.2125	0.1944	0.0211	0.0361	0.0834	0.3132	1.6027	0.2399
3.6472	0.1144	6.0536	0.1876	0.0206	0.0351	0.0826	0.3055	1.5934	0.2327
3.6552	0.1118	5.8699	0.1816	0.0199	0.0341	0.0813	0.2968	1.5805	0.2242
3.6632	0.1115	5.6893	0.177	0.0198	0.0331	0.0802	0.2891	1.5693	0.215
3.6712	0.1136	5.538	0.1747	0.0199	0.0326	0.0795	0.2835	1.565	0.207
3.6792	0.1179	5.4309	0.174	0.0207	0.0319	0.0783	0.2803	1.5699	0.1985
3.6872	0.1237	5.3685	0.1759	0.022	0.0322	0.0779	0.2792	1.5826	0.1926
3.6952	0.1302	5.3373	0.1786	0.0239	0.0324	0.078	0.2792	1.5982	0.1875
3.7032	0.136	5.3148	0.1816	0.0259	0.0326	0.0777	0.2788	1.6102	0.1833
3.7112	0.1406	5.2797	0.1843	0.028	0.0331	0.078	0.277	1.6122	0.1789
3.7192	0.1432	5.2197	0.1859	0.0302	0.0332	0.0779	0.273	1.6037	0.1747
3.7272	0.1432	5.1361	0.1872	0.0323	0.0332	0.0778	0.2663	1.5866	0.1699
3.7352	0.1414	5.0427	0.1885	0.0341	0.0332	0.0786	0.2583	1.5673	0.1658
3.7432	0.138	4.9619	0.1904	0.0361	0.0337	0.0798	0.25	1.5538	0.1622
3.7512	0.1339	4.9138	0.1937	0.0379	0.0342	0.0814	0.2435	1.5545	0.1609
3.7592	0.1302	4.9098	0.1985	0.0396	0.0353	0.0842	0.2396	1.5717	0.1608
3.7672	0.127	4.9469	0.2051	0.0415	0.0363	0.087	0.2387	1.605	0.1631
3.7752	0.1254	5.0084	0.212	0.0432	0.0377	0.0901	0.2398	1.6468	0.1668
3.7832	0.1249	5.0699	0.2175	0.0445	0.0391	0.0925	0.2424	1.6881	0.171
3.7912	0.1255	5.1072	0.2223	0.0451	0.0398	0.0947	0.2448	1.7196	0.1751
3.7992	0.127	5.1023	0.2247	0.0451	0.0404	0.0958	0.2458	1.7326	0.1783
3.8072	0.1295	5.0509	0.2251	0.0446	0.0404	0.0957	0.2446	1.7254	0.1799
3.8152	0.1322	4.9615	0.2231	0.0435	0.0399	0.0954	0.2411	1.7003	0.1795
3.8232	0.135	4.8508	0.2202	0.0419	0.0391	0.0938	0.2357	1.661	0.178
3.8312	0.138	4.7387	0.217	0.0399	0.0383	0.0915	0.2288	1.6152	0.1754
3.8392	0.1402	4.643	0.2145	0.0382	0.0375	0.0892	0.2211	1.5701	0.1731
3.8472	0.142	4.5754	0.2117	0.0361	0.0368	0.0868	0.214	1.5288	0.1715
3.8552	0.1424	4.5394	0.2101	0.0343	0.0362	0.0842	0.2077	1.4959	0.1697
3.8632	0.1414	4.5336	0.2084	0.0324	0.0357	0.0813	0.2029	1.4695	0.1682
3.8712	0.1394	4.553	0.2078	0.0305	0.0357	0.0784	0.2003	1.4497	0.1685
3.8792	0.1365	4.5911	0.2071	0.0288	0.0357	0.0756	0.1996	1.435	0.1692
3.8872	0.1338	4.6428	0.2069	0.0269	0.0362	0.0725	0.2006	1.4217	0.17
3.8952	0.1315	4.7015	0.2069	0.0254	0.0365	0.0693	0.2031	1.4085	0.1705
3.9032	0.1311	4.762	0.2077	0.0241	0.037	0.0663	0.2063	1.3919	0.1716
3.9112	0.1329	4.8177	0.2094	0.0233	0.0377	0.0641	0.2095	1.371	0.1724
3.9192	0.1372	4.8656	0.2113	0.0229	0.0381	0.0622	0.2121	1.3455	0.1721
3.9272	0.1444	4.9048	0.2142	0.0233	0.039	0.0613	0.2128	1.3159	0.1716
3.9352	0.1545	4.9413	0.2181	0.0244	0.0395	0.0619	0.2129	1.2858	0.1701
3.9432	0.1679	4.9869	0.2237	0.0264	0.0401	0.0639	0.2121	1.2602	0.1692
3.9512	0.1842	5.0574	0.2312	0.0295	0.041	0.0682	0.2117	1.2445	0.1691
3.9592	0.2031	5.1665	0.2401	0.0335	0.0423	0.0742	0.2127	1.2446	0.171
3.9672	0.2239	5.3185	0.2522	0.0383	0.0437	0.0819	0.2151	1.2623	0.1746
3.9752	0.2454	5.5087	0.2658	0.0436	0.0456	0.0906	0.2196	1.2977	0.1793
3.9832	0.266	5.7165	0.2797	0.0491	0.0476	0.0994	0.2251	1.3455	0.1851
3.9912	0.2836	5.9132	0.2937	0.0538	0.0495	0.1072	0.2311	1.3983	0.1907
3.9992	0.297	6.0704	0.3053	0.0578	0.0514	0.1137	0.2359	1.4469	0.1959
4.0072	0.3052	6.1659	0.314	0.0602	0.0534	0.1178	0.2389	1.484	0.1989
4.0152	0.3078	6.1935	0.3196	0.0613	0.0547	0.1194	0.2389	1.5057	0.2
4.0232	0.3062	6.1624	0.3223	0.0611	0.0559	0.1189	0.2363	1.5107	0.1986
4.0312	0.3019	6.0933	0.3238	0.0598	0.0573	0.1167	0.2318	1.5014	0.1963
4.0392	0.297	6.013	0.3258	0.0583	0.0585	0.1141	0.2258	1.4845	0.1932
4.0472	0.2931	5.9436	0.3285	0.0567	0.0599	0.1113	0.2202	1.4633	0.1898
4.0552	0.2913	5.8982	0.3331	0.0554	0.0614	0.1088	0.2151	1.442	0.1881
4.0632	0.2917	5.8767	0.3389	0.0547	0.0629	0.1074	0.2108	1.4236	0.1879
4.0712	0.2938	5.8724	0.3457	0.0544	0.0637	0.1071	0.208	1.4092	0.1877
4.0792	0.2965	5.8749	0.3516	0.0542	0.0638	0.107	0.2069	1.3977	0.1883
4.0872	0.2987	5.8768	0.3557	0.0543	0.0635	0.1079	0.2073	1.3914	0.1891
4.0952	0.3	5.8766	0.358	0.0544	0.062	0.109	0.2092	1.3916	0.19
4.1032	0.2997	5.8805	0.3579	0.0542	0.0598	0.1102	0.2129	1.4018	0.1916
4.1112	0.2985	5.8993	0.3568	0.0539	0.0573	0.1117	0.2189	1.4241	0.1942
4.1192	0.2964	5.9436	0.354	0.0536	0.0544	0.1135	0.226	1.4605	0.1985
4.1272	0.2943	6.0197	0.3518	0.0534	0.0517	0.1154	0.2345	1.5116	0.2039
4.1352	0.2927	6.1266	0.3494	0.0529	0.0497	0.1181	0.2434	1.5748	0.2115
4.1432	0.2916	6.2541	0.3482	0.0524	0.0481	0.1216	0.2515	1.6449	0.2201
4.1512	0.2914	6.3844	0.3484	0.0517	0.0479	0.1259	0.2578	1.7149	0.228
4.1592	0.2913	6.4963	0.3492	0.0507	0.0479	0.1307	0.2615	1.7765	0.2356
4.1672	0.2916	6.5679	0.3501	0.0494	0.0486	0.1359	0.2614	1.8235	0.241
4.1752	0.2915	6.5869	0.3509	0.0477	0.0499	0.1417	0.258	1.8499	0.2433
4.1832	0.2908	6.5497	0.3513	0.0456	0.0514	0.147	0.2521	1.8558	0.2423
4.1912	0.289	6.4686	0.3519	0.0438	0.0525	0.1526	0.2441	1.8458	0.2388
4.1992	0.2872	6.3659	0.3522	0.0421	0.0534	0.1579	0.2364	1.8261	0.234
4.2072	0.2852	6.271	0.353	0.0408	0.0545	0.1637	0.23	1.8063	0.2271
4.2152	0.2836	6.2095	0.3554	0.0402	0.0549	0.1698	0.2264	1.7953	0.2214
4.2232	0.2834	6.197	0.3596	0.0404	0.0556	0.1766	0.2266	1.7979	0.2167
4.2312	0.2846	6.2331	0.3658	0.0416	0.0566	0.1837	0.2301	1.8158	0.2133
4.2392	0.2874	6.3003	0.3721	0.0436	0.0572	0.1908	0.236	1.8437	0.212
4.2472	0.2916	6.3699	0.3781	0.0464	0.0581	0.1972	0.2433	1.8739	0.2119
4.2552	0.2962	6.409	0.3817	0.0497	0.0587	0.2021	0.2503	1.898	0.2126
4.2632	0.3003	6.3926	0.3821	0.0534	0.0589	0.2052	0.2558	1.9092	0.2121
4.2712	0.3027	6.3082	0.3781	0.0567	0.0585	0.2059	0.2589	1.9054	0.2113
4.2792	0.3027	6.162	0.3697	0.0597	0.0576	0.2043	0.2594	1.8881	0.2096
4.2872	0.2996	5.9742	0.3581	0.0621	0.0561	0.2006	0.2588	1.8635	0.2079
4.2952	0.2935	5.7722	0.3441	0.0634	0.0539	0.1958	0.2564	1.8392	0.2061
4.3032	0.2841	5.5833	0.3291	0.0635	0.0514	0.1902	0.2541	1.8213	0.2044
4.3112	0.2723	5.4244	0.3137	0.0624	0.0487	0.1848	0.2519	1.8128	0.2037
4.3192	0.2586	5.301	0.2995	0.0604	0.0455	0.1792	0.2504	1.8128	0.2038
4.3272	0.2434	5.205	0.2865	0.0575	0.0429	0.1742	0.249	1.8168	0.2037
4.3352	0.2282	5.1224	0.2756	0.0543	0.0405	0.1698	0.2475	1.8187	0.2044
4.3432	0.2136	5.0397	0.2661	0.0513	0.0383	0.1666	0.2446	1.8145	0.2047
4.3512	0.201	4.9485	0.259	0.0492	0.0367	0.1649	0.2412	1.8013	0.2046
4.3592	0.1907	4.8513	0.2542	0.048	0.0359	0.1654	0.2364	1.7809	0.2053
4.3672	0.1838	4.7576	0.253	0.0482	0.0359	0.1682	0.2312	1.7574	0.2053
4.3752	0.1802	4.6819	0.2554	0.0497	0.0366	0.1741	0.226	1.7366	0.2079
4.3832	0.1802	4.6362	0.2614	0.0519	0.0379	0.1821	0.2212	1.7228	0.2103
4.3912	0.1826	4.6276	0.2708	0.0547	0.0404	0.1927	0.2178	1.7197	0.2145
4.3992	0.1872	4.6559	0.2827	0.0575	0.0429	0.2045	0.2156	1.7284	0.2193
4.4072	0.1927	4.714	0.2955	0.0599	0.046	0.2167	0.2143	1.747	0.2251
4.4152	0.1986	4.7945	0.3099	0.0617	0.049	0.229	0.2146	1.7746	0.2303
4.4232	0.2042	4.8901	0.3241	0.0626	0.0526	0.2408	0.2151	1.8094	0.2359
4.4312	0.2089	4.9956	0.3385	0.063	0.0559	0.2523	0.2163	1.8489	0.2411
4.4392	0.2131	5.1077	0.3534	0.0631	0.0596	0.2632	0.2179	1.8924	0.2473
4.4472	0.2163	5.2227	0.3679	0.063	0.063	0.2733	0.2192	1.9368	0.2532
4.4552	0.2185	5.334	0.3817	0.063	0.0662	0.2827	0.221	1.9787	0.2591
4.4632	0.2195	5.4308	0.3942	0.0633	0.069	0.2906	0.2221	2.0116	0.2644
4.4712	0.2187	5.4991	0.4027	0.0635	0.0709	0.296	0.2227	2.0303	0.2685
4.4792	0.2159	5.5263	0.4087	0.0638	0.0718	0.299	0.2222	2.03	0.2705
4.4872	0.2108	5.5042	0.4096	0.0638	0.0719	0.2995	0.2207	2.0095	0.2692
4.4952	0.2046	5.4315	0.4058	0.0632	0.0712	0.2975	0.2177	1.9716	0.267
4.5032	0.1973	5.3177	0.3968	0.0621	0.0697	0.2937	0.2139	1.9212	0.2624
4.5112	0.1901	5.18	0.3859	0.061	0.0679	0.289	0.2103	1.8671	0.256
4.5192	0.1842	5.0399	0.3731	0.0602	0.0662	0.2841	0.2075	1.8185	0.2504
4.5272	0.1809	4.9193	0.3611	0.0599	0.0651	0.2799	0.2062	1.7813	0.245
4.5352	0.1806	4.8344	0.3499	0.0609	0.0642	0.2764	0.2071	1.7607	0.2402
4.5432	0.1839	4.7937	0.3411	0.0633	0.0643	0.2736	0.2106	1.7562	0.2369
4.5512	0.1902	4.7954	0.3346	0.0671	0.0645	0.2708	0.216	1.7652	0.2355
4.5592	0.1992	4.8285	0.33	0.0721	0.0654	0.2685	0.2235	1.7811	0.2351
4.5672	0.2094	4.8766	0.3264	0.0774	0.0666	0.2648	0.231	1.7966	0.2338
4.5752	0.2192	4.9206	0.3227	0.0826	0.0672	0.2596	0.238	1.8039	0.2323
4.5832	0.2271	4.9445	0.3191	0.0868	0.0676	0.2529	0.2429	1.7979	0.2301
4.5912	0.2318	4.9367	0.3137	0.0893	0.0672	0.2447	0.2454	1.7758	0.2262
4.5992	0.2325	4.8947	0.3078	0.0899	0.0659	0.2348	0.2444	1.7384	0.2214
4.6072	0.2291	4.8245	0.3023	0.0887	0.064	0.2251	0.2406	1.6903	0.2164
4.6152	0.2215	4.7386	0.2967	0.0855	0.0616	0.2156	0.2339	1.6377	0.2118
4.6232	0.2111	4.6541	0.2934	0.0812	0.0585	0.2081	0.2262	1.5891	0.2076
4.6312	0.1994	4.5869	0.2926	0.0761	0.0557	0.2027	0.2178	1.5498	0.2051
4.6392	0.1875	4.5496	0.2951	0.0711	0.0529	0.2003	0.21	1.525	0.2052
4.6472	0.1767	4.5472	0.301	0.0664	0.0508	0.2009	0.2041	1.5154	0.207
4.6552	0.1677	4.5768	0.3102	0.0627	0.049	0.2039	0.2006	1.5198	0.2104
4.6632	0.1607	4.6285	0.3206	0.0602	0.0482	0.2086	0.1991	1.5327	0.2145
4.6712	0.1558	4.6897	0.332	0.0587	0.0477	0.2144	0.1998	1.5505	0.2194
4.6792	0.1524	4.7493	0.3432	0.0585	0.048	0.2213	0.2016	1.5683	0.224
4.6872	0.15	4.7999	0.3539	0.0589	0.0485	0.2288	0.2042	1.5848	0.2282
4.6952	0.148	4.841	0.3641	0.06	0.0492	0.237	0.2069	1.6015	0.2334
4.7032	0.1463	4.8775	0.3744	0.0614	0.0505	0.2466	0.2083	1.6223	0.2389
4.7112	0.1448	4.9174	0.3852	0.0632	0.0516	0.2583	0.2094	1.6512	0.2455
4.7192	0.1435	4.97	0.3969	0.0651	0.0527	0.2718	0.2097	1.6906	0.2545
4.7272	0.1429	5.0422	0.4104	0.0671	0.0536	0.2874	0.2089	1.7442	0.2654
4.7352	0.1433	5.1355	0.4252	0.0689	0.0549	0.3038	0.2079	1.8087	0.2778
4.7432	0.1449	5.2468	0.4399	0.0707	0.0557	0.3202	0.2059	1.8797	0.2902
4.7512	0.1475	5.369	0.4538	0.0722	0.0565	0.3352	0.2039	1.9516	0.3024
4.7592	0.1514	5.4943	0.467	0.0732	0.0569	0.3472	0.2011	2.0178	0.3121
4.7672	0.1563	5.6161	0.4772	0.0737	0.0572	0.3555	0.1983	2.0727	0.3204
4.7752	0.1621	5.7302	0.4852	0.0739	0.0576	0.3601	0.1955	2.1154	0.3248
4.7832	0.1682	5.8364	0.4905	0.0737	0.0576	0.362	0.1923	2.1444	0.3283
4.7912	0.1745	5.9341	0.4946	0.0731	0.0584	0.3617	0.1895	2.1626	0.3282
4.7992	0.1803	6.0238	0.4976	0.0727	0.0593	0.3607	0.1872	2.1723	0.3272
4.8072	0.1851	6.1034	0.4997	0.0724	0.0608	0.3598	0.1853	2.1762	0.3269
4.8152	0.188	6.1678	0.5015	0.0721	0.0626	0.3601	0.1842	2.1746	0.3257
4.8232	0.189	6.2089	0.5028	0.0721	0.0653	0.3616	0.1833	2.1687	0.3251
4.8312	0.188	6.2202	0.5037	0.0716	0.0682	0.3651	0.1829	2.1566	0.3251
4.8392	0.1849	6.1956	0.5036	0.0712	0.0713	0.3693	0.1827	2.1378	0.3252
4.8472	0.1802	6.1309	0.5014	0.0706	0.0747	0.3742	0.1827	2.1106	0.3254
4.8552	0.1749	6.0252	0.4965	0.0699	0.0771	0.3797	0.1827	2.0742	0.3247
4.8632	0.1697	5.8786	0.4889	0.0695	0.0796	0.3848	0.1831	2.0266	0.3223
4.8712	0.1656	5.6924	0.4783	0.0697	0.0811	0.389	0.1838	1.9679	0.3202
4.8792	0.1624	5.4707	0.4641	0.0707	0.0818	0.3923	0.1849	1.8962	0.314
4.8872	0.1608	5.2202	0.4474	0.0727	0.0819	0.3942	0.1863	1.8135	0.3076
4.8952	0.16	4.9486	0.4285	0.0759	0.0814	0.3948	0.1885	1.7216	0.2984
4.9032	0.1601	4.6693	0.4087	0.0803	0.0805	0.3942	0.1913	1.6247	0.2879
4.9112	0.1604	4.3948	0.3889	0.0859	0.0792	0.3925	0.1948	1.5271	0.2771
4.9192	0.161	4.1407	0.3701	0.0922	0.0781	0.3905	0.1988	1.4365	0.2668
4.9272	0.1611	3.9217	0.3533	0.0989	0.0773	0.3886	0.2031	1.3582	0.2582
4.9352	0.1609	3.7502	0.34	0.1053	0.0763	0.3871	0.2079	1.2963	0.2509
4.9432	0.1602	3.6381	0.3304	0.1114	0.0757	0.3866	0.2125	1.2561	0.2471
4.9512	0.1595	3.5941	0.3251	0.1164	0.0753	0.3876	0.2164	1.2389	0.2458
4.9592	0.159	3.6219	0.325	0.1202	0.0748	0.3906	0.2199	1.2449	0.2469
4.9672	0.1583	3.7193	0.3286	0.1224	0.0748	0.3964	0.2228	1.2716	0.2512
4.9752	0.1581	3.8776	0.3363	0.1231	0.075	0.4054	0.225	1.3146	0.257
4.9832	0.158	4.0786	0.3471	0.1225	0.0756	0.4165	0.2264	1.3657	0.2644
4.9912	0.1578	4.2974	0.3597	0.1204	0.0765	0.4296	0.2275	1.417	0.2721
4.9992	0.1569	4.5028	0.3721	0.1175	0.0779	0.4434	0.2275	1.459	0.2787
5.0072	0.1551	4.6634	0.3829	0.1133	0.079	0.4561	0.227	1.4837	0.2837
5.0152	0.1518	4.7504	0.3897	0.1082	0.0798	0.4659	0.2251	1.4845	0.2857
5.0232	0.147	4.7434	0.3917	0.1024	0.0803	0.4717	0.2217	1.4591	0.2841
5.0312	0.1401	4.6354	0.3875	0.0961	0.0801	0.473	0.2171	1.4077	0.2793
5.0392	0.1316	4.4323	0.3766	0.0896	0.0786	0.47	0.2107	1.3362	0.2718
5.0472	0.122	4.1516	0.36	0.0831	0.0767	0.4638	0.2033	1.25	0.2624
5.0552	0.112	3.8204	0.3396	0.0769	0.0744	0.4552	0.1949	1.1579	0.2518
5.0632	0.1021	3.469	0.3173	0.0713	0.0719	0.4459	0.1866	1.0677	0.2422
5.0712	0.0932	3.1263	0.294	0.0668	0.0696	0.4367	0.1784	0.9863	0.2327
5.0792	0.0856	2.8151	0.2729	0.063	0.0681	0.4285	0.1711	0.9159	0.2253
5.0872	0.0797	2.5506	0.2549	0.0604	0.0671	0.4216	0.1645	0.8593	0.2195
5.0952	0.0754	2.3398	0.2413	0.0586	0.0668	0.416	0.1592	0.8142	0.2155
5.1032	0.0724	2.1823	0.2318	0.0576	0.0672	0.4131	0.1545	0.7805	0.2128
5.1112	0.0707	2.073	0.2267	0.0574	0.0683	0.4134	0.1503	0.7538	0.2116
5.1192	0.0702	2.0049	0.2258	0.058	0.07	0.418	0.1468	0.7341	0.212
5.1272	0.0701	1.9699	0.2276	0.0596	0.0721	0.4293	0.144	0.7199	0.2133
5.1352	0.0711	1.9603	0.2317	0.0621	0.075	0.4485	0.1422	0.7102	0.217
5.1432	0.0727	1.97	0.2377	0.0659	0.0785	0.4768	0.1415	0.7053	0.2229
5.1512	0.0745	1.9939	0.2444	0.0708	0.0831	0.5143	0.1422	0.7045	0.2301
5.1592	0.0766	2.0267	0.2515	0.0764	0.0883	0.561	0.1447	0.7078	0.2412
5.1672	0.0789	2.0656	0.2587	0.0824	0.0941	0.6152	0.1483	0.7138	0.2536
5.1752	0.081	2.1075	0.2647	0.0881	0.1001	0.6756	0.1525	0.7208	0.2668
5.1832	0.0831	2.1512	0.2706	0.0931	0.1056	0.7397	0.1579	0.7293	0.2811
5.1912	0.0851	2.1975	0.275	0.0967	0.1105	0.8052	0.1642	0.7386	0.2956
5.1992	0.0871	2.2487	0.2792	0.0995	0.1143	0.8703	0.1709	0.7502	0.3107
5.2072	0.0895	2.3063	0.2845	0.1006	0.1173	0.9325	0.1785	0.7644	0.3254
5.2152	0.0922	2.3721	0.2897	0.1008	0.1187	0.9897	0.1869	0.7832	0.3407
5.2232	0.0954	2.4441	0.2961	0.1002	0.1193	1.0394	0.1964	0.8068	0.3545
5.2312	0.0989	2.5185	0.3031	0.0993	0.119	1.0796	0.2061	0.8353	0.3683
5.2392	0.1021	2.5874	0.3102	0.098	0.1178	1.1095	0.2154	0.8661	0.3808
5.2472	0.1049	2.6432	0.3171	0.0966	0.1163	1.1298	0.2249	0.897	0.3915
5.2552	0.1074	2.6765	0.3233	0.0953	0.1149	1.1425	0.2333	0.9239	0.4011
5.2632	0.1083	2.6812	0.327	0.094	0.1132	1.1497	0.2407	0.9461	0.4085
5.2712	0.1083	2.6558	0.328	0.0926	0.112	1.1549	0.2469	0.9597	0.4135
5.2792	0.1071	2.6022	0.3267	0.0915	0.111	1.1605	0.252	0.965	0.4181
5.2872	0.105	2.5268	0.323	0.0908	0.1108	1.1701	0.2564	0.9616	0.4206
5.2952	0.1025	2.4403	0.317	0.0905	0.1117	1.1844	0.2603	0.9519	0.4223
5.3032	0.0997	2.3519	0.3103	0.0909	0.1136	1.2045	0.2642	0.937	0.4245
5.3112	0.0966	2.2715	0.303	0.0922	0.117	1.2293	0.2687	0.9201	0.4268
5.3192	0.0939	2.205	0.2961	0.0941	0.1214	1.256	0.2731	0.9025	0.4299
5.3272	0.0914	2.1545	0.2897	0.0964	0.1268	1.2826	0.2773	0.886	0.4326
5.3352	0.0895	2.1193	0.2836	0.0985	0.1321	1.3045	0.2809	0.8707	0.4347
5.3432	0.0882	2.096	0.2781	0.1004	0.1371	1.3201	0.283	0.8561	0.436
5.3512	0.0872	2.0804	0.2726	0.1012	0.141	1.3262	0.283	0.8423	0.4346
5.3592	0.0871	2.0692	0.2667	0.1012	0.1436	1.3225	0.2809	0.829	0.4305
5.3672	0.0879	2.0608	0.2605	0.1003	0.1442	1.3095	0.2767	0.8173	0.4251
5.3752	0.0894	2.0546	0.2541	0.0988	0.1433	1.2899	0.2714	0.8068	0.4173
5.3832	0.0918	2.0523	0.2476	0.0968	0.1412	1.2656	0.2656	0.7991	0.4092
5.3912	0.0944	2.052	0.2418	0.0947	0.1379	1.2401	0.2602	0.7935	0.4009
5.3992	0.0972	2.0531	0.2367	0.0928	0.1341	1.2146	0.2552	0.7906	0.3936
5.4072	0.0993	2.0519	0.2328	0.091	0.13	1.1906	0.2513	0.7887	0.3889
5.4152	0.1003	2.0441	0.2309	0.0896	0.126	1.169	0.2487	0.7857	0.3845
5.4232	0.0998	2.0249	0.2307	0.0885	0.1219	1.1493	0.2457	0.7808	0.3812
5.4312	0.0977	1.9917	0.2314	0.0877	0.1182	1.1327	0.2434	0.7716	0.3781
5.4392	0.0942	1.9437	0.2343	0.0871	0.1147	1.1209	0.2405	0.7587	0.3761
5.4472	0.0899	1.8848	0.2394	0.0866	0.112	1.1166	0.2376	0.7434	0.3754
5.4552	0.0849	1.8203	0.2465	0.0866	0.1097	1.1216	0.2349	0.7269	0.3753
5.4632	0.0804	1.756	0.2553	0.0865	0.1082	1.1378	0.2325	0.7122	0.3785
5.4712	0.0764	1.698	0.266	0.0866	0.1071	1.1644	0.2305	0.7002	0.3834
5.4792	0.073	1.6498	0.2775	0.0865	0.1067	1.1995	0.2288	0.6924	0.3905
5.4872	0.0705	1.6122	0.2893	0.086	0.1063	1.2375	0.2271	0.6876	0.3973
5.4952	0.0686	1.5823	0.2998	0.0851	0.1056	1.2713	0.2244	0.6838	0.4032
5.5032	0.0669	1.5572	0.308	0.0838	0.1045	1.2943	0.2207	0.6791	0.4069
5.5112	0.0653	1.5318	0.3127	0.0822	0.1023	1.2998	0.2148	0.6715	0.4053
5.5192	0.0635	1.5026	0.3132	0.0801	0.0993	1.2852	0.2067	0.6594	0.3989
5.5272	0.0614	1.4664	0.3096	0.0779	0.0951	1.2482	0.197	0.6419	0.3865
5.5352	0.0589	1.4222	0.3017	0.0755	0.0902	1.1919	0.1854	0.6203	0.3694
5.5432	0.0565	1.3704	0.2912	0.0732	0.0849	1.1205	0.1727	0.5952	0.3478
5.5512	0.0536	1.3112	0.2782	0.0708	0.0789	1.0392	0.1596	0.5666	0.3236
5.5592	0.051	1.246	0.2635	0.0683	0.0733	0.9535	0.1469	0.5368	0.2981
5.5672	0.0482	1.1766	0.2478	0.0655	0.0675	0.8683	0.1347	0.5071	0.2732
5.5752	0.0457	1.1036	0.232	0.0625	0.0619	0.7878	0.1235	0.4784	0.2491
5.5832	0.0432	1.0291	0.2159	0.0591	0.0569	0.7142	0.1136	0.4506	0.2264
5.5912	0.0409	0.9542	0.1998	0.0554	0.0522	0.6492	0.1042	0.4252	0.2056
5.5992	0.0386	0.8799	0.1839	0.0515	0.0479	0.5933	0.0959	0.4027	0.1871
5.6072	0.0361	0.808	0.1694	0.0478	0.0441	0.5475	0.0886	0.3828	0.1711
5.6152	0.0341	0.7401	0.1552	0.0441	0.0407	0.5106	0.0819	0.3657	0.1569
5.6232	0.0319	0.676	0.1423	0.0408	0.0377	0.4827	0.0761	0.3514	0.1449
5.6312	0.0299	0.6165	0.1308	0.0378	0.0354	0.4616	0.0711	0.3383	0.1346
5.6392	0.0278	0.5616	0.1203	0.0353	0.0331	0.4449	0.0663	0.3252	0.1262
5.6472	0.026	0.5102	0.1106	0.0332	0.0313	0.4293	0.0625	0.3116	0.1177
5.6552	0.0238	0.4616	0.1016	0.0314	0.0292	0.4131	0.0588	0.2955	0.1107
5.6632	0.0216	0.4144	0.0928	0.0298	0.0273	0.3926	0.0551	0.2759	0.1036
5.6712	0.0194	0.369	0.0843	0.0281	0.025	0.3667	0.0509	0.2535	0.0954
5.6792	0.0172	0.3246	0.0756	0.0262	0.0227	0.3355	0.0467	0.2276	0.0866
5.6872	0.0148	0.2816	0.0663	0.0241	0.0203	0.299	0.042	0.2	0.0774
5.6952	0.0125	0.2406	0.0575	0.0217	0.0179	0.2592	0.0367	0.1718	0.0685
5.7032	0.0103	0.2017	0.0493	0.0194	0.0153	0.2179	0.0314	0.1439	0.0578
5.7112	0.0082	0.1665	0.0412	0.0167	0.0132	0.1781	0.026	0.1181	0.0476
5.7192	0.0064	0.1346	0.0339	0.0141	0.0107	0.1415	0.0212	0.0941	0.0394
5.7272	0.0048	0.1068	0.0274	0.0115	0.0087	0.1088	0.0165	0.074	0.0308
5.7352	0.0037	0.0831	0.0216	0.0092	0.007	0.0815	0.0125	0.0565	0.0233
5.7432	0.0026	0.0632	0.0162	0.0072	0.0053	0.0594	0.0093	0.0423	0.0173
5.7512	0.0018	0.047	0.0126	0.0054	0.0041	0.0422	0.0066	0.0313	0.0124
5.7592	0.0012	0.0342	0.009	0.004	0.0031	0.0295	0.0049	0.0231	0.0083
5.7672	0.0007	0.024	0.0064	0.0029	0.0021	0.0198	0.0029	0.016	0.0052
5.7752	0.0005	0.0169	0.0042	0.002	0.0014	0.013	0.0018	0.0112	0.0033
5.7832	0.0002	0.0111	0.0029	0.0013	0.0009	0.0082	0.0012	0.0072	0.0022
5.7912	0	0.0073	0.0015	0.0008	0.0006	0.0052	0.0007	0.0044	0.0009
5.7992	0	0.0045	0.001	0.0005	0.0002	0.0029	0.0004	0.0028	0.0003
5.8072	0	0.0024	0.0002	0.0003	0.0002	0.0018	0.0002	0.0013	0
5.8152	0	0.0014	0.0001	0.0002	0.0001	0.0008	0.0001	0.0007	0
5.8232	0	0.0007	0	0.0001	0	0.0003	0	0.0002	0
5.8312	0	0.0002	0	0	0	0.0002	0	0	0
5.8392	0	0	0	0	0	0.0001	0	0	0
5.8472	0	0	0	0	0	0	0	0	0
5.8552	0	0	0	0	0	0	0	0	0
5.8632	0	0	0	0	0	0	0	0	0
5.8712	0	0	0	0	0	0	0	0	0
5.8792	0	0	0	0	0	0	0	0	0
5.8872	0	0	0	0	0	0	0	0	0
5.8952	0	0	0	0	0	0	0	0	0
5.9032	0	0	0	0	0	0	0	0	0
5.9112	0	0	0	0	0	0	0	0	0
5.9192	0	0	0	0	0	0	0	0	0
5.9272	0	0	0	0	0	0	0	0	0
5.9352	0	0	0	0	0	0	0	0	0
5.9432	0	0	0	0	0	0	0	0	0
5.9512	0	0	0	0	0	0	0	0	0
5.9592	0	0	0	0	0	0	0	0	0
5.9672	0	0	0	0	0	0	0	0	0
5.9752	0	0	0	0	0	0	0	0	0
5.9832	0	0	0	0	0	0	0	0	0
5.9912	0	0	0	0	0	0	0	0	0
5.9992	0	0	0	0	0	0	0	0	0

## Sheet: configA_layers1-14
Energy	Pb:s	Pb:p	Pb:d	Cs:s	Cs:p	Cs:d	Br:s	Br:p	Br:d
-9.9948	5.0819	0.0355	0.0036	0	0.0014	0	0.1729	0.7111	0.0052
-9.9868	6.4882	0.0537	0.0044	0	0.0024	0	0.2324	0.9117	0.0108
-9.9788	8.658	0.0788	0.0051	0	0.003	0	0.3219	1.2192	0.0136
-9.9708	11.6345	0.1118	0.0062	0	0.0037	0	0.4401	1.6407	0.0184
-9.9628	15.3426	0.1515	0.0076	0	0.0049	0	0.5878	2.1658	0.0251
-9.9548	19.5713	0.1963	0.0102	0	0.0069	0	0.7568	2.7638	0.0322
-9.9468	23.9797	0.2417	0.0124	0	0.0076	0	0.9332	3.3878	0.0402
-9.9388	28.1429	0.2831	0.0144	0	0.0088	0	1.1008	3.9772	0.0472
-9.9308	31.6211	0.3163	0.018	0	0.0092	0	1.2445	4.4711	0.0534
-9.9228	34.0415	0.3367	0.0199	0	0.01	0	1.3466	4.8152	0.0574
-9.9148	35.1781	0.3423	0.0219	0	0.01	0	1.4006	4.978	0.0604
-9.9068	34.9891	0.3309	0.0239	0	0.0094	0	1.4033	4.953	0.0603
-9.8988	33.6153	0.306	0.0248	0	0.0088	0	1.3621	4.7593	0.0589
-9.8908	31.3314	0.2714	0.0273	0	0.0076	0	1.287	4.4386	0.0557
-9.8828	28.4702	0.2295	0.028	0	0.0067	0	1.1892	4.034	0.051
-9.8748	25.3542	0.1882	0.0285	0	0.0056	0	1.0812	3.5943	0.0448
-9.8668	22.24	0.1501	0.0289	0	0.0055	0	0.972	3.1542	0.0416
-9.8588	19.3058	0.1164	0.0281	0	0.0041	0	0.867	2.7396	0.0369
-9.8508	16.6643	0.0906	0.0278	0	0.004	0	0.7679	2.3671	0.0329
-9.8428	14.3929	0.0705	0.0259	0	0.0039	0	0.6817	2.0457	0.0274
-9.8348	12.5627	0.058	0.0236	0	0.0043	0	0.6067	1.7858	0.025
-9.8268	11.2517	0.052	0.0208	0	0.0062	0	0.551	1.5957	0.0236
-9.8188	10.534	0.0532	0.0189	0	0.0073	0	0.5172	1.4855	0.022
-9.8108	10.4551	0.0562	0.0179	0	0.0109	0	0.5114	1.4605	0.0224
-9.8028	10.9979	0.0663	0.0166	0	0.0186	0	0.5314	1.5179	0.0221
-9.7948	12.0593	0.0791	0.0169	0	0.03	0	0.5753	1.6464	0.0262
-9.7868	13.4472	0.0927	0.0172	0	0.0563	0	0.6344	1.8176	0.0293
-9.7788	14.9016	0.1059	0.0188	0	0.1108	0	0.6967	2.0005	0.0306
-9.7708	16.1442	0.117	0.0199	0	0.2286	0	0.75	2.1598	0.034
-9.7628	16.9344	0.1236	0.02	0	0.4713	0	0.7823	2.263	0.0356
-9.7548	17.1279	0.1252	0.0207	0	0.9527	0	0.7876	2.2919	0.0356
-9.7468	16.7125	0.1221	0.02	0	1.8617	0	0.7652	2.2456	0.0342
-9.7388	15.8082	0.1165	0.0183	0	3.4991	0	0.7192	2.1407	0.0309
-9.7308	14.6463	0.1095	0.0159	0	6.3053	0	0.664	2.0082	0.0295
-9.7228	13.5152	0.103	0.0138	0	10.8687	0	0.6117	1.8851	0.0279
-9.7148	12.7012	0.1017	0.0122	0	17.9063	0	0.5768	1.8111	0.0255
-9.7068	12.4366	0.1075	0.0099	0.0001	28.1849	0	0.5741	1.8159	0.0256
-9.6988	12.8646	0.1212	0.0102	0.0001	42.3728	0	0.6113	1.9166	0.029
-9.6908	14.0253	0.1441	0.0112	0.0001	60.8432	0.0001	0.6908	2.1175	0.032
-9.6828	15.8648	0.1748	0.0113	0.0001	83.4489	0.0001	0.8126	2.4151	0.0368
-9.6748	18.2551	0.2113	0.0123	0.0001	109.36	0.0001	0.968	2.7841	0.0447
-9.6668	21.0273	0.2497	0.0149	0.0001	137.01	0.0001	1.1488	3.2028	0.0542
-9.6588	24.0035	0.2874	0.0183	0.0001	164.256	0.0001	1.3423	3.6436	0.0635
-9.6508	27.0223	0.321	0.0229	0.0001	188.723	0.0001	1.5382	4.0795	0.0732
-9.6428	29.9551	0.3477	0.0277	0.0001	208.293	0.0001	1.7292	4.4905	0.0808
-9.6348	32.7042	0.3669	0.0336	0.0001	221.615	0	1.9088	4.8574	0.0911
-9.6268	35.1905	0.3774	0.0403	0.0001	228.452	0	2.076	5.1716	0.0995
-9.6188	37.3311	0.3805	0.0478	0.0001	229.749	0	2.2282	5.4228	0.1078
-9.6108	39.0183	0.3779	0.0539	0.0001	227.362	0	2.361	5.5987	0.1136
-9.6028	40.1186	0.3706	0.0605	0.0005	223.514	0	2.4684	5.6882	0.1196
-9.5948	40.483	0.3598	0.0662	0.0006	220.146	0	2.541	5.6801	0.1242
-9.5868	39.9855	0.3452	0.0703	0.0005	218.36	0	2.5665	5.5619	0.1256
-9.5788	38.5615	0.3262	0.0707	0.0005	218.135	0	2.5356	5.332	0.1212
-9.5708	36.2515	0.3047	0.0688	0.0005	218.402	0	2.443	4.9988	0.1186
-9.5628	33.2234	0.2801	0.0656	0.0008	217.444	0	2.2927	4.5836	0.1142
-9.5548	29.7643	0.2545	0.0603	0.0009	213.486	0.0004	2.0981	4.1193	0.1053
-9.5468	26.2467	0.2292	0.0531	0.0009	205.309	0.0004	1.8783	3.6566	0.0934
-9.5388	23.0679	0.2088	0.0447	0.0009	192.69	0.0004	1.6606	3.2349	0.0839
-9.5308	20.5786	0.194	0.0375	0.0009	176.579	0.0004	1.4699	2.9025	0.0743
-9.5228	19.0227	0.1893	0.0305	0.0009	158.955	0.0004	1.3284	2.6876	0.0677
-9.5148	18.4896	0.1936	0.0255	0.0009	142.451	0	1.2472	2.6029	0.0634
-9.5068	18.9081	0.2074	0.022	0.0005	129.797	0	1.2291	2.6403	0.0651
-9.4988	20.0681	0.2269	0.0212	0.0006	123.242	0	1.2655	2.7803	0.0653
-9.4908	21.674	0.2503	0.0209	0.0006	124.069	0	1.3422	2.9883	0.0676
-9.4828	23.4141	0.2724	0.0199	0.0006	132.259	0	1.44	3.2276	0.0747
-9.4748	25.0269	0.2907	0.0211	0.0006	146.429	0	1.5404	3.4646	0.081
-9.4668	26.3457	0.3014	0.0235	0.0002	163.996	0	1.6301	3.6756	0.0833
-9.4588	27.3096	0.3048	0.0272	0.0002	181.621	0	1.6997	3.8477	0.085
-9.4508	27.9408	0.2987	0.0303	0.0002	195.803	0	1.7458	3.9741	0.0872
-9.4428	28.2999	0.288	0.0332	0.0006	203.555	0.0001	1.7692	4.0537	0.0891
-9.4348	28.4349	0.2723	0.0369	0.0006	202.964	0.0001	1.7704	4.0873	0.0887
-9.4268	28.3526	0.2544	0.0392	0.0002	193.535	0.0001	1.7511	4.0708	0.088
-9.4188	28.0163	0.2359	0.0402	0.0002	176.206	0	1.7111	4.0002	0.0856
-9.4108	27.3769	0.2179	0.0403	0.0003	153.055	0	1.6513	3.8745	0.0829
-9.4028	26.4185	0.2024	0.0408	0.0003	126.788	0	1.5738	3.6997	0.0781
-9.3948	25.2025	0.1907	0.0397	0.0004	100.155	0.0001	1.4855	3.4886	0.0745
-9.3868	23.8846	0.1847	0.0372	0.0004	75.4599	0.0001	1.3971	3.268	0.0699
-9.3788	22.7006	0.1855	0.0324	0.0004	54.2579	0.0002	1.3247	3.0709	0.0672
-9.3708	21.9173	0.1945	0.0301	0.0005	37.2814	0.0002	1.2818	2.929	0.0661
-9.3628	21.7699	0.2117	0.0272	0.0006	24.5479	0.0003	1.2846	2.8747	0.0674
-9.3548	22.4014	0.2381	0.0253	0.0006	15.5811	0.0003	1.3379	2.9182	0.0689
-9.3468	23.8211	0.2714	0.0246	0.0009	9.6615	0.0003	1.4446	3.0597	0.0766
-9.3388	25.9015	0.3082	0.026	0.0009	6.0328	0.0004	1.5944	3.2806	0.0856
-9.3308	28.3998	0.3439	0.0286	0.0009	4.0615	0.0004	1.7721	3.5477	0.0955
-9.3228	31.0113	0.3757	0.0322	0.0008	3.3098	0.0004	1.9587	3.8278	0.1057
-9.3148	33.4257	0.3974	0.0362	0.0008	3.5809	0.0004	2.1317	4.0837	0.1156
-9.3068	35.3804	0.4086	0.0406	0.0008	4.9338	0.0004	2.275	4.2879	0.1244
-9.2988	36.6969	0.4066	0.046	0.0008	7.67	0.0003	2.375	4.4236	0.1289
-9.2908	37.293	0.393	0.0504	0.0007	12.3139	0.0003	2.4249	4.4902	0.1312
-9.2828	37.1795	0.3693	0.0539	0.0005	19.5546	0.0003	2.425	4.4905	0.1295
-9.2748	36.4395	0.3392	0.0563	0.0004	30.1318	0.0002	2.383	4.4361	0.1273
-9.2668	35.2033	0.3057	0.0593	0.0004	44.671	0.0002	2.3089	4.3416	0.1234
-9.2588	33.6273	0.2729	0.0596	0.0002	63.4518	0.0002	2.2153	4.2214	0.1177
-9.2508	31.8696	0.2437	0.0591	0.0002	86.1688	0.0002	2.1158	4.0886	0.1105
-9.2428	30.0768	0.2201	0.0573	0.0002	111.754	0.0001	2.0198	3.9578	0.1049
-9.2348	28.3695	0.2024	0.0547	0.0002	138.323	0	1.9343	3.8314	0.0997
-9.2268	26.8351	0.1912	0.0538	0.0001	163.333	0	1.865	3.7124	0.0954
-9.2188	25.5229	0.1872	0.0511	0.0001	183.943	0	1.8077	3.6036	0.0924
-9.2108	24.4519	0.1865	0.0483	0.0001	197.535	0	1.7608	3.5036	0.0904
-9.2028	23.6195	0.1903	0.046	0.0001	202.255	0	1.72	3.4072	0.0874
-9.1948	23.0213	0.1975	0.0429	0.0001	197.424	0	1.6816	3.3185	0.0869
-9.1868	22.6688	0.207	0.0388	0.0001	183.703	0	1.6488	3.2397	0.0867
-9.1788	22.5961	0.2193	0.0355	0.0001	162.938	0	1.6234	3.179	0.0858
-9.1708	22.8569	0.2364	0.0329	0.0001	137.754	0	1.6148	3.145	0.0862
-9.1628	23.5054	0.2568	0.0311	0.0001	111.017	0	1.6315	3.1478	0.0878
-9.1548	24.5673	0.2803	0.0298	0.0001	85.299	0	1.6806	3.19	0.0924
-9.1468	26.0131	0.3054	0.0279	0.0001	62.5192	0	1.7643	3.2684	0.0977
-9.1388	27.7358	0.3303	0.0282	0.0001	43.7824	0	1.8763	3.3744	0.1062
-9.1308	29.5527	0.3531	0.029	0.0001	29.4354	0	2.0053	3.4865	0.1152
-9.1228	31.2237	0.3699	0.0307	0.0001	19.2789	0	2.1325	3.5836	0.1217
-9.1148	32.4917	0.3771	0.033	0.0001	12.8243	0	2.2372	3.6417	0.1295
-9.1068	33.1289	0.3753	0.0367	0.0001	9.5591	0	2.3011	3.648	0.1332
-9.0988	32.9891	0.3621	0.0375	0.0001	9.145	0	2.3106	3.5867	0.1333
-9.0908	32.0376	0.3386	0.0397	0.0001	11.5284	0	2.2605	3.466	0.1302
-9.0828	30.3587	0.3071	0.0406	0.0001	16.9642	0	2.1564	3.2921	0.1246
-9.0748	28.1402	0.2719	0.0404	0.0001	25.9554	0	2.0134	3.0885	0.1157
-9.0668	25.6367	0.2354	0.0398	0.0003	39.0995	0	1.8485	2.8799	0.107
-9.0588	23.1264	0.202	0.0405	0.0004	56.8625	0	1.6851	2.6876	0.0959
-9.0508	20.8713	0.1747	0.039	0.0004	79.3163	0	1.5432	2.5346	0.0859
-9.0428	19.0902	0.1563	0.0373	0.0005	105.902	0	1.4398	2.4374	0.0795
-9.0348	17.9454	0.1471	0.0361	0.0006	135.283	0	1.3857	2.4065	0.0753
-9.0268	17.5436	0.148	0.0366	0.0006	165.378	0	1.3864	2.4451	0.0738
-9.0188	17.9331	0.1596	0.0369	0.0007	193.607	0.0001	1.4447	2.5533	0.0771
-9.0108	19.1091	0.1807	0.0372	0.0007	217.344	0.0001	1.5562	2.7239	0.0846
-9.0028	21.0046	0.2088	0.0384	0.0009	234.449	0.0002	1.7134	2.9466	0.0939
-8.9948	23.4833	0.2429	0.0403	0.0011	243.779	0.0002	1.9061	3.2058	0.1052
-8.9868	26.3346	0.2808	0.0425	0.0012	245.501	0.0003	2.1192	3.4848	0.1184
-8.9788	29.2799	0.3195	0.0448	0.0014	241.117	0.0005	2.3328	3.7573	0.1331
-8.9708	32.0029	0.3532	0.0463	0.0015	233.202	0.0007	2.5275	3.996	0.1453
-8.9628	34.1937	0.3807	0.0474	0.0017	224.894	0.0007	2.6839	4.1774	0.1557
-8.9548	35.6025	0.3976	0.0491	0.0019	219.297	0.0009	2.7869	4.2836	0.1626
-8.9468	36.0931	0.4022	0.0499	0.0019	218.908	0.001	2.8306	4.307	0.1652
-8.9388	35.6643	0.3979	0.0488	0.002	225.163	0.0012	2.8148	4.2474	0.1649
-8.9308	34.4425	0.3823	0.0478	0.0019	238.176	0.0012	2.7502	4.1225	0.1613
-8.9228	32.6455	0.3599	0.0471	0.0019	256.676	0.0011	2.6489	3.9515	0.1554
-8.9148	30.521	0.3337	0.046	0.0018	278.159	0.0011	2.5281	3.7563	0.1468
-8.9068	28.2885	0.3059	0.0448	0.0015	299.234	0.0012	2.3975	3.5523	0.1383
-8.8988	26.0999	0.2792	0.0439	0.0015	316.168	0.0012	2.2636	3.351	0.1298
-8.8908	24.0267	0.2539	0.0427	0.0012	325.508	0.0011	2.1289	3.1527	0.1204
-8.8828	22.0744	0.2297	0.0413	0.0012	324.72	0.0012	1.9879	2.9509	0.1114
-8.8748	20.2161	0.2073	0.0389	0.0009	312.677	0.0011	1.8408	2.7382	0.1021
-8.8668	18.4282	0.186	0.0357	0.0009	289.859	0.001	1.686	2.514	0.094
-8.8588	16.7219	0.1652	0.0327	0.0008	258.238	0.0008	1.5271	2.2805	0.0838
-8.8508	15.1518	0.1472	0.0307	0.0005	220.841	0.0007	1.3723	2.0473	0.0762
-8.8428	13.8123	0.131	0.0284	0.0005	181.147	0.0003	1.2333	1.8332	0.0685
-8.8348	12.8161	0.1195	0.0263	0.0004	142.455	0.0003	1.123	1.6532	0.0616
-8.8268	12.2634	0.1136	0.0245	0.0003	107.377	0.0002	1.0499	1.5242	0.0577
-8.8188	12.2193	0.1143	0.0231	0.0002	77.5757	0	1.021	1.4576	0.0576
-8.8108	12.6936	0.1216	0.0229	0.0002	53.7287	0	1.0384	1.4546	0.0597
-8.8028	13.6307	0.1345	0.0233	0.0001	35.6898	0	1.0951	1.5104	0.063
-8.7948	14.9196	0.1521	0.0244	0	22.7546	0	1.1839	1.6121	0.0693
-8.7868	16.4061	0.1733	0.0255	0	13.9409	0	1.2883	1.7437	0.0764
-8.7788	17.9171	0.1953	0.0266	0	8.2236	0	1.3975	1.8844	0.0825
-8.7708	19.2848	0.2152	0.0272	0	4.684	0	1.4969	2.0143	0.0905
-8.7628	20.3721	0.2325	0.0274	0	2.5877	0	1.5752	2.1169	0.096
-8.7548	21.0858	0.2454	0.0267	0	1.3971	0	1.6266	2.1822	0.0987
-8.7468	21.3888	0.2529	0.0258	0	0.7454	0	1.648	2.2012	0.1026
-8.7388	21.2936	0.2547	0.0243	0	0.3999	0	1.641	2.1745	0.1016
-8.7308	20.8528	0.2506	0.023	0	0.2217	0	1.6098	2.1057	0.0999
-8.7228	20.1417	0.2416	0.021	0	0.1304	0	1.5604	2.0042	0.0974
-8.7148	19.2413	0.2287	0.0195	0	0.0838	0	1.4987	1.8793	0.0938
-8.7068	18.2221	0.2123	0.0177	0	0.0596	0	1.4285	1.7407	0.0891
-8.6988	17.1409	0.1951	0.0161	0	0.047	0	1.3538	1.6001	0.0863
-8.6908	16.0401	0.1766	0.0152	0	0.038	0	1.2767	1.4632	0.0818
-8.6828	14.9566	0.1579	0.0149	0	0.0321	0	1.1994	1.3392	0.0766
-8.6748	13.9329	0.1401	0.0152	0	0.0282	0	1.124	1.231	0.0724
-8.6668	13.0208	0.1238	0.0153	0	0.0248	0	1.0553	1.1454	0.0672
-8.6588	12.2885	0.1095	0.0165	0	0.0218	0	0.9997	1.0841	0.0628
-8.6508	11.8099	0.0986	0.0173	0	0.0203	0	0.9628	1.0512	0.0606
-8.6428	11.6549	0.0915	0.019	0	0.0187	0	0.9503	1.054	0.0604
-8.6348	11.8756	0.0903	0.0207	0	0.0188	0	0.9691	1.0914	0.061
-8.6268	12.4936	0.0933	0.0224	0	0.0199	0	1.0192	1.1641	0.0632
-8.6188	13.4936	0.1023	0.0246	0	0.0216	0	1.1	1.2701	0.0686
-8.6108	14.8186	0.1155	0.0266	0	0.0234	0	1.2066	1.4032	0.0743
-8.6028	16.3761	0.1325	0.0286	0	0.0258	0	1.3324	1.5533	0.0823
-8.5948	18.0408	0.1518	0.03	0	0.0284	0	1.4666	1.7102	0.0917
-8.5868	19.6709	0.1718	0.0314	0	0.0297	0	1.5995	1.8565	0.1014
-8.5788	21.1192	0.1904	0.0325	0	0.0311	0	1.7181	1.979	0.1085
-8.5708	22.2458	0.2049	0.0327	0	0.0314	0	1.8122	2.0663	0.1167
-8.5628	22.9325	0.2149	0.0323	0	0.031	0	1.8719	2.1066	0.1205
-8.5548	23.09	0.2188	0.0314	0	0.0297	0	1.8903	2.095	0.1224
-8.5468	22.668	0.2158	0.0297	0	0.0279	0	1.8617	2.0298	0.122
-8.5388	21.6603	0.2083	0.0276	0	0.026	0	1.7853	1.9133	0.1181
-8.5308	20.1083	0.1939	0.0252	0	0.0241	0	1.6631	1.7541	0.1098
-8.5228	18.1006	0.175	0.0224	0	0.021	0	1.5021	1.5613	0.1007
-8.5148	15.7668	0.1527	0.0195	0	0.0186	0	1.3125	1.3468	0.0878
-8.5068	13.2659	0.1294	0.016	0	0.0172	0	1.1074	1.1247	0.0754
-8.4988	10.7662	0.1055	0.0127	0	0.0153	0	0.9012	0.9085	0.0616
-8.4908	8.4227	0.0828	0.01	0	0.0155	0	0.7065	0.709	0.0473
-8.4828	6.3579	0.0627	0.0075	0	0.016	0	0.5347	0.5349	0.0351
-8.4748	4.6488	0.0465	0.0052	0	0.0185	0	0.3923	0.3924	0.0274
-8.4668	3.325	0.0332	0.0037	0	0.0213	0	0.2825	0.2832	0.0183
-8.4588	2.3752	0.0239	0.0029	0	0.024	0	0.2033	0.2048	0.0132
-8.4508	1.7608	0.0178	0.0023	0	0.0268	0	0.1527	0.1541	0.0103
-8.4428	1.4336	0.014	0.0017	0	0.0298	0	0.127	0.1259	0.0078
-8.4348	1.3484	0.0118	0.0019	0	0.0317	0	0.1215	0.1154	0.0073
-8.4268	1.4727	0.0123	0.002	0	0.0331	0	0.1357	0.1211	0.0085
-8.4188	1.7944	0.0136	0.0022	0	0.0331	0	0.1656	0.1381	0.0119
-8.4108	2.3114	0.0168	0.0029	0	0.032	0	0.2133	0.1682	0.0149
-8.4028	3.0291	0.0213	0.0043	0	0.0296	0	0.2804	0.2104	0.0192
-8.3948	3.9452	0.0279	0.0055	0	0.0272	0	0.3642	0.2664	0.025
-8.3868	5.0405	0.0358	0.0068	0	0.0246	0	0.464	0.3348	0.0335
-8.3788	6.268	0.0458	0.0081	0	0.0226	0	0.5757	0.4143	0.0416
-8.3708	7.552	0.0567	0.0096	0	0.0202	0	0.6925	0.498	0.0507
-8.3628	8.7913	0.068	0.0109	0	0.0194	0	0.8032	0.5834	0.0591
-8.3548	9.8764	0.0786	0.012	0	0.0184	0	0.9011	0.6603	0.0658
-8.3468	10.7058	0.0882	0.0129	0	0.0173	0	0.9745	0.7238	0.0705
-8.3388	11.2074	0.0955	0.0133	0	0.0168	0	1.0183	0.7667	0.0732
-8.3308	11.3567	0.0992	0.0132	0	0.016	0	1.0295	0.7869	0.0733
-8.3228	11.1812	0.1007	0.0127	0	0.0149	0	1.0103	0.7857	0.0721
-8.3148	10.7624	0.0992	0.0121	0	0.0139	0	0.969	0.7673	0.0677
-8.3068	10.2138	0.096	0.0113	0	0.0132	0	0.9157	0.7404	0.0641
-8.2988	9.6614	0.0934	0.0105	0	0.0118	0	0.8626	0.7128	0.0611
-8.2908	9.2107	0.091	0.0099	0	0.0113	0	0.8195	0.6927	0.0575
-8.2828	8.9254	0.0896	0.0098	0	0.0102	0	0.7897	0.6831	0.0543
-8.2748	8.8108	0.0901	0.0095	0	0.01	0	0.7765	0.6848	0.0537
-8.2668	8.8152	0.0908	0.0094	0	0.0098	0	0.7732	0.6939	0.0539
-8.2588	8.8455	0.0916	0.0094	0	0.0091	0	0.7744	0.7028	0.0538
-8.2508	8.7948	0.091	0.0095	0	0.0087	0	0.7685	0.7033	0.0525
-8.2428	8.5717	0.089	0.009	0	0.0081	0	0.7483	0.6879	0.0509
-8.2348	8.1245	0.0841	0.0087	0	0.0078	0	0.7092	0.6524	0.0482
-8.2268	7.4576	0.0774	0.0079	0	0.0073	0	0.6511	0.5979	0.0442
-8.2188	6.6268	0.0685	0.0071	0	0.0061	0	0.5796	0.5278	0.0395
-8.2108	5.7276	0.058	0.0061	0	0.0055	0	0.5022	0.4505	0.0338
-8.2028	4.8695	0.0481	0.0051	0	0.0049	0	0.4287	0.3729	0.0297
-8.1948	4.1562	0.0388	0.0042	0	0.004	0	0.37	0.3042	0.0266
-8.1868	3.662	0.0321	0.0035	0	0.0032	0	0.3302	0.2489	0.0234
-8.1788	3.4194	0.0268	0.0032	0	0.0032	0	0.3138	0.2111	0.0222
-8.1708	3.4137	0.0248	0.0029	0	0.0025	0	0.3188	0.1901	0.0238
-8.1628	3.5906	0.0239	0.0029	0	0.0026	0	0.3404	0.1829	0.0256
-8.1548	3.8658	0.0232	0.0032	0	0.0026	0	0.3692	0.184	0.0284
-8.1468	4.1419	0.0241	0.0033	0	0.0035	0	0.3982	0.1899	0.0318
-8.1388	4.3293	0.0245	0.0036	0	0.0039	0	0.4173	0.1935	0.0322
-8.1308	4.3617	0.0244	0.0036	0	0.0039	0	0.421	0.1931	0.0333
-8.1228	4.2067	0.0234	0.0035	0	0.0039	0	0.4059	0.185	0.0316
-8.1148	3.8697	0.0214	0.003	0	0.0034	0	0.3737	0.1697	0.0295
-8.1068	3.3898	0.0187	0.0027	0	0.0024	0	0.3273	0.1483	0.0245
-8.0988	2.8249	0.016	0.0023	0	0.002	0	0.2733	0.1234	0.0204
-8.0908	2.2383	0.0127	0.0017	0	0.0015	0	0.216	0.0972	0.0175
-8.0828	1.6853	0.0092	0.0014	0	0.0015	0	0.1622	0.0731	0.012
-8.0748	1.2066	0.0068	0.0008	0	0.0005	0	0.1161	0.0523	0.0091
-8.0668	0.8204	0.0046	0.0004	0	0.0004	0	0.0795	0.0353	0.0059
-8.0588	0.5306	0.003	0.0003	0	0.0004	0	0.0513	0.0229	0.0025
-8.0508	0.3259	0.0017	0.0001	0	0	0	0.0315	0.0143	0.0018
-8.0428	0.1901	0.0007	0	0	0	0	0.0174	0.0078	0
-8.0348	0.1056	0.0004	0	0	0	0	0.0103	0.0044	0
-8.0268	0.0555	0.0002	0	0	0	0	0.005	0.0021	0
-8.0188	0.0281	0	0	0	0	0	0.002	0.0008	0
-8.0108	0.0137	0	0	0	0	0	0.0004	0.0004	0
-8.0028	0.0065	0	0	0	0	0	0	0	0
-7.9948	0.004	0	0	0	0	0	0	0	0
-7.9868	0.0042	0	0	0	0	0	0	0	0
-7.9788	0.007	0	0	0	0	0	0	0.0001	0
-7.9708	0.0143	0	0	0	0.0001	0	0.0012	0.0002	0
-7.9628	0.0278	0	0	0	0.0001	0	0.0026	0.0006	0
-7.9548	0.0534	0.0001	0	0	0.0002	0	0.0058	0.0012	0
-7.9468	0.0979	0.0001	0	0	0.0003	0	0.0099	0.0028	0
-7.9388	0.1733	0.0002	0	0	0.0004	0	0.0177	0.0043	0.0004
-7.9308	0.2919	0.0008	0	0	0.0009	0	0.0297	0.0074	0.0024
-7.9228	0.4715	0.0014	0	0	0.0011	0	0.0484	0.0122	0.0028
-7.9148	0.7284	0.0023	0.0001	0	0.0014	0	0.0747	0.0178	0.0069
-7.9068	1.0758	0.003	0.0001	0	0.0023	0	0.1103	0.0256	0.0093
-7.8988	1.5164	0.0044	0.0003	0	0.0028	0	0.1546	0.0352	0.0124
-7.8908	2.0393	0.0064	0.0003	0	0.0032	0	0.2075	0.0468	0.0167
-7.8828	2.6157	0.0077	0.0004	0	0.0035	0	0.2663	0.0589	0.0223
-7.8748	3.1975	0.0094	0.0004	0	0.004	0	0.3247	0.0707	0.0271
-7.8668	3.7237	0.0109	0.0006	0	0.0045	0	0.3785	0.0815	0.0319
-7.8588	4.13	0.0118	0.001	0	0.0044	0	0.4203	0.0892	0.0351
-7.8508	4.3602	0.0124	0.001	0	0.0043	0	0.4434	0.0932	0.0365
-7.8428	4.3804	0.0124	0.001	0	0.0039	0	0.4453	0.0929	0.0369
-7.8348	4.1869	0.0117	0.001	0	0.0033	0	0.4258	0.0881	0.0352
-7.8268	3.8061	0.0108	0.0006	0	0.0029	0	0.3861	0.0798	0.0328
-7.8188	3.291	0.0093	0.0004	0	0.002	0	0.3338	0.0686	0.0275
-7.8108	2.7061	0.0075	0.0003	0	0.0012	0	0.2749	0.0567	0.0232
-7.8028	2.1156	0.0061	0.0003	0	0.0008	0	0.2143	0.0435	0.0179
-7.7948	1.5724	0.0042	0.0003	0	0.0006	0	0.1597	0.0324	0.013
-7.7868	1.111	0.0029	0.0001	0	0.0005	0	0.1133	0.0229	0.0094
-7.7788	0.7463	0.002	0	0	0.0003	0	0.0764	0.015	0.0071
-7.7708	0.4763	0.0012	0	0	0.0001	0	0.0485	0.0098	0.0028
-7.7628	0.289	0.0008	0	0	0	0	0.0292	0.0057	0.0022
-7.7548	0.1669	0.0001	0	0	0	0	0.017	0.003	0.0003
-7.7468	0.0914	0	0	0	0	0	0.009	0.0019	0
-7.7388	0.0478	0	0	0	0	0	0.005	0.0008	0
-7.7308	0.0237	0	0	0	0	0	0.0021	0.0004	0
-7.7228	0.0112	0	0	0	0	0	0.0005	0.0001	0
-7.7148	0.0055	0	0	0	0	0	0	0.0001	0
-7.7068	0.0026	0	0	0	0	0	0	0.0001	0
-7.6988	0.0012	0	0	0	0.0001	0	0	0.0001	0
-7.6908	0.0011	0	0	0	0.0001	0	0.0001	0.0001	0
-7.6828	0.0007	0	0	0	0.0001	0	0.0001	0.0001	0
-7.6748	0.0006	0	0	0	0.0001	0	0.0001	0.0001	0
-7.6668	0.0006	0	0	0	0.0001	0	0.0001	0.0001	0
-7.6588	0.0005	0	0	0	0.0001	0	0.0001	0.0001	0
-7.6508	0.0004	0	0	0	0.0001	0	0.0001	0.0001	0
-7.6428	0.0003	0	0	0	0.0001	0	0	0.0001	0
-7.6348	0.0003	0	0	0	0.0001	0	0	0.0001	0
-7.6268	0.0001	0	0	0	0.0001	0	0	0.0001	0
-7.6188	0.0001	0	0	0	0	0	0	0.0001	0
-7.6108	0.0001	0	0	0	0	0	0	0	0
-7.6028	0.0001	0	0	0	0	0	0	0	0
-7.5948	0	0	0	0	0	0	0	0	0
-7.5868	0	0	0	0	0	0	0	0	0
-7.5788	0	0	0	0	0	0	0	0	0
-7.5708	0	0	0	0	0	0	0	0	0
-7.5628	0	0	0	0	0	0	0	0	0
-7.5548	0	0	0	0	0	0	0	0	0
-7.5468	0	0	0	0	0	0	0	0	0
-7.5388	0	0	0	0	0	0	0	0	0
-7.5308	0	0	0	0	0	0	0	0	0
-7.5228	0	0	0	0	0	0	0	0	0
-7.5148	0	0	0	0	0	0	0	0	0
-7.5068	0	0	0	0	0	0	0	0	0
-7.4988	0	0	0	0	0	0	0	0	0
-7.4908	0	0	0	0	0	0	0	0	0
-7.4828	0	0	0	0	0	0	0	0	0
-7.4748	0	0	0	0	0	0	0	0	0
-7.4668	0	0	0	0	0	0	0	0	0
-7.4588	0	0	0	0	0	0	0	0	0
-7.4508	0	0	0	0	0	0	0	0	0
-7.4428	0	0	0	0	0	0	0	0	0
-7.4348	0	0	0	0	0	0	0	0	0
-7.4268	0	0	0	0	0	0	0	0	0
-7.4188	0	0	0	0	0	0	0	0	0
-7.4108	0	0	0	0	0	0	0	0	0
-7.4028	0	0	0	0	0	0	0	0	0
-7.3948	0	0	0	0	0	0	0	0	0
-7.3868	0	0	0	0	0	0	0	0	0
-7.3788	0	0	0	0	0	0	0	0	0
-7.3708	0	0	0	0	0	0	0	0	0
-7.3628	0	0	0	0	0	0	0	0	0
-7.3548	0	0	0	0	0	0	0	0	0
-7.3468	0	0	0	0	0	0	0	0	0
-7.3388	0.0001	0	0	0	0.0001	0	0	0.0001	0
-7.3308	0.0002	0	0	0	0.0001	0	0	0.0001	0
-7.3228	0.0002	0	0	0	0.0002	0	0.0001	0.0003	0
-7.3148	0.0003	0	0	0	0.0004	0	0.0001	0.0005	0
-7.3068	0.0007	0	0	0	0.0006	0	0.0001	0.0007	0
-7.2988	0.0007	0	0	0	0.0009	0	0.0003	0.0009	0
-7.2908	0.0009	0.0001	0	0	0.001	0	0.0004	0.001	0
-7.2828	0.001	0.0001	0	0	0.0012	0	0.0004	0.0013	0
-7.2748	0.0012	0.0001	0	0	0.0014	0	0.0005	0.0014	0
-7.2668	0.0012	0.0001	0	0	0.0014	0	0.0005	0.0016	0
-7.2588	0.0012	0.0001	0	0	0.0014	0	0.0005	0.0016	0
-7.2508	0.0012	0.0001	0	0	0.0014	0	0.0005	0.0013	0
-7.2428	0.0011	0.0001	0	0	0.0011	0	0.0004	0.0012	0
-7.2348	0.001	0.0001	0	0	0.0011	0	0.0004	0.0011	0
-7.2268	0.0009	0	0	0	0.001	0	0.0003	0.0009	0
-7.2188	0.0007	0	0	0	0.0006	0	0.0001	0.0008	0
-7.2108	0.0004	0	0	0	0.0004	0	0.0001	0.0004	0
-7.2028	0.0003	0	0	0	0.0003	0	0.0001	0.0003	0
-7.1948	0.0002	0	0	0	0.0001	0	0	0.0002	0
-7.1868	0.0001	0	0	0	0.0001	0	0	0.0001	0
-7.1788	0	0	0	0	0	0	0	0	0
-7.1708	0	0	0	0	0	0	0	0	0
-7.1628	0	0	0	0	0	0	0	0	0
-7.1548	0	0	0	0	0	0	0	0	0
-7.1468	0	0	0	0	0	0	0	0	0
-7.1388	0	0	0	0	0	0	0	0	0
-7.1308	0	0	0	0	0	0	0	0	0
-7.1228	0	0	0	0	0	0	0	0	0
-7.1148	0	0	0	0	0	0	0	0	0
-7.1068	0	0	0	0	0	0	0	0	0
-7.0988	0	0	0	0	0	0	0	0	0
-7.0908	0	0	0	0	0	0	0	0	0
-7.0828	0	0	0	0	0	0	0	0	0
-7.0748	0	0	0	0	0	0	0	0	0
-7.0668	0	0	0	0	0	0	0	0	0
-7.0588	0	0	0	0	0	0	0	0	0
-7.0508	0	0	0	0	0	0	0	0	0
-7.0428	0	0	0	0	0	0	0	0	0
-7.0348	0	0	0	0	0	0	0	0	0
-7.0268	0	0	0	0	0	0	0	0	0
-7.0188	0	0	0	0	0	0	0	0	0
-7.0108	0	0	0	0	0	0	0	0	0
-7.0028	0	0	0	0	0	0	0	0	0
-6.9948	0	0	0	0	0	0	0	0	0
-6.9868	0	0	0	0	0	0	0	0	0
-6.9788	0	0	0	0	0	0	0	0	0
-6.9708	0	0	0	0	0	0	0	0	0
-6.9628	0	0	0	0	0	0	0	0	0
-6.9548	0	0	0	0	0	0	0	0	0
-6.9468	0	0	0	0	0	0	0	0	0
-6.9388	0	0	0	0	0	0	0	0	0
-6.9308	0	0	0	0	0	0	0	0	0
-6.9228	0	0	0	0	0	0	0	0	0
-6.9148	0	0	0	0	0	0	0	0	0
-6.9068	0	0	0	0	0	0	0	0	0
-6.8988	0	0	0	0	0	0	0	0	0
-6.8908	0	0	0	0	0	0	0	0	0
-6.8828	0	0	0	0	0	0	0	0	0
-6.8748	0	0	0	0	0	0	0	0	0
-6.8668	0	0	0	0	0	0	0	0	0
-6.8588	0	0	0	0	0	0	0	0	0
-6.8508	0	0	0	0	0	0	0	0	0
-6.8428	0	0	0	0	0	0	0	0	0
-6.8348	0	0	0	0	0	0	0	0	0
-6.8268	0	0	0	0	0	0	0	0	0
-6.8188	0	0	0	0	0	0	0	0	0
-6.8108	0	0	0	0	0	0	0	0	0
-6.8028	0	0	0	0	0	0	0	0	0
-6.7948	0	0	0	0	0	0	0	0	0
-6.7868	0	0	0	0	0	0	0	0	0
-6.7788	0	0	0	0	0	0	0	0	0
-6.7708	0	0	0	0	0	0	0	0	0
-6.7628	0	0	0	0	0	0	0	0	0
-6.7548	0	0	0	0	0	0	0	0	0
-6.7468	0	0	0	0	0	0	0	0	0
-6.7388	0	0	0	0	0	0	0	0	0
-6.7308	0	0	0	0	0	0	0	0	0
-6.7228	0	0	0	0	0	0	0	0	0
-6.7148	0	0	0	0	0	0	0	0	0
-6.7068	0	0	0	0	0	0	0	0.0001	0
-6.6988	0	0	0	0	0	0	0	0.0001	0
-6.6908	0	0	0	0	0	0	0	0.0001	0
-6.6828	0	0	0	0	0	0	0	0.0001	0
-6.6748	0	0	0	0	0	0	0	0.0001	0
-6.6668	0	0	0	0	0	0	0	0.0001	0
-6.6588	0	0	0	0	0	0	0	0.0001	0
-6.6508	0	0	0	0	0	0	0	0	0
-6.6428	0	0	0	0	0	0	0	0	0
-6.6348	0	0	0	0	0	0	0	0	0
-6.6268	0	0	0	0	0	0	0	0	0
-6.6188	0	0	0	0	0	0	0	0	0
-6.6108	0	0	0	0	0	0	0	0	0
-6.6028	0	0	0	0	0	0	0	0	0
-6.5948	0	0	0	0	0	0	0	0	0
-6.5868	0	0	0	0	0	0	0	0	0
-6.5788	0	0	0	0	0	0	0	0	0
-6.5708	0	0	0	0	0	0	0	0	0
-6.5628	0	0	0	0	0	0	0	0	0
-6.5548	0	0	0	0	0	0	0	0	0
-6.5468	0	0	0	0	0	0	0	0	0
-6.5388	0	0	0	0	0	0	0	0	0
-6.5308	0	0	0	0	0	0	0	0	0
-6.5228	0	0	0	0	0	0	0	0	0
-6.5148	0	0	0	0	0	0	0	0	0
-6.5068	0	0	0	0	0	0	0	0	0
-6.4988	0	0	0	0	0	0	0	0	0
-6.4908	0	0	0	0	0	0	0	0	0
-6.4828	0	0	0	0	0	0	0	0	0
-6.4748	0	0	0	0	0	0	0	0	0
-6.4668	0	0	0	0	0	0	0	0	0
-6.4588	0	0	0	0	0	0	0	0	0
-6.4508	0	0	0	0	0	0	0	0	0
-6.4428	0	0	0	0	0	0	0	0	0
-6.4348	0	0	0	0	0	0	0	0	0
-6.4268	0	0	0	0	0	0	0	0	0
-6.4188	0	0	0	0	0	0	0	0	0
-6.4108	0	0	0	0	0	0	0	0	0
-6.4028	0	0	0	0	0	0	0	0	0
-6.3948	0	0	0	0	0	0	0	0	0
-6.3868	0	0	0	0	0	0	0	0	0
-6.3788	0	0	0	0	0	0	0	0	0
-6.3708	0	0	0	0	0	0	0	0	0
-6.3628	0	0	0	0	0	0	0	0	0
-6.3548	0	0	0	0	0	0	0	0	0
-6.3468	0	0	0	0	0	0	0	0	0
-6.3388	0	0	0	0	0	0	0	0	0
-6.3308	0	0	0	0	0	0	0	0	0
-6.3228	0	0	0	0	0	0	0	0	0
-6.3148	0	0	0	0	0	0	0	0	0
-6.3068	0	0	0	0	0	0	0	0	0
-6.2988	0	0	0	0	0	0	0	0	0
-6.2908	0	0	0	0	0	0	0	0	0
-6.2828	0	0	0	0	0	0	0	0	0
-6.2748	0	0	0	0	0	0	0	0	0
-6.2668	0	0	0	0	0	0	0	0	0
-6.2588	0	0	0	0	0	0	0	0	0
-6.2508	0	0	0	0	0	0	0	0	0
-6.2428	0	0	0	0	0	0	0	0	0
-6.2348	0	0	0	0	0	0	0	0	0
-6.2268	0	0	0	0	0	0	0	0	0
-6.2188	0	0	0	0	0	0	0	0	0
-6.2108	0	0	0	0	0	0	0	0	0
-6.2028	0	0	0	0	0	0	0	0	0
-6.1948	0	0	0	0	0	0	0	0	0
-6.1868	0	0	0	0	0	0	0	0	0
-6.1788	0	0	0	0	0	0	0	0	0
-6.1708	0	0	0	0	0	0	0	0	0
-6.1628	0	0	0	0	0	0	0	0	0
-6.1548	0	0	0	0	0	0	0	0	0
-6.1468	0	0	0	0	0	0	0	0	0
-6.1388	0	0	0	0	0	0	0	0	0
-6.1308	0	0	0	0	0	0	0	0	0
-6.1228	0	0	0	0	0	0	0	0	0
-6.1148	0	0	0	0	0	0	0	0	0
-6.1068	0	0	0	0	0	0	0	0	0
-6.0988	0	0	0	0	0	0	0	0	0
-6.0908	0	0	0	0	0	0	0	0	0
-6.0828	0	0	0	0	0	0	0	0	0
-6.0748	0	0	0	0	0	0	0	0	0
-6.0668	0	0	0	0	0	0	0	0	0
-6.0588	0	0	0	0	0	0	0	0	0
-6.0508	0	0	0	0	0	0	0	0	0
-6.0428	0	0	0	0	0	0	0	0	0
-6.0348	0	0	0	0	0	0	0	0	0
-6.0268	0	0	0	0	0	0	0	0	0
-6.0188	0	0	0	0	0	0	0	0	0
-6.0108	0	0.0008	0	0	0	0	0	0.0008	0
-6.0028	0	0.0008	0	0	0	0	0	0.0016	0
-5.9948	0	0.0024	0	0	0	0	0	0.0048	0
-5.9868	0	0.0056	0	0	0	0	0	0.0104	0
-5.9788	0	0.012	0	0	0	0	0	0.0244	0
-5.9708	0	0.025	0	0	0	0	0	0.0496	0
-5.9628	0	0.0475	0	0	0.0016	0	0	0.0958	0
-5.9548	0	0.088	0	0	0.0016	0	0	0.176	0
-5.9468	0	0.154	0	0	0.0032	0	0	0.3072	0
-5.9388	0	0.2566	0	0	0.0064	0	0	0.512	0
-5.9308	0	0.4074	0	0	0.0096	0	0	0.8128	0
-5.9228	0	0.6183	0	0	0.0144	0	0	1.2332	0
-5.9148	0	0.8949	0	0	0.02	0	0	1.7853	0.0016
-5.9068	0	1.2408	0	0	0.028	0.0016	0	2.4757	0.0016
-5.8988	0	1.6521	0	0	0.036	0.0016	0	3.2933	0.0016
-5.8908	0	2.1167	0	0	0.0456	0.0016	0	4.2195	0.0032
-5.8828	0	2.6212	0	0	0.0552	0.0016	0	5.2233	0.004
-5.8748	0	3.1482	0.0004	0	0.0648	0.0024	0	6.2737	0.0048
-5.8668	0	3.683	0.0004	0	0.0724	0.0024	0	7.3369	0.0056
-5.8588	0	4.2114	0.0004	0	0.0784	0.0036	0	8.3861	0.0072
-5.8508	0	4.718	0.0007	0	0.0832	0.004	0	9.3891	0.008
-5.8428	0	5.1842	0.0016	0	0.0864	0.0052	0	10.3115	0.0104
-5.8348	0	5.5875	0.0016	0	0.088	0.0056	0	11.1091	0.0112
-5.8268	0	5.9007	0.002	0	0.0872	0.0064	0	11.7276	0.012
-5.8188	0	6.1001	0.002	0	0.084	0.006	0	12.1177	0.0136
-5.8108	0	6.1689	0.002	0	0.0792	0.0064	0	12.2498	0.0144
-5.8028	0	6.106	0.002	0	0.0728	0.006	0	12.1204	0.0152
-5.7948	0	5.9292	0.002	0	0.0656	0.006	0	11.7612	0.0148
-5.7868	0	5.6666	0.0016	0	0.0564	0.006	0	11.2357	0.0152
-5.7788	0	5.358	0.0016	0	0.0476	0.006	0	10.6188	0.0152
-5.7708	0	5.0405	0.0016	0	0.04	0.006	0	9.9852	0.0144
-5.7628	0	4.7459	0.0012	0	0.0336	0.006	0	9.3981	0.0144
-5.7548	0	4.493	0.0012	0	0.0296	0.0052	0	8.8982	0.0152
-5.7468	0	4.2933	0.0004	0	0.0296	0.0048	0	8.5043	0.0136
-5.7388	0	4.151	0	0	0.0296	0.0052	0	8.2267	0.0128
-5.7308	0	4.0673	0	0	0.0336	0.0048	0	8.0693	0.012
-5.7228	0	4.0442	0	0	0.0384	0.0052	0	8.03	0.0108
-5.7148	0.0004	4.0806	0	0	0.0435	0.0044	0	8.1113	0.0104
-5.7068	0.0008	4.1825	0.0001	0	0.0488	0.0044	0	8.3194	0.0104
-5.6988	0.0024	4.3502	0.0006	0	0.0544	0.0048	0	8.6608	0.0104
-5.6908	0.0046	4.5899	0.0008	0	0.0592	0.0056	0.0004	9.1444	0.0104
-5.6828	0.0092	4.9019	0.0012	0	0.0636	0.006	0.0008	9.7719	0.0108
-5.6748	0.0164	5.2817	0.0034	0	0.0668	0.0056	0.0016	10.5366	0.012
-5.6668	0.0277	5.7204	0.005	0	0.0712	0.006	0.0036	11.423	0.0136
-5.6588	0.0453	6.2038	0.0092	0	0.0776	0.006	0.0062	12.4077	0.0164
-5.6508	0.0699	6.7185	0.0127	0	0.0844	0.0064	0.01	13.4692	0.0176
-5.6428	0.1033	7.2551	0.0191	0	0.092	0.0068	0.0151	14.5917	0.0192
-5.6348	0.1451	7.8148	0.0271	0	0.1012	0.0068	0.0218	15.7817	0.0216
-5.6268	0.1954	8.408	0.0382	0	0.1124	0.008	0.0309	17.0565	0.0244
-5.6188	0.2513	9.0444	0.0501	0.0004	0.1248	0.0088	0.0402	18.4415	0.0272
-5.6108	0.3092	9.7322	0.0643	0.0004	0.1372	0.0088	0.0496	19.9427	0.0302
-5.6028	0.3657	10.4601	0.0815	0.0004	0.1492	0.0096	0.0591	21.5337	0.0322
-5.5948	0.4145	11.2047	0.0984	0.0004	0.158	0.0096	0.0674	23.1583	0.0344
-5.5868	0.4535	11.9238	0.1153	0.0004	0.1654	0.0112	0.075	24.7267	0.0379
-5.5788	0.4797	12.5743	0.132	0.0004	0.168	0.0128	0.0813	26.143	0.0411
-5.5708	0.4919	13.1163	0.1447	0.0004	0.1678	0.014	0.0847	27.3233	0.0424
-5.5628	0.4915	13.5279	0.156	0.0004	0.1625	0.0136	0.0873	28.2138	0.0451
-5.5548	0.4798	13.8005	0.1638	0.0004	0.1561	0.0156	0.0874	28.7971	0.0458
-5.5468	0.4593	13.9502	0.1677	0.0004	0.148	0.0153	0.0861	29.1035	0.0465
-5.5388	0.4323	14.0076	0.1695	0.0004	0.1396	0.0157	0.0824	29.1948	0.048
-5.5308	0.4015	14.0166	0.1683	0	0.1329	0.0158	0.0776	29.1655	0.0485
-5.5228	0.3683	14.0264	0.164	0	0.1268	0.0166	0.0733	29.1199	0.0484
-5.5148	0.3357	14.0819	0.1584	0	0.1229	0.017	0.068	29.1558	0.0483
-5.5068	0.3035	14.213	0.1524	0	0.1223	0.0172	0.0625	29.3382	0.0485
-5.4988	0.2738	14.4233	0.1464	0	0.124	0.0168	0.0577	29.678	0.05
-5.4908	0.2461	14.6832	0.139	0	0.1276	0.0173	0.053	30.1136	0.0517
-5.4828	0.2202	14.9381	0.1293	0	0.1327	0.017	0.0492	30.5373	0.0519
-5.4748	0.1953	15.1206	0.1201	0	0.138	0.0187	0.0447	30.8116	0.0525
-5.4668	0.1713	15.1734	0.1103	0	0.1435	0.0182	0.0391	30.8217	0.0529
-5.4588	0.1486	15.0652	0.0994	0	0.1459	0.0188	0.0348	30.5099	0.0509
-5.4508	0.1266	14.8008	0.0878	0	0.1481	0.0172	0.0298	29.8895	0.0508
-5.4428	0.1068	14.4151	0.0763	0.0001	0.1472	0.0171	0.0253	29.0328	0.0488
-5.4348	0.089	13.9544	0.0663	0.0001	0.1443	0.0166	0.0215	28.0414	0.0478
-5.4268	0.0744	13.4573	0.0568	0.0001	0.1403	0.0143	0.018	26.99	0.0483
-5.4188	0.0624	12.9349	0.0492	0.0001	0.1342	0.0147	0.0148	25.9008	0.0465
-5.4108	0.0535	12.3718	0.043	0.0001	0.1269	0.0142	0.0129	24.7433	0.0455
-5.4028	0.0468	11.7353	0.039	0.0001	0.116	0.0132	0.011	23.445	0.0438
-5.3948	0.0406	10.9953	0.0351	0.0001	0.1039	0.0122	0.0099	21.9447	0.0421
-5.3868	0.0356	10.1391	0.031	0.0001	0.0909	0.0097	0.0085	20.2158	0.0381
-5.3788	0.0308	9.1853	0.0266	0.0001	0.0746	0.0093	0.0075	18.295	0.0351
-5.3708	0.0259	8.1744	0.0222	0	0.0599	0.0088	0.006	16.2624	0.0322
-5.3628	0.0206	7.1567	0.0183	0	0.0467	0.0069	0.0044	14.2196	0.0291
-5.3548	0.0166	6.1825	0.0144	0	0.0333	0.0065	0.0033	12.2657	0.0253
-5.3468	0.0117	5.2834	0.01	0	0.024	0.0052	0.0025	10.4662	0.0202
-5.3388	0.0084	4.4735	0.0069	0	0.0163	0.0039	0.0016	8.8499	0.0172
-5.3308	0.006	3.7551	0.0041	0	0.0109	0.0032	0.0013	7.4183	0.0156
-5.3228	0.0032	3.1222	0.0028	0	0.0076	0.0028	0.0008	6.1632	0.0118
-5.3148	0.0024	2.5768	0.002	0	0.006	0.002	0.0004	5.0832	0.0096
-5.3068	0.0008	2.1247	0.0008	0	0.0062	0.002	0	4.1926	0.0072
-5.2988	0.0006	1.7806	0.0004	0	0.006	0.0012	0	3.5193	0.0064
-5.2908	0.0007	1.5631	0.0007	0	0.0088	0.0012	0	3.1001	0.0048
-5.2828	0.0009	1.4871	0.0012	0	0.0128	0.0016	0.0002	2.9652	0.004
-5.2748	0.0017	1.5629	0.0021	0	0.0198	0.0016	0.0006	3.1391	0.004
-5.2668	0.0039	1.7944	0.0044	0	0.0276	0.002	0.0011	3.6304	0.0032
-5.2588	0.0066	2.1766	0.0076	0	0.0377	0.0016	0.003	4.4384	0.0034
-5.2508	0.0119	2.7033	0.0133	0	0.0502	0.0024	0.0054	5.5552	0.004
-5.2428	0.0199	3.3683	0.0218	0	0.0631	0.0024	0.0089	6.981	0.0054
-5.2348	0.0311	4.1691	0.0341	0	0.0781	0.0032	0.0132	8.7162	0.0069
-5.2268	0.0469	5.1056	0.0502	0	0.0959	0.0047	0.0211	10.769	0.0094
-5.2188	0.0676	6.1734	0.0711	0	0.1147	0.0053	0.0295	13.1359	0.0128
-5.2108	0.0935	7.3568	0.0965	0	0.1358	0.0062	0.0398	15.7819	0.0182
-5.2028	0.124	8.6204	0.1257	0	0.1576	0.0082	0.0527	18.6334	0.0227
-5.1948	0.1575	9.9084	0.1577	0.0008	0.1796	0.0085	0.066	21.5683	0.0281
-5.1868	0.1922	11.1495	0.1913	0.0008	0.199	0.0094	0.0802	24.4254	0.0324
-5.1788	0.226	12.2679	0.226	0.0008	0.2189	0.0112	0.0947	27.0437	0.039
-5.1708	0.2561	13.2035	0.2599	0.0008	0.2322	0.0132	0.1097	29.2945	0.0451
-5.1628	0.2804	13.9306	0.2941	0.0008	0.241	0.0142	0.1236	31.1223	0.049
-5.1548	0.2978	14.4616	0.3312	0.0008	0.2457	0.0147	0.137	32.5617	0.0535
-5.1468	0.3083	14.8479	0.3684	0.0008	0.2476	0.0156	0.1509	33.7234	0.0576
-5.1388	0.3124	15.1604	0.4093	0.0008	0.2474	0.0152	0.1656	34.7624	0.0609
-5.1308	0.3118	15.4702	0.4548	0.0008	0.2465	0.0165	0.1804	35.83	0.0653
-5.1228	0.3091	15.8259	0.5025	0.0008	0.2463	0.0169	0.1962	37.0206	0.0693
-5.1148	0.305	16.2405	0.5525	0.0008	0.2486	0.0177	0.2125	38.3417	0.0733
-5.1068	0.3012	16.6902	0.6001	0.0009	0.2509	0.0188	0.2276	39.7145	0.0783
-5.0988	0.2983	17.1205	0.6404	0.0009	0.2548	0.0205	0.2406	40.9867	0.0814
-5.0908	0.2962	17.4686	0.6684	0.0009	0.2582	0.021	0.2494	41.9855	0.0841
-5.0828	0.294	17.6771	0.6809	0.0009	0.2586	0.0218	0.253	42.5595	0.0852
-5.0748	0.293	17.7141	0.6755	0.0009	0.2565	0.0222	0.2513	42.6232	0.0849
-5.0668	0.2918	17.574	0.6524	0.0009	0.2504	0.0225	0.2429	42.1711	0.0843
-5.0588	0.2913	17.2833	0.6156	0.0009	0.2436	0.0225	0.2303	41.2758	0.0795
-5.0508	0.2928	16.8852	0.5664	0.001	0.2347	0.0215	0.2157	40.0691	0.0775
-5.0428	0.2971	16.4325	0.514	0.001	0.2249	0.0221	0.2	38.7058	0.0745
-5.0348	0.3055	15.9754	0.4626	0.0015	0.2171	0.0215	0.1863	37.3439	0.0726
-5.0268	0.3201	15.5543	0.4174	0.0019	0.2104	0.0216	0.1766	36.1106	0.0692
-5.0188	0.3399	15.1981	0.3822	0.002	0.2053	0.0206	0.1715	35.1036	0.067
-5.0108	0.3665	14.9204	0.3606	0.0024	0.2025	0.02	0.1715	34.3785	0.0672
-5.0028	0.3967	14.7231	0.3519	0.0029	0.2008	0.0199	0.1764	33.9487	0.0681
-4.9948	0.4301	14.5973	0.358	0.0033	0.2014	0.0205	0.1859	33.7938	0.0701
-4.9868	0.4629	14.5202	0.3743	0.0038	0.2029	0.02	0.1991	33.8527	0.0719
-4.9788	0.4916	14.4629	0.4009	0.0042	0.2058	0.0209	0.2138	34.0453	0.0742
-4.9708	0.513	14.3926	0.4358	0.0042	0.2087	0.0213	0.2298	34.2777	0.0778
-4.9628	0.5242	14.2779	0.4767	0.0043	0.2119	0.0205	0.245	34.4684	0.0801
-4.9548	0.5244	14.104	0.5222	0.0044	0.2157	0.0208	0.2595	34.564	0.0818
-4.9468	0.5151	13.8715	0.5705	0.0045	0.2179	0.0199	0.2733	34.5527	0.0848
-4.9388	0.4987	13.6	0.6215	0.0044	0.2216	0.0196	0.2854	34.4665	0.0853
-4.9308	0.4801	13.3258	0.6734	0.0044	0.2235	0.019	0.2966	34.3684	0.0855
-4.9228	0.4642	13.0869	0.7236	0.0042	0.2265	0.0196	0.3082	34.3289	0.0865
-4.9148	0.4541	12.9157	0.7724	0.0038	0.228	0.0193	0.3177	34.3939	0.0884
-4.9068	0.4529	12.8232	0.8143	0.0042	0.2296	0.0195	0.3273	34.5638	0.0908
-4.8988	0.4608	12.7973	0.8455	0.0042	0.2293	0.0195	0.3345	34.7852	0.0923
-4.8908	0.4748	12.8041	0.8647	0.0047	0.2296	0.0203	0.339	34.9555	0.0941
-4.8828	0.492	12.7935	0.8671	0.0048	0.2269	0.0208	0.3396	34.9484	0.0954
-4.8748	0.5081	12.7164	0.8508	0.005	0.2237	0.0206	0.3352	34.6429	0.0961
-4.8668	0.5208	12.5336	0.8173	0.0055	0.2187	0.0206	0.3264	33.9636	0.0933
-4.8588	0.5297	12.2298	0.7692	0.0058	0.2121	0.0208	0.3136	32.8984	0.0914
-4.8508	0.5379	11.8143	0.7106	0.0058	0.205	0.0198	0.2995	31.5152	0.0873
-4.8428	0.5494	11.3204	0.6483	0.0065	0.1982	0.0189	0.2863	29.9449	0.0828
-4.8348	0.5724	10.7972	0.5874	0.0069	0.1926	0.0184	0.2767	28.3594	0.0797
-4.8268	0.612	10.2985	0.5349	0.0078	0.189	0.0174	0.2731	26.9332	0.0771
-4.8188	0.6751	9.8731	0.4971	0.0089	0.1891	0.0162	0.2788	25.8246	0.0745
-4.8108	0.7645	9.5611	0.4757	0.0107	0.1928	0.0154	0.2946	25.1533	0.0737
-4.8028	0.8788	9.3951	0.4739	0.0126	0.2004	0.0149	0.3206	24.9983	0.0764
-4.7948	1.0135	9.3936	0.4926	0.0151	0.2119	0.0148	0.3552	25.3961	0.0792
-4.7868	1.1593	9.5676	0.5304	0.0178	0.2256	0.0149	0.398	26.3544	0.0854
-4.7788	1.3036	9.9205	0.5869	0.0201	0.2407	0.0159	0.4447	27.8499	0.0916
-4.7708	1.4337	10.4429	0.664	0.0227	0.2558	0.0159	0.4935	29.8299	0.0988
-4.7628	1.5372	11.1142	0.7571	0.0244	0.2714	0.0162	0.5411	32.2153	0.1088
-4.7548	1.6058	11.9004	0.8632	0.0251	0.2844	0.0175	0.5831	34.8972	0.1178
-4.7468	1.6349	12.7518	0.9787	0.0252	0.2961	0.0201	0.6194	37.7287	0.1243
-4.7388	1.6258	13.6088	1.0968	0.0246	0.3032	0.0209	0.6479	40.5389	0.1344
-4.7308	1.5838	14.4017	1.211	0.0231	0.3094	0.0228	0.6681	43.1273	0.1416
-4.7228	1.5169	15.0603	1.3121	0.0212	0.3123	0.0238	0.6786	45.2949	0.1458
-4.7148	1.434	15.518	1.3917	0.0197	0.3116	0.0246	0.6808	46.8456	0.1502
-4.7068	1.3433	15.7213	1.4418	0.0174	0.3078	0.0249	0.6739	47.6234	0.1516
-4.6988	1.2533	15.637	1.4589	0.0162	0.3007	0.025	0.6583	47.5306	0.1503
-4.6908	1.1715	15.2629	1.4405	0.015	0.2896	0.0246	0.637	46.5606	0.1457
-4.6828	1.1056	14.6253	1.3892	0.0148	0.2772	0.0247	0.6101	44.8117	0.1415
-4.6748	1.0641	13.7849	1.3095	0.0161	0.2619	0.0239	0.5819	42.4777	0.1328
-4.6668	1.0564	12.8264	1.2114	0.018	0.2463	0.0229	0.5553	39.8348	0.1255
-4.6588	1.0886	11.848	1.104	0.0215	0.23	0.0223	0.5357	37.203	0.1177
-4.6508	1.1647	10.9462	0.9999	0.0263	0.2156	0.0219	0.5262	34.8798	0.1107
-4.6428	1.2824	10.197	0.9076	0.0318	0.2043	0.0225	0.5286	33.0949	0.1073
-4.6348	1.4323	9.6435	0.8339	0.0382	0.1958	0.0228	0.5421	31.9637	0.1057
-4.6268	1.5994	9.2901	0.7799	0.045	0.1909	0.0226	0.5646	31.4705	0.1054
-4.6188	1.7637	9.1046	0.7454	0.0516	0.1893	0.0237	0.5915	31.4853	0.1064
-4.6108	1.9042	9.0322	0.7265	0.0573	0.1897	0.0235	0.6178	31.807	0.1085
-4.6028	2.0031	9.0062	0.7197	0.0616	0.1918	0.0244	0.6374	32.2236	0.1104
-4.5948	2.0491	8.9699	0.7196	0.0651	0.1951	0.025	0.6473	32.5699	0.1104
-4.5868	2.0376	8.8841	0.7239	0.067	0.1975	0.0257	0.645	32.7693	0.1097
-4.5788	1.9747	8.7375	0.732	0.0682	0.2017	0.0248	0.6307	32.8435	0.1072
-4.5708	1.8715	8.5426	0.7441	0.0693	0.2055	0.0255	0.6078	32.8952	0.1049
-4.5628	1.7445	8.3286	0.7618	0.0711	0.2102	0.0268	0.5788	33.0674	0.1018
-4.5548	1.6118	8.1343	0.7877	0.074	0.2171	0.0284	0.55	33.5004	0.0983
-4.5468	1.4884	7.9958	0.8211	0.0776	0.2248	0.031	0.5244	34.281	0.0965
-4.5388	1.3871	7.9412	0.8628	0.0824	0.2336	0.0334	0.5061	35.4316	0.0943
-4.5308	1.316	7.9874	0.9098	0.0878	0.2447	0.0348	0.4976	36.9119	0.0956
-4.5228	1.2772	8.1414	0.9616	0.0936	0.2573	0.038	0.4987	38.648	0.0972
-4.5148	1.2704	8.4019	1.0147	0.0991	0.2725	0.0403	0.5095	40.5745	0.0994
-4.5068	1.2887	8.7632	1.069	0.1043	0.2917	0.042	0.5305	42.6669	0.1044
-4.4988	1.3256	9.2121	1.1257	0.1091	0.316	0.0434	0.5589	44.9465	0.1103
-4.4908	1.3726	9.7292	1.1856	0.1145	0.3471	0.0452	0.5923	47.4667	0.114
-4.4828	1.4195	10.2837	1.2492	0.1204	0.3873	0.0456	0.6292	50.2659	0.1199
-4.4748	1.4577	10.8314	1.3152	0.1277	0.4352	0.0462	0.6661	53.3086	0.1247
-4.4668	1.4809	11.3116	1.3801	0.137	0.4892	0.0481	0.6998	56.4577	0.1287
-4.4588	1.4837	11.6609	1.4377	0.1467	0.5452	0.0483	0.726	59.4498	0.1313
-4.4508	1.4645	11.8225	1.4808	0.1569	0.5986	0.0494	0.7426	61.9469	0.1328
-4.4428	1.425	11.7603	1.5009	0.1663	0.6416	0.0497	0.747	63.6028	0.1326
-4.4348	1.3709	11.4679	1.4927	0.174	0.6698	0.0491	0.7402	64.1555	0.1296
-4.4268	1.309	10.977	1.4574	0.1783	0.6804	0.0488	0.7227	63.5015	0.1239
-4.4188	1.2493	10.3496	1.397	0.1796	0.6727	0.0483	0.6982	61.7337	0.1171
-4.4108	1.2008	9.6637	1.3202	0.1773	0.6515	0.0463	0.6705	59.1332	0.109
-4.4028	1.171	9.0026	1.237	0.173	0.6214	0.0445	0.6446	56.1023	0.1015
-4.3948	1.1638	8.4317	1.1588	0.1661	0.5919	0.0425	0.6229	53.0683	0.0973
-4.3868	1.1789	7.9956	1.0932	0.159	0.5677	0.042	0.6073	50.3973	0.0928
-4.3788	1.2107	7.7116	1.0452	0.1518	0.5564	0.0406	0.5974	48.3257	0.0911
-4.3708	1.2513	7.5766	1.0184	0.1439	0.5594	0.0402	0.5934	46.9335	0.0901
-4.3628	1.2888	7.5753	1.0129	0.136	0.5761	0.0413	0.5912	46.1602	0.0904
-4.3548	1.3136	7.6851	1.0259	0.1273	0.603	0.0416	0.5901	45.8551	0.0919
-4.3468	1.3173	7.8834	1.0523	0.1185	0.6343	0.0423	0.5876	45.826	0.094
-4.3388	1.2964	8.1492	1.0878	0.1086	0.6624	0.0409	0.5824	45.9003	0.0964
-4.3308	1.2534	8.4569	1.1281	0.0987	0.6854	0.0412	0.5764	45.9483	0.0978
-4.3228	1.194	8.7767	1.1677	0.0895	0.6963	0.0402	0.5694	45.9092	0.0984
-4.3148	1.1271	9.0762	1.2028	0.0828	0.6965	0.0395	0.561	45.7874	0.1
-4.3068	1.0638	9.3228	1.2301	0.0786	0.6875	0.0381	0.5549	45.6461	0.101
-4.2988	1.0136	9.4906	1.2487	0.0783	0.6734	0.0382	0.5512	45.5808	0.1032
-4.2908	0.9836	9.5716	1.258	0.0819	0.6573	0.0391	0.5505	45.7118	0.1041
-4.2828	0.9801	9.5756	1.2599	0.0901	0.6451	0.0407	0.5549	46.1473	0.1031
-4.2748	1.0051	9.532	1.2602	0.1022	0.6382	0.0434	0.5641	46.964	0.1035
-4.2668	1.0592	9.4842	1.258	0.1168	0.6381	0.0464	0.5793	48.1902	0.1062
-4.2588	1.1402	9.4778	1.2604	0.1324	0.6443	0.05	0.5992	49.7969	0.109
-4.2508	1.2452	9.5482	1.2678	0.1473	0.6566	0.053	0.6248	51.7158	0.1119
-4.2428	1.3699	9.7197	1.2831	0.1605	0.6735	0.0575	0.6535	53.857	0.1152
-4.2348	1.5069	9.9944	1.306	0.1696	0.6968	0.0608	0.6841	56.1532	0.1206
-4.2268	1.6504	10.3564	1.3382	0.1754	0.728	0.0635	0.714	58.5619	0.1281
-4.2188	1.791	10.7755	1.3798	0.1761	0.7706	0.0661	0.7432	61.0875	0.1355
-4.2108	1.9208	11.2058	1.4289	0.1731	0.8292	0.0692	0.7671	63.745	0.1409
-4.2028	2.031	11.5991	1.4854	0.1661	0.9054	0.0713	0.7865	66.5521	0.1475
-4.1948	2.1155	11.9103	1.5476	0.1575	0.9997	0.0733	0.799	69.4923	0.153
-4.1868	2.1708	12.1026	1.6122	0.1473	1.1088	0.0775	0.8061	72.4959	0.1568
-4.1788	2.1986	12.1592	1.6738	0.1375	1.2266	0.0801	0.8063	75.4437	0.1592
-4.1708	2.2052	12.0804	1.7271	0.1283	1.3421	0.0837	0.8026	78.1664	0.1609
-4.1628	2.1997	11.8896	1.7692	0.1211	1.4455	0.0869	0.7955	80.4695	0.161
-4.1548	2.1926	11.6224	1.796	0.1164	1.5273	0.0901	0.7862	82.1468	0.163
-4.1468	2.1915	11.3183	1.8042	0.1135	1.5755	0.0932	0.7779	83.0125	0.1619
-4.1388	2.2003	11.0116	1.7935	0.1125	1.5862	0.0944	0.7693	82.9205	0.1601
-4.1308	2.2181	10.7271	1.762	0.1125	1.5581	0.0952	0.7618	81.7952	0.1582
-4.1228	2.2379	10.4706	1.7122	0.1131	1.4938	0.0945	0.7524	79.65	0.1573
-4.1148	2.2515	10.2308	1.647	0.1134	1.4016	0.0917	0.7415	76.5916	0.1537
-4.1068	2.2489	9.989	1.5696	0.1136	1.2921	0.0894	0.7266	72.8123	0.1519
-4.0988	2.2232	9.7184	1.4852	0.1135	1.1759	0.0863	0.7067	68.5703	0.1496
-4.0908	2.1696	9.3972	1.3955	0.1134	1.0647	0.0826	0.6832	64.1665	0.1459
-4.0828	2.0889	9.0128	1.3085	0.1143	0.9684	0.0804	0.6559	59.907	0.1393
-4.0748	1.9837	8.566	1.228	0.117	0.8909	0.0745	0.6277	56.104	0.1316
-4.0668	1.8611	8.0757	1.1578	0.1221	0.8398	0.0726	0.5993	53.0479	0.1232
-4.0588	1.7309	7.5737	1.1038	0.1288	0.8138	0.0718	0.5757	50.9997	0.1172
-4.0508	1.6044	7.0996	1.0705	0.138	0.8144	0.0691	0.5565	50.1581	0.1106
-4.0428	1.493	6.6955	1.0596	0.1488	0.8386	0.0705	0.5465	50.6254	0.1035
-4.0348	1.4083	6.3952	1.0708	0.1602	0.8841	0.0721	0.5454	52.3762	0.0992
-4.0268	1.3588	6.2197	1.1011	0.1717	0.9442	0.075	0.5524	55.2329	0.098
-4.0188	1.3495	6.1741	1.1438	0.1815	1.0152	0.078	0.5687	58.8848	0.0991
-4.0108	1.3827	6.2479	1.1953	0.1882	1.0876	0.0816	0.5898	62.9347	0.1023
-4.0028	1.4555	6.4177	1.2433	0.1911	1.1568	0.086	0.6154	66.9758	0.1068
-3.9948	1.5617	6.6541	1.2855	0.1907	1.2167	0.0898	0.6432	70.6715	0.1131
-3.9868	1.6908	6.9267	1.3177	0.1872	1.2649	0.093	0.6698	73.8219	0.1212
-3.9788	1.8307	7.2037	1.3375	0.1809	1.3005	0.0979	0.6966	76.3894	0.1259
-3.9708	1.9666	7.4587	1.3484	0.1725	1.3254	0.1028	0.7194	78.475	0.1319
-3.9628	2.0845	7.6675	1.3546	0.1642	1.3426	0.1075	0.7387	80.2634	0.1364
-3.9548	2.1712	7.807	1.3613	0.156	1.3555	0.1141	0.7523	81.9467	0.1405
-3.9468	2.2165	7.8599	1.3707	0.1481	1.367	0.1213	0.7579	83.6665	0.1452
-3.9388	2.2163	7.8128	1.387	0.1421	1.3764	0.1303	0.7547	85.4663	0.1476
-3.9308	2.1695	7.6618	1.4122	0.1353	1.3842	0.1388	0.7397	87.3041	0.1504
-3.9228	2.0822	7.4113	1.4454	0.1296	1.3875	0.1481	0.713	89.0821	0.1482
-3.9148	1.9637	7.0795	1.4879	0.1239	1.3816	0.1585	0.6776	90.7006	0.145
-3.9068	1.8274	6.6911	1.5356	0.1181	1.3665	0.1662	0.6347	92.1017	0.1414
-3.8988	1.685	6.2781	1.5883	0.1136	1.3392	0.174	0.5883	93.3024	0.1379
-3.8908	1.5477	5.8722	1.6421	0.1092	1.3051	0.1809	0.544	94.3865	0.1338
-3.8828	1.4228	5.4961	1.6954	0.1076	1.2652	0.1868	0.5047	95.4874	0.1295
-3.8748	1.314	5.1662	1.7466	0.1079	1.2276	0.1916	0.4722	96.7474	0.128
-3.8668	1.2216	4.8871	1.7918	0.1101	1.1978	0.1964	0.4502	98.2683	0.1242
-3.8588	1.1423	4.6543	1.8314	0.1157	1.182	0.1981	0.4367	100.087	0.1199
-3.8508	1.0719	4.458	1.8615	0.1244	1.1823	0.1984	0.4317	102.138	0.1177
-3.8428	1.0074	4.2834	1.8821	0.1343	1.2002	0.1979	0.4318	104.272	0.1156
-3.8348	0.9457	4.1177	1.8901	0.1461	1.2334	0.1951	0.4372	106.253	0.1124
-3.8268	0.8855	3.9497	1.8811	0.1582	1.2748	0.1929	0.4428	107.812	0.1085
-3.8188	0.8268	3.7709	1.8538	0.1687	1.3166	0.1861	0.4461	108.683	0.1011
-3.8108	0.7701	3.5777	1.8027	0.1776	1.3515	0.1814	0.4473	108.664	0.0971
-3.8028	0.7156	3.3682	1.7307	0.183	1.3709	0.1757	0.4421	107.668	0.0906
-3.7948	0.6631	3.144	1.6395	0.1832	1.3711	0.1708	0.4306	105.753	0.0845
-3.7868	0.6132	2.9116	1.5379	0.1792	1.3508	0.1672	0.4103	103.129	0.0807
-3.7788	0.5648	2.6786	1.4325	0.1714	1.3149	0.1654	0.3864	100.131	0.0772
-3.7708	0.519	2.4547	1.3357	0.16	1.2677	0.1651	0.3572	97.1597	0.0732
-3.7628	0.4761	2.2527	1.2541	0.1477	1.2166	0.1676	0.3269	94.6062	0.071
-3.7548	0.4367	2.0832	1.1941	0.1353	1.1689	0.1712	0.2982	92.7842	0.0669
-3.7468	0.4024	1.9531	1.1579	0.1242	1.13	0.1769	0.2739	91.8847	0.0645
-3.7388	0.3747	1.8662	1.1434	0.1165	1.1028	0.1862	0.2557	91.9588	0.0639
-3.7308	0.3542	1.8241	1.1466	0.1119	1.0872	0.1931	0.2451	92.9501	0.0632
-3.7228	0.3407	1.8218	1.1659	0.1118	1.0849	0.2003	0.2428	94.7266	0.0655
-3.7148	0.3341	1.8538	1.1956	0.1152	1.0931	0.2074	0.2487	97.1312	0.0675
-3.7068	0.3322	1.9114	1.2369	0.1224	1.1122	0.2131	0.2594	100.003	0.0688
-3.6988	0.3331	1.9862	1.2868	0.1308	1.1404	0.218	0.2768	103.197	0.0709
-3.6908	0.3359	2.0689	1.3471	0.1401	1.179	0.2209	0.2952	106.574	0.0752
-3.6828	0.3385	2.1503	1.4186	0.1488	1.227	0.2243	0.3134	110	0.0762
-3.6748	0.3396	2.2225	1.4943	0.1556	1.2819	0.2254	0.3286	113.339	0.0789
-3.6668	0.3391	2.2815	1.5723	0.1594	1.3396	0.227	0.3405	116.459	0.0791
-3.6588	0.3377	2.3221	1.6464	0.1582	1.3961	0.2291	0.3455	119.232	0.0816
-3.6508	0.3362	2.3449	1.7071	0.1526	1.4451	0.2307	0.3443	121.543	0.083
-3.6428	0.3366	2.3514	1.7469	0.144	1.4825	0.2296	0.3371	123.283	0.083
-3.6348	0.3405	2.3449	1.7644	0.1316	1.505	0.2305	0.3252	124.355	0.0848
-3.6268	0.3488	2.3294	1.7544	0.1168	1.5103	0.2285	0.3089	124.682	0.0861
-3.6188	0.3626	2.311	1.7199	0.1015	1.5007	0.2253	0.2917	124.225	0.0856
-3.6108	0.3826	2.2933	1.662	0.0869	1.4784	0.2222	0.2755	123	0.0864
-3.6028	0.4082	2.2816	1.5867	0.0738	1.45	0.2154	0.2604	121.107	0.0857
-3.5948	0.4386	2.2801	1.5009	0.0624	1.4194	0.2083	0.2512	118.718	0.0838
-3.5868	0.4735	2.2917	1.4123	0.0537	1.3934	0.2021	0.2464	116.065	0.0838
-3.5788	0.5114	2.3169	1.3268	0.0472	1.3737	0.1941	0.2457	113.418	0.0864
-3.5708	0.5506	2.3576	1.2517	0.0426	1.3609	0.1875	0.25	111.041	0.0863
-3.5628	0.5906	2.4106	1.1913	0.0404	1.3541	0.1816	0.2582	109.182	0.0868
-3.5548	0.6292	2.4707	1.1472	0.0393	1.3528	0.1771	0.2671	108.07	0.089
-3.5468	0.6652	2.5344	1.1244	0.0397	1.3552	0.1777	0.2762	107.906	0.0919
-3.5388	0.6981	2.5955	1.1251	0.0404	1.3619	0.1789	0.284	108.875	0.0958
-3.5308	0.7289	2.6501	1.1501	0.0418	1.374	0.1822	0.2889	111.123	0.0982
-3.5228	0.7586	2.6956	1.2035	0.043	1.397	0.1889	0.2908	114.723	0.102
-3.5148	0.7901	2.7324	1.2871	0.0444	1.4318	0.1998	0.2897	119.643	0.1084
-3.5068	0.8272	2.7638	1.3968	0.0455	1.4792	0.2097	0.2871	125.728	0.1134
-3.4988	0.8758	2.7957	1.534	0.0461	1.539	0.2214	0.2831	132.699	0.1182
-3.4908	0.944	2.8368	1.6866	0.0458	1.6045	0.2362	0.2791	140.195	0.1227
-3.4828	1.0409	2.8971	1.8456	0.0466	1.6712	0.2485	0.2771	147.806	0.1292
-3.4748	1.1756	2.9869	1.9997	0.0467	1.73	0.2592	0.2773	155.128	0.1405
-3.4668	1.355	3.1111	2.1327	0.0472	1.7745	0.2694	0.2814	161.783	0.1506
-3.4588	1.5784	3.2696	2.2369	0.0481	1.7989	0.277	0.2888	167.429	0.1621
-3.4508	1.8382	3.4533	2.3024	0.0492	1.7985	0.2814	0.2981	171.768	0.1728
-3.4428	2.1162	3.6462	2.3268	0.051	1.7736	0.2831	0.3093	174.558	0.1846
-3.4348	2.3867	3.8249	2.3085	0.0522	1.7255	0.2818	0.3195	175.634	0.1955
-3.4268	2.6197	3.9623	2.2506	0.0534	1.6575	0.2772	0.3275	174.944	0.2041
-3.4188	2.7859	4.0372	2.1608	0.0532	1.576	0.273	0.3319	172.58	0.2099
-3.4108	2.8642	4.0336	2.0464	0.0529	1.4871	0.2644	0.3321	168.776	0.2114
-3.4028	2.8454	3.9463	1.9134	0.0517	1.3967	0.2565	0.3267	163.891	0.2105
-3.3948	2.7329	3.7819	1.7751	0.0497	1.3075	0.248	0.3167	158.36	0.2031
-3.3868	2.542	3.5554	1.6341	0.047	1.2258	0.2403	0.3054	152.631	0.1928
-3.3788	2.2981	3.2883	1.5019	0.0439	1.1522	0.2323	0.2903	147.11	0.18
-3.3708	2.0283	3.0053	1.3833	0.04	1.0884	0.227	0.2745	142.118	0.1664
-3.3628	1.7573	2.7281	1.2826	0.0371	1.0371	0.2217	0.2596	137.886	0.1546
-3.3548	1.5089	2.476	1.2043	0.0343	0.9988	0.2182	0.2458	134.57	0.1425
-3.3468	1.298	2.2626	1.1486	0.0321	0.9755	0.2154	0.2342	132.281	0.1322
-3.3388	1.1346	2.0957	1.113	0.0311	0.9662	0.2148	0.2256	131.129	0.1247
-3.3308	1.0238	1.9811	1.1008	0.0303	0.9717	0.2155	0.2183	131.23	0.1206
-3.3228	0.9679	1.9206	1.1065	0.0298	0.9882	0.217	0.2149	132.718	0.1173
-3.3148	0.9661	1.9145	1.1296	0.0304	1.0136	0.2218	0.2138	135.705	0.1206
-3.3068	1.015	1.96	1.1652	0.0311	1.0441	0.2287	0.2151	140.229	0.1203
-3.2988	1.1098	2.0532	1.2161	0.0324	1.0737	0.2374	0.2197	146.202	0.1284
-3.2908	1.2432	2.1853	1.2737	0.0332	1.1009	0.2485	0.2248	153.353	0.1335
-3.2828	1.4039	2.3471	1.3365	0.0345	1.12	0.2592	0.232	161.228	0.1436
-3.2748	1.5771	2.5215	1.4014	0.035	1.1288	0.2709	0.2401	169.218	0.1557
-3.2668	1.7467	2.6893	1.4648	0.0358	1.1282	0.281	0.2471	176.631	0.1658
-3.2588	1.8941	2.8347	1.5227	0.0358	1.118	0.2884	0.2533	182.808	0.1735
-3.2508	2.0033	2.941	1.5755	0.0363	1.0995	0.292	0.2577	187.236	0.18
-3.2428	2.0651	2.9989	1.6223	0.0358	1.0763	0.2929	0.2578	189.642	0.185
-3.2348	2.0778	3.0094	1.6653	0.0358	1.0501	0.2895	0.2572	190.046	0.1828
-3.2268	2.0479	2.9809	1.7061	0.035	1.0268	0.2842	0.2545	188.729	0.1804
-3.2188	1.9906	2.9282	1.7454	0.0345	1.0052	0.2749	0.2507	186.157	0.1775
-3.2108	1.9241	2.8684	1.7811	0.0344	0.988	0.2661	0.2466	182.843	0.1707
-3.2028	1.8652	2.8127	1.8102	0.0342	0.9738	0.2567	0.2449	179.219	0.1648
-3.1948	1.8256	2.77	1.8284	0.0347	0.9609	0.2477	0.2436	175.553	0.163
-3.1868	1.8084	2.7388	1.8296	0.0344	0.9478	0.2404	0.2425	171.915	0.1566
-3.1788	1.8099	2.7101	1.8102	0.0349	0.9309	0.2334	0.2417	168.234	0.1567
-3.1708	1.8194	2.6741	1.7706	0.0348	0.9087	0.23	0.2378	164.388	0.1524
-3.1628	1.8261	2.6213	1.7121	0.0349	0.8812	0.2265	0.2324	160.292	0.1504
-3.1548	1.8229	2.5468	1.6408	0.0344	0.8498	0.2245	0.2248	155.977	0.1498
-3.1468	1.8074	2.4528	1.5653	0.0329	0.8163	0.2233	0.2153	151.592	0.1475
-3.1388	1.7854	2.3504	1.4945	0.0324	0.7811	0.2228	0.2052	147.371	0.1419
-3.1308	1.7686	2.2516	1.4349	0.0308	0.7506	0.2239	0.1949	143.571	0.138
-3.1228	1.7695	2.1733	1.3923	0.0298	0.7238	0.225	0.1877	140.417	0.1396
-3.1148	1.8008	2.1277	1.3667	0.0286	0.7028	0.2268	0.1822	138.045	0.1382
-3.1068	1.8708	2.1226	1.3595	0.0274	0.6882	0.2279	0.1815	136.499	0.1416
-3.0988	1.9783	2.1576	1.3664	0.0265	0.677	0.2291	0.1828	135.724	0.1439
-3.0908	2.1125	2.2249	1.3842	0.0261	0.6709	0.2292	0.1872	135.583	0.149
-3.0828	2.2579	2.3077	1.4069	0.025	0.6664	0.2288	0.1927	135.886	0.1547
-3.0748	2.391	2.3876	1.4325	0.0246	0.6615	0.2274	0.1984	136.41	0.1585
-3.0668	2.4894	2.4437	1.4533	0.0243	0.6556	0.2245	0.2021	136.934	0.1621
-3.0588	2.5341	2.4611	1.469	0.0236	0.6491	0.2198	0.2029	137.274	0.1613
-3.0508	2.5135	2.4275	1.4743	0.0228	0.6387	0.2163	0.1996	137.32	0.1597
-3.0428	2.4274	2.3451	1.4703	0.0214	0.6274	0.2122	0.1933	137.053	0.1557
-3.0348	2.2848	2.2207	1.4543	0.0202	0.6138	0.2087	0.184	136.56	0.1484
-3.0268	2.1023	2.0697	1.4289	0.0189	0.6004	0.2063	0.1722	136.001	0.1392
-3.0188	1.9017	1.9111	1.3951	0.0172	0.5886	0.2044	0.1611	135.577	0.1312
-3.0108	1.7041	1.765	1.3587	0.016	0.578	0.2049	0.1515	135.48	0.1231
-3.0028	1.5286	1.6446	1.3219	0.0152	0.5699	0.206	0.1434	135.853	0.1159
-2.9948	1.3912	1.5632	1.2897	0.0145	0.5641	0.2084	0.1373	136.771	0.1116
-2.9868	1.3015	1.5265	1.2637	0.0141	0.5608	0.2106	0.1362	138.237	0.1093
-2.9788	1.2649	1.5365	1.2454	0.0144	0.5586	0.2128	0.1378	140.183	0.1096
-2.9708	1.2833	1.5901	1.2336	0.0156	0.5564	0.2144	0.1429	142.484	0.1117
-2.9628	1.3539	1.6828	1.225	0.0165	0.5538	0.2143	0.152	144.953	0.1168
-2.9548	1.4715	1.8043	1.2171	0.0181	0.5509	0.2146	0.1623	147.345	0.1215
-2.9468	1.6294	1.9464	1.2062	0.0199	0.5463	0.212	0.1743	149.364	0.1286
-2.9388	1.8171	2.0976	1.1896	0.0225	0.5423	0.2105	0.1861	150.682	0.1359
-2.9308	2.0241	2.2482	1.1664	0.0254	0.5379	0.2071	0.1978	150.996	0.1433
-2.9228	2.2383	2.3896	1.1371	0.0275	0.533	0.2031	0.2081	150.084	0.1523
-2.9148	2.4485	2.5137	1.1027	0.03	0.5291	0.1986	0.216	147.868	0.1598
-2.9068	2.6413	2.615	1.0677	0.032	0.5255	0.1925	0.2209	144.448	0.1653
-2.8988	2.8076	2.6877	1.0328	0.0335	0.523	0.1864	0.224	140.113	0.1687
-2.8908	2.94	2.7289	1.0032	0.0339	0.5227	0.1807	0.2247	135.287	0.1715
-2.8828	3.035	2.7348	0.981	0.0333	0.5244	0.1753	0.2233	130.469	0.1716
-2.8748	3.0951	2.7024	0.9689	0.0318	0.5286	0.17	0.2196	126.116	0.1669
-2.8668	3.1267	2.6331	0.9665	0.0302	0.5353	0.1648	0.2141	122.573	0.1637
-2.8588	3.1383	2.5298	0.9766	0.0277	0.5417	0.1621	0.2077	119.993	0.1601
-2.8508	3.138	2.3973	0.994	0.0246	0.5468	0.1585	0.1997	118.327	0.155
-2.8428	3.1318	2.2454	1.0141	0.0219	0.5492	0.1562	0.1913	117.351	0.1487
-2.8348	3.1195	2.085	1.0322	0.0197	0.544	0.1544	0.183	116.742	0.1438
-2.8268	3.0964	1.929	1.0416	0.0174	0.5327	0.1504	0.1749	116.171	0.1367
-2.8188	3.0577	1.7912	1.0358	0.0156	0.515	0.1483	0.1677	115.386	0.133
-2.8108	2.9998	1.6847	1.014	0.0144	0.4906	0.1446	0.1632	114.266	0.1273
-2.8028	2.9258	1.6216	0.9747	0.0143	0.4635	0.1417	0.16	112.828	0.1251
-2.7948	2.8461	1.6106	0.92	0.0151	0.4346	0.1381	0.1594	111.191	0.1235
-2.7868	2.7793	1.655	0.8561	0.017	0.4086	0.1342	0.162	109.511	0.1238
-2.7788	2.7442	1.753	0.7916	0.0193	0.3872	0.1311	0.167	107.913	0.1278
-2.7708	2.7581	1.8975	0.7317	0.0223	0.3708	0.1276	0.1742	106.449	0.1308
-2.7628	2.8301	2.0746	0.6826	0.0262	0.359	0.1242	0.1839	105.096	0.1385
-2.7548	2.961	2.2665	0.6484	0.0302	0.3507	0.1212	0.1945	103.784	0.145
-2.7468	3.1436	2.4545	0.6293	0.0338	0.3459	0.1189	0.206	102.454	0.1549
-2.7388	3.3687	2.6231	0.6266	0.0365	0.3422	0.1149	0.2171	101.109	0.1641
-2.7308	3.6278	2.7607	0.6399	0.0384	0.3362	0.1117	0.2284	99.8441	0.173
-2.7228	3.9187	2.8626	0.6688	0.0393	0.3299	0.1089	0.2387	98.8332	0.1818
-2.7148	4.2421	2.9314	0.7121	0.0391	0.3203	0.106	0.249	98.2892	0.1912
-2.7068	4.6013	2.9708	0.7718	0.0376	0.3108	0.1045	0.2587	98.3841	0.1992
-2.6988	4.9913	2.9903	0.845	0.036	0.3006	0.1047	0.2691	99.1862	0.2075
-2.6908	5.3964	2.9919	0.9283	0.0339	0.2914	0.1052	0.2775	100.612	0.2177
-2.6828	5.7873	2.9776	1.0161	0.0315	0.2841	0.1048	0.2843	102.428	0.2256
-2.6748	6.125	2.9457	1.0995	0.0292	0.276	0.1048	0.2896	104.302	0.2291
-2.6668	6.3694	2.8908	1.1712	0.027	0.2696	0.1056	0.2919	105.877	0.2325
-2.6588	6.4869	2.8087	1.2236	0.0249	0.2642	0.1056	0.2899	106.864	0.2322
-2.6508	6.4618	2.6985	1.2526	0.0232	0.2568	0.1044	0.2833	107.075	0.2281
-2.6428	6.2958	2.5624	1.2571	0.0218	0.2483	0.1028	0.2741	106.458	0.2203
-2.6348	6.0094	2.4055	1.2375	0.0204	0.2401	0.1017	0.2613	105.047	0.2114
-2.6268	5.6317	2.2353	1.1974	0.0192	0.2297	0.0995	0.2467	102.914	0.1989
-2.6188	5.1946	2.0579	1.1385	0.0184	0.218	0.0974	0.23	100.114	0.1847
-2.6108	4.7269	1.8817	1.0653	0.0175	0.2058	0.0932	0.2127	96.6754	0.1701
-2.6028	4.2519	1.712	0.9811	0.0168	0.1934	0.0895	0.1956	92.6101	0.1543
-2.5948	3.7891	1.552	0.8886	0.0157	0.1798	0.0862	0.1784	87.9683	0.1393
-2.5868	3.3597	1.41	0.7939	0.0146	0.1654	0.0804	0.1622	82.8854	0.1257
-2.5788	2.9854	1.2909	0.703	0.0138	0.1505	0.0747	0.1469	77.5996	0.1136
-2.5708	2.6939	1.2027	0.6214	0.0133	0.1364	0.0691	0.1347	72.4406	0.1047
-2.5628	2.5155	1.1535	0.5588	0.0127	0.1221	0.0641	0.1258	67.7789	0.0984
-2.5548	2.4783	1.1494	0.5221	0.0124	0.1105	0.0596	0.1223	63.9535	0.0975
-2.5468	2.6045	1.1939	0.5172	0.0126	0.101	0.0558	0.1237	61.2039	0.0992
-2.5388	2.906	1.2867	0.5463	0.0129	0.0933	0.052	0.1312	59.6426	0.1075
-2.5308	3.3786	1.4213	0.6119	0.0132	0.0876	0.049	0.1436	59.2257	0.1193
-2.5228	3.9986	1.5867	0.7091	0.0133	0.0826	0.0461	0.1605	59.7828	0.1341
-2.5148	4.7214	1.7656	0.8298	0.0133	0.0794	0.0447	0.1804	61.0291	0.1504
-2.5068	5.483	1.9412	0.9637	0.0133	0.0772	0.0426	0.2014	62.6029	0.1686
-2.4988	6.2032	2.0924	1.0943	0.013	0.0748	0.0427	0.2201	64.0875	0.1845
-2.4908	6.7977	2.2017	1.2061	0.0123	0.0729	0.0415	0.2344	65.0565	0.1971
-2.4828	7.1897	2.2562	1.2844	0.0115	0.0682	0.0404	0.244	65.1216	0.2045
-2.4748	7.3261	2.2494	1.3166	0.0104	0.0653	0.039	0.2446	63.9937	0.2044
-2.4668	7.1888	2.1827	1.2992	0.0092	0.0607	0.0365	0.238	61.5399	0.1984
-2.4588	6.8001	2.066	1.234	0.008	0.0561	0.0332	0.2257	57.8271	0.1876
-2.4508	6.2209	1.9169	1.1313	0.007	0.0511	0.0299	0.2078	53.1125	0.174
-2.4428	5.5386	1.7564	1.0057	0.0064	0.0457	0.0268	0.1879	47.8069	0.1564
-2.4348	4.8521	1.6059	0.8746	0.0057	0.0411	0.0225	0.1686	42.395	0.1391
-2.4268	4.2544	1.486	0.7543	0.0051	0.0371	0.0196	0.1516	37.3439	0.1264
-2.4188	3.8174	1.4096	0.6594	0.0048	0.0345	0.0167	0.1395	33.0231	0.1167
-2.4108	3.5848	1.3845	0.5955	0.0047	0.0331	0.0144	0.1332	29.6465	0.1115
-2.4028	3.5672	1.4093	0.5648	0.0048	0.031	0.0131	0.1332	27.2643	0.1111
-2.3948	3.7449	1.4771	0.5658	0.005	0.0292	0.0107	0.1375	25.7841	0.1156
-2.3868	4.0714	1.575	0.5899	0.0051	0.0294	0.0093	0.1463	25.0105	0.123
-2.3788	4.4823	1.6863	0.6289	0.0051	0.0291	0.0083	0.1563	24.6961	0.1322
-2.3708	4.903	1.7918	0.6724	0.0048	0.0286	0.0079	0.1672	24.5959	0.1384
-2.3628	5.2597	1.873	0.7103	0.0045	0.0287	0.0072	0.1754	24.4941	0.146
-2.3548	5.4928	1.9154	0.734	0.0043	0.0272	0.0063	0.1804	24.2373	0.151
-2.3468	5.5644	1.9069	0.7407	0.004	0.0256	0.0061	0.1806	23.7374	0.1511
-2.3388	5.4659	1.8446	0.7281	0.0036	0.0247	0.0062	0.1754	22.9757	0.1481
-2.3308	5.2173	1.7311	0.701	0.0031	0.0228	0.0065	0.1668	21.9882	0.1399
-2.3228	4.8615	1.5771	0.6653	0.0026	0.0216	0.0066	0.1539	20.8407	0.1315
-2.3148	4.4528	1.3969	0.6264	0.0023	0.0195	0.0059	0.1389	19.6139	0.1215
-2.3068	4.0413	1.2045	0.5908	0.0021	0.0194	0.0056	0.124	18.3653	0.1093
-2.2988	3.6634	1.0164	0.5627	0.0017	0.0171	0.0066	0.1092	17.1297	0.098
-2.2908	3.3368	0.8433	0.5392	0.0014	0.016	0.0064	0.0957	15.9087	0.0875
-2.2828	3.0588	0.6917	0.5191	0.0013	0.0147	0.0062	0.0843	14.6803	0.0789
-2.2748	2.8153	0.5664	0.4987	0.001	0.0133	0.0059	0.0744	13.4212	0.0708
-2.2668	2.5888	0.4662	0.475	0.0009	0.0124	0.0054	0.0662	12.1268	0.0647
-2.2588	2.3681	0.389	0.4451	0.0009	0.0121	0.005	0.0586	10.8208	0.0585
-2.2508	2.1516	0.3329	0.41	0.0008	0.0104	0.004	0.0515	9.5603	0.0536
-2.2428	1.9524	0.2978	0.3737	0.0007	0.0098	0.0037	0.048	8.4317	0.0484
-2.2348	1.7906	0.282	0.3406	0.0006	0.0088	0.0027	0.0434	7.5312	0.0445
-2.2268	1.6913	0.2858	0.3152	0.0007	0.0084	0.0011	0.0427	6.9533	0.0418
-2.2188	1.681	0.3121	0.305	0.0008	0.0094	0.0008	0.0439	6.773	0.0429
-2.2108	1.7808	0.363	0.3116	0.0009	0.0104	0.0009	0.0482	7.0375	0.0463
-2.2028	2.0081	0.4427	0.3373	0.0014	0.0118	0.0007	0.057	7.7698	0.0513
-2.1948	2.3715	0.5524	0.3839	0.0019	0.0137	0.0007	0.0702	8.9623	0.0616
-2.1868	2.872	0.6941	0.4485	0.0022	0.0157	0.0009	0.0863	10.5904	0.0744
-2.1788	3.4981	0.867	0.5278	0.0026	0.0186	0.0011	0.1066	12.5983	0.0942
-2.1708	4.2232	1.0649	0.6173	0.0029	0.0214	0.0016	0.1303	14.9084	0.1123
-2.1628	5.0046	1.276	0.7118	0.003	0.0253	0.0025	0.1549	17.4296	0.1349
-2.1548	5.7867	1.4854	0.8046	0.0034	0.0291	0.0044	0.1811	20.0582	0.1524
-2.1468	6.5076	1.6747	0.8881	0.0034	0.0336	0.0058	0.2033	22.7091	0.1718
-2.1388	7.109	1.8236	0.958	0.0039	0.0397	0.008	0.2222	25.311	0.1864
-2.1308	7.5438	1.9191	1.0093	0.0044	0.047	0.0124	0.235	27.8248	0.1966
-2.1228	7.7867	1.9516	1.0412	0.0051	0.0554	0.0168	0.243	30.2331	0.2021
-2.1148	7.8328	1.9216	1.0526	0.0059	0.0656	0.0211	0.2427	32.5151	0.2032
-2.1068	7.6962	1.8363	1.0464	0.0068	0.076	0.0261	0.2371	34.6178	0.1991
-2.0988	7.4029	1.7094	1.0233	0.0077	0.0873	0.0319	0.2257	36.4374	0.1907
-2.0908	6.9847	1.5572	0.9841	0.0082	0.0976	0.0367	0.2107	37.8165	0.1813
-2.0828	6.4746	1.395	0.9324	0.0086	0.1064	0.0408	0.1942	38.5676	0.1651
-2.0748	5.9056	1.2375	0.8684	0.0092	0.111	0.0435	0.1767	38.5182	0.151
-2.0668	5.3073	1.0954	0.7955	0.0094	0.113	0.0446	0.1594	37.561	0.1352
-2.0588	4.7114	0.9733	0.7163	0.0095	0.1103	0.044	0.1421	35.6888	0.1208
-2.0508	4.1454	0.8736	0.6374	0.009	0.103	0.0414	0.1271	33.0128	0.1085
-2.0428	3.6346	0.7961	0.5623	0.0086	0.0943	0.0368	0.1144	29.7447	0.0963
-2.0348	3.1989	0.738	0.4938	0.0077	0.0824	0.0311	0.1024	26.1641	0.0863
-2.0268	2.8552	0.6968	0.4364	0.0067	0.0691	0.0255	0.0937	22.5742	0.0775
-2.0188	2.615	0.6718	0.393	0.0056	0.0565	0.021	0.087	19.2587	0.072
-2.0108	2.4888	0.6623	0.3675	0.0047	0.0455	0.016	0.0838	16.4522	0.0686
-2.0028	2.4852	0.6701	0.3594	0.0035	0.0368	0.0119	0.0823	14.3191	0.0672
-1.9948	2.6092	0.6985	0.3705	0.0028	0.0285	0.0078	0.0851	12.9417	0.0698
-1.9868	2.8562	0.7481	0.4005	0.0022	0.024	0.0052	0.0913	12.3197	0.0758
-1.9788	3.2101	0.8173	0.4451	0.0017	0.0211	0.0037	0.1004	12.3659	0.0837
-1.9708	3.6372	0.9009	0.5019	0.0014	0.0195	0.0028	0.1112	12.9243	0.0951
-1.9628	4.0922	0.9872	0.5622	0.0011	0.0189	0.0022	0.1224	13.7827	0.1051
-1.9548	4.5206	1.0647	0.6183	0.0008	0.0188	0.0017	0.1325	14.7106	0.1139
-1.9468	4.8719	1.1192	0.6635	0.0008	0.019	0.0028	0.1411	15.4967	0.1223
-1.9388	5.1087	1.1406	0.6926	0.0007	0.0189	0.0026	0.1448	15.9843	0.1266
-1.9308	5.2141	1.1247	0.7032	0.0004	0.0183	0.0027	0.1434	16.0962	0.1275
-1.9228	5.1935	1.0731	0.6953	0.0003	0.0174	0.0031	0.1375	15.8313	0.1234
-1.9148	5.069	0.994	0.6729	0.0002	0.0163	0.0034	0.1294	15.2564	0.1164
-1.9068	4.8715	0.8973	0.6402	0.0001	0.0149	0.0033	0.1177	14.4701	0.1078
-1.8988	4.6302	0.7949	0.6015	0.0001	0.013	0.0027	0.106	13.5721	0.0982
-1.8908	4.3684	0.6979	0.5605	0	0.0113	0.0026	0.095	12.6402	0.0889
-1.8828	4.0994	0.6122	0.5189	0	0.0103	0.0028	0.0834	11.724	0.0813
-1.8748	3.8327	0.5447	0.4788	0	0.0093	0.0028	0.0746	10.8483	0.0736
-1.8668	3.5753	0.4969	0.4391	0	0.0076	0.0028	0.0684	10.0314	0.0664
-1.8588	3.3383	0.4695	0.4021	0	0.0074	0.0028	0.0634	9.297	0.061
-1.8508	3.14	0.4638	0.3687	0	0.0071	0.0024	0.0611	8.6866	0.058
-1.8428	3.0024	0.4804	0.3409	0	0.0062	0.002	0.062	8.2498	0.0577
-1.8348	2.9463	0.519	0.3216	0	0.0061	0.0016	0.0641	8.0378	0.0578
-1.8268	2.9847	0.579	0.3115	0	0.0068	0.0016	0.0692	8.086	0.0595
-1.8188	3.118	0.6582	0.3105	0	0.007	0.0012	0.0755	8.398	0.0638
-1.8108	3.3316	0.7501	0.319	0	0.0073	0.0008	0.0831	8.9349	0.0698
-1.8028	3.5956	0.8482	0.3329	0	0.0075	0.0008	0.0921	9.6201	0.0759
-1.7948	3.8716	0.9424	0.3507	0.0002	0.0078	0.0008	0.1009	10.3518	0.0829
-1.7868	4.119	1.0262	0.3668	0.0002	0.008	0.0008	0.1079	11.0175	0.0884
-1.7788	4.3044	1.0912	0.3792	0.0003	0.008	0.0008	0.1132	11.5238	0.0934
-1.7708	4.405	1.1329	0.3863	0.0003	0.0082	0.0008	0.117	11.8033	0.0957
-1.7628	4.4144	1.1511	0.3864	0.0003	0.0075	0.0008	0.1182	11.8283	0.0973
-1.7548	4.3353	1.1469	0.3792	0.0003	0.0072	0.0008	0.1176	11.6034	0.0952
-1.7468	4.1801	1.1214	0.366	0.0002	0.0066	0.0008	0.1151	11.1626	0.094
-1.7388	3.9629	1.0781	0.348	0.0001	0.0063	0.0008	0.112	10.5419	0.0905
-1.7308	3.6943	1.0184	0.3254	0	0.0058	0.0004	0.1064	9.7802	0.0854
-1.7228	3.3839	0.9433	0.2993	0	0.0048	0.0004	0.0998	8.9077	0.08
-1.7148	3.0374	0.8549	0.2692	0	0.0046	0	0.0911	7.9499	0.0725
-1.7068	2.663	0.7552	0.2368	0	0.0042	0	0.0809	6.9305	0.065
-1.6988	2.2731	0.6473	0.2023	0	0.0035	0	0.07	5.8839	0.0557
-1.6908	1.8854	0.5368	0.1689	0	0.0025	0	0.0582	4.8578	0.0461
-1.6828	1.5208	0.4292	0.1369	0	0.0018	0	0.0469	3.9035	0.0371
-1.6748	1.2015	0.3307	0.1089	0	0.0016	0	0.0372	3.0734	0.0288
-1.6668	0.9475	0.2463	0.0867	0	0.001	0	0.0279	2.4163	0.0221
-1.6588	0.7725	0.1791	0.0726	0	0.0008	0	0.0211	1.9653	0.0166
-1.6508	0.6837	0.1311	0.0651	0	0.0008	0	0.0167	1.7329	0.0144
-1.6428	0.6817	0.1004	0.0666	0	0.0006	0	0.0143	1.7191	0.0126
-1.6348	0.7591	0.0846	0.0755	0	0.0005	0.0008	0.0139	1.9032	0.0132
-1.6268	0.9052	0.0831	0.0895	0	0.0006	0.001	0.0145	2.2531	0.0153
-1.6188	1.1044	0.0911	0.1079	0	0.0006	0.0014	0.0171	2.7264	0.018
-1.6108	1.339	0.1068	0.128	0	0.0008	0.0021	0.0197	3.2786	0.022
-1.6028	1.5926	0.1281	0.1481	0	0.0011	0.0022	0.0239	3.8641	0.0253
-1.5948	1.8486	0.1539	0.1674	0	0.0011	0.0028	0.0277	4.4437	0.0295
-1.5868	2.095	0.1819	0.1838	0	0.0011	0.0028	0.0311	4.9917	0.0332
-1.5788	2.3238	0.2122	0.1984	0	0.0011	0.0032	0.0348	5.4936	0.0362
-1.5708	2.5326	0.2434	0.2095	0	0.0011	0.0032	0.0381	5.947	0.039
-1.5628	2.7212	0.2751	0.2199	0	0.0011	0.0032	0.0426	6.3613	0.0439
-1.5548	2.8921	0.3087	0.2303	0	0.0011	0.0033	0.0461	6.7461	0.0472
-1.5468	3.0477	0.3434	0.2399	0	0.0012	0.0033	0.0501	7.1068	0.0505
-1.5388	3.187	0.3795	0.2493	0	0.0012	0.0034	0.0561	7.4394	0.0542
-1.5308	3.3059	0.4161	0.2569	0	0.0012	0.0039	0.0602	7.7295	0.0568
-1.5228	3.395	0.4512	0.2627	0	0.0014	0.0035	0.0642	7.9471	0.0602
-1.5148	3.4426	0.4824	0.2646	0	0.0014	0.0036	0.0682	8.0609	0.0623
-1.5068	3.4365	0.5065	0.2617	0	0.0014	0.0035	0.0706	8.0348	0.0628
-1.4988	3.3649	0.5204	0.2523	0	0.0014	0.003	0.0722	7.8455	0.0625
-1.4908	3.222	0.5207	0.2376	0	0.0013	0.0025	0.0711	7.4848	0.0615
-1.4828	3.0099	0.5057	0.218	0	0.0013	0.002	0.0682	6.9596	0.0585
-1.4748	2.7383	0.4763	0.1948	0	0.0012	0.0019	0.0637	6.299	0.0534
-1.4668	2.4254	0.4345	0.169	0	0.001	0.0018	0.0577	5.5508	0.0476
-1.4588	2.096	0.3842	0.1433	0	0.001	0.0014	0.0502	4.7731	0.0417
-1.4508	1.7795	0.332	0.1195	0	0.0009	0.0009	0.0427	4.0369	0.0359
-1.4428	1.5068	0.2833	0.1	0	0.0007	0.0004	0.0367	3.4104	0.0287
-1.4348	1.3079	0.2448	0.0856	0	0.0004	0.0004	0.0312	2.9601	0.0234
-1.4268	1.2076	0.2227	0.0789	0	0.0004	0.0002	0.0281	2.7424	0.0223
-1.4188	1.2234	0.219	0.0804	0	0.0004	0	0.0276	2.7925	0.0225
-1.4108	1.3619	0.2356	0.0894	0	0.0004	0.0008	0.0302	3.124	0.0251
-1.4028	1.6133	0.2731	0.106	0	0.0005	0.001	0.0344	3.7173	0.0296
-1.3948	1.9557	0.3261	0.129	0	0.0009	0.0015	0.0414	4.5186	0.0353
-1.3868	2.3494	0.3893	0.156	0	0.0011	0.0015	0.0493	5.4369	0.0423
-1.3788	2.7449	0.4542	0.1819	0	0.0013	0.002	0.0576	6.3594	0.0494
-1.3708	3.0882	0.5118	0.2051	0	0.0014	0.0029	0.0648	7.1591	0.0565
-1.3628	3.3285	0.5529	0.2213	0.0001	0.0014	0.003	0.0703	7.7225	0.0607
-1.3548	3.429	0.572	0.228	0.0001	0.0015	0.0032	0.0729	7.9616	0.0625
-1.3468	3.3736	0.5656	0.2241	0.0001	0.0016	0.0032	0.0719	7.8393	0.062
-1.3388	3.1682	0.5348	0.2108	0.0001	0.0015	0.0032	0.0678	7.3702	0.0584
-1.3308	2.8402	0.4826	0.1885	0.0001	0.0013	0.0028	0.0611	6.6168	0.0525
-1.3228	2.4312	0.4164	0.1615	0.0001	0.0013	0.0017	0.0527	5.6731	0.045
-1.3148	1.9882	0.344	0.1322	0	0.0011	0.0015	0.0437	4.6504	0.0367
-1.3068	1.5554	0.2722	0.1033	0	0.0011	0.0013	0.034	3.6491	0.0288
-1.2988	1.1664	0.2069	0.078	0	0.0011	0.0007	0.0258	2.7484	0.0215
-1.2908	0.8429	0.1521	0.0561	0	0.0007	0.0002	0.019	1.9996	0.0147
-1.2828	0.5929	0.1102	0.0397	0	0.0004	0.0002	0.0132	1.4194	0.01
-1.2748	0.4152	0.0789	0.0276	0	0.0004	0.0002	0.0096	1.0058	0.007
-1.2668	0.3034	0.0592	0.0202	0	0.0003	0.0002	0.007	0.7421	0.0049
-1.2588	0.2485	0.0484	0.0153	0	0.0003	0.0002	0.0054	0.6047	0.0037
-1.2508	0.2427	0.046	0.0139	0	0.0003	0.0002	0.0054	0.5762	0.0034
-1.2428	0.2816	0.0503	0.0147	0	0.0002	0.0002	0.0062	0.6407	0.0036
-1.2348	0.361	0.0605	0.0175	0	0.0003	0.0001	0.0073	0.792	0.0044
-1.2268	0.4781	0.0764	0.0217	0	0.0003	0	0.0092	1.0198	0.0065
-1.2188	0.6272	0.097	0.0271	0	0.0004	0.0004	0.0112	1.3125	0.0084
-1.2108	0.797	0.1206	0.0341	0	0.0006	0.0009	0.0139	1.6504	0.0109
-1.2028	0.972	0.1454	0.0411	0	0.0006	0.0011	0.0168	1.9997	0.0128
-1.1948	1.133	0.1685	0.0477	0	0.0006	0.0012	0.0191	2.3215	0.0153
-1.1868	1.259	0.1864	0.0527	0	0.0007	0.0013	0.0213	2.5729	0.0169
-1.1788	1.3317	0.1965	0.0555	0	0.0007	0.0013	0.0225	2.7171	0.0177
-1.1708	1.3399	0.1976	0.0561	0	0.0007	0.0013	0.0227	2.7323	0.0181
-1.1628	1.2817	0.189	0.0537	0	0.0007	0.0013	0.0213	2.6127	0.0171
-1.1548	1.166	0.1718	0.0486	0	0.0007	0.0012	0.0198	2.3752	0.0158
-1.1468	1.0071	0.1486	0.0422	0	0.0005	0.0012	0.017	2.054	0.0131
-1.1388	0.8279	0.122	0.0343	0	0.0004	0.0011	0.0141	1.6876	0.0108
-1.1308	0.6463	0.0951	0.0269	0	0.0003	0.0009	0.011	1.3171	0.0083
-1.1228	0.4797	0.0706	0.02	0	0.0002	0	0.0078	0.9779	0.0063
-1.1148	0.3384	0.0497	0.014	0	0.0001	0	0.0054	0.6893	0.0038
-1.1068	0.2266	0.0332	0.0093	0	0	0	0.0035	0.4619	0.0024
-1.0988	0.1444	0.0216	0.0059	0	0	0	0.0022	0.2939	0.0012
-1.0908	0.0871	0.0127	0.0036	0	0	0	0.0011	0.1771	0.0006
-1.0828	0.0504	0.0074	0.0021	0	0	0	0.0005	0.1024	0.0004
-1.0748	0.0274	0.0041	0.0009	0	0	0	0.0004	0.056	0.0002
-1.0668	0.014	0.0021	0.0004	0	0	0	0	0.0284	0
-1.0588	0.007	0.0006	0.0002	0	0	0	0	0.0139	0
-1.0508	0.0033	0.0003	0	0	0	0	0	0.0067	0
-1.0428	0.0011	0	0	0	0	0	0	0.0025	0
-1.0348	0.0005	0	0	0	0	0	0	0.0004	0
-1.0268	0	0	0	0	0	0	0	0	0
-1.0188	0	0	0	0	0	0	0	0	0
-1.0108	0	0	0	0	0	0	0	0	0
-1.0028	0.0001	0	0	0	0	0	0	0	0
-0.9948	0.0008	0	0	0	0	0	0	0.001	0
-0.9868	0.0017	0	0	0	0	0	0	0.0024	0
-0.9788	0.0037	0	0	0	0	0	0	0.007	0
-0.9708	0.0083	0.0005	0	0	0	0	0	0.0153	0
-0.9628	0.0163	0.0016	0	0	0	0	0	0.0312	0
-0.9548	0.0317	0.0031	0.0002	0	0	0	0	0.0585	0
-0.9468	0.0578	0.0059	0.0003	0	0	0	0.0003	0.107	0.0002
-0.9388	0.0997	0.0099	0.0009	0	0	0	0.001	0.1862	0.0003
-0.9308	0.1636	0.0165	0.0015	0	0	0	0.0018	0.3042	0.0008
-0.9228	0.2555	0.0253	0.0023	0	0	0	0.0028	0.4755	0.0016
-0.9148	0.3788	0.0374	0.0035	0	0	0	0.0044	0.7043	0.0027
-0.9068	0.5334	0.0529	0.0048	0	0	0	0.0063	0.9928	0.0036
-0.8988	0.7147	0.0707	0.0065	0	0	0	0.0083	1.3303	0.0049
-0.8908	0.9088	0.0901	0.0084	0	0	0	0.0106	1.692	0.007
-0.8828	1.0986	0.1089	0.0104	0	0	0.0002	0.0127	2.0452	0.0092
-0.8748	1.2621	0.125	0.0119	0	0	0.0004	0.0147	2.3492	0.0107
-0.8668	1.3778	0.1365	0.0128	0	0	0.0004	0.0164	2.5644	0.0118
-0.8588	1.4296	0.1417	0.0133	0	0	0.0004	0.017	2.6607	0.012
-0.8508	1.4095	0.1397	0.0131	0	0	0.0004	0.0169	2.623	0.0119
-0.8428	1.3207	0.131	0.0124	0	0	0.0004	0.0156	2.4574	0.0112
-0.8348	1.1756	0.1165	0.011	0	0	0.0004	0.0136	2.1878	0.0101
-0.8268	0.9947	0.0985	0.0092	0	0	0	0.0114	1.8514	0.0078
-0.8188	0.7996	0.0792	0.0072	0	0	0	0.0094	1.489	0.0058
-0.8108	0.6107	0.0608	0.0058	0	0	0	0.007	1.1375	0.0043
-0.8028	0.4437	0.044	0.004	0	0	0	0.0054	0.8249	0.0029
-0.7948	0.3063	0.0301	0.0027	0	0	0	0.0037	0.5695	0.002
-0.7868	0.2005	0.0197	0.0018	0	0	0	0.0021	0.3733	0.0013
-0.7788	0.1251	0.0123	0.0012	0	0	0	0.0015	0.2327	0.0006
-0.7708	0.074	0.0072	0.0006	0	0	0	0.0006	0.1372	0.0003
-0.7628	0.0419	0.0039	0.0003	0	0	0	0.0001	0.0769	0
-0.7548	0.0223	0.0019	0.0001	0	0	0	0	0.0418	0
-0.7468	0.0112	0.001	0	0	0	0	0	0.0201	0
-0.7388	0.0054	0.0001	0	0	0	0	0	0.01	0
-0.7308	0.0025	0	0	0	0	0	0	0.0047	0
-0.7228	0.0009	0	0	0	0	0	0	0.0018	0
-0.7148	0.0002	0	0	0	0	0	0	0.0002	0
-0.7068	0	0	0	0	0	0	0	0	0
-0.6988	0	0	0	0	0	0	0	0	0
-0.6908	0	0	0	0	0	0	0	0	0
-0.6828	0	0	0	0	0	0	0	0	0
-0.6748	0	0	0	0	0	0	0	0	0
-0.6668	0	0	0	0	0	0	0	0	0
-0.6588	0	0	0	0	0	0	0	0	0
-0.6508	0	0	0	0	0	0	0	0	0
-0.6428	0	0	0	0	0	0	0	0	0
-0.6348	0	0	0	0	0	0	0	0	0
-0.6268	0	0	0	0	0	0	0	0	0
-0.6188	0	0	0	0	0	0	0	0	0
-0.6108	0	0	0	0	0	0	0	0	0
-0.6028	0	0	0	0	0	0	0	0	0
-0.5948	0	0	0	0	0	0	0	0	0
-0.5868	0	0	0	0	0	0	0	0	0
-0.5788	0	0	0	0	0	0	0	0	0
-0.5708	0	0	0	0	0	0	0	0	0
-0.5628	0	0	0	0	0	0	0	0	0
-0.5548	0	0	0	0	0	0	0	0	0
-0.5468	0	0	0	0	0	0	0	0.0001	0
-0.5388	0	0	0	0	0	0	0	0.0001	0
-0.5308	0	0.0001	0	0	0	0	0	0.0006	0
-0.5228	0	0.0003	0	0	0	0	0	0.0012	0
-0.5148	0.0001	0.0005	0	0	0	0	0	0.0018	0
-0.5068	0.0002	0.0008	0.0001	0	0	0	0.0001	0.0034	0
-0.4988	0.0003	0.0015	0.0001	0	0	0	0.0001	0.005	0.0001
-0.4908	0.0005	0.0023	0.0002	0	0	0	0.0002	0.0081	0.0003
-0.4828	0.0008	0.0033	0.0003	0	0	0	0.0004	0.0119	0.0004
-0.4748	0.0011	0.0048	0.0004	0	0.0001	0.0001	0.0004	0.0166	0.0005
-0.4668	0.0016	0.0063	0.0006	0	0.0002	0.0001	0.0006	0.0223	0.0008
-0.4588	0.002	0.0082	0.0009	0	0.0004	0.0004	0.0009	0.0286	0.0009
-0.4508	0.0027	0.01	0.001	0.0001	0.0004	0.0006	0.0011	0.0347	0.0011
-0.4428	0.0032	0.0116	0.0011	0.0002	0.0004	0.0006	0.0013	0.0405	0.0014
-0.4348	0.0035	0.013	0.0012	0.0002	0.0004	0.0007	0.0015	0.0449	0.0015
-0.4268	0.0039	0.0138	0.0013	0.0002	0.0006	0.0008	0.0016	0.0475	0.0017
-0.4188	0.0042	0.0142	0.0013	0.0002	0.0006	0.0009	0.0016	0.0485	0.0017
-0.4108	0.004	0.0138	0.0012	0.0002	0.0005	0.0008	0.0016	0.0471	0.0017
-0.4028	0.0038	0.0129	0.0011	0.0001	0.0004	0.0007	0.0016	0.0438	0.0016
-0.3948	0.0035	0.0116	0.001	0.0001	0.0004	0.0006	0.0012	0.039	0.0013
-0.3868	0.003	0.0099	0.0007	0.0001	0.0004	0.0006	0.001	0.0333	0.0011
-0.3788	0.0025	0.0079	0.0006	0	0.0004	0.0003	0.0008	0.0269	0.0011
-0.3708	0.0021	0.0061	0.0003	0	0.0002	0.0002	0.0006	0.0209	0.0007
-0.3628	0.0016	0.0047	0.0003	0	0.0001	0.0001	0.0004	0.0152	0.0004
-0.3548	0.001	0.0035	0.0002	0	0	0	0.0002	0.0107	0.0003
-0.3468	0.0007	0.0021	0.0002	0	0	0	0.0002	0.0072	0.0002
-0.3388	0.0004	0.0011	0	0	0	0	0	0.0047	0
-0.3308	0.0003	0.0007	0	0	0	0	0	0.0027	0
-0.3228	0.0001	0.0004	0	0	0	0	0	0.0016	0
-0.3148	0	0.0002	0	0	0	0	0	0.0008	0
-0.3068	0	0.0001	0	0	0	0	0	0.0003	0
-0.2988	0	0	0	0	0	0	0	0.0001	0
-0.2908	0	0	0	0	0	0	0	0	0
-0.2828	0	0	0	0	0	0	0	0	0
-0.2748	0	0	0	0	0	0	0	0	0
-0.2668	0	0	0	0	0	0	0	0	0
-0.2588	0	0	0	0	0	0	0	0	0
-0.2508	0	0	0	0	0	0	0	0	0
-0.2428	0	0	0	0	0	0	0	0	0
-0.2348	0	0	0	0	0	0	0	0	0
-0.2268	0	0	0	0	0	0	0	0	0
-0.2188	0	0	0	0	0	0	0	0	0
-0.2108	0	0	0	0	0	0	0	0	0
-0.2028	0	0	0	0	0	0	0	0	0
-0.1948	0	0	0	0	0	0	0	0	0
-0.1868	0	0.0001	0	0	0	0	0	0.0001	0
-0.1788	0	0.0001	0	0	0	0	0	0.0002	0
-0.1708	0	0.0004	0	0	0	0	0.0001	0.0005	0
-0.1628	0.0001	0.0007	0	0	0	0	0.0001	0.0009	0
-0.1548	0.0002	0.0015	0.0001	0	0	0	0.0002	0.0021	0.0001
-0.1468	0.0004	0.003	0.0001	0	0	0	0.0005	0.0039	0.0002
-0.1388	0.0007	0.0059	0.0002	0	0	0	0.0008	0.0068	0.0004
-0.1308	0.0013	0.0102	0.0005	0	0	0	0.0014	0.0118	0.0006
-0.1228	0.0019	0.0172	0.0007	0	0.0001	0.0001	0.0023	0.0183	0.0009
-0.1148	0.0031	0.0279	0.0009	0	0.0002	0.0002	0.0039	0.0275	0.0015
-0.1068	0.0043	0.0446	0.0014	0	0.0004	0.0003	0.0062	0.0409	0.0028
1.9512	0.0069	0.0701	0.002	0	0.0005	0.0004	0.0091	0.0562	0.0046
1.9592	0.0097	0.109	0.0025	0.0001	0.0009	0.0011	0.0131	0.0735	0.0072
1.9672	0.0132	0.1679	0.0031	0.0003	0.0011	0.0017	0.0182	0.0918	0.0101
1.9752	0.0171	0.2548	0.0044	0.0003	0.0014	0.0022	0.0254	0.1148	0.0152
1.9832	0.0225	0.3823	0.0048	0.0003	0.0014	0.003	0.0348	0.1355	0.0214
1.9912	0.0293	0.5583	0.0058	0.0003	0.0014	0.0042	0.0468	0.1559	0.0309
1.9992	0.0365	0.7977	0.0066	0.0003	0.0014	0.0046	0.0633	0.1765	0.0417
2.0072	0.0465	1.106	0.0079	0.0003	0.0014	0.0056	0.0848	0.1967	0.0557
2.0152	0.0567	1.4816	0.0089	0.0003	0.0012	0.0071	0.1099	0.2155	0.0747
2.0232	0.0685	1.9157	0.0098	0.0003	0.0011	0.0089	0.1398	0.2357	0.0964
2.0312	0.0794	2.3968	0.0103	0.0003	0.0007	0.0121	0.1731	0.2542	0.1197
2.0392	0.0896	2.9037	0.0115	0.0001	0.0006	0.0132	0.2111	0.2687	0.1459
2.0472	0.0968	3.4192	0.0118	0	0.0005	0.0156	0.2509	0.2788	0.1722
2.0552	0.0995	3.9371	0.0126	0	0.0002	0.0188	0.2942	0.2845	0.2
2.0632	0.0988	4.4525	0.0123	0	0.0001	0.0202	0.3404	0.2827	0.2292
2.0712	0.0933	4.9715	0.0115	0	0	0.0225	0.3908	0.2707	0.2603
2.0792	0.0836	5.4934	0.0114	0	0	0.0261	0.4432	0.2552	0.291
2.0872	0.0715	6.0077	0.0096	0	0	0.0276	0.498	0.237	0.3222
2.0952	0.0582	6.4791	0.0081	0	0	0.03	0.5495	0.2126	0.3537
2.1032	0.0454	6.8565	0.0068	0	0	0.032	0.5938	0.1897	0.3785
2.1112	0.0332	7.074	0.0064	0	0	0.0328	0.6224	0.1691	0.3924
2.1192	0.023	7.0744	0.0048	0	0	0.034	0.628	0.1477	0.3966
2.1272	0.0156	6.8208	0.004	0	0	0.0324	0.6113	0.1266	0.3838
2.1352	0.0098	6.3143	0.0032	0	0	0.03	0.5688	0.1065	0.3562
2.1432	0.006	5.5962	0.0024	0	0	0.0264	0.5065	0.0886	0.3165
2.1512	0.0032	4.7362	0.0016	0	0	0.0228	0.4298	0.0704	0.2688
2.1592	0.0019	3.8237	0.0016	0	0	0.0184	0.3476	0.0571	0.2162
2.1672	0.0008	2.9406	0.0016	0	0	0.0144	0.2675	0.0432	0.1659
2.1752	0	2.1556	0.0008	0	0	0.0104	0.1964	0.0324	0.1212
2.1832	0	1.5117	0	0	0	0.0072	0.1372	0.0241	0.0844
2.1912	0	1.0263	0	0	0	0.0056	0.0928	0.0176	0.056
2.1992	0.0008	0.6978	0	0	0	0.0032	0.0608	0.0144	0.0386
2.2072	0.0016	0.5219	0.0008	0	0	0.0016	0.0431	0.0215	0.0271
2.2152	0.0033	0.4972	0.0016	0	0	0.002	0.0347	0.0327	0.0241
2.2232	0.0065	0.6301	0.0032	0	0	0.0008	0.0394	0.0547	0.0296
2.2312	0.0112	0.9451	0.0058	0	0	0.0012	0.0561	0.0967	0.0422
2.2392	0.0177	1.4767	0.0106	0	0	0.0028	0.0868	0.1569	0.066
2.2472	0.0277	2.2633	0.0157	0	0	0.004	0.1316	0.2453	0.1017
2.2552	0.0408	3.3281	0.024	0	0	0.0056	0.1937	0.3617	0.1507
2.2632	0.0574	4.6676	0.0333	0	0	0.0084	0.2721	0.506	0.2136
2.2712	0.0763	6.2335	0.0441	0	0.0008	0.0108	0.3637	0.6767	0.2843
2.2792	0.0962	7.9272	0.0553	0	0.0008	0.0144	0.4635	0.8572	0.3635
2.2872	0.116	9.6104	0.068	0	0.0016	0.018	0.5629	1.0347	0.4405
2.2952	0.1328	11.1291	0.0784	0	0.0016	0.0208	0.6567	1.1889	0.5141
2.3032	0.1438	12.3446	0.0851	0	0.0016	0.0236	0.7353	1.3008	0.5715
2.3112	0.1487	13.1804	0.0886	0	0.0016	0.026	0.797	1.3603	0.6148
2.3192	0.1458	13.6433	0.0872	0	0.0016	0.0276	0.8416	1.3661	0.6431
2.3272	0.1361	13.8282	0.0818	0	0.0016	0.0288	0.8786	1.3241	0.6596
2.3352	0.1205	13.9031	0.0751	0	0.0016	0.0296	0.9192	1.2468	0.6759
2.3432	0.1012	14.0562	0.0655	0	0.002	0.0316	0.9724	1.1614	0.6986
2.3512	0.0811	14.4444	0.0564	0	0.0024	0.0336	1.0476	1.0863	0.738
2.3592	0.0616	15.1457	0.0472	0	0.0024	0.0376	1.1467	1.0358	0.7908
2.3672	0.0446	16.1249	0.04	0	0.0024	0.04	1.2628	1.0167	0.858
2.3752	0.0306	17.2379	0.0356	0	0.0032	0.0444	1.3831	1.0267	0.9298
2.3832	0.0197	18.2618	0.0317	0	0.0032	0.046	1.4876	1.0525	0.9954
2.3912	0.0123	18.952	0.0304	0	0.0032	0.0472	1.5572	1.0777	1.0401
2.3992	0.0068	19.0961	0.0282	0	0.0032	0.0484	1.5765	1.0854	1.0525
2.4072	0.0044	18.5702	0.0266	0	0.0032	0.046	1.5361	1.065	1.026
2.4152	0.0023	17.3644	0.0245	0	0.0032	0.0416	1.4358	1.0102	0.9589
2.4232	0.0011	15.5909	0.0224	0	0.0032	0.0376	1.2878	0.918	0.8615
2.4312	0.0007	13.4519	0.0188	0	0.0016	0.032	1.1094	0.8046	0.7452
2.4392	0.0003	11.2048	0.016	0	0.0016	0.0256	0.9218	0.6806	0.618
2.4472	0.0011	9.1124	0.0144	0	0.0012	0.0208	0.7456	0.5626	0.5014
2.4552	0.0016	7.4076	0.0116	0	0.0008	0.016	0.6	0.4683	0.4042
2.4632	0.0031	6.2674	0.0106	0	0.0008	0.0124	0.4975	0.4104	0.3371
2.4712	0.0059	5.8	0.0118	0	0.0008	0.01	0.4476	0.4027	0.3068
2.4792	0.0098	6.0472	0.0163	0	0.0008	0.0093	0.4486	0.4534	0.3123
2.4872	0.0163	6.995	0.0217	0	0.0008	0.0084	0.4988	0.5646	0.351
2.4952	0.0248	8.5696	0.0312	0	0.0008	0.008	0.5897	0.7414	0.4204
2.5032	0.0365	10.6491	0.0447	0	0.0008	0.0104	0.7121	0.98	0.5159
2.5112	0.051	13.0652	0.0601	0	0.002	0.0125	0.8497	1.2718	0.6239
2.5192	0.0683	15.6081	0.0793	0	0.002	0.0161	0.9881	1.5963	0.7376
2.5272	0.0871	18.0414	0.0983	0.0004	0.002	0.0176	1.1146	1.9299	0.8437
2.5352	0.1057	20.1263	0.1165	0.0004	0.0029	0.0196	1.2145	2.242	0.9312
2.5432	0.122	21.6462	0.1316	0.0004	0.0032	0.0199	1.2782	2.5029	0.9926
2.5512	0.1352	22.4494	0.1427	0.0004	0.0025	0.0208	1.3003	2.6775	1.02
2.5592	0.1426	22.4716	0.1466	0.0004	0.0027	0.0207	1.2814	2.7555	1.0175
2.5672	0.1436	21.7648	0.1457	0.0004	0.003	0.0221	1.2268	2.7243	0.9837
2.5752	0.1384	20.4943	0.1365	0.0005	0.0034	0.0226	1.1534	2.5979	0.928
2.5832	0.1273	18.925	0.1236	0.0005	0.0034	0.023	1.0741	2.4031	0.8629
2.5912	0.112	17.3801	0.1076	0.0006	0.0037	0.0231	1.0104	2.1782	0.8051
2.5992	0.0941	16.1916	0.0904	0.0002	0.0044	0.0241	0.9825	1.9584	0.7685
2.6072	0.0764	15.6347	0.0757	0.0003	0.0038	0.0267	1.0033	1.7823	0.7655
2.6152	0.0594	15.8781	0.0637	0.0004	0.0042	0.0302	1.0825	1.6728	0.8039
2.6232	0.0447	16.9462	0.0541	0.0004	0.0043	0.0328	1.2173	1.6406	0.8826
2.6312	0.0327	18.6995	0.0478	0.0004	0.0048	0.0374	1.3957	1.6821	0.9955
2.6392	0.0236	20.8563	0.0435	0.0004	0.0056	0.0422	1.5947	1.773	1.1247
2.6472	0.0171	23.0389	0.0416	0.0004	0.0054	0.046	1.7861	1.8842	1.2537
2.6552	0.0131	24.8461	0.0406	0.0003	0.0058	0.0488	1.941	1.9836	1.3581
2.6632	0.0108	25.9263	0.0396	0.0003	0.0056	0.0493	2.0337	2.0422	1.4225
2.6712	0.0096	26.053	0.0374	0.0003	0.0054	0.0488	2.0472	2.0406	1.4336
2.6792	0.0093	25.167	0.035	0.0003	0.0054	0.047	1.9794	1.9736	1.3873
2.6872	0.0103	23.3881	0.0334	0.0003	0.0054	0.044	1.8395	1.8473	1.2931
2.6952	0.0117	20.9924	0.0297	0.0003	0.0046	0.0408	1.6521	1.6857	1.162
2.7032	0.0148	18.3596	0.0283	0.0004	0.004	0.0366	1.4437	1.5198	1.0186
2.7112	0.0197	15.9031	0.0276	0.0004	0.0043	0.0312	1.2477	1.3791	0.8827
2.7192	0.0262	14.0104	0.0302	0.0004	0.0047	0.0284	1.0924	1.2987	0.7749
2.7272	0.0356	12.9842	0.0343	0.0008	0.0041	0.0274	0.9978	1.3066	0.7101
2.7352	0.0473	13.0028	0.0415	0.0007	0.0045	0.0277	0.9766	1.4163	0.7018
2.7432	0.0616	14.0969	0.0536	0.0007	0.0044	0.0277	1.0292	1.6327	0.7437
2.7512	0.0785	16.1428	0.0685	0.0012	0.0054	0.03	1.1432	1.9469	0.8334
2.7592	0.0956	18.869	0.0845	0.0016	0.0055	0.0336	1.3011	2.3296	0.9599
2.7672	0.1133	21.8911	0.1012	0.0021	0.0066	0.0354	1.474	2.7412	1.0946
2.7752	0.1291	24.763	0.1177	0.0027	0.0077	0.0377	1.6327	3.1336	1.2225
2.7832	0.1412	27.0468	0.1304	0.0032	0.0082	0.0396	1.7507	3.4518	1.3232
2.7912	0.1486	28.3963	0.1401	0.0032	0.0082	0.0407	1.8089	3.6545	1.3784
2.7992	0.1496	28.6139	0.1433	0.0036	0.0085	0.0404	1.798	3.7098	1.3795
2.8072	0.1455	27.6955	0.1398	0.0037	0.0088	0.0394	1.7217	3.6137	1.3295
2.8152	0.1363	25.8228	0.1323	0.0034	0.0086	0.0375	1.5959	3.3784	1.2383
2.8232	0.124	23.3188	0.119	0.0034	0.0071	0.0379	1.4423	3.0439	1.1216
2.8312	0.1098	20.5755	0.1048	0.0027	0.0058	0.036	1.2853	2.6561	0.9978
2.8392	0.097	17.9765	0.0891	0.0023	0.0058	0.0364	1.1494	2.265	0.8849
2.8472	0.0853	15.8299	0.0735	0.0024	0.0057	0.0351	1.048	1.9176	0.7962
2.8552	0.0772	14.3341	0.0601	0.002	0.0056	0.036	0.992	1.644	0.7426
2.8632	0.0715	13.5706	0.0513	0.0016	0.0056	0.037	0.9811	1.4609	0.7198
2.8712	0.0684	13.5258	0.0434	0.0016	0.005	0.0383	1.0138	1.3728	0.7346
2.8792	0.0664	14.1157	0.041	0.0016	0.0042	0.0395	1.0811	1.3729	0.7756
2.8872	0.0646	15.212	0.0386	0.0015	0.0049	0.0391	1.1755	1.4428	0.8419
2.8952	0.0625	16.6577	0.0385	0.0011	0.0043	0.0396	1.2878	1.5656	0.9215
2.9032	0.0587	18.2723	0.0406	0.001	0.005	0.0384	1.4051	1.7133	1.0082
2.9112	0.0543	19.8532	0.0411	0.0014	0.0055	0.0367	1.5175	1.8622	1.0908
2.9192	0.048	21.1888	0.0412	0.0014	0.0051	0.0359	1.6081	1.9903	1.1605
2.9272	0.0417	22.0774	0.0422	0.0011	0.0044	0.0345	1.668	2.0754	1.2069
2.9352	0.0352	22.3621	0.0421	0.0016	0.0043	0.0324	1.6823	2.1028	1.219
2.9432	0.0294	21.9676	0.0421	0.0018	0.0048	0.0309	1.6481	2.0693	1.1954
2.9512	0.0257	20.9268	0.0415	0.0018	0.0047	0.0302	1.5652	1.9792	1.1352
2.9592	0.0245	19.3897	0.0408	0.0019	0.0049	0.0287	1.4449	1.8492	1.0508
2.9672	0.0257	17.6042	0.0407	0.0013	0.0052	0.0261	1.3048	1.7096	0.9498
2.9752	0.0301	15.8772	0.0432	0.0013	0.005	0.0244	1.1658	1.5901	0.8523
2.9832	0.0386	14.5165	0.0477	0.0019	0.0056	0.0231	1.0492	1.5221	0.7703
2.9912	0.0505	13.7737	0.0552	0.0023	0.0049	0.0225	0.9757	1.5282	0.7223
2.9992	0.0667	13.7947	0.0665	0.0027	0.0053	0.0217	0.9558	1.6226	0.7134
3.0072	0.0866	14.5961	0.0809	0.0039	0.0057	0.0242	0.9925	1.8011	0.7467
3.0152	0.1093	16.0605	0.0984	0.0039	0.0061	0.0274	1.0791	2.0463	0.8151
3.0232	0.1329	17.9589	0.117	0.0043	0.0058	0.0318	1.2035	2.3283	0.91
3.0312	0.1557	19.995	0.1359	0.0048	0.0073	0.035	1.3454	2.6083	1.0181
3.0392	0.1763	21.8581	0.1519	0.0048	0.0074	0.0403	1.4831	2.8497	1.1183
3.0472	0.1915	23.2759	0.1651	0.0047	0.008	0.0439	1.5983	3.0161	1.2005
3.0552	0.2006	24.063	0.1726	0.0043	0.008	0.0485	1.6752	3.0881	1.2513
3.0632	0.201	24.1468	0.1736	0.0039	0.0077	0.0502	1.7066	3.0601	1.2662
3.0712	0.1943	23.5772	0.1688	0.0035	0.0078	0.0511	1.6945	2.9397	1.249
3.0792	0.1799	22.51	0.1579	0.0027	0.0078	0.0503	1.6447	2.7519	1.2039
3.0872	0.1606	21.1703	0.1435	0.0019	0.0081	0.0482	1.574	2.5247	1.1441
3.0952	0.1383	19.8042	0.1274	0.0015	0.0071	0.0457	1.4976	2.2936	1.0807
3.1032	0.1149	18.6313	0.1113	0.0011	0.0057	0.0431	1.431	2.087	1.027
3.1112	0.0934	17.7947	0.0962	0.0007	0.0058	0.0401	1.3831	1.9244	0.9873
3.1192	0.0746	17.3415	0.0828	0.0009	0.0061	0.0372	1.3597	1.8117	0.9668
3.1272	0.0588	17.2197	0.0738	0.0006	0.0061	0.0357	1.3563	1.7496	0.9629
3.1352	0.0477	17.3041	0.0656	0.0006	0.0049	0.0352	1.3637	1.7224	0.9698
3.1432	0.0404	17.4346	0.06	0.0006	0.0051	0.0339	1.3717	1.7127	0.9768
3.1512	0.0357	17.4634	0.0552	0.0006	0.005	0.0331	1.3667	1.7085	0.9769
3.1592	0.0335	17.2924	0.0521	0.0013	0.0048	0.0304	1.3445	1.6965	0.9669
3.1672	0.0326	16.8885	0.0489	0.0014	0.0041	0.0284	1.3011	1.6712	0.9418
3.1752	0.0321	16.2826	0.0455	0.0014	0.0043	0.0262	1.2407	1.6319	0.9066
3.1832	0.0329	15.5463	0.0433	0.0014	0.0042	0.0232	1.1704	1.5844	0.8636
3.1912	0.0341	14.7708	0.0417	0.0014	0.0041	0.0211	1.0975	1.5399	0.8168
3.1992	0.0366	14.0447	0.0421	0.0014	0.0031	0.0194	1.0302	1.504	0.7739
3.2072	0.0419	13.4492	0.0453	0.0017	0.0027	0.0166	0.9769	1.4864	0.7396
3.2152	0.0502	13.0611	0.0513	0.0017	0.0025	0.0165	0.9422	1.4978	0.7172
3.2232	0.0617	12.9567	0.0619	0.0017	0.0028	0.0165	0.9333	1.5502	0.7118
3.2312	0.0781	13.2124	0.0767	0.0014	0.0033	0.0187	0.9551	1.6514	0.73
3.2392	0.0983	13.8988	0.0966	0.0014	0.0035	0.0213	1.0128	1.8111	0.7695
3.2472	0.1222	15.0617	0.1202	0.0014	0.0053	0.026	1.107	2.0338	0.8377
3.2552	0.149	16.699	0.1483	0.0014	0.007	0.0313	1.2378	2.3133	0.9313
3.2632	0.1774	18.7499	0.1792	0.0016	0.008	0.0363	1.3986	2.6427	1.0467
3.2712	0.205	21.0858	0.21	0.0013	0.0088	0.0426	1.5783	3.0015	1.1791
3.2792	0.2312	23.5266	0.24	0.0013	0.0101	0.0478	1.7642	3.3704	1.3154
3.2872	0.254	25.8593	0.2678	0.0013	0.011	0.052	1.9396	3.7174	1.4448
3.2952	0.2722	27.8708	0.2924	0.0013	0.0124	0.0557	2.0886	4.0153	1.5549
3.3032	0.2859	29.3794	0.3097	0.0012	0.0137	0.0589	2.1998	4.246	1.6368
3.3112	0.2944	30.2539	0.3211	0.0012	0.0142	0.0615	2.2638	4.3873	1.6817
3.3192	0.2971	30.4314	0.3252	0.0011	0.0148	0.0631	2.2761	4.4319	1.6918
3.3272	0.2945	29.9191	0.3209	0.001	0.0144	0.0627	2.2373	4.3776	1.6625
3.3352	0.2868	28.7895	0.3102	0.001	0.0143	0.0623	2.1539	4.2323	1.5993
3.3432	0.2745	27.1646	0.2924	0.001	0.0138	0.0604	2.0336	4.0082	1.5096
3.3512	0.2577	25.1994	0.2689	0.001	0.013	0.0572	1.8877	3.7269	1.4026
3.3592	0.2374	23.0611	0.2418	0.0009	0.0114	0.0535	1.7273	3.4082	1.2838
3.3672	0.2147	20.9078	0.2131	0.0012	0.0105	0.0482	1.5645	3.076	1.1639
3.3752	0.1901	18.8686	0.1835	0.0012	0.01	0.0423	1.4094	2.749	1.0511
3.3832	0.1647	17.0296	0.1559	0.0011	0.0086	0.0369	1.2663	2.4447	0.9473
3.3912	0.1399	15.427	0.131	0.001	0.0068	0.0318	1.1417	2.1702	0.8577
3.3992	0.1164	14.0524	0.1089	0.0009	0.0057	0.0268	1.0322	1.9329	0.7804
3.4072	0.0964	12.8667	0.0907	0.0009	0.0047	0.0222	0.9387	1.7332	0.7139
3.4152	0.0796	11.822	0.0779	0.001	0.0043	0.018	0.8572	1.5676	0.6554
3.4232	0.0662	10.8808	0.0683	0.001	0.0037	0.0147	0.7855	1.4317	0.6027
3.4312	0.0565	10.0366	0.0632	0.001	0.0036	0.0129	0.7215	1.3246	0.5567
3.4392	0.0505	9.3175	0.0612	0.0011	0.0037	0.0113	0.6684	1.2445	0.5162
3.4472	0.0474	8.7846	0.062	0.0011	0.0038	0.0109	0.6297	1.1972	0.4872
3.4552	0.0467	8.5154	0.0646	0.0011	0.004	0.0102	0.6089	1.1875	0.4718
3.4632	0.0483	8.5855	0.0692	0.0011	0.0042	0.0108	0.6122	1.2225	0.4747
3.4712	0.0521	9.0475	0.0763	0.001	0.005	0.0113	0.6412	1.3084	0.4971
3.4792	0.0583	9.9159	0.0868	0.0011	0.0058	0.0124	0.698	1.4482	0.5412
3.4872	0.0667	11.1561	0.0986	0.0013	0.0066	0.0137	0.7791	1.639	0.6057
3.4952	0.0769	12.6885	0.1146	0.0017	0.008	0.0144	0.8785	1.8714	0.6842
3.5032	0.0892	14.3955	0.1315	0.002	0.0087	0.0153	0.9893	2.1333	0.771
3.5112	0.1029	16.1439	0.1525	0.0021	0.0096	0.017	1.1028	2.4078	0.8605
3.5192	0.1169	17.7988	0.1721	0.0024	0.0103	0.0177	1.2077	2.6745	0.9451
3.5272	0.1305	19.2473	0.1905	0.0025	0.0116	0.0186	1.2984	2.9138	1.0193
3.5352	0.1426	20.4046	0.2071	0.0025	0.0121	0.0194	1.3691	3.1121	1.0785
3.5432	0.1526	21.2211	0.2193	0.0025	0.0126	0.0205	1.4181	3.2572	1.1193
3.5512	0.1586	21.6838	0.2266	0.0025	0.0125	0.0214	1.4446	3.3427	1.1431
3.5592	0.1618	21.8042	0.2282	0.0026	0.0128	0.022	1.4503	3.3704	1.1512
3.5672	0.1624	21.6162	0.2253	0.0031	0.0129	0.0223	1.4387	3.3446	1.1438
3.5752	0.161	21.1666	0.2189	0.0035	0.0124	0.0244	1.4109	3.28	1.123
3.5832	0.1595	20.505	0.2107	0.0043	0.0119	0.0255	1.3728	3.1889	1.0939
3.5912	0.1595	19.6809	0.2024	0.0053	0.0115	0.0277	1.3264	3.0839	1.0552
3.5992	0.161	18.7373	0.1958	0.007	0.0105	0.0305	1.2731	2.9801	1.0127
3.6072	0.1652	17.7109	0.1923	0.0108	0.011	0.033	1.2159	2.8844	0.966
3.6152	0.1726	16.6302	0.1908	0.017	0.0113	0.0359	1.159	2.7955	0.9184
3.6232	0.1816	15.5199	0.193	0.0268	0.0118	0.0387	1.1016	2.7177	0.8657
3.6312	0.1922	14.4037	0.1975	0.0406	0.0127	0.0408	1.0489	2.6443	0.8145
3.6392	0.2023	13.3077	0.2011	0.0596	0.0133	0.0429	1.0019	2.5731	0.764
3.6472	0.2121	12.2585	0.2053	0.0848	0.0141	0.0444	0.9633	2.5005	0.7177
3.6552	0.2206	11.2872	0.2087	0.115	0.0151	0.045	0.9348	2.4282	0.673
3.6632	0.2269	10.414	0.2109	0.1498	0.0164	0.0459	0.9172	2.3558	0.636
3.6712	0.2316	9.653	0.2112	0.1857	0.0176	0.0461	0.9069	2.2856	0.6028
3.6792	0.2347	9.0054	0.2097	0.2195	0.0197	0.0462	0.9012	2.2151	0.5757
3.6872	0.2351	8.46	0.2067	0.2468	0.0208	0.0457	0.8944	2.1453	0.5514
3.6952	0.2327	8.0035	0.2022	0.2644	0.0218	0.045	0.8811	2.0752	0.5296
3.7032	0.2276	7.6244	0.1957	0.2692	0.0219	0.044	0.8583	2.0029	0.5081
3.7112	0.2201	7.324	0.188	0.2609	0.0219	0.0431	0.8259	1.9307	0.4874
3.7192	0.2105	7.1182	0.1795	0.2413	0.0211	0.0425	0.784	1.8669	0.4689
3.7272	0.2001	7.0356	0.172	0.2127	0.0197	0.0413	0.7413	1.8156	0.4547
3.7352	0.1894	7.1129	0.1653	0.1788	0.0184	0.0406	0.7017	1.7897	0.448
3.7432	0.18	7.3855	0.1607	0.1439	0.0163	0.0406	0.6736	1.7926	0.4517
3.7512	0.1722	7.8727	0.1589	0.111	0.0149	0.04	0.6618	1.8316	0.4682
3.7592	0.166	8.5688	0.1602	0.0822	0.0135	0.0401	0.6692	1.9073	0.4964
3.7672	0.162	9.4394	0.1638	0.0597	0.0133	0.0402	0.694	2.0147	0.5367
3.7752	0.1597	10.4177	0.1693	0.0427	0.0129	0.0411	0.7327	2.1438	0.5831
3.7832	0.1588	11.4121	0.1772	0.0302	0.013	0.0418	0.7786	2.2828	0.6313
3.7912	0.1596	12.3197	0.1862	0.0225	0.0132	0.0427	0.8247	2.4192	0.6763
3.7992	0.1622	13.0452	0.1967	0.0172	0.0134	0.0439	0.8636	2.5415	0.7144
3.8072	0.1671	13.5203	0.2066	0.0139	0.0135	0.0457	0.8899	2.6463	0.7395
3.8152	0.1754	13.7211	0.2197	0.0114	0.0135	0.0493	0.9034	2.734	0.7512
3.8232	0.1881	13.6777	0.2342	0.0102	0.0135	0.0532	0.9046	2.8175	0.7508
3.8312	0.2074	13.4646	0.2528	0.0091	0.0145	0.0615	0.8995	2.9146	0.7455
3.8392	0.2351	13.1943	0.2758	0.0082	0.015	0.0737	0.8948	3.0498	0.738
3.8472	0.2729	12.9814	0.3062	0.0076	0.0158	0.0905	0.8983	3.2454	0.7388
3.8552	0.3217	12.9247	0.3419	0.007	0.0166	0.1141	0.9155	3.5183	0.7504
3.8632	0.3814	13.0763	0.3835	0.0064	0.0179	0.1431	0.9498	3.8699	0.7762
3.8712	0.4487	13.4288	0.4278	0.0062	0.0201	0.1759	1.0004	4.2837	0.8143
3.8792	0.5186	13.9125	0.4735	0.0059	0.0211	0.2109	1.0594	4.726	0.8617
3.8872	0.5847	14.4115	0.5142	0.0055	0.0232	0.245	1.1176	5.1415	0.9069
3.8952	0.6386	14.7814	0.5447	0.005	0.0243	0.2727	1.163	5.4734	0.9428
3.9032	0.6729	14.8926	0.561	0.0046	0.0247	0.2919	1.1845	5.6627	0.9605
3.9112	0.682	14.6516	0.5594	0.0042	0.0246	0.2988	1.1742	5.6738	0.9521
3.9192	0.6651	14.0291	0.541	0.004	0.0241	0.2928	1.1304	5.4917	0.9186
3.9272	0.624	13.0667	0.5067	0.0038	0.0235	0.2741	1.0543	5.1383	0.8595
3.9352	0.5638	11.8636	0.4601	0.0047	0.0214	0.2464	0.9564	4.6569	0.7817
3.9432	0.4936	10.5556	0.4091	0.0056	0.0195	0.2114	0.8477	4.1075	0.6956
3.9512	0.4214	9.2853	0.3575	0.0072	0.0178	0.1765	0.7404	3.5567	0.6093
3.9592	0.3552	8.1711	0.3125	0.0094	0.0165	0.1419	0.6443	3.0612	0.5342
3.9672	0.2995	7.2939	0.2757	0.013	0.0158	0.112	0.5685	2.6548	0.4731
3.9752	0.257	6.6878	0.2497	0.0186	0.0156	0.0879	0.5163	2.3608	0.4315
3.9832	0.2277	6.3489	0.2353	0.0275	0.0158	0.0716	0.4893	2.1792	0.4071
3.9912	0.2097	6.2521	0.2311	0.0411	0.0179	0.0597	0.4866	2.1026	0.3978
3.9992	0.1996	6.3645	0.2377	0.0594	0.0193	0.0537	0.5061	2.1218	0.4052
4.0072	0.1951	6.6656	0.2557	0.0825	0.0201	0.054	0.5464	2.2303	0.4252
4.0152	0.1944	7.1499	0.2859	0.1113	0.0234	0.0559	0.6078	2.4263	0.4609
4.0232	0.1952	7.8276	0.3307	0.145	0.026	0.0617	0.6899	2.7135	0.5093
4.0312	0.1973	8.7096	0.3882	0.1798	0.0296	0.073	0.7879	3.0949	0.5728
4.0392	0.2021	9.8007	0.4603	0.2139	0.0329	0.0871	0.9014	3.5758	0.6507
4.0472	0.2114	11.0815	0.5457	0.2428	0.0356	0.1057	1.0243	4.1411	0.7403
4.0552	0.2275	12.5051	0.6389	0.2627	0.0397	0.1265	1.1499	4.7747	0.8389
4.0632	0.2551	14.0041	0.7327	0.2716	0.0446	0.151	1.2715	5.4424	0.9412
4.0712	0.2994	15.5025	0.8208	0.2695	0.0493	0.1785	1.3851	6.1128	1.0387
4.0792	0.3641	16.9313	0.897	0.2564	0.0553	0.2071	1.4891	6.7587	1.1287
4.0872	0.4546	18.2505	0.9565	0.2356	0.0635	0.2396	1.5818	7.3604	1.209
4.0952	0.5702	19.4421	0.997	0.2095	0.0739	0.2722	1.6691	7.9134	1.2775
4.1032	0.7094	20.5085	1.0199	0.1844	0.0865	0.3084	1.7526	8.4188	1.3384
4.1112	0.8635	21.4496	1.0292	0.1618	0.1	0.3454	1.8363	8.8771	1.3896
4.1192	1.0214	22.243	1.0285	0.1451	0.1144	0.3807	1.9175	9.2784	1.4324
4.1272	1.1669	22.8346	1.0174	0.1364	0.1288	0.4125	1.9892	9.5984	1.4663
4.1352	1.285	23.1436	0.9982	0.1375	0.1417	0.437	2.0459	9.7995	1.4831
4.1432	1.3625	23.0832	0.9691	0.15	0.1523	0.4508	2.079	9.845	1.4801
4.1512	1.3924	22.5944	0.9296	0.1756	0.1602	0.4515	2.0868	9.708	1.4509
4.1592	1.3739	21.6706	0.8784	0.2172	0.1684	0.4396	2.0712	9.3881	1.3974
4.1672	1.3138	20.3705	0.8173	0.2769	0.1768	0.4161	2.0393	8.9123	1.3223
4.1752	1.2245	18.8135	0.7507	0.3536	0.1858	0.3842	2.0028	8.3318	1.2334
4.1832	1.1202	17.1566	0.6828	0.4457	0.1981	0.3485	1.9747	7.7156	1.1396
4.1912	1.0132	15.5611	0.6198	0.5468	0.2124	0.3132	1.9616	7.1277	1.0502
4.1992	0.915	14.1633	0.5669	0.648	0.2273	0.2811	1.9625	6.624	0.9723
4.2072	0.831	13.0527	0.5265	0.7393	0.2415	0.2539	1.9737	6.2251	0.9135
4.2152	0.763	12.2732	0.5024	0.8085	0.2514	0.234	1.9847	5.9434	0.8717
4.2232	0.7094	11.8294	0.4933	0.8483	0.2555	0.2184	1.984	5.7682	0.848
4.2312	0.6691	11.7085	0.4985	0.8538	0.2513	0.2091	1.9659	5.6922	0.8405
4.2392	0.6399	11.9046	0.5208	0.8272	0.2406	0.2049	1.9317	5.7088	0.846
4.2472	0.6226	12.4302	0.5584	0.7741	0.2233	0.2045	1.8904	5.836	0.8716
4.2552	0.62	13.3247	0.6149	0.7056	0.2039	0.2086	1.8578	6.1026	0.9136
4.2632	0.6353	14.6354	0.6932	0.6325	0.1847	0.2187	1.8529	6.5416	0.9787
4.2712	0.6733	16.393	0.7951	0.5648	0.1695	0.2351	1.8914	7.1813	1.0714
4.2792	0.7352	18.5765	0.9194	0.5097	0.1596	0.2599	1.9814	8.0253	1.1909
4.2872	0.8191	21.0828	1.0596	0.4698	0.1563	0.2913	2.1199	9.0373	1.3321
4.2952	0.919	23.7113	1.2043	0.445	0.1602	0.3282	2.2912	10.131	1.4829
4.3032	1.0243	26.1863	1.3404	0.4306	0.1684	0.3659	2.4705	11.1866	1.6253
4.3112	1.1215	28.1967	1.4492	0.4226	0.1785	0.3985	2.6275	12.0662	1.7443
4.3192	1.1964	29.4712	1.5167	0.4162	0.1886	0.4226	2.7331	12.6438	1.819
4.3272	1.2401	29.8414	1.5334	0.4075	0.1958	0.4323	2.7677	12.84	1.8395
4.3352	1.2467	29.3023	1.5013	0.3947	0.1995	0.4293	2.7262	12.6493	1.805
4.3432	1.2198	28.0164	1.4276	0.3788	0.2008	0.4106	2.6183	12.1317	1.7253
4.3512	1.1686	26.283	1.3276	0.3616	0.1976	0.3819	2.4686	11.4174	1.6184
4.3592	1.1079	24.4706	1.2234	0.3447	0.1929	0.3468	2.3064	10.6647	1.5035
4.3672	1.0513	22.9293	1.1322	0.3303	0.1883	0.3125	2.1613	10.0232	1.4064
4.3752	1.0115	21.9222	1.07	0.3204	0.1849	0.2842	2.0584	9.6077	1.343
4.3832	0.9967	21.578	1.0412	0.3127	0.1835	0.2655	2.0083	9.4765	1.3166
4.3912	1.0083	21.8941	1.0481	0.3079	0.1833	0.2574	2.012	9.6233	1.3324
4.3992	1.0435	22.7642	1.0855	0.3039	0.1842	0.2606	2.0609	10.0082	1.3759
4.4072	1.0965	24.0261	1.1461	0.2992	0.1857	0.2718	2.1436	10.5555	1.4432
4.4152	1.1587	25.5036	1.222	0.2942	0.1863	0.2886	2.2459	11.1892	1.5211
4.4232	1.223	27.0368	1.303	0.2897	0.1881	0.3054	2.3559	11.8401	1.5949
4.4312	1.2831	28.4821	1.384	0.288	0.1884	0.3207	2.4648	12.4477	1.6593
4.4392	1.3327	29.712	1.4557	0.2906	0.1904	0.3325	2.5646	12.9615	1.7127
4.4472	1.3674	30.5982	1.5124	0.2996	0.1909	0.3382	2.6465	13.3302	1.7411
4.4552	1.3838	31.02	1.543	0.3178	0.1934	0.3379	2.705	13.5091	1.7458
4.4632	1.3803	30.8764	1.544	0.3454	0.1965	0.3324	2.733	13.46	1.7222
4.4712	1.3572	30.119	1.5103	0.3834	0.2015	0.3226	2.7288	13.1708	1.6718
4.4792	1.3169	28.7768	1.4425	0.4322	0.2081	0.31	2.6959	12.6544	1.595
4.4872	1.2675	26.9695	1.3458	0.4907	0.2165	0.2969	2.6429	11.9633	1.4978
4.4952	1.2164	24.8969	1.233	0.5566	0.2268	0.2857	2.5833	11.1819	1.393
4.5032	1.1724	22.8085	1.1157	0.6272	0.2399	0.2799	2.5318	10.4062	1.293
4.5112	1.1425	20.9577	1.0104	0.6967	0.2546	0.2799	2.5009	9.7356	1.2102
4.5192	1.1312	19.5638	0.9278	0.7602	0.2702	0.2883	2.498	9.2539	1.1524
4.5272	1.138	18.7839	0.8805	0.8104	0.2871	0.3044	2.5241	9.0136	1.1305
4.5352	1.1596	18.6977	0.8724	0.843	0.3007	0.329	2.5782	9.0408	1.1458
4.5432	1.19	19.3128	0.9075	0.855	0.3126	0.3596	2.6528	9.3328	1.2003
4.5512	1.2221	20.5707	0.9819	0.8459	0.3198	0.3928	2.7412	9.8639	1.2906
4.5592	1.2498	22.3591	1.0909	0.8196	0.323	0.4283	2.8368	10.5906	1.409
4.5672	1.2696	24.5122	1.2243	0.7799	0.3208	0.461	2.9329	11.4478	1.548
4.5752	1.2801	26.8221	1.3678	0.7339	0.3155	0.4905	3.0223	12.3592	1.6932
4.5832	1.2801	29.0368	1.5072	0.6861	0.3075	0.5132	3.0966	13.2283	1.8317
4.5912	1.2705	30.8866	1.6227	0.6401	0.298	0.5292	3.1425	13.9455	1.9496
4.5992	1.2501	32.1106	1.7003	0.5979	0.2856	0.537	3.1477	14.4088	2.0259
4.6072	1.2173	32.4996	1.7273	0.5581	0.2719	0.5319	3.0995	14.5259	2.0495
4.6152	1.1679	31.9336	1.697	0.5192	0.2559	0.5172	2.9873	14.2457	2.0153
4.6232	1.1005	30.4162	1.6123	0.478	0.2376	0.49	2.8091	13.5642	1.9231
4.6312	1.0144	28.0755	1.4815	0.4341	0.2151	0.4551	2.5718	12.5341	1.7782
4.6392	0.9128	25.1489	1.319	0.3867	0.1909	0.4115	2.2918	11.251	1.5947
4.6472	0.8011	21.9367	1.1435	0.3376	0.1666	0.3653	1.9917	9.8418	1.393
4.6552	0.6879	18.749	0.9701	0.2901	0.1432	0.3197	1.6958	8.4442	1.1915
4.6632	0.582	15.855	0.8165	0.2466	0.1208	0.2778	1.4271	7.1724	1.0081
4.6712	0.4907	13.4466	0.6899	0.2106	0.1028	0.2444	1.2028	6.1128	0.8533
4.6792	0.4202	11.6249	0.5946	0.1839	0.0897	0.22	1.0343	5.3143	0.738
4.6872	0.3735	10.4134	0.533	0.1671	0.0813	0.2086	0.9234	4.7855	0.6605
4.6952	0.3522	9.7803	0.4995	0.1612	0.0781	0.2119	0.8706	4.5147	0.6209
4.7032	0.3562	9.6731	0.492	0.1651	0.081	0.2318	0.8719	4.4812	0.6179
4.7112	0.3848	10.0473	0.5101	0.1796	0.0889	0.2742	0.926	4.6654	0.6487
4.7192	0.4378	10.883	0.5497	0.2032	0.1025	0.3433	1.0298	5.0571	0.7144
4.7272	0.5156	12.1855	0.6128	0.2355	0.1204	0.445	1.1849	5.6588	0.8154
4.7352	0.6166	13.9703	0.7005	0.2758	0.1437	0.5845	1.3927	6.4749	0.9525
4.7432	0.7371	16.2325	0.8145	0.3235	0.1716	0.7618	1.6481	7.4975	1.1283
4.7512	0.8706	18.919	0.9517	0.3762	0.2019	0.9737	1.9439	8.7021	1.3355
4.7592	1.0072	21.904	1.1073	0.4313	0.2343	1.2103	2.2625	10.0281	1.5642
4.7672	1.1347	24.9843	1.2719	0.4861	0.2639	1.4507	2.5807	11.3791	1.7988
4.7752	1.2391	27.8919	1.4309	0.5367	0.2906	1.6734	2.8689	12.6395	2.0168
4.7832	1.3084	30.3407	1.5695	0.5813	0.3104	1.8541	3.0978	13.6781	2.1983
4.7912	1.3347	32.0718	1.6734	0.6177	0.3227	1.9701	3.2441	14.3888	2.3234
4.7992	1.3153	32.9142	1.7324	0.6456	0.3276	2.009	3.294	14.7026	2.3818
4.8072	1.254	32.8163	1.7424	0.6671	0.3248	1.969	3.249	14.6085	2.3659
4.8152	1.1612	31.8622	1.7064	0.6855	0.3166	1.8601	3.1229	14.1517	2.2886
4.8232	1.0498	30.2573	1.6339	0.7058	0.3057	1.7031	2.9415	13.4345	2.1683
4.8312	0.9348	28.2829	1.5407	0.7334	0.2952	1.5259	2.7368	12.5861	2.0257
4.8392	0.8296	26.2433	1.4418	0.7719	0.2876	1.3519	2.5391	11.7441	1.8861
4.8472	0.7455	24.4106	1.352	0.823	0.2848	1.204	2.3753	11.0271	1.7714
4.8552	0.689	22.9796	1.28	0.8857	0.2867	1.0948	2.2594	10.5126	1.6916
4.8632	0.663	22.0572	1.2338	0.9552	0.2937	1.0286	2.1994	10.2386	1.6546
4.8712	0.6664	21.6529	1.2122	1.0254	0.3038	1.0004	2.1908	10.1968	1.6565
4.8792	0.6955	21.7121	1.213	1.0884	0.315	0.9994	2.2254	10.3522	1.6882
4.8872	0.7439	22.1365	1.2311	1.1373	0.3277	1.0147	2.2897	10.6502	1.7397
4.8952	0.8044	22.8142	1.2595	1.1676	0.3374	1.0331	2.3723	11.0328	1.7971
4.9032	0.8695	23.6429	1.2946	1.1786	0.3454	1.0477	2.4631	11.4518	1.8523
4.9112	0.9318	24.5393	1.3334	1.1714	0.3507	1.0504	2.5538	11.87	1.9028
4.9192	0.9864	25.4407	1.3729	1.1491	0.3529	1.042	2.6385	12.2628	1.9423
4.9272	1.0288	26.3005	1.4122	1.1167	0.354	1.0224	2.7122	12.6134	1.9731
4.9352	1.0581	27.076	1.4497	1.0774	0.3528	0.9945	2.772	12.9126	1.9957
4.9432	1.0735	27.7265	1.4827	1.0341	0.3495	0.9626	2.8139	13.1482	2.0073
4.9512	1.0774	28.2083	1.5071	0.9884	0.3454	0.9274	2.8338	13.3095	2.012
4.9592	1.0716	28.4747	1.5223	0.9412	0.3401	0.8942	2.8308	13.3829	2.0072
4.9672	1.0584	28.4867	1.5227	0.8926	0.3341	0.8609	2.8017	13.3552	1.9889
4.9752	1.0408	28.22	1.507	0.845	0.3272	0.8302	2.7486	13.2182	1.9605
4.9832	1.0188	27.6767	1.4758	0.7991	0.3199	0.8034	2.6743	12.9715	1.9179
4.9912	0.9948	26.885	1.4295	0.7581	0.3137	0.7814	2.5857	12.6287	1.861
4.9992	0.9701	25.9004	1.3719	0.7246	0.308	0.7654	2.49	12.2067	1.7963
5.0072	0.9454	24.7978	1.3072	0.7004	0.3049	0.758	2.3951	11.7341	1.7254
5.0152	0.9217	23.6576	1.2408	0.6868	0.3037	0.762	2.3109	11.2424	1.6555
5.0232	0.9002	22.5527	1.1769	0.6828	0.3051	0.7786	2.2407	10.758	1.5886
5.0312	0.8814	21.5391	1.1183	0.6866	0.3092	0.8127	2.1893	10.303	1.5277
5.0392	0.8648	20.6462	1.0683	0.6949	0.3147	0.8677	2.1542	9.8954	1.4762
5.0472	0.8497	19.8745	1.0261	0.7046	0.3211	0.945	2.1324	9.534	1.4364
5.0552	0.8342	19.2029	0.9894	0.7126	0.3266	1.047	2.1176	9.2154	1.4066
5.0632	0.8167	18.5927	0.9558	0.7173	0.3292	1.173	2.1018	8.929	1.3829
5.0712	0.7944	18.0016	0.9241	0.717	0.3286	1.3215	2.0785	8.6593	1.3659
5.0792	0.7657	17.3948	0.8918	0.7137	0.3238	1.4896	2.0435	8.3962	1.354
5.0872	0.7283	16.7558	0.8596	0.7101	0.3151	1.6748	1.9938	8.1381	1.3448
5.0952	0.6833	16.0959	0.8268	0.711	0.3028	1.8748	1.9332	7.8926	1.3414
5.1032	0.6313	15.4509	0.7965	0.7221	0.2882	2.0937	1.8648	7.6776	1.3477
5.1112	0.5744	14.8759	0.7716	0.7489	0.275	2.3358	1.7995	7.519	1.3705
5.1192	0.5176	14.4339	0.7562	0.7952	0.2644	2.6086	1.7455	7.4427	1.4142
5.1272	0.4637	14.1762	0.7519	0.8615	0.2587	2.9232	1.7085	7.4629	1.4872
5.1352	0.417	14.1328	0.7606	0.9448	0.2614	3.2824	1.6957	7.5854	1.5875
5.1432	0.3797	14.3006	0.7808	1.0385	0.2722	3.6835	1.7051	7.795	1.7172
5.1512	0.3532	14.6455	0.8101	1.132	0.2917	4.1085	1.7314	8.0596	1.8619
5.1592	0.3373	15.1067	0.8447	1.2133	0.3159	4.5284	1.7685	8.3417	2.0159
5.1672	0.3312	15.6162	0.8791	1.2725	0.3433	4.9041	1.8042	8.6069	2.1584
5.1752	0.3328	16.1124	0.91	1.3023	0.3685	5.1954	1.8317	8.828	2.2762
5.1832	0.3402	16.5554	0.9351	1.3006	0.3881	5.3678	1.8431	8.9964	2.3572
5.1912	0.3513	16.9282	0.9535	1.2728	0.3996	5.4005	1.8378	9.1231	2.3941
5.1992	0.3652	17.2369	0.966	1.2276	0.4022	5.3013	1.8148	9.2289	2.3921
5.2072	0.3803	17.4995	0.9727	1.1776	0.395	5.0949	1.7806	9.3418	2.3607
5.2152	0.396	17.7285	0.9769	1.1354	0.3822	4.8242	1.7392	9.4826	2.3147
5.2232	0.4109	17.9257	0.9798	1.1104	0.3647	4.5377	1.6963	9.6563	2.2627
5.2312	0.4243	18.0735	0.9792	1.109	0.3462	4.2772	1.6556	9.8508	2.2191
5.2392	0.4347	18.1375	0.9769	1.1308	0.3307	4.0711	1.6171	10.0389	2.1896
5.2472	0.4403	18.0787	0.9696	1.1724	0.317	3.9269	1.5805	10.1813	2.1704
5.2552	0.4405	17.8648	0.9563	1.2243	0.3062	3.8356	1.543	10.2423	2.1565
5.2632	0.4348	17.477	0.9353	1.2776	0.2986	3.7771	1.5022	10.1916	2.1436
5.2712	0.4229	16.9212	0.9084	1.3215	0.2924	3.7269	1.4566	10.0157	2.1201
5.2792	0.4069	16.2247	0.874	1.3483	0.2884	3.6677	1.4056	9.7196	2.082
5.2872	0.3875	15.435	0.8345	1.3524	0.2838	3.5897	1.3504	9.325	2.0295
5.2952	0.3665	14.6113	0.794	1.3322	0.2803	3.4937	1.2936	8.8652	1.9614
5.3032	0.3458	13.8118	0.7544	1.2894	0.2778	3.3895	1.239	8.3828	1.8838
5.3112	0.3264	13.093	0.7176	1.2288	0.2761	3.2888	1.1905	7.9171	1.8029
5.3192	0.3099	12.4959	0.6863	1.1575	0.2763	3.2033	1.1513	7.5076	1.7282
5.3272	0.2961	12.0461	0.6627	1.0851	0.2779	3.1406	1.1223	7.1833	1.6644
5.3352	0.2847	11.7526	0.6469	1.0206	0.2803	3.1046	1.1051	6.9635	1.615
5.3432	0.2762	11.6059	0.6408	0.9739	0.2845	3.0934	1.0994	6.8552	1.586
5.3512	0.2695	11.5869	0.6411	0.9525	0.2885	3.1036	1.1031	6.8584	1.5792
5.3592	0.2636	11.6617	0.6492	0.9633	0.2938	3.1332	1.117	6.9651	1.5952
5.3672	0.2584	11.7942	0.6609	1.0096	0.2981	3.1784	1.1365	7.1562	1.6325
5.3752	0.2533	11.9422	0.6754	1.091	0.302	3.2371	1.1607	7.4094	1.6891
5.3832	0.2474	12.067	0.6922	1.2025	0.3056	3.3077	1.1856	7.6947	1.7589
5.3912	0.2405	12.1324	0.7076	1.3348	0.3084	3.391	1.2075	7.9813	1.8367
5.3992	0.2323	12.1102	0.7227	1.4751	0.3094	3.4841	1.2226	8.2364	1.916
5.4072	0.2231	11.9865	0.7356	1.6065	0.3097	3.5908	1.227	8.4354	1.9912
5.4152	0.2117	11.7657	0.7474	1.7155	0.307	3.712	1.2175	8.5628	2.0583
5.4232	0.1996	11.47	0.7599	1.7901	0.3027	3.8561	1.1946	8.6217	2.116
5.4312	0.1867	11.1403	0.7737	1.8274	0.2975	4.0343	1.1603	8.6298	2.166
5.4392	0.1739	10.8278	0.7898	1.832	0.2924	4.2605	1.1192	8.619	2.219
5.4472	0.1621	10.5788	0.812	1.817	0.2879	4.5494	1.077	8.6214	2.2838
5.4552	0.1528	10.426	0.8422	1.7989	0.2875	4.9119	1.0424	8.6634	2.3678
5.4632	0.1459	10.3804	0.8789	1.7946	0.2912	5.3489	1.0206	8.7532	2.4785
5.4712	0.1424	10.425	0.9245	1.8158	0.3003	5.8476	1.0149	8.8781	2.6151
5.4792	0.1417	10.5247	0.9765	1.8659	0.3138	6.378	1.0254	9.0049	2.7663
5.4872	0.1435	10.634	1.031	1.9388	0.3304	6.8982	1.049	9.096	2.9174
5.4952	0.1468	10.711	1.0844	2.0198	0.347	7.3545	1.0804	9.1095	3.0497
5.5032	0.1505	10.7215	1.1268	2.0899	0.3617	7.6922	1.1138	9.0164	3.1408
5.5112	0.154	10.6445	1.1525	2.1289	0.3733	7.8663	1.1418	8.8036	3.1743
5.5192	0.1559	10.4688	1.1548	2.1215	0.3811	7.8458	1.1584	8.47	3.1327
5.5272	0.1566	10.1907	1.1279	2.0589	0.385	7.6236	1.1618	8.0276	3.0187
5.5352	0.1556	9.8078	1.071	1.9434	0.3874	7.2153	1.1499	7.5016	2.8353
5.5432	0.1532	9.3209	0.9888	1.7852	0.3919	6.6594	1.1258	6.9145	2.5997
5.5512	0.1501	8.7343	0.885	1.6023	0.4001	6.0063	1.0913	6.2982	2.3337
5.5592	0.1462	8.0612	0.7712	1.4149	0.4171	5.3099	1.0528	5.6792	2.06
5.5672	0.1428	7.3201	0.6539	1.2418	0.4432	4.6232	1.0147	5.0819	1.8005
5.5752	0.1392	6.5396	0.5416	1.0985	0.4799	3.9855	0.982	4.5285	1.5716
5.5832	0.1358	5.752	0.4403	0.9904	0.5242	3.421	0.9567	4.0338	1.3814
5.5912	0.1329	4.9912	0.3542	0.9171	0.5706	2.9421	0.9381	3.6028	1.2295
5.5992	0.1292	4.2869	0.2835	0.8709	0.6134	2.5478	0.9226	3.238	1.1125
5.6072	0.1248	3.6657	0.2292	0.84	0.6448	2.2328	0.9056	2.9358	1.0209
5.6152	0.1194	3.1473	0.1908	0.8129	0.6592	1.9877	0.8828	2.6928	0.947
5.6232	0.1122	2.7479	0.1658	0.7793	0.6517	1.8038	0.8477	2.507	0.8864
5.6312	0.1033	2.4776	0.1552	0.7353	0.6211	1.6755	0.8003	2.3846	0.8367
5.6392	0.0932	2.3451	0.1569	0.6791	0.5692	1.5969	0.7402	2.3302	0.7944
5.6472	0.082	2.3533	0.171	0.6146	0.5022	1.5631	0.6699	2.3554	0.7649
5.6552	0.0708	2.4958	0.1957	0.5476	0.4264	1.5641	0.5949	2.4623	0.7512
5.6632	0.0599	2.7572	0.228	0.4839	0.3487	1.5912	0.5202	2.6499	0.7545
5.6712	0.0497	3.105	0.2655	0.4282	0.2758	1.6302	0.4497	2.9013	0.7729
5.6792	0.0405	3.4956	0.3009	0.383	0.211	1.6626	0.3847	3.1895	0.8003
5.6872	0.0322	3.872	0.3302	0.3495	0.1574	1.6721	0.3287	3.4714	0.8274
5.6952	0.0253	4.174	0.3476	0.3254	0.1161	1.6449	0.2799	3.7015	0.843
5.7032	0.0198	4.3467	0.3506	0.3076	0.0851	1.5749	0.2387	3.8327	0.8434
5.7112	0.0151	4.3528	0.3369	0.2922	0.0621	1.4601	0.2032	3.8306	0.8167
5.7192	0.0113	4.1765	0.31	0.2761	0.0456	1.3066	0.1723	3.6833	0.7624
5.7272	0.0075	3.8325	0.2717	0.2566	0.0345	1.1279	0.1457	3.3949	0.6862
5.7352	0.0055	3.3584	0.2263	0.233	0.0271	0.9376	0.1213	2.9975	0.5923
5.7432	0.0037	2.8067	0.1804	0.2051	0.0196	0.7501	0.0992	2.528	0.4894
5.7512	0.0024	2.2352	0.1358	0.1737	0.0159	0.5775	0.0788	2.0368	0.3845
5.7592	0.0014	1.6957	0.098	0.1413	0.0115	0.427	0.0614	1.5658	0.2907
5.7672	0.0008	1.225	0.0674	0.1104	0.0083	0.3032	0.0459	1.1479	0.2094
5.7752	0.0001	0.8425	0.0439	0.0826	0.0061	0.2073	0.0335	0.8026	0.1447
5.7832	0	0.5506	0.0271	0.0585	0.0037	0.1356	0.0229	0.5347	0.0933
5.7912	0	0.3427	0.0158	0.0397	0.0026	0.0856	0.0148	0.3398	0.0569
5.7992	0	0.2027	0.0088	0.0256	0.0016	0.0511	0.0094	0.2056	0.0338
5.8072	0	0.1148	0.0051	0.0159	0.0007	0.0293	0.005	0.1171	0.0177
5.8152	0	0.0611	0.002	0.0095	0.0004	0.0163	0.003	0.0631	0.0094
5.8232	0	0.0309	0.0004	0.0049	0.0001	0.0082	0.0018	0.0325	0.0032
5.8312	0	0.0148	0	0.0025	0	0.004	0.0006	0.016	0.0008
5.8392	0	0.0065	0	0.0012	0	0.0012	0.0002	0.0074	0
5.8472	0	0.0031	0	0.0006	0	0.0003	0	0.002	0
5.8552	0	0.0008	0	0	0	0	0	0.0008	0
5.8632	0	0	0	0	0	0	0	0	0
5.8712	0	0	0	0	0	0	0	0	0
5.8792	0	0	0	0	0	0	0	0	0
5.8872	0	0	0	0	0	0	0	0	0
5.8952	0	0	0	0	0	0	0	0	0
5.9032	0	0	0	0	0	0	0	0	0
5.9112	0	0	0	0	0	0	0	0	0
5.9192	0	0	0	0	0	0	0	0	0
5.9272	0	0	0	0	0	0	0	0	0
5.9352	0	0	0	0	0	0	0	0	0
5.9432	0	0	0	0	0	0	0	0	0
5.9512	0	0	0	0	0	0	0	0	0
5.9592	0	0	0	0	0	0	0	0	0
5.9672	0	0	0	0	0	0	0	0	0
5.9752	0	0	0	0	0	0	0	0	0
5.9832	0	0	0	0	0	0	0	0	0
5.9912	0	0	0	0	0	0	0	0	0
5.9992	0	0	0	0	0	0	0	0	0

## Sheet: configB_layers15-17
E - E_VBM (eV)	Pb:s	Pb:p	Pb:d	Cs:s	Cs:p	Cs:d	Br:s	Br:p	Br:d
-9.9921	0.0102	0.0014	0.0004	0.0002	15.2924	0	0.0555	0.0294	0.0019
-9.9841	0.0087	0.0014	0.0002	0.0001	13.2366	0	0.0481	0.0255	0.0016
-9.9761	0.0072	0.001	0	0.0001	10.8929	0	0.0394	0.0209	0.0011
-9.9681	0.0057	0.0008	0	0.0001	8.5306	0	0.0307	0.0166	0.001
-9.9601	0.0043	0.0008	0	0.0001	6.3746	0	0.0231	0.012	0.0005
-9.9521	0.003	0.0006	0	0	4.5814	0	0.0165	0.0091	0.0004
-9.9441	0.002	0	0	0	3.2361	0	0.0116	0.0065	0.0003
-9.9361	0.0014	0	0	0	2.3714	0	0.0086	0.0053	0.0001
-9.9281	0.0012	0	0	0	1.9898	0	0.0073	0.0047	0
-9.9201	0.001	0	0	0	2.0884	0	0.0076	0.006	0.0002
-9.9121	0.0012	0	0	0	2.6687	0	0.0097	0.0079	0.0002
-9.9041	0.0016	0.0002	0	0.0001	3.7356	0	0.0135	0.0114	0.0004
-9.8961	0.0023	0.0006	0	0.0001	5.278	0	0.0193	0.0162	0.0009
-9.8881	0.0031	0.0006	0	0.0002	7.246	0.0001	0.0265	0.023	0.0013
-9.8801	0.0041	0.0006	0	0.0002	9.5274	0.0001	0.0349	0.0303	0.0016
-9.8721	0.0051	0.001	0	0.0003	11.9357	0.0002	0.0439	0.0381	0.0018
-9.8641	0.0062	0.0014	0	0.0003	14.2224	0.0002	0.0521	0.0453	0.0023
-9.8561	0.007	0.0016	0	0.0003	16.1098	0.0002	0.059	0.0512	0.0026
-9.8481	0.0075	0.0016	0	0.0004	17.3423	0.0002	0.0636	0.0552	0.0028
-9.8401	0.0077	0.0016	0.0001	0.0004	17.7419	0.0002	0.065	0.0562	0.0029
-9.8321	0.0075	0.0016	0	0.0004	17.2489	0.0002	0.0632	0.0548	0.0028
-9.8241	0.0069	0.0016	0	0.0003	15.936	0.0002	0.0584	0.0505	0.0025
-9.8161	0.006	0.0014	0	0.0003	13.9913	0.0002	0.0513	0.0445	0.0023
-9.8081	0.005	0.0009	0	0.0002	11.6734	0.0002	0.0429	0.0372	0.0017
-9.8001	0.0039	0.0006	0	0.0002	9.2554	0.0001	0.034	0.0297	0.0015
-9.7921	0.003	0.0006	0	0.0001	6.9734	0.0001	0.0254	0.0222	0.0013
-9.7841	0.0022	0.0005	0	0.0001	4.9934	0	0.0182	0.0156	0.0007
-9.7761	0.0013	0	0	0.0001	3.3978	0	0.0124	0.0109	0.0004
-9.7681	0.0008	0	0	0	2.197	0	0.0081	0.007	0.0002
-9.7601	0.0004	0	0	0	1.3505	0	0.0052	0.0044	0.0001
-9.7521	0.0004	0	0	0	0.7895	0	0.0035	0.0026	0
-9.7441	0.0003	0	0	0	0.4393	0	0.0023	0.0019	0
-9.7361	0	0	0	0	0.2334	0	0.0018	0.0015	0
-9.7281	0	0	0	0	0.1195	0	0.0019	0.0017	0
-9.7201	0	0	0	0	0.0601	0	0.0022	0.0014	0
-9.7121	0	0	0	0	0.0311	0	0.0024	0.0019	0
-9.7041	0	0	0	0	0.0181	0	0.0029	0.0022	0
-9.6961	0	0	0	0	0.0125	0	0.0032	0.0023	0
-9.6881	0	0	0	0	0.0102	0	0.0033	0.0025	0
-9.6801	0	0	0	0	0.0092	0	0.0033	0.0025	0
-9.6721	0	0	0	0	0.0083	0	0.0032	0.0024	0
-9.6641	0	0	0	0	0.0076	0	0.003	0.0022	0
-9.6561	0	0	0	0	0.0064	0	0.0025	0.0019	0
-9.6481	0	0	0	0	0.0052	0	0.0021	0.0015	0
-9.6401	0	0	0	0	0.004	0	0.0016	0.0014	0
-9.6321	0	0	0	0	0.0029	0	0.0011	0.0009	0
-9.6241	0	0	0	0	0.0021	0	0.0008	0.0005	0
-9.6161	0	0	0	0	0.0014	0	0.0006	0.0004	0
-9.6081	0	0	0	0	0.0008	0	0.0002	0.0002	0
-9.6001	0	0	0	0	0.0004	0	0.0002	0	0
-9.5921	0	0	0	0	0.0003	0	0	0	0
-9.5841	0	0	0	0	0.0003	0	0.0001	0.0001	0
-9.5761	0.0002	0	0	0	0.0002	0	0.0001	0.0002	0
-9.5681	0.0002	0	0	0	0.0004	0	0.0004	0.0004	0
-9.5601	0.0004	0	0	0	0.0008	0	0.0006	0.0009	0
-9.5521	0.001	0	0	0	0.0014	0	0.001	0.0016	0
-9.5441	0.0016	0	0	0	0.0028	0	0.0018	0.0026	0.0001
-9.5361	0.0026	0	0	0	0.0052	0	0.0029	0.0044	0.0001
-9.5281	0.0036	0.0002	0	0	0.01	0	0.0046	0.0065	0.0002
-9.5201	0.0052	0.0002	0	0	0.0184	0	0.0064	0.0096	0.0004
-9.5121	0.0072	0.0002	0	0	0.035	0	0.0091	0.0135	0.0006
-9.5041	0.0094	0.0004	0	0	0.0672	0	0.0123	0.0178	0.0006
-9.4961	0.0115	0.0004	0	0	0.129	0	0.0154	0.0225	0.0009
-9.4881	0.0135	0.0006	0	0	0.2424	0	0.0186	0.0268	0.0011
-9.4801	0.0153	0.0006	0	0	0.4426	0	0.0223	0.0313	0.0012
-9.4721	0.0164	0.0008	0	0	0.7803	0	0.0258	0.0352	0.0012
-9.4641	0.0174	0.0008	0	0	1.32	0	0.0293	0.0393	0.0018
-9.4561	0.0178	0.0008	0	0	2.135	0	0.0332	0.0429	0.0019
-9.4481	0.0183	0.001	0	0	3.294	0	0.0374	0.0463	0.0019
-9.4401	0.0188	0.0014	0	0	4.8413	0	0.0429	0.0508	0.0022
-9.4321	0.0193	0.0014	0	0	6.7723	0	0.0495	0.0557	0.0028
-9.4241	0.0207	0.0016	0	0	9.0124	0	0.0568	0.0617	0.0029
-9.4161	0.0224	0.0016	0	0	11.4062	0	0.0653	0.0685	0.0031
-9.4081	0.0251	0.0019	0	0.0001	13.7249	0	0.0739	0.0759	0.0034
-9.4001	0.0283	0.0018	0	0.0001	15.7013	0	0.0814	0.0839	0.004
-9.3921	0.0316	0.0025	0	0.0001	17.0778	0	0.0873	0.0901	0.0045
-9.3841	0.0347	0.0026	0	0.0001	17.664	0	0.0905	0.0937	0.0045
-9.3761	0.0376	0.0027	0	0.0001	17.3836	0	0.0905	0.0949	0.0047
-9.3681	0.0406	0.0026	0	0.0001	16.2972	0	0.0868	0.0928	0.0045
-9.3601	0.0438	0.0029	0	0.0001	14.595	0	0.0801	0.0875	0.0041
-9.3521	0.0489	0.0033	0	0	12.5592	0	0.0716	0.0798	0.0035
-9.3441	0.0572	0.0038	0	0	10.513	0	0.062	0.0708	0.003
-9.3361	0.0718	0.0049	0	0	8.7659	0	0.0533	0.0615	0.0027
-9.3281	0.095	0.0066	0	0	7.5688	0	0.0457	0.0539	0.0025
-9.3201	0.1296	0.0093	0.0002	0	7.0841	0	0.0412	0.0482	0.0018
-9.3121	0.1769	0.0125	0.0005	0.0001	7.3712	0	0.0397	0.0459	0.0015
-9.3041	0.2368	0.0165	0.0008	0.0001	8.3815	0	0.0415	0.0469	0.0019
-9.2961	0.3065	0.0213	0.001	0.0001	9.9638	0	0.0459	0.0507	0.0018
-9.2881	0.3806	0.0265	0.0012	0.0002	11.8786	0.0001	0.0519	0.0563	0.002
-9.2801	0.451	0.0318	0.0016	0.0002	13.8265	0.0001	0.0588	0.0629	0.0024
-9.2721	0.5094	0.0359	0.0021	0.0002	15.4913	0.0001	0.0649	0.0687	0.0026
-9.2641	0.5477	0.0387	0.0023	0.0002	16.5917	0.0001	0.0689	0.0726	0.0029
-9.2561	0.5603	0.0395	0.0024	0.0002	16.9323	0.0001	0.0698	0.0737	0.0029
-9.2481	0.5453	0.0384	0.0023	0.0002	16.441	0.0001	0.0677	0.0715	0.0029
-9.2401	0.506	0.0352	0.0021	0.0002	15.179	0.0001	0.0624	0.0659	0.0024
-9.2321	0.4492	0.0309	0.0016	0.0002	13.321	0.0001	0.0548	0.0585	0.0022
-9.2241	0.3853	0.026	0.0012	0.0002	11.1114	0.0001	0.0458	0.0502	0.002
-9.2161	0.3267	0.0209	0.001	0.0001	8.8092	0	0.0366	0.0424	0.0014
-9.2081	0.2856	0.0162	0.0008	0.0001	6.6385	0	0.0283	0.0369	0.0011
-9.2001	0.2754	0.0115	0.0004	0.0001	4.7574	0	0.0213	0.0354	0.0004
-9.1921	0.3072	0.0079	0.0002	0	3.244	0	0.0167	0.0385	0.0004
-9.1841	0.3914	0.0054	0	0	2.1087	0	0.0135	0.0488	0.0002
-9.1761	0.5359	0.0043	0.0002	0	1.3115	0	0.0127	0.0662	0.0003
-9.1681	0.7426	0.0037	0.0002	0	0.7867	0	0.0137	0.0913	0.0005
-9.1601	1.0067	0.0036	0.0002	0	0.4629	0	0.0156	0.1232	0.0009
-9.1521	1.3128	0.0038	0.0004	0	0.2755	0	0.0185	0.1607	0.001
-9.1441	1.6352	0.0042	0.0006	0	0.1737	0	0.022	0.1999	0.0011
-9.1361	1.9399	0.0046	0.0006	0	0.1213	0	0.0249	0.2363	0.0017
-9.1281	2.1894	0.0051	0.0007	0	0.0948	0	0.0274	0.2664	0.0019
-9.1201	2.3496	0.0052	0.0008	0	0.08	0	0.0285	0.2856	0.0018
-9.1121	2.3975	0.0049	0.0008	0	0.0694	0	0.0286	0.2911	0.0019
-9.1041	2.3267	0.0046	0.0008	0	0.0599	0	0.0271	0.2821	0.0018
-9.0961	2.1485	0.004	0.0006	0	0.05	0	0.0248	0.2606	0.0017
-9.0881	1.8908	0.0036	0.0006	0	0.0405	0	0.0213	0.2291	0.0015
-9.0801	1.5901	0.0024	0.0006	0	0.0315	0	0.0177	0.1925	0.001
-9.0721	1.2854	0.002	0.0004	0	0.0233	0	0.0141	0.1558	0.0008
-9.0641	1.011	0.0016	0.0004	0	0.0169	0	0.0109	0.1228	0.0007
-9.0561	0.7906	0.001	0.0002	0	0.0122	0	0.0085	0.0962	0.0005
-9.0481	0.6365	0.0006	0.0002	0	0.0087	0	0.0067	0.0778	0.0003
-9.0401	0.5502	0.0006	0.0004	0	0.0066	0	0.0058	0.0675	0
-9.0321	0.5251	0.0004	0.0004	0	0.006	0	0.0059	0.0649	0
-9.0241	0.5505	0.0004	0.0004	0	0.0058	0	0.0063	0.068	0.0002
-9.0161	0.6153	0.0006	0.0004	0	0.0062	0	0.0074	0.0758	0.0003
-9.0081	0.7124	0.0008	0.0004	0	0.0069	0	0.0094	0.0873	0.0003
-9.0001	0.8411	0.002	0.0004	0	0.0078	0	0.0124	0.1022	0.0003
-8.9921	1.0076	0.0024	0.0004	0	0.0094	0	0.0166	0.1207	0.0008
-8.9841	1.2234	0.004	0.0006	0	0.0112	0	0.0222	0.1446	0.0012
-8.9761	1.503	0.0054	0.0006	0	0.0138	0	0.0296	0.1754	0.002
-8.9681	1.858	0.0072	0.0007	0	0.0169	0	0.0395	0.2145	0.0022
-8.9601	2.2927	0.0097	0.0012	0	0.0214	0	0.051	0.2621	0.0029
-8.9521	2.8002	0.0127	0.0014	0	0.0267	0	0.0646	0.3178	0.0034
-8.9441	3.3636	0.0156	0.002	0	0.0332	0	0.0796	0.38	0.0044
-8.9361	3.9581	0.0184	0.002	0	0.0409	0.0001	0.0952	0.4455	0.0051
-8.9281	4.5565	0.0217	0.002	0	0.0496	0.0001	0.1115	0.5112	0.0061
-8.9201	5.134	0.0248	0.0025	0	0.0591	0.0002	0.1273	0.5741	0.0072
-8.9121	5.669	0.0273	0.0028	0	0.0693	0.0002	0.1425	0.6325	0.0077
-8.9041	6.1428	0.0299	0.0032	0	0.0795	0.0002	0.1563	0.6838	0.0088
-8.8961	6.5354	0.0314	0.0034	0	0.0892	0.0002	0.1685	0.7254	0.0093
-8.8881	6.824	0.0331	0.0039	0	0.0975	0.0002	0.1775	0.7558	0.0099
-8.8801	6.9842	0.0337	0.0038	0	0.1039	0.0002	0.1835	0.7717	0.0099
-8.8721	6.995	0.0342	0.004	0	0.1072	0.0002	0.1847	0.7719	0.01
-8.8641	6.8478	0.0337	0.0039	0	0.1076	0.0001	0.1815	0.7543	0.01
-8.8561	6.5521	0.0322	0.0036	0	0.1053	0.0001	0.174	0.7213	0.01
-8.8481	6.138	0.0304	0.0034	0	0.1001	0.0001	0.1627	0.6756	0.0091
-8.8401	5.6504	0.028	0.0028	0	0.0937	0.0001	0.149	0.6223	0.0084
-8.8321	5.139	0.0258	0.0028	0	0.0869	0.0001	0.1346	0.566	0.0072
-8.8241	4.6473	0.0234	0.0028	0	0.0804	0.0001	0.1205	0.5119	0.0065
-8.8161	4.2051	0.0213	0.0024	0	0.0753	0.0001	0.108	0.4632	0.0058
-8.8081	3.8265	0.0197	0.0024	0	0.0713	0.0001	0.0974	0.4213	0.0056
-8.8001	3.5155	0.0187	0.0024	0	0.0693	0.0001	0.0891	0.3866	0.005
-8.7921	3.2744	0.0177	0.0024	0	0.0694	0.0001	0.0834	0.3595	0.0048
-8.7841	3.1129	0.0179	0.0022	0	0.0729	0	0.0802	0.341	0.0047
-8.7761	3.0495	0.0179	0.0022	0	0.0804	0	0.0806	0.333	0.0045
-8.7681	3.1114	0.0194	0.0022	0	0.0929	0	0.0853	0.3384	0.0046
-8.7601	3.3268	0.0216	0.0022	0	0.1121	0	0.0954	0.3594	0.0052
-8.7521	3.714	0.0263	0.0024	0	0.1387	0	0.1112	0.3979	0.006
-8.7441	4.2735	0.0317	0.0024	0	0.1724	0.0001	0.1328	0.4538	0.0068
-8.7361	4.9793	0.0391	0.0022	0	0.2126	0.0001	0.1598	0.5238	0.0083
-8.7281	5.7785	0.0469	0.0024	0.0001	0.2567	0.0001	0.1903	0.6027	0.01
-8.7201	6.5943	0.0552	0.003	0.0001	0.3017	0.0001	0.2215	0.6822	0.0118
-8.7121	7.3378	0.0633	0.0033	0.0001	0.3442	0.0002	0.2501	0.7538	0.0134
-8.7041	7.9212	0.0697	0.0038	0.0001	0.3804	0.0002	0.2729	0.8092	0.0147
-8.6961	8.2753	0.0739	0.0038	0.0001	0.4082	0.0002	0.2872	0.8416	0.0154
-8.6881	8.3634	0.0755	0.004	0.0001	0.4269	0.0002	0.2914	0.8482	0.0156
-8.6801	8.191	0.0742	0.004	0.0001	0.439	0.0002	0.2856	0.8294	0.0152
-8.6721	7.8066	0.0709	0.004	0.0001	0.4491	0.0002	0.2717	0.7895	0.0145
-8.6641	7.2937	0.0656	0.0043	0.0001	0.4647	0.0002	0.2525	0.7372	0.0136
-8.6561	6.7573	0.0602	0.004	0.0001	0.4953	0.0002	0.233	0.6803	0.0123
-8.6481	6.3054	0.0553	0.0045	0.0001	0.5511	0	0.2164	0.6296	0.0113
-8.6401	6.0316	0.0523	0.0051	0.0002	0.6415	0	0.2064	0.5933	0.0106
-8.6321	6.0004	0.0511	0.0054	0.0002	0.7757	0.0002	0.2058	0.5768	0.0106
-8.6241	6.2419	0.0531	0.0064	0.0002	0.9605	0.0002	0.2155	0.5829	0.0115
-8.6161	6.7487	0.0585	0.0073	0.0003	1.202	0.0002	0.235	0.611	0.0121
-8.6081	7.4833	0.0659	0.0092	0.0004	1.5061	0.0002	0.2618	0.658	0.0133
-8.6001	8.3892	0.0768	0.0108	0.0005	1.8802	0.0003	0.2939	0.7174	0.0153
-8.5921	9.4015	0.09	0.0124	0.0006	2.3359	0.0004	0.3271	0.783	0.0169
-8.5841	10.4605	0.106	0.0142	0.0007	2.891	0.0004	0.3592	0.8483	0.0186
-8.5761	11.5177	0.1245	0.0166	0.0009	3.5695	0.0005	0.3865	0.9065	0.0199
-8.5681	12.5368	0.1463	0.0186	0.001	4.4032	0.0005	0.4077	0.9529	0.0211
-8.5601	13.4916	0.1712	0.0204	0.0012	5.4292	0.0006	0.4211	0.9846	0.0223
-8.5521	14.3592	0.1992	0.0229	0.0016	6.6872	0.0007	0.426	0.9982	0.0222
-8.5441	15.1163	0.2294	0.0247	0.0019	8.2151	0.0008	0.4222	0.9937	0.0226
-8.5361	15.7353	0.2603	0.0268	0.0021	10.0373	0.001	0.4106	0.9722	0.0224
-8.5281	16.186	0.2907	0.0284	0.0024	12.1561	0.0012	0.3929	0.9351	0.0223
-8.5201	16.4379	0.3175	0.0305	0.0027	14.5358	0.0011	0.3705	0.8873	0.0211
-8.5121	16.4644	0.3393	0.031	0.0028	17.0915	0.0013	0.3463	0.8322	0.0201
-8.5041	16.247	0.3531	0.0313	0.0031	19.685	0.0015	0.3211	0.7757	0.0191
-8.4961	15.7794	0.3575	0.0311	0.0031	22.1295	0.0016	0.2982	0.7212	0.0182
-8.4881	15.0734	0.3527	0.0302	0.003	24.21	0.0016	0.2778	0.6721	0.0177
-8.4801	14.1609	0.338	0.0285	0.0029	25.7115	0.0014	0.2611	0.6294	0.0174
-8.4721	13.0959	0.3148	0.0265	0.0027	26.4579	0.0014	0.2477	0.5944	0.0167
-8.4641	11.9494	0.2861	0.024	0.0024	26.3451	0.0012	0.2375	0.5663	0.0163
-8.4561	10.8018	0.2537	0.0216	0.0021	25.3674	0.0011	0.2299	0.5449	0.0159
-8.4481	9.7315	0.221	0.0189	0.0017	23.625	0.001	0.2249	0.53	0.0151
-8.4401	8.8033	0.19	0.0167	0.0014	21.3142	0.0008	0.2223	0.5199	0.0153
-8.4321	8.0595	0.1627	0.0142	0.0011	18.7006	0.0007	0.2222	0.5152	0.0154
-8.4241	7.5173	0.1405	0.0125	0.0009	16.08	0.0005	0.2247	0.516	0.0158
-8.4161	7.1679	0.1236	0.0116	0.0007	13.7409	0.0004	0.2306	0.5218	0.0161
-8.4081	6.9843	0.1111	0.0109	0.0006	11.9303	0.0004	0.2392	0.5325	0.0169
-8.4001	6.9243	0.1024	0.01	0.0005	10.8313	0.0002	0.2511	0.5477	0.0177
-8.3921	6.9407	0.0972	0.0098	0.0006	10.552	0.0002	0.2657	0.5662	0.0187
-8.3841	6.985	0.0934	0.0094	0.0005	11.1218	0.0003	0.2824	0.5854	0.0199
-8.3761	7.0148	0.0918	0.0096	0.0005	12.4942	0.0003	0.2999	0.6049	0.0211
-8.3681	6.9976	0.0899	0.0092	0.0005	14.5487	0.0003	0.3171	0.6231	0.0222
-8.3601	6.9159	0.0881	0.0092	0.0006	17.0961	0.0003	0.3331	0.6376	0.0235
-8.3521	6.7684	0.0859	0.0092	0.0005	19.8894	0.0005	0.3468	0.6476	0.024
-8.3441	6.5695	0.0831	0.0096	0.0005	22.6405	0.0005	0.3573	0.6528	0.0241
-8.3361	6.3478	0.08	0.0096	0.0004	25.0485	0.0005	0.3645	0.6526	0.0243
-8.3281	6.1395	0.077	0.0096	0.0005	26.8355	0.0005	0.3685	0.6493	0.024
-8.3201	5.984	0.0739	0.0094	0.0005	27.7859	0.0004	0.3702	0.6426	0.024
-8.3121	5.9163	0.0719	0.0096	0.0004	27.7762	0.0004	0.3703	0.6344	0.0241
-8.3041	5.9612	0.0706	0.0095	0.0003	26.797	0.0004	0.3705	0.6258	0.0238
-8.2961	6.1254	0.0712	0.0094	0.0003	24.9496	0.0004	0.3719	0.6183	0.0243
-8.2881	6.3947	0.0726	0.009	0.0003	22.4269	0.0004	0.3756	0.6121	0.0241
-8.2801	6.7302	0.075	0.0095	0.0002	19.4778	0.0002	0.3814	0.6062	0.0248
-8.2721	7.0743	0.0772	0.0094	0.0002	16.3646	0.0003	0.3875	0.5991	0.0253
-8.2641	7.3591	0.0789	0.0095	0.0002	13.3239	0.0003	0.3921	0.5891	0.025
-8.2561	7.5217	0.0795	0.0096	0.0002	10.5371	0.0003	0.3928	0.5726	0.0255
-8.2481	7.5173	0.0782	0.009	0.0002	8.118	0.0003	0.3874	0.5489	0.025
-8.2401	7.3315	0.0752	0.0084	0.0002	6.1135	0.0003	0.375	0.5175	0.0235
-8.2321	6.9821	0.0707	0.0082	0.0002	4.5185	0.0001	0.3566	0.4796	0.022
-8.2241	6.5133	0.0651	0.0075	0.0001	3.2919	0.0001	0.3332	0.4382	0.0204
-8.2161	5.9823	0.0592	0.0068	0.0001	2.3747	0	0.3077	0.3957	0.0192
-8.2081	5.4457	0.0528	0.0062	0.0001	1.7061	0	0.282	0.3563	0.0176
-8.2001	4.945	0.0477	0.006	0	1.2291	0	0.2586	0.322	0.016
-8.1921	4.5037	0.0437	0.0056	0	0.8957	0	0.2371	0.2937	0.0149
-8.1841	4.1275	0.0405	0.0052	0	0.6678	0	0.2185	0.2713	0.0133
-8.1761	3.8115	0.0384	0.0048	0	0.5153	0	0.202	0.2546	0.0127
-8.1681	3.5485	0.0375	0.0042	0	0.4154	0	0.1874	0.2425	0.0115
-8.1601	3.3327	0.0371	0.0042	0	0.3513	0	0.1739	0.234	0.0108
-8.1521	3.163	0.0373	0.004	0	0.3101	0	0.1627	0.2285	0.0104
-8.1441	3.0382	0.0376	0.0038	0	0.2832	0	0.1531	0.2254	0.0098
-8.1361	2.9552	0.0381	0.0038	0	0.2642	0	0.1458	0.2231	0.0096
-8.1281	2.9045	0.0384	0.0042	0	0.2488	0	0.1401	0.2204	0.0093
-8.1201	2.8724	0.0387	0.0041	0	0.2342	0	0.1358	0.2174	0.0091
-8.1121	2.8413	0.0385	0.0042	0	0.2193	0	0.1319	0.212	0.0091
-8.1041	2.797	0.0383	0.004	0	0.204	0	0.1276	0.2045	0.0088
-8.0961	2.7322	0.0382	0.0038	0	0.1885	0	0.1225	0.195	0.0081
-8.0881	2.6512	0.0381	0.0038	0	0.1749	0	0.1158	0.1842	0.0073
-8.0801	2.5705	0.0385	0.0042	0	0.1649	0.0001	0.1085	0.1725	0.0068
-8.0721	2.5174	0.0407	0.0044	0	0.162	0.0001	0.1014	0.1624	0.0064
-8.0641	2.5274	0.0447	0.005	0	0.1694	0.0001	0.0955	0.1555	0.0062
-8.0561	2.6398	0.0522	0.0056	0	0.1916	0.0001	0.0922	0.152	0.0058
-8.0481	2.8938	0.0634	0.0067	0	0.2341	0.0001	0.0921	0.1541	0.0056
-8.0401	3.3253	0.0801	0.0087	0	0.3035	0.0001	0.0963	0.1613	0.0058
-8.0321	3.9632	0.103	0.0111	0	0.407	0.0002	0.1047	0.1738	0.0064
-8.0241	4.824	0.1333	0.0143	0	0.5528	0.0002	0.1174	0.1916	0.0067
-8.0161	5.9063	0.1708	0.0183	0	0.7485	0.0003	0.1343	0.2146	0.0075
-8.0081	7.1842	0.2152	0.0234	0	1.0022	0.0004	0.1551	0.2411	0.0084
-8.0001	8.6022	0.2636	0.0288	0	1.3207	0.0005	0.1795	0.2714	0.0097
-7.9921	10.0738	0.3146	0.0344	0	1.7119	0.0007	0.2068	0.305	0.0105
-7.9841	11.4893	0.3621	0.0409	0	2.1864	0.0008	0.2365	0.3397	0.0127
-7.9761	12.7282	0.4025	0.0458	0	2.7622	0.0009	0.2677	0.3753	0.014
-7.9681	13.6799	0.4314	0.0495	0	3.4669	0.0009	0.2997	0.4104	0.0168
-7.9601	14.2636	0.4456	0.0516	0	4.3394	0.001	0.3314	0.4436	0.0186
-7.9521	14.4425	0.4437	0.0516	0	5.4296	0.001	0.3618	0.4734	0.0207
-7.9441	14.2294	0.4266	0.05	0.0001	6.7887	0.0009	0.3897	0.4989	0.0232
-7.9361	13.6802	0.3967	0.0472	0.0003	8.4578	0.0008	0.4139	0.52	0.0256
-7.9281	12.8782	0.3588	0.043	0.0003	10.4522	0.0007	0.4335	0.5357	0.0275
-7.9201	11.9157	0.316	0.0383	0.0003	12.7464	0.0007	0.4472	0.5472	0.0295
-7.9121	10.8758	0.2726	0.034	0.0003	15.2669	0.0006	0.4539	0.5525	0.0309
-7.9041	9.8222	0.2334	0.0298	0.0003	17.8903	0.0005	0.4526	0.5526	0.0313
-7.8961	8.7969	0.1987	0.0261	0.0003	20.454	0.0004	0.444	0.5481	0.0315
-7.8881	7.8229	0.1699	0.0229	0.0003	22.7752	0.0005	0.4282	0.5397	0.031
-7.8801	6.9119	0.1463	0.0203	0.0003	24.6705	0.0004	0.4073	0.5273	0.0298
-7.8721	6.0703	0.1278	0.0181	0.0002	25.9771	0.0004	0.3829	0.5127	0.0279
-7.8641	5.303	0.1129	0.0162	0.0002	26.5702	0.0002	0.3571	0.4956	0.0264
-7.8561	4.6136	0.1002	0.0148	0.0002	26.3775	0.0002	0.3317	0.4769	0.0244
-7.8481	4.0044	0.09	0.0131	0.0002	25.3896	0.0002	0.3076	0.4557	0.0227
-7.8401	3.4749	0.0808	0.0119	0.0002	23.6654	0.0001	0.2849	0.4318	0.0204
-7.8321	3.0214	0.0723	0.0108	0.0002	21.3335	0.0001	0.2632	0.4041	0.0184
-7.8241	2.6378	0.0639	0.01	0.0001	18.5828	0.0001	0.2421	0.3723	0.0168
-7.8161	2.3187	0.0566	0.009	0.0001	15.6442	0.0001	0.2207	0.337	0.0145
-7.8081	2.0592	0.0501	0.0078	0	12.7647	0.0001	0.1997	0.3002	0.0128
-7.8001	1.8571	0.0442	0.0066	0	10.1809	0.0001	0.1792	0.264	0.0112
-7.7921	1.7113	0.0394	0.006	0	8.0961	0.0001	0.16	0.2306	0.01
-7.7841	1.6228	0.0369	0.0054	0	6.668	0.0001	0.1434	0.2025	0.0084
-7.7761	1.5929	0.0357	0.005	0	6.004	0	0.1302	0.1811	0.008
-7.7681	1.6225	0.0364	0.005	0	6.1633	0	0.1207	0.1689	0.0077
-7.7601	1.7126	0.0392	0.0059	0	7.1562	0	0.1149	0.1659	0.0075
-7.7521	1.8633	0.0441	0.0076	0	8.9405	0	0.1127	0.1718	0.0085
-7.7441	2.0713	0.0517	0.0092	0.0001	11.4128	0	0.114	0.1859	0.0091
-7.7361	2.3293	0.0601	0.0107	0.0001	14.399	0	0.1167	0.2062	0.0104
-7.7281	2.6229	0.0709	0.0134	0.0001	17.6526	0.0001	0.1207	0.2307	0.0117
-7.7201	2.9305	0.0815	0.0157	0.0001	20.8682	0.0001	0.1247	0.2565	0.0127
-7.7121	3.2234	0.0917	0.0181	0.0001	23.7112	0.0001	0.1277	0.2795	0.0133
-7.7041	3.4701	0.1011	0.0201	0.0002	25.8615	0.0001	0.1285	0.2971	0.0143
-7.6961	3.6395	0.1062	0.0214	0.0002	27.063	0.0001	0.1272	0.3062	0.0148
-7.6881	3.7075	0.1088	0.0224	0.0002	27.1667	0.0001	0.1232	0.3058	0.0149
-7.6801	3.6623	0.107	0.0219	0.0002	26.1561	0.0001	0.117	0.2956	0.0147
-7.6721	3.5055	0.1019	0.021	0.0002	24.15	0.0001	0.1096	0.2762	0.0139
-7.6641	3.2529	0.093	0.0192	0.0002	21.3773	0.0001	0.1013	0.2507	0.0127
-7.6561	2.9302	0.0824	0.017	0.0001	18.1364	0.0001	0.0931	0.2216	0.0116
-7.6481	2.568	0.0698	0.0143	0.0001	14.7426	0.0001	0.0855	0.1926	0.0101
-7.6401	2.1954	0.0582	0.0116	0.0001	11.4786	0	0.0791	0.1659	0.0089
-7.6321	1.8361	0.0468	0.0092	0.0001	8.5586	0	0.0731	0.1439	0.0074
-7.6241	1.5061	0.0366	0.0062	0.0001	6.1115	0	0.0687	0.1266	0.007
-7.6161	1.2142	0.0281	0.0046	0	4.1811	0	0.0643	0.1146	0.0066
-7.6081	0.9626	0.0215	0.003	0	2.7432	0	0.0605	0.107	0.0056
-7.6001	0.7508	0.0161	0.0024	0	1.73	0	0.0563	0.1018	0.0055
-7.5921	0.5765	0.0117	0.0014	0	1.0523	0	0.0526	0.0981	0.0049
-7.5841	0.438	0.0087	0.0008	0	0.6213	0	0.0482	0.0941	0.0047
-7.5761	0.3333	0.0064	0.0004	0	0.3596	0	0.0436	0.0881	0.0043
-7.5681	0.2602	0.0049	0	0	0.2068	0	0.0394	0.0807	0.0039
-7.5601	0.2161	0.0039	0	0	0.12	0	0.0356	0.0716	0.0034
-7.5521	0.1973	0.003	0	0	0.0719	0	0.032	0.0613	0.003
-7.5441	0.1986	0.0026	0	0	0.0449	0	0.0289	0.0514	0.0027
-7.5361	0.2137	0.0026	0	0	0.0293	0	0.0265	0.042	0.0022
-7.5281	0.2358	0.0028	0	0	0.0201	0	0.025	0.034	0.0018
-7.5201	0.2581	0.0032	0	0	0.0144	0	0.0239	0.027	0.0016
-7.5121	0.2747	0.0034	0	0	0.0106	0	0.0228	0.0218	0.0014
-7.5041	0.2809	0.0036	0	0	0.0083	0	0.0217	0.0178	0.0014
-7.4961	0.2748	0.0036	0	0	0.0068	0	0.0199	0.0147	0.0009
-7.4881	0.2563	0.0036	0	0	0.0056	0	0.0183	0.0124	0.0009
-7.4801	0.2284	0.0032	0	0	0.0044	0	0.0155	0.0106	0.0008
-7.4721	0.194	0.0029	0	0	0.0035	0	0.013	0.0089	0.0008
-7.4641	0.1577	0.002	0	0	0.0031	0	0.0103	0.0071	0.0007
-7.4561	0.1231	0.0016	0	0	0.0023	0	0.0082	0.0055	0.0003
-7.4481	0.0938	0.001	0	0	0.0015	0	0.0062	0.0041	0
-7.4401	0.0712	0.001	0	0	0.0012	0	0.0047	0.0029	0
-7.4321	0.0568	0.0008	0	0	0.0008	0	0.0037	0.0024	0
-7.4241	0.0504	0.0006	0	0	0.0006	0	0.0034	0.0024	0
-7.4161	0.0514	0.0008	0	0	0.0005	0	0.0035	0.0016	0
-7.4081	0.0594	0.001	0	0	0.0004	0	0.004	0.0019	0
-7.4001	0.0725	0.001	0	0	0.0005	0	0.0048	0.0024	0
-7.3921	0.0894	0.0014	0	0	0.0005	0	0.0061	0.0031	0
-7.3841	0.108	0.0018	0	0	0.0006	0	0.0073	0.0039	0.0001
-7.3761	0.1257	0.0022	0	0	0.0007	0	0.0087	0.0044	0.0006
-7.3681	0.1403	0.0026	0	0	0.001	0	0.0095	0.005	0.0007
-7.3601	0.1498	0.0029	0	0	0.001	0	0.0102	0.0052	0.0007
-7.3521	0.1524	0.003	0	0	0.001	0	0.0102	0.0052	0.0008
-7.3441	0.1479	0.0028	0	0	0.001	0	0.0099	0.0052	0.0007
-7.3361	0.1367	0.0026	0	0	0.0009	0	0.009	0.0049	0.0006
-7.3281	0.1208	0.0026	0	0	0.0007	0	0.0083	0.0044	0.0003
-7.3201	0.1019	0.0018	0	0	0.0006	0	0.0065	0.0035	0.0001
-7.3121	0.0824	0.0014	0	0	0.0004	0	0.0056	0.0027	0
-7.3041	0.0647	0.0012	0	0	0.0003	0	0.004	0.0019	0
-7.2961	0.0495	0.0008	0	0	0.0004	0	0.003	0.0014	0
-7.2881	0.038	0.0008	0	0	0.0003	0	0.0023	0.001	0
-7.2801	0.0304	0.0006	0	0	0.0003	0	0.0016	0.0008	0
-7.2721	0.0262	0.0007	0	0	0.0003	0	0.0012	0.0006	0
-7.2641	0.0251	0.0008	0	0	0.0003	0	0.0012	0.0007	0
-7.2561	0.0271	0.0009	0	0	0.0003	0	0.0012	0.0008	0
-7.2481	0.031	0.0011	0	0	0.0003	0	0.0015	0.0008	0
-7.2401	0.037	0.0015	0	0	0.0003	0	0.002	0.0012	0
-7.2321	0.0448	0.0015	0	0	0.0003	0	0.0023	0.0016	0
-7.2241	0.0532	0.0018	0	0	0.0004	0	0.0032	0.0021	0
-7.2161	0.0614	0.002	0	0	0.0002	0	0.0035	0.0024	0
-7.2081	0.0687	0.0024	0	0	0.0003	0	0.004	0.0028	0
-7.2001	0.0736	0.0026	0	0	0.0003	0	0.0043	0.0031	0
-7.1921	0.0754	0.0026	0	0	0.0004	0	0.0047	0.0031	0
-7.1841	0.0739	0.0026	0	0	0.0003	0	0.0046	0.0031	0
-7.1761	0.0689	0.0024	0	0	0.0003	0	0.0043	0.0028	0
-7.1681	0.0611	0.0018	0	0	0.0002	0	0.004	0.0026	0
-7.1601	0.0516	0.0016	0	0	0.0002	0	0.0033	0.0021	0
-7.1521	0.0415	0.0012	0	0	0.0001	0	0.0024	0.0018	0
-7.1441	0.032	0.001	0	0	0.0001	0	0.0021	0.0014	0
-7.1361	0.0234	0.0006	0	0	0	0	0.0014	0.0008	0
-7.1281	0.0164	0.0006	0	0	0	0	0.001	0.0006	0
-7.1201	0.0114	0.0004	0	0	0	0	0.0008	0.0004	0
-7.1121	0.0079	0.0002	0	0	0	0	0.0004	0.0002	0
-7.1041	0.0064	0.0002	0	0	0	0	0	0.0002	0
-7.0961	0.006	0.0002	0	0	0	0	0	0.0002	0
-7.0881	0.0066	0.0004	0	0	0	0	0	0.0002	0
-7.0801	0.008	0.0004	0	0	0	0	0.0003	0.0002	0
-7.0721	0.0102	0.0006	0	0	0	0	0.0007	0.0006	0
-7.0641	0.0122	0.0006	0	0	0	0	0.0008	0.0006	0
-7.0561	0.0143	0.0006	0	0	0	0	0.001	0.0006	0
-7.0481	0.0158	0.0006	0	0	0	0	0.001	0.0008	0
-7.0401	0.0166	0.0008	0	0	0	0	0.001	0.0008	0
-7.0321	0.0172	0.0008	0	0	0	0	0.001	0.0008	0
-7.0241	0.0168	0.0006	0	0	0	0	0.001	0.0008	0
-7.0161	0.0161	0.0006	0	0	0	0	0.001	0.0008	0
-7.0081	0.0162	0.0006	0	0	0.0001	0	0.001	0.0008	0
-7.0001	0.019	0.0008	0	0	0.0002	0	0.0007	0.0009	0
-6.9921	0.0277	0.001	0	0	0.0004	0	0.0003	0.0009	0
-6.9841	0.048	0.0016	0.0002	0	0.001	0	0.0004	0.0015	0
-6.9761	0.0902	0.0028	0.0002	0	0.0018	0	0.0006	0.0028	0
-6.9681	0.1698	0.0054	0.0006	0	0.0035	0	0.0008	0.0055	0
-6.9601	0.3111	0.01	0.0014	0	0.0067	0	0.0016	0.0102	0.0002
-6.9521	0.5453	0.0175	0.0026	0.0001	0.012	0	0.003	0.0177	0.0002
-6.9441	0.9129	0.0293	0.0043	0.0001	0.02	0.0001	0.0048	0.0302	0.0004
-6.9361	1.4569	0.047	0.0071	0.0002	0.0318	0.0001	0.0078	0.0478	0.0004
-6.9281	2.2173	0.0714	0.0106	0.0003	0.0483	0.0003	0.012	0.0726	0.0012
-6.9201	3.2209	0.1036	0.0156	0.0004	0.07	0.0004	0.0176	0.1054	0.0017
-6.9121	4.4696	0.1437	0.0214	0.0006	0.097	0.0004	0.0247	0.1455	0.0023
-6.9041	5.9331	0.1907	0.0285	0.0008	0.1282	0.0006	0.0328	0.1925	0.0033
-6.8961	7.5463	0.2425	0.0366	0.001	0.1621	0.0008	0.0422	0.2426	0.0043
-6.8881	9.2126	0.2958	0.0446	0.0012	0.1968	0.0009	0.0525	0.2934	0.0055
-6.8801	10.8159	0.3469	0.0519	0.0014	0.2295	0.001	0.0623	0.3405	0.0063
-6.8721	12.2361	0.3918	0.0589	0.0016	0.2575	0.0012	0.0716	0.3808	0.007
-6.8641	13.3637	0.4273	0.0645	0.0017	0.2785	0.0013	0.0801	0.4096	0.0079
-6.8561	14.1124	0.4505	0.0678	0.0018	0.2912	0.0014	0.0861	0.4256	0.0086
-6.8481	14.4253	0.4597	0.0696	0.0018	0.2943	0.0014	0.0898	0.4283	0.009
-6.8401	14.2794	0.4539	0.0688	0.0018	0.2882	0.0014	0.0906	0.4167	0.009
-6.8321	13.6846	0.4344	0.0659	0.0017	0.273	0.0014	0.0884	0.3924	0.0089
-6.8241	12.6854	0.4019	0.061	0.0016	0.2507	0.0013	0.0832	0.3581	0.0082
-6.8161	11.358	0.3593	0.0545	0.0014	0.2222	0.0012	0.0757	0.316	0.0074
-6.8081	9.8053	0.3097	0.0472	0.0012	0.1902	0.0009	0.0662	0.269	0.0065
-6.8001	8.1462	0.2573	0.0391	0.001	0.157	0.0008	0.0556	0.2208	0.0054
-6.7921	6.5009	0.2049	0.0305	0.0008	0.1244	0.0006	0.045	0.1752	0.0042
-6.7841	4.9757	0.1568	0.0236	0.0006	0.0947	0.0005	0.0344	0.1331	0.0032
-6.7761	3.6489	0.1149	0.0174	0.0004	0.0691	0.0004	0.0255	0.0973	0.0023
-6.7681	2.5632	0.0807	0.0122	0.0003	0.0483	0.0003	0.0183	0.0684	0.0017
-6.7601	1.7274	0.0542	0.008	0.0002	0.0325	0.0001	0.0124	0.0466	0.001
-6.7521	1.1222	0.0354	0.0052	0.0001	0.0208	0.0001	0.0082	0.0309	0.0006
-6.7441	0.7102	0.0223	0.0034	0.0001	0.0127	0.0001	0.0054	0.0208	0.0004
-6.7361	0.4464	0.0141	0.002	0	0.0077	0	0.0038	0.0148	0.0003
-6.7281	0.2882	0.0092	0.0014	0	0.0046	0	0.0026	0.0108	0.0003
-6.7201	0.1984	0.0066	0.0006	0	0.0028	0	0.0022	0.009	0.0001
-6.7121	0.1494	0.0049	0.0006	0	0.0019	0	0.0019	0.0081	0.0001
-6.7041	0.1219	0.004	0.0004	0	0.0013	0	0.0017	0.0073	0.0001
-6.6961	0.1038	0.0034	0.0004	0	0.001	0	0.0014	0.0066	0.0001
-6.6881	0.089	0.003	0.0004	0	0.0008	0	0.0012	0.0059	0.0001
-6.6801	0.075	0.0026	0.0002	0	0.0007	0	0.0011	0.0051	0.0001
-6.6721	0.0611	0.002	0.0002	0	0.0004	0	0.0009	0.004	0.0001
-6.6641	0.0475	0.0014	0.0002	0	0.0003	0	0.0006	0.0032	0.0001
-6.6561	0.0353	0.0011	0.0002	0	0.0002	0	0.0005	0.0024	0
-6.6481	0.0248	0.001	0	0	0.0002	0	0.0004	0.0015	0
-6.6401	0.0168	0.0002	0	0	0.0001	0	0.0001	0.001	0
-6.6321	0.0108	0.0002	0	0	0	0	0.0001	0.0006	0
-6.6241	0.0064	0	0	0	0	0	0.0001	0.0005	0
-6.6161	0.0036	0	0	0	0	0	0	0.0003	0
-6.6081	0.002	0	0	0	0	0	0	0.0001	0
-6.6001	0.0011	0	0	0	0	0	0	0	0
-6.5921	0.0006	0	0	0	0	0	0	0	0
-6.5841	0.0002	0	0	0	0	0	0	0	0
-6.5761	0	0	0	0	0	0	0	0	0
-6.5681	0	0	0	0	0	0	0	0	0
-6.5601	0	0	0	0	0	0	0	0	0
-6.5521	0	0	0	0	0	0	0	0	0
-6.5441	0	0	0	0	0	0	0	0	0
-6.5361	0	0	0	0	0	0	0	0	0
-6.5281	0	0	0	0	0	0	0	0	0
-6.5201	0	0	0	0	0	0	0	0	0
-6.5121	0	0	0	0	0	0	0	0	0
-6.5041	0	0	0	0	0	0	0	0	0
-6.4961	0	0	0	0	0	0	0	0	0
-6.4881	0	0	0	0	0	0	0	0	0
-6.4801	0	0	0	0	0	0	0	0	0
-6.4721	0	0	0	0	0	0	0	0	0
-6.4641	0	0	0	0	0	0	0	0	0
-6.4561	0	0	0	0	0	0	0	0	0
-6.4481	0	0	0	0	0	0	0	0	0
-6.4401	0	0	0	0	0	0	0	0	0
-6.4321	0	0	0	0	0	0	0	0	0
-6.4241	0	0	0	0	0	0	0	0	0
-6.4161	0	0	0	0	0	0	0	0	0
-6.4081	0	0	0	0	0	0	0	0	0
-6.4001	0	0	0	0	0	0	0	0	0
-6.3921	0	0	0	0	0	0	0	0	0
-6.3841	0	0	0	0	0	0	0	0	0
-6.3761	0	0	0	0	0	0	0	0	0
-6.3681	0	0	0	0	0	0	0	0	0
-6.3601	0	0	0	0	0	0	0	0	0
-6.3521	0	0	0	0	0	0	0	0	0
-6.3441	0	0	0	0	0	0	0	0	0
-6.3361	0	0	0	0	0	0	0	0	0
-6.3281	0	0	0	0	0	0	0	0	0
-6.3201	0	0	0	0	0	0	0	0	0
-6.3121	0.0002	0	0	0	0	0	0	0	0
-6.3041	0.0006	0	0	0	0	0	0	0	0
-6.2961	0.0016	0	0	0	0	0	0	0	0
-6.2881	0.0044	0	0	0	0	0	0	0	0
-6.2801	0.0104	0.0002	0	0	0	0	0	0.0005	0
-6.2721	0.0233	0.0006	0	0	0.0001	0	0	0.0009	0
-6.2641	0.0495	0.0018	0	0	0.0002	0	0.0004	0.0023	0
-6.2561	0.1011	0.0036	0.0004	0	0.0004	0	0.0004	0.0042	0
-6.2481	0.1948	0.0069	0.0008	0	0.0009	0	0.0008	0.0088	0
-6.2401	0.358	0.013	0.0016	0	0.0017	0	0.0016	0.0164	0
-6.2321	0.6269	0.0227	0.0026	0	0.0029	0	0.003	0.0282	0.0002
-6.2241	1.0459	0.0375	0.0046	0	0.0049	0.0001	0.0049	0.0471	0.0004
-6.2161	1.6634	0.0598	0.0076	0	0.0078	0.0001	0.0076	0.0746	0.0008
-6.2081	2.5249	0.0907	0.0113	0	0.0119	0.0002	0.0116	0.1132	0.0012
-6.2001	3.659	0.1312	0.016	0	0.0171	0.0004	0.017	0.164	0.0016
-6.1921	5.0689	0.1819	0.0225	0	0.0236	0.0005	0.0237	0.2263	0.0025
-6.1841	6.7189	0.2409	0.0296	0	0.0312	0.0006	0.0317	0.2985	0.0036
-6.1761	8.5315	0.3051	0.0377	0	0.0396	0.0007	0.0405	0.3778	0.0043
-6.1681	10.3889	0.3705	0.0458	0	0.0478	0.0008	0.0499	0.4578	0.0055
-6.1601	12.1458	0.4321	0.0541	0	0.0555	0.001	0.059	0.533	0.0064
-6.1521	13.6475	0.4846	0.0607	0	0.062	0.0011	0.067	0.5952	0.0074
-6.1441	14.7507	0.5223	0.0656	0	0.0666	0.0012	0.0732	0.6392	0.0081
-6.1361	15.3455	0.5415	0.0677	0	0.0688	0.0012	0.077	0.661	0.0083
-6.1281	15.3707	0.5408	0.0678	0	0.0683	0.0012	0.0777	0.6575	0.0084
-6.1201	14.8227	0.5197	0.0655	0	0.0655	0.0012	0.0758	0.6302	0.0084
-6.1121	13.7575	0.4809	0.0609	0	0.0604	0.0011	0.071	0.5812	0.0077
-6.1041	12.281	0.428	0.0541	0	0.0533	0.001	0.0637	0.516	0.0066
-6.0961	10.5346	0.3666	0.0459	0	0.0455	0.0009	0.0552	0.4398	0.0059
-6.0881	8.6746	0.3011	0.0379	0	0.0374	0.0007	0.0457	0.3608	0.005
-6.0801	6.849	0.2373	0.0296	0	0.0294	0.0006	0.0362	0.2838	0.0039
-6.0721	5.179	0.1793	0.0227	0	0.022	0.0004	0.0275	0.2136	0.0028
-6.0641	3.7465	0.1293	0.0164	0	0.0159	0.0003	0.0199	0.1539	0.0021
-6.0561	2.5904	0.089	0.0114	0	0.0109	0.0002	0.0138	0.1062	0.0015
-6.0481	1.7099	0.0587	0.0072	0	0.0072	0.0001	0.0091	0.0696	0.0009
-6.0401	1.0767	0.037	0.0046	0	0.0044	0.0001	0.0058	0.0441	0.0005
-6.0321	0.6466	0.0222	0.0026	0	0.0027	0	0.0036	0.026	0.0002
-6.0241	0.37	0.013	0.0014	0	0.0015	0	0.0019	0.0148	0
-6.0161	0.2017	0.0067	0.0006	0	0.0008	0	0.001	0.0081	0
-6.0081	0.1047	0.0038	0.0004	0	0.0004	0	0.0005	0.0042	0
-6.0001	0.0514	0.0018	0	0	0.0002	0	0.0004	0.002	0
-5.9921	0.0242	0.0006	0	0	0.0001	0	0	0.0008	0
-5.9841	0.0108	0.0002	0	0	0	0	0	0.0004	0
-5.9761	0.0046	0	0	0	0	0	0	0	0
-5.9681	0.002	0	0	0	0	0	0	0	0
-5.9601	0.0008	0	0	0	0	0	0	0	0
-5.9521	0.0004	0	0	0	0	0	0	0	0
-5.9441	0.0004	0	0	0	0	0	0	0	0
-5.9361	0.0006	0	0	0	0	0	0	0	0
-5.9281	0.0012	0	0	0	0	0	0	0	0
-5.9201	0.0024	0	0	0	0	0	0	0	0
-5.9121	0.0043	0	0	0	0	0	0	0.0002	0
-5.9041	0.0072	0.0002	0	0	0	0	0	0.0004	0
-5.8961	0.0114	0.0006	0	0	0	0	0	0.0006	0
-5.8881	0.0174	0.0008	0	0	0	0	0	0.0009	0
-5.8801	0.0251	0.0014	0	0	0.0001	0	0	0.0014	0
-5.8721	0.0345	0.0017	0	0	0.0001	0	0	0.0022	0
-5.8641	0.045	0.002	0	0	0.0001	0	0.0002	0.0028	0
-5.8561	0.0558	0.0028	0	0	0.0003	0	0.0004	0.0037	0
-5.8481	0.0656	0.0032	0	0	0.0003	0	0.0004	0.0042	0
-5.8401	0.0734	0.0037	0	0	0.0003	0	0.0004	0.0047	0
-5.8321	0.0778	0.004	0	0	0.0003	0	0.0004	0.005	0
-5.8241	0.0788	0.0041	0	0	0.0003	0	0.0004	0.0052	0
-5.8161	0.0755	0.0039	0	0	0.0003	0	0.0004	0.0047	0
-5.8081	0.0688	0.0034	0	0	0.0003	0	0.0004	0.0045	0
-5.8001	0.0596	0.003	0	0	0.0003	0	0.0004	0.0039	0
-5.7921	0.049	0.0022	0	0	0.0001	0	0.0004	0.0031	0
-5.7841	0.0383	0.0019	0	0	0.0001	0	0.0002	0.0023	0
-5.7761	0.0285	0.0014	0	0	0.0001	0	0	0.0017	0
-5.7681	0.0202	0.0008	0	0	0.0001	0	0	0.0013	0
-5.7601	0.0136	0.0006	0	0	0	0	0	0.0007	0
-5.7521	0.0086	0.0004	0	0	0	0	0	0.0006	0
-5.7441	0.0053	0	0	0	0	0	0	0.0002	0
-5.7361	0.003	0	0	0	0	0	0	0.0002	0
-5.7281	0.0018	0	0	0	0	0	0	0	0
-5.7201	0.0008	0	0	0	0	0	0	0	0
-5.7121	0.0004	0	0	0	0	0	0	0	0
-5.7041	0.0002	0	0	0	0	0	0	0	0
-5.6961	0	0	0	0	0	0	0	0.0001	0
-5.6881	0	0	0	0	0	0	0	0.0003	0
-5.6801	0	0	0	0	0	0	0	0.0007	0
-5.6721	0	0	0	0	0	0	0.0001	0.0013	0
-5.6641	0	0	0	0	0	0	0.0002	0.0025	0
-5.6561	0	0	0	0	0	0	0.0003	0.0045	0.0001
-5.6481	0	0	0	0	0.0003	0	0.0005	0.0075	0.0001
-5.6401	0	0	0	0	0.0003	0	0.0009	0.0121	0.0003
-5.6321	0	0	0	0	0.0006	0	0.0013	0.0187	0.0004
-5.6241	0	0	0	0	0.0006	0	0.0019	0.0269	0.0005
-5.6161	0	0	0	0	0.001	0	0.0027	0.0371	0.0007
-5.6081	0.0002	0	0	0	0.0013	0	0.0035	0.0487	0.001
-5.6001	0.0002	0.0002	0	0	0.0016	0	0.0043	0.0607	0.0012
-5.5921	0.0002	0.0002	0	0.0001	0.002	0	0.0051	0.0718	0.0015
-5.5841	0.0003	0.0002	0	0.0001	0.0022	0	0.0058	0.0807	0.0016
-5.5761	0.0003	0.0002	0	0.0001	0.0025	0	0.0062	0.0863	0.0018
-5.5681	0.0003	0.0002	0	0.0001	0.0026	0	0.0063	0.0877	0.0018
-5.5601	0.0003	0.0002	0	0.0001	0.0025	0	0.0061	0.0846	0.0017
-5.5521	0.0003	0.0002	0	0.0001	0.0022	0	0.0056	0.0776	0.0015
-5.5441	0.0002	0.0002	0	0	0.0019	0	0.0048	0.0677	0.0014
-5.5361	0.0002	0	0	0	0.0016	0	0.004	0.0561	0.0011
-5.5281	0.0001	0	0	0	0.0013	0	0.0032	0.0441	0.0008
-5.5201	0	0	0	0	0.001	0	0.0024	0.0331	0.0007
-5.5121	0	0	0	0	0.0006	0	0.0017	0.0235	0.0004
-5.5041	0	0	0	0	0.0003	0	0.0011	0.0158	0.0003
-5.4961	0	0	0	0	0.0003	0	0.0007	0.0102	0.0002
-5.4881	0	0	0	0	0.0003	0	0.0004	0.0062	0.0001
-5.4801	0	0	0	0	0	0	0.0003	0.0036	0.0001
-5.4721	0	0	0	0	0	0	0.0001	0.002	0
-5.4641	0	0	0	0	0	0	0.0001	0.001	0
-5.4561	0	0	0	0	0	0	0	0.0005	0
-5.4481	0	0	0	0	0	0	0	0.0003	0
-5.4401	0	0	0	0	0	0	0	0.0001	0
-5.4321	0	0	0	0	0	0	0	0.0001	0
-5.4241	0	0	0	0	0	0	0	0.0002	0
-5.4161	0	0	0	0	0	0	0	0.0003	0
-5.4081	0	0	0	0	0	0	0	0.0006	0
-5.4001	0	0	0	0	0	0	0.0001	0.0012	0
-5.3921	0	0	0	0	0	0	0.0001	0.0022	0
-5.3841	0	0	0	0	0	0	0.0002	0.0039	0
-5.3761	0.0002	0	0	0	0.0002	0	0.0004	0.0066	0.0001
-5.3681	0.0002	0	0	0	0.0003	0	0.0007	0.0109	0.0001
-5.3601	0.0004	0.0002	0	0	0.0003	0	0.001	0.0166	0.0003
-5.3521	0.0005	0.0002	0	0	0.0006	0	0.0015	0.0241	0.0003
-5.3441	0.0007	0.0004	0	0	0.0009	0	0.002	0.0331	0.0004
-5.3361	0.0009	0.0005	0	0	0.001	0	0.0027	0.0434	0.0006
-5.3281	0.0012	0.0009	0	0	0.0013	0	0.0033	0.0542	0.0008
-5.3201	0.0014	0.0011	0	0	0.0015	0	0.004	0.0642	0.0009
-5.3121	0.0016	0.0011	0	0.0001	0.0018	0	0.0045	0.0722	0.001
-5.3041	0.0016	0.0013	0	0.0001	0.0018	0	0.0048	0.0772	0.0011
-5.2961	0.0016	0.0013	0	0.0001	0.0018	0.0001	0.0048	0.0784	0.0011
-5.2881	0.0016	0.0013	0	0.0001	0.0018	0	0.0047	0.0757	0.0011
-5.2801	0.0014	0.0011	0	0.0001	0.0016	0	0.0043	0.0697	0.001
-5.2721	0.0013	0.001	0	0	0.0015	0	0.0037	0.0607	0.0008
-5.2641	0.0011	0.0008	0	0	0.0011	0	0.0031	0.0503	0.0007
-5.2561	0.0009	0.0005	0	0	0.0009	0	0.0024	0.0396	0.0005
-5.2481	0.0007	0.0004	0	0	0.0006	0	0.0018	0.0297	0.0004
-5.2401	0.0005	0.0002	0	0	0.0006	0	0.0013	0.021	0.0003
-5.2321	0.0003	0.0001	0	0	0.0003	0	0.0009	0.0142	0.0002
-5.2241	0.0002	0	0	0	0.0002	0	0.0006	0.0092	0.0001
-5.2161	0.0002	0	0	0	0	0	0.0003	0.0055	0.0001
-5.2081	0	0	0	0	0	0	0.0002	0.0032	0
-5.2001	0	0	0	0	0	0	0.0001	0.0018	0
-5.1921	0	0	0	0	0	0	0.0001	0.0009	0
-5.1841	0	0	0	0	0	0	0	0.0005	0
-5.1761	0	0	0	0	0	0	0	0.0002	0
-5.1681	0	0	0	0	0	0	0	0.0001	0
-5.1601	0	0	0	0	0	0	0	0	0
-5.1521	0	0	0	0	0	0	0	0	0
-5.1441	0	0	0	0	0	0	0	0	0
-5.1361	0	0	0	0	0	0	0	0	0
-5.1281	0	0	0	0	0	0	0	0	0
-5.1201	0	0	0	0	0	0	0	0	0
-5.1121	0	0	0	0	0	0	0	0	0
-5.1041	0	0	0	0	0	0	0	0	0
-5.0961	0	0	0	0	0	0	0	0	0
-5.0881	0	0	0	0	0	0	0	0	0
-5.0801	0	0	0	0	0	0	0	0	0
-5.0721	0.0001	0	0	0	0	0	0	0	0
-5.0641	0.0004	0	0	0	0	0	0	0	0
-5.0561	0.0004	0	0	0	0	0	0	0.0001	0
-5.0481	0.0005	0	0	0	0	0	0	0.0002	0
-5.0401	0.0008	0.0001	0	0	0	0	0	0.0003	0
-5.0321	0.0009	0.0002	0	0	0	0	0	0.0003	0
-5.0241	0.0012	0.0003	0	0	0	0	0	0.0004	0
-5.0161	0.0013	0.0003	0	0	0	0	0	0.0004	0
-5.0081	0.0015	0.0003	0	0	0	0	0	0.0005	0
-5.0001	0.0016	0.0003	0	0	0	0	0	0.0005	0
-4.9921	0.0015	0.0003	0	0	0	0	0	0.0005	0
-4.9841	0.0013	0.0003	0	0	0	0	0	0.0004	0
-4.9761	0.0013	0.0003	0	0	0	0	0	0.0004	0
-4.9681	0.0009	0.0002	0	0	0	0	0	0.0003	0
-4.9601	0.0008	0.0001	0	0	0	0	0	0.0003	0
-4.9521	0.0005	0	0	0	0	0	0	0.0002	0
-4.9441	0.0004	0	0	0	0	0	0	0.0003	0
-4.9361	0.0004	0.0002	0	0	0	0	0	0.0008	0
-4.9281	0.0001	0.0008	0	0	0	0	0	0.0014	0
-4.9201	0	0.0018	0	0	0	0	0	0.0033	0
-4.9121	0	0.004	0	0	0	0	0	0.0077	0
-4.9041	0	0.0091	0	0	0	0	0	0.016	0
-4.8961	0	0.0176	0	0	0.0001	0	0	0.0321	0
-4.8881	0	0.0332	0	0	0.0006	0	0	0.0603	0
-4.8801	0.0002	0.0589	0	0	0.0011	0	0	0.1065	0
-4.8721	0.0006	0.0999	0	0	0.0018	0	0	0.1808	0
-4.8641	0.0008	0.1604	0	0	0.0028	0.0001	0.0001	0.2902	0
-4.8561	0.0013	0.2448	0.0002	0	0.0044	0.0002	0.0004	0.4428	0
-4.8481	0.002	0.3557	0.0002	0.0001	0.0064	0.0004	0.0004	0.6442	0
-4.8401	0.0028	0.4927	0.0004	0.0001	0.0088	0.0006	0.0008	0.892	0.0004
-4.8321	0.0035	0.6493	0.0007	0.0001	0.0117	0.0009	0.0012	1.1766	0.0009
-4.8241	0.0045	0.8163	0.0008	0.0001	0.0146	0.0013	0.0016	1.4819	0.0011
-4.8161	0.0054	0.9811	0.0012	0.0002	0.0177	0.0015	0.0016	1.7854	0.0013
-4.8081	0.006	1.1302	0.0018	0.0002	0.0204	0.0016	0.0022	2.0637	0.0015
-4.8001	0.0069	1.2531	0.002	0.0002	0.0226	0.0019	0.0022	2.3002	0.0017
-4.7921	0.0074	1.3456	0.0022	0.0002	0.0239	0.0019	0.0022	2.487	0.002
-4.7841	0.0079	1.4095	0.0022	0.0002	0.0252	0.0023	0.0025	2.63	0.0023
-4.7761	0.008	1.4546	0.0025	0.0002	0.0257	0.0024	0.0028	2.7481	0.0022
-4.7681	0.0082	1.4952	0.0028	0.0002	0.0263	0.0025	0.0028	2.8665	0.0027
-4.7601	0.0084	1.5471	0.003	0.0002	0.0269	0.0027	0.003	3.0142	0.0028
-4.7521	0.0088	1.6247	0.0033	0.0002	0.0283	0.0028	0.0032	3.2174	0.0034
-4.7441	0.0096	1.7392	0.0035	0.0002	0.0301	0.0029	0.0035	3.4947	0.0039
-4.7361	0.0106	1.8976	0.0042	0.0002	0.0331	0.0033	0.0039	3.8593	0.0045
-4.7281	0.0118	2.103	0.0049	0.0003	0.037	0.004	0.0039	4.3154	0.005
-4.7201	0.0135	2.3529	0.0056	0.0004	0.0418	0.0042	0.0041	4.8591	0.0058
-4.7121	0.0154	2.6403	0.0067	0.0005	0.0473	0.0049	0.0044	5.475	0.0064
-4.7041	0.0177	2.9509	0.0072	0.0007	0.0537	0.0054	0.0047	6.1336	0.0077
-4.6961	0.0202	3.2632	0.0084	0.0008	0.0601	0.006	0.0051	6.7922	0.0082
-4.6881	0.0222	3.5504	0.0089	0.0009	0.066	0.0067	0.005	7.3976	0.0091
-4.6801	0.024	3.7874	0.0098	0.001	0.0714	0.0072	0.0053	7.8957	0.0098
-4.6721	0.0253	3.9518	0.0101	0.001	0.0751	0.0076	0.0057	8.2425	0.0103
-4.6641	0.026	4.0316	0.0103	0.001	0.0773	0.0076	0.0055	8.415	0.0104
-4.6561	0.0259	4.0278	0.0104	0.001	0.078	0.0077	0.0055	8.413	0.0104
-4.6481	0.0251	3.9505	0.0099	0.0009	0.0768	0.0078	0.0051	8.2596	0.0099
-4.6401	0.0236	3.8166	0.0093	0.0008	0.0742	0.0075	0.005	7.9881	0.0097
-4.6321	0.0222	3.6423	0.0086	0.0007	0.071	0.0075	0.0049	7.6311	0.0089
-4.6241	0.0202	3.4407	0.008	0.0006	0.0667	0.0069	0.0049	7.2151	0.0086
-4.6161	0.0182	3.2198	0.0074	0.0005	0.0615	0.0065	0.0045	6.7556	0.0081
-4.6081	0.0163	2.9855	0.0068	0.0003	0.056	0.0059	0.0041	6.2639	0.0076
-4.6001	0.0149	2.7428	0.0062	0.0002	0.05	0.0057	0.0038	5.7518	0.0066
-4.5921	0.0138	2.5008	0.006	0.0002	0.044	0.0051	0.0036	5.2375	0.0063
-4.5841	0.0134	2.2714	0.0056	0.0001	0.038	0.0046	0.0033	4.7481	0.0059
-4.5761	0.0134	2.0665	0.0056	0.0001	0.0323	0.0042	0.0033	4.3095	0.0057
-4.5681	0.0142	1.8953	0.0055	0.0001	0.0275	0.0036	0.0032	3.9409	0.0057
-4.5601	0.0156	1.7596	0.0054	0.0001	0.0233	0.0032	0.0029	3.6475	0.0049
-4.5521	0.0172	1.6537	0.0055	0.0002	0.0206	0.003	0.003	3.4182	0.0052
-4.5441	0.0191	1.5651	0.0062	0.0002	0.0183	0.0028	0.0029	3.2271	0.0049
-4.5361	0.0206	1.4789	0.0064	0.0002	0.0169	0.0026	0.0031	3.0434	0.0048
-4.5281	0.022	1.3829	0.0063	0.0002	0.0156	0.0025	0.0032	2.8402	0.0046
-4.5201	0.0228	1.2686	0.0062	0.0002	0.0143	0.0021	0.0033	2.6022	0.0043
-4.5121	0.0228	1.1367	0.0059	0.0002	0.0135	0.002	0.0029	2.3283	0.0037
-4.5041	0.0224	0.9939	0.0055	0.0002	0.0123	0.0017	0.0027	2.0324	0.0032
-4.4961	0.0218	0.8505	0.0049	0.0002	0.0112	0.0014	0.0027	1.735	0.0029
-4.4881	0.0216	0.719	0.0047	0.0002	0.0101	0.0013	0.0025	1.4598	0.0022
-4.4801	0.0213	0.6102	0.0045	0.0002	0.0093	0.001	0.0024	1.2264	0.0022
-4.4721	0.0224	0.5298	0.0044	0.0002	0.0088	0.0009	0.0026	1.048	0.0018
-4.4641	0.0248	0.483	0.0048	0.0002	0.0086	0.001	0.0031	0.9274	0.0015
-4.4561	0.0292	0.4693	0.0053	0.0003	0.0092	0.001	0.0036	0.8644	0.0016
-4.4481	0.0359	0.4879	0.0067	0.0004	0.0104	0.001	0.0043	0.8516	0.0016
-4.4401	0.045	0.5362	0.0079	0.0006	0.0122	0.001	0.0053	0.8829	0.0019
-4.4321	0.0569	0.6107	0.01	0.0007	0.0145	0.0012	0.0071	0.9488	0.0022
-4.4241	0.0711	0.7079	0.0118	0.001	0.0176	0.0012	0.0087	1.0431	0.0025
-4.4161	0.087	0.8196	0.0146	0.001	0.021	0.0013	0.0109	1.1572	0.0029
-4.4081	0.1037	0.9395	0.0172	0.0013	0.0247	0.0014	0.0134	1.2801	0.0035
-4.4001	0.1199	1.0573	0.0197	0.0015	0.0279	0.0017	0.0155	1.4023	0.0042
-4.3921	0.1343	1.162	0.022	0.0017	0.0308	0.002	0.0174	1.5109	0.005
-4.3841	0.146	1.2455	0.0234	0.0018	0.0329	0.0022	0.0188	1.5954	0.0053
-4.3761	0.1538	1.3007	0.0248	0.002	0.0341	0.0022	0.0197	1.6475	0.0056
-4.3681	0.1577	1.3251	0.0254	0.002	0.0339	0.0023	0.0203	1.6621	0.0056
-4.3601	0.158	1.3204	0.0254	0.0018	0.0328	0.0022	0.0202	1.6407	0.0059
-4.3521	0.1552	1.2906	0.0249	0.0017	0.0309	0.0023	0.0198	1.5892	0.0058
-4.3441	0.1503	1.2426	0.0243	0.0015	0.0286	0.0023	0.0188	1.5137	0.0054
-4.3361	0.144	1.1829	0.0237	0.0013	0.0256	0.002	0.0181	1.4249	0.0054
-4.3281	0.1371	1.1173	0.0228	0.0011	0.023	0.002	0.0169	1.3298	0.0052
-4.3201	0.1302	1.05	0.0217	0.0009	0.0205	0.002	0.016	1.2355	0.0049
-4.3121	0.1235	0.9849	0.0208	0.0008	0.0183	0.0018	0.0148	1.1484	0.0049
-4.3041	0.1173	0.9245	0.0197	0.0007	0.0167	0.0017	0.014	1.0741	0.0047
-4.2961	0.112	0.8739	0.0188	0.0006	0.0158	0.0017	0.0134	1.0193	0.0045
-4.2881	0.108	0.8368	0.0183	0.0006	0.0154	0.0016	0.0131	0.9917	0.0045
-4.2801	0.1055	0.8199	0.0179	0.0008	0.0157	0.0016	0.013	0.9979	0.0042
-4.2721	0.1057	0.8276	0.0183	0.0008	0.0169	0.0015	0.0137	1.0447	0.0044
-4.2641	0.1083	0.8637	0.0192	0.001	0.019	0.0015	0.0145	1.1368	0.0042
-4.2561	0.1138	0.9278	0.0202	0.0014	0.0221	0.0016	0.0158	1.2718	0.0043
-4.2481	0.1217	1.0162	0.022	0.0017	0.0254	0.0016	0.0176	1.4442	0.0046
-4.2401	0.1307	1.1214	0.0241	0.0019	0.0288	0.0019	0.0195	1.6416	0.0051
-4.2321	0.1402	1.2337	0.0266	0.0022	0.0327	0.002	0.0216	1.8497	0.0058
-4.2241	0.1485	1.3429	0.03	0.0025	0.0358	0.0021	0.0235	2.0558	0.006
-4.2161	0.1545	1.441	0.0332	0.0026	0.0385	0.0023	0.0252	2.2509	0.0064
-4.2081	0.1576	1.5244	0.037	0.0028	0.0404	0.0026	0.0272	2.436	0.0072
-4.2001	0.1577	1.5954	0.0415	0.0027	0.0419	0.0027	0.0287	2.6192	0.0075
-4.1921	0.1553	1.6604	0.0475	0.0027	0.043	0.003	0.0305	2.8182	0.0083
-4.1841	0.1516	1.7282	0.0549	0.0026	0.0441	0.0032	0.0325	3.0517	0.0089
-4.1761	0.1472	1.8071	0.0643	0.0024	0.0457	0.0037	0.0351	3.3368	0.0098
-4.1681	0.1434	1.9018	0.0756	0.0023	0.0478	0.0038	0.0382	3.6844	0.0102
-4.1601	0.1409	2.0131	0.0886	0.0022	0.0505	0.004	0.0422	4.094	0.0117
-4.1521	0.1398	2.137	0.1028	0.002	0.0541	0.0045	0.0462	4.5547	0.0122
-4.1441	0.1402	2.2659	0.118	0.002	0.0583	0.0047	0.051	5.0472	0.0129
-4.1361	0.1416	2.3902	0.1327	0.0021	0.0628	0.0051	0.0557	5.545	0.0144
-4.1281	0.1441	2.5005	0.1463	0.0023	0.0669	0.0053	0.0604	6.0173	0.0154
-4.1201	0.1475	2.5882	0.1585	0.0025	0.0707	0.0055	0.0648	6.4352	0.0161
-4.1121	0.1516	2.6464	0.1673	0.0027	0.074	0.0056	0.0688	6.7683	0.0168
-4.1041	0.1564	2.6705	0.1726	0.003	0.0761	0.0058	0.072	6.9972	0.0169
-4.0961	0.1625	2.6593	0.1741	0.0034	0.0777	0.0057	0.0743	7.1084	0.0169
-4.0881	0.1698	2.6152	0.1713	0.0038	0.0779	0.0055	0.0756	7.1046	0.0169
-4.0801	0.1787	2.5449	0.1652	0.0041	0.0779	0.0053	0.076	7.0008	0.0162
-4.0721	0.1895	2.4589	0.1562	0.0047	0.0774	0.0049	0.0755	6.8268	0.0159
-4.0641	0.2024	2.3703	0.1458	0.0051	0.077	0.005	0.0747	6.6193	0.015
-4.0561	0.2174	2.2916	0.1349	0.0057	0.0768	0.0045	0.0738	6.4172	0.0145
-4.0481	0.2336	2.2339	0.1248	0.0062	0.0771	0.0046	0.0729	6.2537	0.0145
-4.0401	0.251	2.2037	0.1169	0.0067	0.0778	0.0045	0.0726	6.151	0.0139
-4.0321	0.268	2.203	0.1107	0.0072	0.0795	0.0048	0.0726	6.1189	0.0142
-4.0241	0.2846	2.2307	0.1064	0.0076	0.0818	0.005	0.0734	6.1553	0.0139
-4.0161	0.2999	2.281	0.1047	0.0078	0.0845	0.0053	0.0748	6.2527	0.0143
-4.0081	0.3136	2.3489	0.1041	0.0081	0.0878	0.0055	0.0767	6.3991	0.0149
-4.0001	0.3258	2.4293	0.1062	0.0082	0.0911	0.0059	0.0795	6.586	0.0156
-3.9921	0.3376	2.5197	0.1096	0.0083	0.0948	0.0066	0.0826	6.8076	0.0162
-3.9841	0.3496	2.6195	0.1148	0.0082	0.0982	0.0071	0.0867	7.0656	0.0173
-3.9761	0.3627	2.7291	0.1215	0.0081	0.1016	0.0076	0.0907	7.3642	0.0182
-3.9681	0.3774	2.8512	0.1302	0.0081	0.1049	0.0084	0.0958	7.7085	0.0193
-3.9601	0.3944	2.9864	0.141	0.008	0.1078	0.0089	0.1011	8.1032	0.021
-3.9521	0.4127	3.134	0.1538	0.008	0.1103	0.0096	0.1068	8.5464	0.0227
-3.9441	0.432	3.2893	0.1678	0.008	0.1124	0.01	0.1125	9.0279	0.0239
-3.9361	0.4507	3.4442	0.1827	0.008	0.1137	0.0106	0.1181	9.5264	0.0254
-3.9281	0.4674	3.5879	0.1977	0.0081	0.1148	0.011	0.1233	10.0084	0.0268
-3.9201	0.4804	3.7078	0.2111	0.0082	0.115	0.0116	0.1274	10.4369	0.0279
-3.9121	0.4887	3.7928	0.2218	0.0083	0.1145	0.0117	0.1306	10.7699	0.0288
-3.9041	0.4909	3.833	0.2292	0.0084	0.1131	0.012	0.1321	10.9742	0.0295
-3.8961	0.4876	3.8249	0.2326	0.0083	0.1106	0.0115	0.1326	11.0296	0.0299
-3.8881	0.4793	3.768	0.2324	0.0084	0.1069	0.0113	0.1312	10.9327	0.0299
-3.8801	0.4663	3.669	0.2284	0.0083	0.1026	0.0109	0.1285	10.7003	0.0295
-3.8721	0.4505	3.5362	0.2225	0.0081	0.0972	0.0103	0.1249	10.3621	0.028
-3.8641	0.4324	3.3801	0.215	0.008	0.0918	0.0096	0.1208	9.9567	0.0273
-3.8561	0.4133	3.2112	0.2063	0.0077	0.0862	0.0092	0.1157	9.5223	0.0263
-3.8481	0.3941	3.0394	0.198	0.0077	0.0813	0.0086	0.1107	9.0937	0.025
-3.8401	0.3759	2.8735	0.1903	0.0074	0.0771	0.0081	0.1059	8.6988	0.0238
-3.8321	0.3596	2.723	0.1828	0.0075	0.074	0.0078	0.1013	8.3627	0.0232
-3.8241	0.3472	2.5975	0.1766	0.0073	0.0721	0.0076	0.0972	8.1085	0.022
-3.8161	0.3398	2.5064	0.172	0.0074	0.0716	0.0073	0.0942	7.9585	0.0215
-3.8081	0.3395	2.4586	0.1693	0.0072	0.0724	0.0076	0.0927	7.9319	0.0216
-3.8001	0.3474	2.459	0.1688	0.0072	0.0746	0.008	0.0929	8.0351	0.0219
-3.7921	0.3635	2.5039	0.1699	0.0073	0.0777	0.0086	0.0944	8.2566	0.0224
-3.7841	0.3863	2.5834	0.1726	0.0074	0.0813	0.0091	0.0975	8.5607	0.0235
-3.7761	0.4135	2.6784	0.1756	0.0075	0.0847	0.0095	0.1013	8.89	0.0249
-3.7681	0.4416	2.7661	0.1781	0.0077	0.0874	0.01	0.1054	9.1723	0.0254
-3.7601	0.4667	2.8226	0.1782	0.0078	0.0892	0.0105	0.1082	9.3418	0.0262
-3.7521	0.4854	2.8305	0.1757	0.0078	0.0892	0.011	0.1095	9.3463	0.0265
-3.7441	0.496	2.7812	0.1698	0.0079	0.0875	0.0109	0.1089	9.1654	0.0257
-3.7361	0.4969	2.6767	0.1612	0.0077	0.0844	0.0108	0.1063	8.8113	0.0252
-3.7281	0.4895	2.5279	0.1497	0.0076	0.0804	0.0107	0.1015	8.3247	0.0241
-3.7201	0.4748	2.3525	0.1375	0.0075	0.0761	0.0104	0.0957	7.763	0.0224
-3.7121	0.4554	2.1691	0.1255	0.0074	0.0715	0.0103	0.0889	7.1876	0.0203
-3.7041	0.4335	1.9961	0.1147	0.0071	0.0681	0.01	0.082	6.653	0.0187
-3.6961	0.4112	1.8454	0.1056	0.0069	0.0653	0.0096	0.0754	6.1965	0.017
-3.6881	0.3905	1.725	0.0987	0.0069	0.0633	0.0095	0.0693	5.839	0.0154
-3.6801	0.3719	1.6378	0.094	0.0068	0.0621	0.0091	0.0638	5.5835	0.0145
-3.6721	0.3565	1.5809	0.0913	0.0067	0.0617	0.0092	0.0596	5.4233	0.0133
-3.6641	0.3443	1.5501	0.09	0.0068	0.062	0.0094	0.0564	5.3444	0.0128
-3.6561	0.3349	1.5386	0.0897	0.0069	0.0626	0.0097	0.0538	5.3316	0.013
-3.6481	0.3283	1.5403	0.0902	0.007	0.0638	0.0099	0.0523	5.3727	0.013
-3.6401	0.3238	1.5471	0.0912	0.0075	0.0661	0.01	0.0516	5.458	0.0127
-3.6321	0.3209	1.5515	0.0925	0.008	0.0695	0.0105	0.0511	5.5808	0.0129
-3.6241	0.3185	1.5477	0.0941	0.0087	0.0743	0.0107	0.0509	5.7391	0.0128
-3.6161	0.316	1.5295	0.0963	0.0099	0.0812	0.011	0.0506	5.927	0.0129
-3.6081	0.3125	1.493	0.0988	0.0112	0.0898	0.0114	0.0499	6.1394	0.0127
-3.6001	0.3068	1.438	0.1015	0.0128	0.1	0.0118	0.0487	6.3634	0.012
-3.5921	0.299	1.3652	0.1047	0.0145	0.1112	0.0121	0.0466	6.5807	0.0114
-3.5841	0.2884	1.2783	0.1074	0.0162	0.1222	0.0124	0.0445	6.7667	0.0107
-3.5761	0.2754	1.1824	0.1091	0.0175	0.1319	0.0125	0.0414	6.8942	0.0098
-3.5681	0.2609	1.0849	0.1099	0.0185	0.139	0.0126	0.038	6.9403	0.0088
-3.5601	0.2454	0.9927	0.1093	0.0192	0.143	0.0123	0.035	6.8953	0.0075
-3.5521	0.2306	0.912	0.1073	0.0192	0.143	0.0123	0.0321	6.7697	0.0066
-3.5441	0.2182	0.8472	0.104	0.0188	0.1403	0.0121	0.0297	6.5968	0.0063
-3.5361	0.2094	0.8026	0.1005	0.0183	0.1354	0.012	0.0283	6.4316	0.0061
-3.5281	0.2052	0.7806	0.0984	0.0179	0.1299	0.0121	0.0276	6.3418	0.0059
-3.5201	0.2065	0.781	0.0989	0.0178	0.126	0.0124	0.0279	6.3944	0.0059
-3.5121	0.2129	0.8017	0.1014	0.0184	0.1249	0.0134	0.0296	6.6447	0.0063
-3.5041	0.224	0.8404	0.1083	0.0198	0.1273	0.0149	0.0319	7.1242	0.0072
-3.4961	0.2382	0.8905	0.1193	0.0219	0.1335	0.0164	0.0353	7.8334	0.0077
-3.4881	0.254	0.9469	0.1329	0.0251	0.1436	0.0188	0.0391	8.7426	0.0082
-3.4801	0.2698	1.0028	0.1495	0.0287	0.1564	0.0214	0.0434	9.7987	0.0096
-3.4721	0.2842	1.0514	0.1676	0.0328	0.171	0.024	0.0475	10.9273	0.0104
-3.4641	0.2964	1.0893	0.1858	0.0373	0.1858	0.0268	0.0518	12.0476	0.0106
-3.4561	0.3057	1.1124	0.2023	0.0414	0.2003	0.0293	0.0552	13.0778	0.0107
-3.4481	0.3125	1.1214	0.216	0.0452	0.214	0.0314	0.0585	13.9471	0.0113
-3.4401	0.3169	1.1169	0.2259	0.0484	0.2254	0.0331	0.0606	14.5993	0.0112
-3.4321	0.3192	1.1017	0.2317	0.0508	0.2344	0.0346	0.0622	15.0002	0.0111
-3.4241	0.3196	1.0793	0.2325	0.0525	0.2409	0.0348	0.0631	15.1398	0.011
-3.4161	0.3181	1.053	0.2291	0.0532	0.2444	0.0343	0.0633	15.0352	0.0107
-3.4081	0.3143	1.0261	0.2217	0.0532	0.2456	0.0336	0.0628	14.7313	0.0102
-3.4001	0.3076	0.9997	0.2122	0.0526	0.2443	0.0324	0.0616	14.2951	0.0096
-3.3921	0.2983	0.9758	0.2019	0.0517	0.242	0.0309	0.0605	13.8114	0.0095
-3.3841	0.2865	0.9557	0.1915	0.0506	0.2397	0.0295	0.0589	13.3758	0.0092
-3.3761	0.2727	0.9401	0.1832	0.0501	0.2385	0.0283	0.058	13.0781	0.0091
-3.3681	0.2575	0.9306	0.178	0.0502	0.2399	0.0277	0.0579	12.9895	0.0087
-3.3601	0.2434	0.9274	0.1757	0.0513	0.2444	0.0274	0.0589	13.1462	0.0086
-3.3521	0.2303	0.9312	0.1759	0.0532	0.252	0.0276	0.0611	13.5378	0.0084
-3.3441	0.2193	0.9395	0.1785	0.056	0.2617	0.0285	0.0641	14.1015	0.0082
-3.3361	0.2109	0.9496	0.1817	0.0588	0.2715	0.0292	0.0678	14.7327	0.008
-3.3281	0.205	0.956	0.1847	0.0617	0.2795	0.0302	0.0711	15.2983	0.0081
-3.3201	0.2007	0.9543	0.1855	0.0636	0.2834	0.0307	0.074	15.6664	0.0082
-3.3121	0.197	0.94	0.1834	0.064	0.2813	0.0306	0.0751	15.7352	0.0083
-3.3041	0.1936	0.911	0.1791	0.0629	0.2725	0.0299	0.0746	15.4553	0.0081
-3.2961	0.19	0.8683	0.1719	0.0602	0.2575	0.0286	0.0715	14.8425	0.0079
-3.2881	0.1862	0.8154	0.1639	0.0559	0.2381	0.0268	0.0665	13.9734	0.0075
-3.2801	0.1825	0.7591	0.1555	0.0509	0.2164	0.0247	0.0601	12.9687	0.0067
-3.2721	0.1798	0.7066	0.1488	0.0455	0.1953	0.0227	0.0529	11.9669	0.0061
-3.2641	0.1791	0.6642	0.144	0.0407	0.1772	0.0211	0.0457	11.1008	0.0056
-3.2561	0.1806	0.6375	0.1422	0.0367	0.1641	0.0193	0.0389	10.4733	0.0052
-3.2481	0.1849	0.6297	0.1436	0.0339	0.1569	0.0186	0.0335	10.1472	0.0054
-3.2401	0.1925	0.6403	0.1486	0.0324	0.1562	0.0183	0.0294	10.1456	0.0054
-3.2321	0.203	0.6677	0.1564	0.0323	0.1616	0.0185	0.0263	10.4514	0.0056
-3.2241	0.216	0.708	0.1653	0.0334	0.1718	0.019	0.0249	11.0208	0.0063
-3.2161	0.2308	0.7564	0.1761	0.0349	0.1853	0.0198	0.0242	11.7904	0.0066
-3.2081	0.2466	0.8084	0.1862	0.0369	0.2016	0.0213	0.0244	12.6838	0.0069
-3.2001	0.2626	0.8597	0.1962	0.039	0.2179	0.0228	0.0248	13.6217	0.0074
-3.1921	0.2782	0.9069	0.2039	0.0408	0.2329	0.0245	0.0257	14.5245	0.008
-3.1841	0.2926	0.9475	0.2098	0.042	0.2456	0.0262	0.0263	15.3234	0.0081
-3.1761	0.3053	0.9803	0.2134	0.0428	0.2549	0.0279	0.0269	15.9633	0.0086
-3.1681	0.3157	1.0052	0.2142	0.0426	0.2602	0.0293	0.0272	16.4147	0.0089
-3.1601	0.3237	1.0231	0.2132	0.042	0.2618	0.0306	0.0271	16.6743	0.0088
-3.1521	0.3291	1.0354	0.2107	0.0409	0.2606	0.0317	0.0267	16.7644	0.0089
-3.1441	0.3318	1.0445	0.2085	0.0397	0.2578	0.0325	0.0261	16.731	0.0089
-3.1361	0.3316	1.0516	0.2063	0.0383	0.2548	0.0333	0.0259	16.6311	0.0085
-3.1281	0.3287	1.0582	0.2062	0.0371	0.2535	0.0341	0.025	16.5247	0.0083
-3.1201	0.3238	1.0648	0.2082	0.0364	0.2545	0.0348	0.0242	16.4646	0.0084
-3.1121	0.3171	1.0713	0.2128	0.0357	0.259	0.0356	0.0238	16.4897	0.0085
-3.1041	0.3092	1.0788	0.22	0.0354	0.2672	0.037	0.0233	16.6213	0.0084
-3.0961	0.3012	1.0862	0.2293	0.0353	0.2781	0.0381	0.0232	16.8657	0.0081
-3.0881	0.2935	1.0944	0.2389	0.0352	0.2912	0.0397	0.0234	17.213	0.0083
-3.0801	0.2877	1.1033	0.2498	0.0353	0.3054	0.0415	0.0238	17.6466	0.0086
-3.0721	0.2839	1.1127	0.2599	0.035	0.3191	0.0439	0.0245	18.143	0.0095
-3.0641	0.2826	1.1216	0.2684	0.0346	0.3321	0.046	0.0252	18.6826	0.0098
-3.0561	0.2839	1.1294	0.2756	0.0338	0.3433	0.0486	0.0262	19.2529	0.0107
-3.0481	0.2876	1.1354	0.2809	0.0326	0.3532	0.0513	0.0271	19.8515	0.0118
-3.0401	0.293	1.1375	0.2844	0.0313	0.3622	0.0543	0.0278	20.4874	0.0122
-3.0321	0.2999	1.1357	0.2866	0.0297	0.3712	0.0574	0.0288	21.1773	0.0131
-3.0241	0.308	1.1304	0.2879	0.0279	0.381	0.061	0.0296	21.9391	0.0137
-3.0161	0.3165	1.1233	0.2888	0.0261	0.3916	0.0648	0.0304	22.7829	0.0142
-3.0081	0.3261	1.1162	0.2898	0.0243	0.4029	0.0689	0.0312	23.7045	0.0152
-3.0001	0.3362	1.1112	0.2907	0.0227	0.4146	0.0729	0.0319	24.6831	0.0157
-2.9921	0.3467	1.1102	0.2916	0.0215	0.4266	0.0767	0.0327	25.6839	0.0166
-2.9841	0.3575	1.1149	0.2927	0.0204	0.437	0.0803	0.0337	26.6666	0.0174
-2.9761	0.3684	1.1254	0.2944	0.0199	0.4457	0.0836	0.0349	27.5944	0.0177
-2.9681	0.3791	1.1413	0.2962	0.0196	0.4529	0.0864	0.0363	28.442	0.0183
-2.9601	0.3893	1.1616	0.2995	0.0197	0.4581	0.0887	0.0376	29.2025	0.0187
-2.9521	0.3991	1.1854	0.304	0.0201	0.462	0.0899	0.0388	29.8824	0.0194
-2.9441	0.4076	1.2089	0.3102	0.0209	0.4652	0.0911	0.0401	30.4965	0.0199
-2.9361	0.4146	1.2313	0.3185	0.022	0.4675	0.0921	0.0411	31.059	0.0207
-2.9281	0.4189	1.2497	0.3278	0.0231	0.4691	0.0925	0.0418	31.5777	0.0211
-2.9201	0.4205	1.2627	0.3387	0.0245	0.4698	0.0932	0.042	32.049	0.0216
-2.9121	0.4188	1.2684	0.3495	0.026	0.4692	0.0934	0.042	32.4565	0.0217
-2.9041	0.4137	1.266	0.3612	0.0273	0.4672	0.0936	0.042	32.7774	0.022
-2.8961	0.4049	1.2552	0.3722	0.0287	0.4627	0.0934	0.0416	32.983	0.022
-2.8881	0.3931	1.2359	0.3834	0.0298	0.4556	0.0927	0.0409	33.0483	0.0217
-2.8801	0.3792	1.2091	0.3934	0.031	0.4459	0.0919	0.0398	32.9517	0.0215
-2.8721	0.3639	1.1756	0.4021	0.0318	0.4333	0.0904	0.0387	32.6838	0.0212
-2.8641	0.3483	1.1369	0.41	0.0324	0.4185	0.0881	0.0374	32.2482	0.0207
-2.8561	0.3337	1.0951	0.4162	0.0328	0.4025	0.0857	0.0359	31.6671	0.0199
-2.8481	0.3214	1.0518	0.421	0.0329	0.3856	0.0827	0.0349	30.978	0.0189
-2.8401	0.3121	1.0099	0.4247	0.0327	0.3693	0.0797	0.0331	30.2338	0.0176
-2.8321	0.3067	0.9711	0.4269	0.032	0.3543	0.0767	0.0317	29.493	0.0168
-2.8241	0.3054	0.9369	0.4273	0.0313	0.341	0.0747	0.0305	28.8111	0.0158
-2.8161	0.3082	0.909	0.4264	0.0304	0.3305	0.0727	0.0294	28.2284	0.0155
-2.8081	0.3142	0.8878	0.4242	0.0295	0.3221	0.0715	0.0285	27.7645	0.0154
-2.8001	0.3225	0.8721	0.4211	0.0286	0.3164	0.0708	0.0281	27.4132	0.015
-2.7921	0.3323	0.862	0.4161	0.0277	0.3125	0.0703	0.028	27.1486	0.0146
-2.7841	0.3421	0.8563	0.4095	0.0267	0.3106	0.0705	0.0281	26.9368	0.0146
-2.7761	0.3511	0.8532	0.4015	0.0258	0.3099	0.0709	0.0281	26.7493	0.0146
-2.7681	0.3593	0.8532	0.3928	0.0252	0.3104	0.071	0.0283	26.5794	0.0143
-2.7601	0.3666	0.8563	0.3835	0.0243	0.3121	0.0715	0.0288	26.4412	0.0143
-2.7521	0.3729	0.8634	0.3746	0.0236	0.3155	0.0722	0.0292	26.37	0.0143
-2.7441	0.379	0.8746	0.367	0.0231	0.3205	0.0727	0.0299	26.4047	0.0143
-2.7361	0.3846	0.8903	0.3617	0.0227	0.3268	0.0735	0.0303	26.5722	0.0143
-2.7281	0.3897	0.909	0.3585	0.0225	0.3348	0.0746	0.031	26.8695	0.0145
-2.7201	0.3933	0.9289	0.357	0.0226	0.3431	0.0757	0.032	27.261	0.0149
-2.7121	0.3948	0.9473	0.356	0.0227	0.3512	0.0772	0.0323	27.6809	0.016
-2.7041	0.3933	0.9609	0.3553	0.0228	0.357	0.0779	0.0327	28.0541	0.0167
-2.6961	0.3883	0.967	0.3538	0.023	0.3605	0.0787	0.033	28.313	0.017
-2.6881	0.3797	0.9648	0.3508	0.0231	0.3609	0.0792	0.0329	28.4151	0.0173
-2.6801	0.3687	0.9541	0.3456	0.023	0.3579	0.0791	0.0324	28.3539	0.0173
-2.6721	0.3556	0.9353	0.3387	0.0229	0.352	0.0791	0.0316	28.1551	0.0174
-2.6641	0.3416	0.9114	0.3307	0.0226	0.3443	0.0787	0.0308	27.871	0.017
-2.6561	0.328	0.8842	0.3207	0.0223	0.3354	0.0784	0.0297	27.5607	0.0171
-2.6481	0.3158	0.8561	0.3099	0.022	0.3265	0.0784	0.0289	27.2819	0.0173
-2.6401	0.3051	0.8292	0.2991	0.0218	0.3184	0.0795	0.0279	27.0761	0.0172
-2.6321	0.2965	0.8048	0.2881	0.0216	0.3118	0.0805	0.027	26.9658	0.0169
-2.6241	0.2904	0.7834	0.277	0.0216	0.307	0.0816	0.0264	26.9541	0.0169
-2.6161	0.2865	0.766	0.2669	0.0217	0.3045	0.0832	0.0259	27.023	0.0168
-2.6081	0.2846	0.7524	0.2577	0.0217	0.3037	0.0851	0.0256	27.1405	0.0171
-2.6001	0.2843	0.7413	0.2492	0.0217	0.3043	0.0868	0.0255	27.2648	0.0169
-2.5921	0.285	0.732	0.2428	0.0217	0.306	0.0877	0.0251	27.3491	0.0167
-2.5841	0.2865	0.7231	0.238	0.0215	0.3075	0.0881	0.0249	27.351	0.0166
-2.5761	0.2883	0.7131	0.2345	0.0213	0.3087	0.0876	0.0247	27.2383	0.0162
-2.5681	0.2897	0.701	0.2321	0.0208	0.309	0.0867	0.0243	26.9986	0.0159
-2.5601	0.2908	0.6865	0.2304	0.0202	0.308	0.0849	0.0238	26.64	0.0156
-2.5521	0.2914	0.6698	0.2288	0.0194	0.306	0.0826	0.0232	26.1942	0.0152
-2.5441	0.2914	0.6525	0.2276	0.0187	0.3035	0.08	0.0223	25.7103	0.0149
-2.5361	0.2914	0.6364	0.227	0.0177	0.301	0.0778	0.0217	25.2457	0.0146
-2.5281	0.292	0.6229	0.2264	0.0171	0.2994	0.0758	0.0212	24.8593	0.0144
-2.5201	0.2933	0.614	0.2262	0.0164	0.299	0.0739	0.0208	24.5988	0.014
-2.5121	0.2955	0.6106	0.2264	0.0161	0.3009	0.0731	0.0206	24.4957	0.0138
-2.5041	0.2994	0.6133	0.2263	0.0158	0.3048	0.0728	0.0209	24.5602	0.0138
-2.4961	0.3051	0.6212	0.2267	0.0158	0.3109	0.0731	0.0209	24.7818	0.0135
-2.4881	0.3125	0.6332	0.227	0.0159	0.3186	0.0738	0.0213	25.1293	0.0135
-2.4801	0.3213	0.648	0.2272	0.016	0.3272	0.075	0.0217	25.5562	0.0139
-2.4721	0.3309	0.6639	0.2261	0.0163	0.3363	0.0765	0.0224	26.0069	0.0142
-2.4641	0.3408	0.6782	0.2242	0.0165	0.3449	0.0777	0.0229	26.4273	0.0147
-2.4561	0.3506	0.6906	0.2222	0.0167	0.3524	0.0788	0.0233	26.7685	0.015
-2.4481	0.3597	0.6994	0.2186	0.0167	0.3583	0.0799	0.0238	26.9979	0.0148
-2.4401	0.3674	0.705	0.2156	0.0167	0.3621	0.0804	0.0243	27.101	0.015
-2.4321	0.3741	0.7069	0.2114	0.0165	0.3644	0.0811	0.0244	27.0819	0.0148
-2.4241	0.3802	0.7062	0.2083	0.0162	0.3651	0.0807	0.0246	26.9608	0.0146
-2.4161	0.3853	0.7036	0.2054	0.0159	0.3647	0.0805	0.0248	26.7681	0.0147
-2.4081	0.3908	0.7013	0.2033	0.0154	0.3633	0.0798	0.0249	26.5391	0.0149
-2.4001	0.3971	0.6999	0.2018	0.015	0.3615	0.0786	0.0254	26.3105	0.0148
-2.3921	0.4054	0.7012	0.2007	0.0146	0.3598	0.0774	0.0256	26.1149	0.0151
-2.3841	0.4158	0.7062	0.2001	0.0143	0.3579	0.0763	0.0262	25.9808	0.0155
-2.3761	0.429	0.7156	0.1993	0.0141	0.3561	0.0749	0.0266	25.9279	0.0158
-2.3681	0.4452	0.7298	0.198	0.014	0.355	0.0739	0.0272	25.9666	0.0159
-2.3601	0.4639	0.7479	0.1962	0.0139	0.3543	0.0732	0.028	26.0936	0.0167
-2.3521	0.4844	0.7692	0.1932	0.0142	0.3541	0.0725	0.0285	26.2921	0.0175
-2.3441	0.5054	0.7923	0.1903	0.0143	0.3542	0.0722	0.0296	26.5254	0.0182
-2.3361	0.5251	0.8143	0.1859	0.0146	0.3548	0.072	0.0301	26.7456	0.0186
-2.3281	0.5416	0.8326	0.1807	0.0148	0.3545	0.0715	0.0301	26.8933	0.0195
-2.3201	0.5531	0.8449	0.1757	0.0148	0.3533	0.0709	0.0304	26.9098	0.0198
-2.3121	0.5584	0.849	0.1697	0.0147	0.3504	0.0699	0.0301	26.7463	0.0197
-2.3041	0.5566	0.843	0.1635	0.0145	0.3455	0.0685	0.0294	26.3787	0.0199
-2.2961	0.5477	0.8265	0.1575	0.0142	0.339	0.0665	0.0283	25.8134	0.0199
-2.2881	0.5328	0.8007	0.151	0.0137	0.3305	0.0644	0.0271	25.092	0.0195
-2.2801	0.5136	0.7672	0.1451	0.0132	0.321	0.0619	0.0259	24.2862	0.0189
-2.2721	0.4925	0.7296	0.1393	0.0126	0.3116	0.0597	0.0245	23.4869	0.0179
-2.2641	0.4723	0.6911	0.1344	0.0122	0.3035	0.0575	0.0231	22.7878	0.0168
-2.2561	0.4558	0.6551	0.1306	0.012	0.2976	0.056	0.0218	22.2673	0.0162
-2.2481	0.4453	0.6253	0.1282	0.0118	0.2943	0.055	0.0211	21.9781	0.0155
-2.2401	0.4428	0.6043	0.1275	0.0117	0.2939	0.0548	0.0205	21.9366	0.0152
-2.2321	0.4497	0.5921	0.127	0.0119	0.2954	0.0551	0.0203	22.122	0.0147
-2.2241	0.4669	0.5903	0.1274	0.0119	0.299	0.0559	0.0206	22.4785	0.0151
-2.2161	0.4946	0.5969	0.1282	0.012	0.3026	0.0563	0.0205	22.9248	0.0156
-2.2081	0.5321	0.6111	0.129	0.0122	0.3052	0.0568	0.0211	23.3612	0.0164
-2.2001	0.5777	0.6304	0.1292	0.0122	0.3052	0.0572	0.0216	23.6829	0.0177
-2.1921	0.6295	0.6513	0.1289	0.0122	0.3017	0.0571	0.0227	23.7914	0.0191
-2.1841	0.6846	0.6715	0.1267	0.0118	0.2937	0.056	0.0237	23.6094	0.02
-2.1761	0.7389	0.6881	0.1234	0.0115	0.2812	0.0543	0.0245	23.0887	0.0213
-2.1681	0.7888	0.6986	0.1197	0.011	0.264	0.0518	0.0252	22.2204	0.0221
-2.1601	0.8301	0.7006	0.113	0.0103	0.2433	0.0483	0.0258	21.0334	0.0228
-2.1521	0.8599	0.6928	0.1059	0.0096	0.2203	0.0446	0.026	19.5878	0.0229
-2.1441	0.8762	0.6755	0.0982	0.0088	0.1958	0.0404	0.0262	17.9691	0.0231
-2.1361	0.8793	0.6498	0.0903	0.008	0.1716	0.036	0.0256	16.2707	0.0226
-2.1281	0.8715	0.6176	0.0831	0.0073	0.1485	0.0319	0.0251	14.5868	0.0219
-2.1201	0.8566	0.5818	0.0763	0.0065	0.1277	0.028	0.0243	12.9983	0.0214
-2.1121	0.8393	0.5454	0.0703	0.0059	0.1093	0.0244	0.0237	11.5707	0.021
-2.1041	0.8241	0.5116	0.0666	0.0053	0.0939	0.0215	0.0231	10.3455	0.0207
-2.0961	0.8134	0.4817	0.0637	0.0048	0.081	0.0192	0.0226	9.3406	0.0203
-2.0881	0.8088	0.4577	0.0623	0.0046	0.0708	0.0169	0.0225	8.5506	0.0201
-2.0801	0.8082	0.439	0.0614	0.0041	0.0629	0.0151	0.0225	7.9482	0.0199
-2.0721	0.8088	0.424	0.0615	0.004	0.0572	0.0141	0.0226	7.4916	0.0199
-2.0641	0.8071	0.4115	0.0625	0.0039	0.0525	0.013	0.0228	7.1322	0.0197
-2.0561	0.799	0.3994	0.0634	0.0037	0.0487	0.0125	0.0228	6.8208	0.0195
-2.0481	0.7825	0.387	0.0642	0.0034	0.0458	0.0115	0.0225	6.5162	0.0193
-2.0401	0.7565	0.3729	0.0647	0.0033	0.0428	0.0108	0.0222	6.1915	0.0189
-2.0321	0.7219	0.3574	0.0649	0.0032	0.0399	0.0104	0.0216	5.8348	0.0179
-2.0241	0.681	0.3419	0.0645	0.0028	0.0369	0.0098	0.021	5.4476	0.0171
-2.0161	0.6367	0.327	0.0642	0.0027	0.034	0.0088	0.0206	5.0415	0.0166
-2.0081	0.5923	0.3138	0.0642	0.0024	0.031	0.0082	0.0199	4.6358	0.0155
-2.0001	0.5504	0.3024	0.0635	0.0022	0.0284	0.0074	0.0197	4.2474	0.0143
-1.9921	0.513	0.2932	0.0635	0.0019	0.0258	0.0071	0.0192	3.8909	0.0137
-1.9841	0.4813	0.2862	0.0626	0.0018	0.0237	0.0065	0.0189	3.575	0.0132
-1.9761	0.4552	0.2807	0.0625	0.0016	0.0217	0.0062	0.019	3.301	0.0123
-1.9681	0.4346	0.2756	0.0617	0.0016	0.02	0.0058	0.019	3.065	0.0116
-1.9601	0.4182	0.2709	0.061	0.0013	0.0185	0.0054	0.019	2.8597	0.0113
-1.9521	0.4057	0.266	0.0602	0.0013	0.0173	0.0053	0.0186	2.6782	0.0107
-1.9441	0.3968	0.2608	0.059	0.0011	0.016	0.005	0.0187	2.5144	0.0104
-1.9361	0.392	0.2549	0.0582	0.001	0.0146	0.0047	0.018	2.3682	0.0103
-1.9281	0.3936	0.2498	0.0579	0.001	0.0137	0.0044	0.0176	2.2451	0.0101
-1.9201	0.4034	0.2457	0.0586	0.001	0.0126	0.0043	0.0174	2.1549	0.0101
-1.9121	0.4261	0.2438	0.0616	0.0009	0.0115	0.0042	0.0172	2.1127	0.0098
-1.9041	0.4651	0.2456	0.0657	0.0009	0.011	0.0038	0.0175	2.1334	0.0103
-1.8961	0.5245	0.2524	0.0735	0.0009	0.0105	0.0039	0.0179	2.232	0.0113
-1.8881	0.6064	0.2644	0.084	0.0009	0.0104	0.004	0.0189	2.4174	0.0122
-1.8801	0.7111	0.2814	0.0976	0.0009	0.0105	0.0041	0.0202	2.6904	0.0134
-1.8721	0.8359	0.3027	0.1135	0.0009	0.0112	0.0046	0.022	3.0413	0.0149
-1.8641	0.9754	0.3273	0.1314	0.0009	0.0115	0.0049	0.024	3.4494	0.0172
-1.8561	1.1216	0.3526	0.1491	0.001	0.0121	0.0056	0.0261	3.8853	0.0192
-1.8481	1.265	0.3774	0.1658	0.001	0.013	0.0059	0.0284	4.3161	0.0209
-1.8401	1.3966	0.3994	0.1808	0.001	0.0136	0.0061	0.0304	4.7065	0.0227
-1.8321	1.5085	0.4187	0.1918	0.001	0.0143	0.0065	0.0317	5.0286	0.0242
-1.8241	1.5957	0.4346	0.1984	0.001	0.0146	0.0067	0.0328	5.2607	0.0257
-1.8161	1.656	0.4472	0.2006	0.0011	0.015	0.0068	0.0336	5.3937	0.0266
-1.8081	1.6895	0.4576	0.1982	0.001	0.0151	0.0065	0.034	5.4292	0.027
-1.8001	1.6991	0.4663	0.1926	0.0009	0.0148	0.0064	0.0345	5.3769	0.0268
-1.7921	1.6873	0.4732	0.1833	0.0008	0.0144	0.0062	0.0343	5.2511	0.0269
-1.7841	1.6576	0.4782	0.1726	0.0008	0.014	0.0059	0.0338	5.0675	0.0267
-1.7761	1.613	0.4803	0.1608	0.0008	0.0133	0.0059	0.0334	4.8426	0.026
-1.7681	1.5565	0.4791	0.1485	0.0007	0.0124	0.0055	0.0327	4.5908	0.0257
-1.7601	1.492	0.4747	0.1372	0.0007	0.0118	0.0052	0.0317	4.3287	0.0248
-1.7521	1.4252	0.4675	0.127	0.0007	0.0109	0.0048	0.0308	4.0742	0.0234
-1.7441	1.3625	0.4593	0.1187	0.0006	0.0101	0.0045	0.0299	3.8445	0.0228
-1.7361	1.3099	0.4518	0.1123	0.0006	0.0096	0.0043	0.0291	3.6556	0.0218
-1.7281	1.2718	0.4464	0.1081	0.0007	0.009	0.004	0.0286	3.5168	0.0212
-1.7201	1.2491	0.4432	0.1052	0.0007	0.0086	0.0038	0.0282	3.4278	0.0208
-1.7121	1.2385	0.4408	0.1041	0.0007	0.0084	0.0037	0.0283	3.3784	0.0206
-1.7041	1.2339	0.4385	0.1032	0.0007	0.0081	0.0035	0.0279	3.3502	0.0202
-1.6961	1.2291	0.4338	0.1026	0.0006	0.0081	0.0036	0.0277	3.324	0.0201
-1.6881	1.219	0.4252	0.101	0.0006	0.008	0.0036	0.0273	3.2856	0.0196
-1.6801	1.2028	0.4134	0.0985	0.0006	0.0079	0.0035	0.0266	3.2329	0.0192
-1.6721	1.184	0.3994	0.096	0.0006	0.008	0.0034	0.0255	3.1755	0.0188
-1.6641	1.1694	0.3851	0.0936	0.0006	0.008	0.0035	0.0245	3.1328	0.0183
-1.6561	1.1664	0.3737	0.0918	0.0005	0.0083	0.0033	0.0235	3.125	0.0174
-1.6481	1.1809	0.3671	0.092	0.0005	0.0087	0.0034	0.0231	3.1689	0.0175
-1.6401	1.2147	0.3658	0.0948	0.0004	0.009	0.0032	0.0228	3.2684	0.0177
-1.6321	1.2646	0.3703	0.0986	0.0004	0.0091	0.0035	0.0231	3.4157	0.0181
-1.6241	1.3236	0.3787	0.1041	0.0003	0.0097	0.0036	0.0235	3.5919	0.0185
-1.6161	1.3817	0.389	0.1097	0.0003	0.0098	0.0036	0.0244	3.7686	0.0192
-1.6081	1.4292	0.3988	0.1154	0.0003	0.0101	0.0038	0.025	3.9168	0.0194
-1.6001	1.4553	0.4056	0.1198	0.0003	0.0098	0.0038	0.0255	4.0088	0.0203
-1.5921	1.4535	0.4083	0.1219	0.0003	0.0093	0.0037	0.0255	4.0208	0.0203
-1.5841	1.4186	0.4049	0.1217	0.0003	0.0086	0.0036	0.0252	3.9381	0.0198
-1.5761	1.3493	0.3952	0.1188	0.0003	0.0081	0.0033	0.0244	3.7563	0.0195
-1.5681	1.2479	0.3788	0.1126	0.0002	0.0073	0.0031	0.0233	3.4805	0.0186
-1.5601	1.12	0.3574	0.1037	0.0002	0.0064	0.0026	0.0214	3.1269	0.017
-1.5521	0.975	0.3311	0.0931	0.0002	0.0054	0.0022	0.0195	2.7198	0.0151
-1.5441	0.8231	0.3023	0.0815	0.0002	0.0047	0.002	0.0171	2.2907	0.0133
-1.5361	0.6748	0.2728	0.0694	0.0002	0.0038	0.0017	0.0149	1.8686	0.0111
-1.5281	0.5391	0.2443	0.0581	0.0002	0.0031	0.0013	0.0127	1.4815	0.0094
-1.5201	0.4222	0.2177	0.0478	0.0002	0.0026	0.001	0.0107	1.147	0.0077
-1.5121	0.3275	0.1937	0.0391	0.0002	0.002	0.0006	0.0092	0.8748	0.0067
-1.5041	0.2546	0.1728	0.032	0.0002	0.0019	0.0004	0.0077	0.6654	0.0052
-1.4961	0.2014	0.1549	0.0257	0.0002	0.0017	0.0003	0.0066	0.5117	0.0045
-1.4881	0.1641	0.1399	0.0221	0.0002	0.0016	0.0002	0.0061	0.4043	0.0039
-1.4801	0.1391	0.1273	0.0185	0.0002	0.0013	0.0002	0.0052	0.3317	0.0036
-1.4721	0.1221	0.1165	0.0163	0.0002	0.0012	0.0002	0.0048	0.2837	0.0034
-1.4641	0.1105	0.1077	0.014	0.0002	0.0012	0.0002	0.0042	0.2524	0.0033
-1.4561	0.1026	0.1003	0.0128	0.0002	0.0012	0.0002	0.0039	0.2308	0.0029
-1.4481	0.0963	0.0946	0.0118	0.0001	0.0012	0.0001	0.0038	0.2152	0.0026
-1.4401	0.0914	0.0906	0.011	0	0.0012	0.0001	0.0035	0.2028	0.0019
-1.4321	0.0877	0.0876	0.0102	0	0.0012	0.0001	0.0033	0.194	0.002
-1.4241	0.0844	0.0858	0.0097	0	0.001	0.0001	0.0031	0.1865	0.0019
-1.4161	0.0817	0.0854	0.0096	0	0.001	0.0001	0.0031	0.1806	0.0018
-1.4081	0.0797	0.0861	0.0095	0	0.001	0.0001	0.0031	0.1762	0.0018
-1.4001	0.0782	0.088	0.0098	0	0.001	0.0001	0.0031	0.1729	0.0019
-1.3921	0.077	0.0905	0.0098	0	0.001	0.0001	0.0031	0.1699	0.0019
-1.3841	0.076	0.0931	0.0109	0	0.001	0.0001	0.0033	0.1676	0.0021
-1.3761	0.0752	0.0961	0.0115	0	0.001	0.0001	0.0034	0.1661	0.0022
-1.3681	0.0744	0.0992	0.0116	0	0.001	0.0001	0.0035	0.1647	0.0023
-1.3601	0.0738	0.1025	0.012	0	0.0009	0.0001	0.0035	0.1643	0.0024
-1.3521	0.0734	0.1055	0.0121	0	0.0008	0.0001	0.0035	0.1631	0.0024
-1.3441	0.0733	0.1083	0.0123	0	0.0008	0.0001	0.0035	0.1631	0.0026
-1.3361	0.0736	0.1107	0.0124	0	0.0007	0.0001	0.0037	0.164	0.0026
-1.3281	0.0747	0.1133	0.0125	0	0.0007	0.0001	0.0037	0.1657	0.0025
-1.3201	0.0772	0.1154	0.0124	0	0.0007	0.0001	0.0041	0.1693	0.0025
-1.3121	0.0807	0.1178	0.0123	0	0.0007	0.0001	0.0042	0.1754	0.0026
-1.3041	0.0861	0.1207	0.0123	0	0.0007	0.0001	0.0042	0.1856	0.0026
-1.2961	0.0939	0.1236	0.0122	0	0.0007	0.0001	0.0044	0.1997	0.0026
-1.2881	0.1042	0.1267	0.0123	0	0.0006	0.0001	0.0046	0.2192	0.0027
-1.2801	0.1177	0.1297	0.0124	0	0.0006	0.0002	0.0047	0.2467	0.0029
-1.2721	0.136	0.1319	0.013	0	0.0007	0.0003	0.0048	0.2854	0.0029
-1.2641	0.162	0.1333	0.0137	0	0.0007	0.0003	0.0048	0.3416	0.0029
-1.2561	0.1994	0.1335	0.0148	0	0.0007	0.0004	0.005	0.4243	0.0029
-1.2481	0.2525	0.1337	0.0163	0	0.0008	0.0006	0.005	0.5438	0.0029
-1.2401	0.3264	0.1332	0.0184	0	0.0009	0.0008	0.005	0.7097	0.0036
-1.2321	0.424	0.1341	0.0222	0	0.0009	0.001	0.0054	0.9295	0.0038
-1.2241	0.5451	0.1366	0.0262	0	0.001	0.0013	0.0054	1.202	0.0045
-1.2161	0.6846	0.1419	0.0313	0	0.0012	0.0017	0.0056	1.5174	0.0049
-1.2081	0.8325	0.149	0.0372	0	0.0012	0.0022	0.0059	1.8505	0.0058
-1.2001	0.9743	0.1576	0.0424	0	0.0014	0.0028	0.0064	2.1703	0.0062
-1.1921	1.0933	0.1673	0.047	0	0.0016	0.0032	0.0067	2.4375	0.0069
-1.1841	1.1734	0.1773	0.0501	0	0.0017	0.0034	0.007	2.6176	0.0071
-1.1761	1.2035	0.1862	0.0515	0	0.0018	0.0035	0.0075	2.6852	0.0075
-1.1681	1.1795	0.1935	0.0508	0	0.0018	0.0035	0.0075	2.6302	0.0076
-1.1601	1.1048	0.1981	0.0481	0	0.0017	0.0033	0.0077	2.4608	0.0074
-1.1521	0.99	0.1987	0.0443	0.0001	0.0014	0.003	0.0075	2.2015	0.0073
-1.1441	0.8499	0.1958	0.0393	0.0001	0.0012	0.0025	0.0073	1.8854	0.0068
-1.1361	0.7005	0.1877	0.0336	0.0001	0.0011	0.0021	0.0066	1.549	0.0063
-1.1281	0.5555	0.1753	0.0279	0	0.001	0.0017	0.006	1.2233	0.0051
-1.1201	0.425	0.1593	0.0226	0	0.0009	0.001	0.0054	0.931	0.0043
-1.1121	0.3151	0.1406	0.0179	0	0.0008	0.0008	0.0046	0.6864	0.0034
-1.1041	0.2276	0.1217	0.0136	0	0.0008	0.0007	0.004	0.4914	0.0027
-1.0961	0.1616	0.1044	0.0103	0	0.0006	0.0003	0.0033	0.3451	0.0024
-1.0881	0.1144	0.0908	0.0082	0	0.0003	0.0003	0.003	0.2411	0.0019
-1.0801	0.0829	0.0829	0.0064	0	0.0001	0.0002	0.0026	0.1719	0.0014
-1.0721	0.0638	0.081	0.0058	0	0.0001	0.0001	0.0026	0.1299	0.0013
-1.0641	0.0544	0.0849	0.0056	0	0.0001	0	0.0026	0.1079	0.0013
-1.0561	0.0516	0.0946	0.0058	0	0.0001	0.0001	0.0028	0.1007	0.0014
-1.0481	0.0539	0.108	0.0062	0	0.0001	0.0001	0.0032	0.1031	0.0016
-1.0401	0.0583	0.123	0.0069	0	0.0002	0.0001	0.0034	0.1108	0.0024
-1.0321	0.0633	0.1372	0.008	0	0.0002	0.0001	0.0037	0.12	0.0025
-1.0241	0.068	0.1492	0.0085	0	0.0003	0.0002	0.0041	0.1285	0.0025
-1.0161	0.0705	0.1575	0.0088	0	0.0005	0.0002	0.0043	0.1336	0.0027
-1.0081	0.071	0.162	0.009	0	0.0005	0.0002	0.0046	0.135	0.0027
-1.0001	0.0691	0.1625	0.0086	0	0.0005	0.0002	0.0043	0.1323	0.0026
-0.9921	0.065	0.1593	0.0081	0.0001	0.0006	0.0002	0.0042	0.1248	0.0025
-0.9841	0.0596	0.1533	0.0075	0.0001	0.0006	0.0002	0.0038	0.1155	0.0024
-0.9761	0.0532	0.145	0.007	0	0.0004	0.0001	0.0036	0.1038	0.0022
-0.9681	0.0465	0.1352	0.0062	0	0.0004	0.0001	0.0034	0.0916	0.002
-0.9601	0.0399	0.1244	0.0055	0	0.0004	0.0001	0.0029	0.0791	0.0016
-0.9521	0.0338	0.1124	0.005	0	0.0004	0.0001	0.0027	0.0674	0.0014
-0.9441	0.0285	0.1014	0.004	0	0.0003	0.0001	0.0024	0.0578	0.0011
-0.9361	0.0241	0.0927	0.0034	0	0.0002	0.0001	0.0021	0.0496	0.0009
-0.9281	0.0214	0.088	0.0032	0	0.0002	0.0001	0.0017	0.0437	0.0009
-0.9201	0.0204	0.0893	0.0032	0	0.0002	0.0001	0.002	0.0414	0.0009
-0.9121	0.0212	0.0961	0.0032	0	0.0002	0	0.0023	0.0426	0.001
-0.9041	0.0236	0.1102	0.0038	0	0.0002	0	0.0027	0.0471	0.0011
-0.8961	0.0277	0.1301	0.0044	0	0.0002	0.0001	0.0029	0.0545	0.0011
-0.8881	0.033	0.1537	0.006	0.0001	0.0003	0.0002	0.0034	0.0644	0.0016
-0.8801	0.0387	0.1786	0.0067	0.0001	0.0003	0.0002	0.0038	0.0759	0.0019
-0.8721	0.044	0.2003	0.0074	0.0001	0.0003	0.0002	0.0042	0.0859	0.0028
-0.8641	0.0484	0.2173	0.008	0.0001	0.0004	0.0003	0.0044	0.0944	0.003
-0.8561	0.0511	0.227	0.0089	0.0001	0.0004	0.0003	0.0045	0.099	0.0031
-0.8481	0.0514	0.2286	0.0088	0.0001	0.0005	0.0003	0.0045	0.0998	0.003
-0.8401	0.0496	0.2227	0.0082	0.0001	0.0005	0.0003	0.0045	0.0964	0.003
-0.8321	0.0459	0.2116	0.0076	0.0001	0.0005	0.0003	0.004	0.0895	0.0026
-0.8241	0.0409	0.1961	0.0071	0.0001	0.0005	0.0002	0.0038	0.0805	0.0021
-0.8161	0.0349	0.1797	0.0062	0.0001	0.0005	0.0002	0.0034	0.0693	0.0018
-0.8081	0.0289	0.163	0.005	0.0001	0.0004	0.0002	0.0029	0.058	0.0016
-0.8001	0.0233	0.1475	0.0041	0.0001	0.0003	0.0002	0.0024	0.0479	0.0011
-0.7921	0.0183	0.1334	0.0031	0.0001	0.0003	0.0002	0.0021	0.0385	0.001
-0.7841	0.0147	0.121	0.0026	0.0001	0.0003	0.0001	0.0016	0.0306	0.0006
-0.7761	0.0115	0.1124	0.002	0.0001	0.0003	0.0001	0.0012	0.0255	0.0004
-0.7681	0.0093	0.11	0.0019	0.0001	0.0003	0.0001	0.001	0.0208	0.0004
-0.7601	0.0081	0.1165	0.002	0.0001	0.0003	0.0001	0.001	0.019	0.0004
-0.7521	0.0081	0.1401	0.002	0.0001	0.0004	0.0001	0.001	0.0193	0.0004
-0.7441	0.0091	0.1873	0.0032	0.0001	0.0006	0.0002	0.001	0.0229	0.0004
-0.7361	0.0117	0.2699	0.0042	0.0002	0.0009	0.0003	0.0012	0.0298	0.0004
-0.7281	0.0162	0.4016	0.0064	0.0002	0.0015	0.0005	0.002	0.0426	0.0008
-0.7201	0.0226	0.6005	0.0098	0.0004	0.0022	0.001	0.0028	0.0613	0.0015
-0.7121	0.032	0.8867	0.0144	0.0005	0.0033	0.0014	0.0037	0.0889	0.0024
-0.7041	0.0444	1.2849	0.0213	0.0008	0.0049	0.0022	0.0048	0.1267	0.0036
-0.6961	0.0606	1.8194	0.0302	0.0011	0.007	0.003	0.0062	0.1762	0.0042
-0.6881	0.0805	2.5107	0.0416	0.0016	0.0097	0.0045	0.0076	0.2395	0.0057
-0.6801	0.1048	3.3689	0.0555	0.0021	0.0132	0.0062	0.0094	0.317	0.0075
-0.6721	0.1325	4.3867	0.0725	0.0027	0.0171	0.0078	0.0115	0.4081	0.0094
-0.6641	0.1635	5.5322	0.0912	0.0035	0.0214	0.01	0.0132	0.5089	0.0115
-0.6561	0.1959	6.743	0.111	0.0043	0.0256	0.012	0.0151	0.6148	0.0133
-0.6481	0.2274	7.9325	0.1301	0.0049	0.0299	0.0142	0.0171	0.7178	0.015
-0.6401	0.2555	8.9957	0.1474	0.0055	0.0333	0.016	0.0183	0.8093	0.0171
-0.6321	0.278	9.823	0.1605	0.006	0.0358	0.0173	0.0195	0.8802	0.0185
-0.6241	0.2917	10.3221	0.1688	0.0062	0.037	0.0181	0.02	0.9218	0.0192
-0.6161	0.2952	10.4318	0.1704	0.0061	0.0367	0.0181	0.0197	0.9306	0.0193
-0.6081	0.2884	10.1373	0.1655	0.0059	0.0348	0.0173	0.0187	0.9044	0.0187
-0.6001	0.2719	9.4699	0.1542	0.0054	0.0318	0.0161	0.0171	0.8469	0.0172
-0.5921	0.2472	8.5033	0.1384	0.0048	0.0281	0.0144	0.0155	0.7642	0.0155
-0.5841	0.2171	7.3394	0.1196	0.004	0.0238	0.0118	0.0132	0.6638	0.0134
-0.5761	0.184	6.0892	0.0995	0.0033	0.0194	0.0099	0.011	0.5568	0.0115
-0.5681	0.1512	4.8574	0.0791	0.0026	0.0151	0.0077	0.0088	0.4506	0.009
-0.5601	0.1202	3.7269	0.0607	0.0019	0.0113	0.0059	0.0067	0.3525	0.0067
-0.5521	0.093	2.7526	0.0448	0.0014	0.0082	0.0043	0.0052	0.2675	0.0048
-0.5441	0.0701	1.9582	0.0323	0.001	0.0058	0.003	0.004	0.1973	0.0035
-0.5361	0.0518	1.3444	0.0219	0.0007	0.0038	0.002	0.0027	0.1421	0.0027
-0.5281	0.0377	0.8938	0.0148	0.0004	0.0024	0.0014	0.0023	0.1001	0.0016
-0.5201	0.0273	0.5784	0.0096	0.0003	0.0016	0.0007	0.0015	0.0701	0.0009
-0.5121	0.02	0.3678	0.006	0.0002	0.0009	0.0005	0.0015	0.0496	0.0005
-0.5041	0.0152	0.235	0.0036	0.0001	0.0006	0.0002	0.0011	0.0356	0.0004
-0.4961	0.0124	0.156	0.0024	0.0001	0.0004	0.0002	0.0012	0.0272	0.0002
-0.4881	0.0108	0.1137	0.0018	0	0.0003	0.0001	0.0012	0.0232	0.0002
-0.4801	0.0104	0.096	0.0014	0	0.0003	0.0001	0.0015	0.0215	0.0002
-0.4721	0.0108	0.0957	0.0014	0	0.0003	0.0001	0.0017	0.0217	0.0002
-0.4641	0.0118	0.1106	0.0014	0	0.0004	0.0002	0.0021	0.0237	0.0007
-0.4561	0.0132	0.1426	0.002	0.0001	0.0006	0.0003	0.0022	0.0265	0.0008
-0.4481	0.015	0.1982	0.003	0.0001	0.001	0.0004	0.0026	0.0304	0.001
-0.4401	0.0174	0.2914	0.0046	0.0002	0.0016	0.0007	0.003	0.037	0.0014
-0.4321	0.021	0.4409	0.0066	0.0003	0.0026	0.0011	0.0037	0.0471	0.0017
-0.4241	0.0269	0.6692	0.01	0.0005	0.0042	0.0019	0.0048	0.0624	0.0021
-0.4161	0.0352	0.9984	0.0153	0.0007	0.0066	0.0029	0.0061	0.0846	0.0029
-0.4081	0.0469	1.448	0.022	0.0011	0.0098	0.0046	0.0083	0.1159	0.0043
-0.4001	0.0621	2.021	0.0311	0.0015	0.0136	0.0065	0.0111	0.1559	0.0062
-0.3921	0.0806	2.7034	0.041	0.002	0.0182	0.0087	0.0144	0.2045	0.0083
-0.3841	0.1014	3.455	0.0532	0.0026	0.0235	0.0112	0.018	0.2588	0.0105
-0.3761	0.1227	4.2125	0.0644	0.0032	0.0288	0.0138	0.0218	0.3141	0.0126
-0.3681	0.1422	4.8973	0.0756	0.0037	0.0333	0.0159	0.025	0.3654	0.0143
-0.3601	0.1578	5.4257	0.0835	0.0042	0.037	0.0175	0.0275	0.4053	0.0158
-0.3521	0.167	5.7293	0.0883	0.0044	0.0391	0.0187	0.0291	0.4296	0.0165
-0.3441	0.1692	5.7686	0.0891	0.0044	0.0393	0.0188	0.0291	0.4352	0.0168
-0.3361	0.1641	5.5424	0.0859	0.0043	0.0377	0.018	0.0282	0.4212	0.0163
-0.3281	0.1526	5.0889	0.079	0.0039	0.0347	0.0165	0.026	0.3915	0.0149
-0.3201	0.1366	4.4796	0.0695	0.0034	0.0307	0.0147	0.0228	0.3506	0.0134
-0.3121	0.1185	3.8049	0.0592	0.0031	0.0264	0.0125	0.0194	0.3048	0.0117
-0.3041	0.1008	3.1574	0.0495	0.0027	0.0224	0.0103	0.0161	0.2602	0.0102
-0.2961	0.0861	2.621	0.0417	0.0024	0.0195	0.0089	0.013	0.224	0.0085
-0.2881	0.0759	2.2609	0.0357	0.0023	0.0183	0.008	0.0108	0.2025	0.0071
-0.2801	0.0714	2.1192	0.0342	0.0025	0.019	0.0076	0.0092	0.1977	0.0064
-0.2721	0.073	2.2124	0.0369	0.003	0.0219	0.0087	0.0084	0.2119	0.0058
-0.2641	0.0809	2.5318	0.0427	0.0039	0.0271	0.0105	0.0084	0.2452	0.0063
-0.2561	0.0941	3.0401	0.0518	0.0048	0.0343	0.0132	0.0088	0.2939	0.0073
-0.2481	0.1113	3.6757	0.0627	0.0061	0.0423	0.0161	0.01	0.3536	0.0086
-0.2401	0.1294	4.3537	0.0743	0.0073	0.0509	0.0193	0.0113	0.4168	0.0099
-0.2321	0.1462	4.9776	0.0852	0.0084	0.0584	0.0222	0.0125	0.4749	0.0114
-0.2241	0.159	5.451	0.0933	0.0093	0.0643	0.0243	0.0133	0.5183	0.0123
-0.2161	0.1653	5.6976	0.0973	0.0097	0.0672	0.0254	0.0137	0.5412	0.0123
-0.2081	0.1643	5.6743	0.097	0.0097	0.067	0.0253	0.0137	0.5385	0.0123
-0.2001	0.1554	5.3796	0.092	0.0092	0.0636	0.0241	0.0127	0.5103	0.0117
-0.1921	0.1401	4.8533	0.0834	0.0083	0.0572	0.0217	0.0117	0.46	0.0107
-0.1841	0.1202	4.1678	0.0714	0.0071	0.0491	0.0187	0.01	0.3953	0.0089
-0.1761	0.0983	3.4073	0.0583	0.0058	0.0401	0.0152	0.0083	0.3231	0.0073
-0.1681	0.0767	2.6551	0.0454	0.0045	0.0312	0.0118	0.007	0.2522	0.0055
-0.1601	0.0573	1.9766	0.0336	0.0033	0.0229	0.0087	0.0054	0.1878	0.0039
-0.1521	0.0414	1.4111	0.0237	0.0023	0.0161	0.0062	0.0047	0.135	0.0031
-0.1441	0.029	0.9752	0.016	0.0016	0.0108	0.0041	0.0043	0.094	0.0022
-0.1361	0.0204	0.6614	0.0105	0.001	0.0069	0.0027	0.0037	0.0645	0.0026
-0.1281	0.0146	0.4511	0.0068	0.0006	0.0044	0.0018	0.004	0.0456	0.0021
-0.1201	0.011	0.3194	0.0044	0.0004	0.0027	0.001	0.004	0.0332	0.0022
-0.1121	0.009	0.2412	0.003	0.0002	0.0015	0.0005	0.004	0.026	0.0024
-0.1041	0.0076	0.1951	0.0024	0.0001	0.001	0.0003	0.0044	0.0218	0.0024
-0.0961	0.007	0.1664	0.002	0.0001	0.0006	0.0002	0.0043	0.0193	0.0024
-0.0881	0.0062	0.1445	0.002	0.0001	0.0005	0.0002	0.0036	0.0172	0.0024
-0.0801	0.0055	0.1253	0.0016	0.0001	0.0004	0.0001	0.0034	0.0145	0.0021
-0.0721	0.0048	0.1066	0.001	0	0.0003	0.0001	0.003	0.0128	0.0014
-0.0641	0.0038	0.0887	0.0004	0	0.0002	0.0001	0.0024	0.0108	0.001
-0.0561	0.003	0.074	0.0004	0	0.0002	0.0001	0.002	0.0082	0.0002
-0.0481	0.0026	0.0629	0.0002	0	0.0001	0.0001	0.0016	0.0064	0.0002
-0.0401	0.002	0.056	0.0002	0	0.0001	0	0.0014	0.0051	0.0002
-0.0321	0.0018	0.0543	0.0002	0	0.0001	0	0.0014	0.0045	0.0002
-0.0241	0.0018	0.0567	0.0002	0	0.0001	0	0.0014	0.0041	0.0002
-0.0161	0.0016	0.0629	0.0002	0	0.0001	0	0.0014	0.0046	0.0002
-0.0081	0.0018	0.0707	0.0002	0	0.0002	0.0001	0.0016	0.0046	0.0002
-0.0001	0.002	0.0815	0.0002	0	0.0002	0.0001	0.0017	0.0049	0.0002
2.2979	0.0024	0.095	0.0004	0	0.0002	0.0001	0.0021	0.0059	0.0004
2.3059	0.0032	0.115	0.001	0.0001	0.0003	0.0002	0.0023	0.007	0.0005
2.3139	0.0044	0.1482	0.0014	0.0001	0.0003	0.0004	0.0023	0.0098	0.0007
2.3219	0.0062	0.2044	0.0026	0.0001	0.0005	0.0004	0.003	0.0136	0.001
2.3299	0.0098	0.2994	0.0038	0.0002	0.0008	0.0006	0.0038	0.02	0.0017
2.3379	0.0149	0.4515	0.0054	0.0002	0.0014	0.0009	0.005	0.0306	0.0028
2.3459	0.023	0.6825	0.0089	0.0004	0.0019	0.0018	0.0072	0.0466	0.0042
2.3539	0.0345	1.0128	0.0131	0.0006	0.0031	0.0025	0.0103	0.0696	0.0061
2.3619	0.0499	1.4614	0.0195	0.0008	0.0044	0.0033	0.0139	0.1015	0.0096
2.3699	0.0697	2.0368	0.0267	0.0011	0.0059	0.005	0.0193	0.1428	0.0127
2.3779	0.0939	2.7384	0.0372	0.0015	0.0079	0.0065	0.0248	0.1941	0.0164
2.3859	0.1221	3.551	0.0483	0.002	0.01	0.0084	0.0313	0.2547	0.0207
2.3939	0.1531	4.4476	0.0608	0.0025	0.0122	0.0104	0.0382	0.3227	0.025
2.4019	0.1861	5.3895	0.0746	0.0029	0.0142	0.0126	0.0446	0.3962	0.0297
2.4099	0.2192	6.3317	0.0881	0.0032	0.016	0.0146	0.0504	0.4721	0.0345
2.4179	0.2507	7.2244	0.1016	0.0036	0.0175	0.0161	0.0554	0.5469	0.0382
2.4259	0.2791	8.0189	0.1137	0.0037	0.0181	0.0175	0.0587	0.616	0.0413
2.4339	0.3024	8.6679	0.1236	0.0037	0.0183	0.018	0.0607	0.6762	0.0433
2.4419	0.3193	9.1283	0.1308	0.0036	0.0177	0.0186	0.0612	0.7222	0.044
2.4499	0.3285	9.3622	0.1351	0.0033	0.0167	0.0183	0.06	0.751	0.0433
2.4579	0.3286	9.3431	0.1354	0.0031	0.015	0.0178	0.0576	0.7586	0.0425
2.4659	0.3194	9.0587	0.1323	0.0027	0.0132	0.0165	0.0536	0.7442	0.0394
2.4739	0.3009	8.5167	0.1246	0.0023	0.011	0.015	0.0492	0.7065	0.0368
2.4819	0.2744	7.7498	0.1138	0.0018	0.0091	0.0134	0.0433	0.6487	0.0326
2.4899	0.2415	6.811	0.1002	0.0014	0.0071	0.0115	0.0372	0.5746	0.0286
2.4979	0.205	5.7709	0.0856	0.0011	0.0057	0.0096	0.0308	0.4902	0.0237
2.5059	0.1674	4.7083	0.0699	0.0008	0.0044	0.0078	0.0247	0.4027	0.0188
2.5139	0.132	3.6992	0.0553	0.0006	0.0033	0.006	0.0194	0.3188	0.0145
2.5219	0.1009	2.8075	0.0423	0.0004	0.0022	0.0044	0.015	0.2443	0.0109
2.5299	0.0759	2.0789	0.0319	0.0003	0.0016	0.0033	0.0117	0.1856	0.0083
2.5379	0.0585	1.544	0.0247	0.0003	0.0014	0.0026	0.0099	0.1453	0.006
2.5459	0.0493	1.2191	0.0215	0.0004	0.0016	0.0019	0.0102	0.1259	0.0054
2.5539	0.0498	1.1123	0.0218	0.0005	0.0019	0.0018	0.0122	0.1302	0.0057
2.5619	0.0602	1.2299	0.027	0.0007	0.0033	0.0022	0.0169	0.1615	0.0078
2.5699	0.0813	1.5773	0.0365	0.0011	0.0048	0.0032	0.0244	0.2213	0.0111
2.5779	0.1133	2.1562	0.0519	0.0015	0.0067	0.0048	0.0352	0.3112	0.0153
2.5859	0.1561	2.9582	0.0715	0.0023	0.0094	0.0066	0.0492	0.4321	0.0217
2.5939	0.2085	3.9577	0.0954	0.003	0.0127	0.0089	0.0663	0.58	0.0292
2.6019	0.2674	5.102	0.1225	0.0039	0.0163	0.0117	0.0854	0.7477	0.0382
2.6099	0.3286	6.3096	0.1511	0.005	0.0202	0.0145	0.1057	0.9231	0.0472
2.6179	0.3865	7.4752	0.1779	0.0061	0.0239	0.0171	0.125	1.0914	0.0557
2.6259	0.4348	8.4794	0.2014	0.007	0.0269	0.0194	0.1416	1.2352	0.063
2.6339	0.4686	9.2091	0.2172	0.0076	0.029	0.021	0.1535	1.3382	0.068
2.6419	0.4834	9.576	0.2247	0.008	0.0299	0.022	0.1596	1.3876	0.0704
2.6499	0.4771	9.5362	0.222	0.008	0.0296	0.0217	0.159	1.3782	0.0703
2.6579	0.451	9.0972	0.2107	0.0077	0.028	0.021	0.1518	1.3113	0.067
2.6659	0.4082	8.3196	0.1912	0.0072	0.0255	0.0192	0.1398	1.1968	0.0621
2.6739	0.3539	7.305	0.1661	0.0064	0.022	0.0167	0.1244	1.0489	0.0557
2.6819	0.2943	6.1751	0.1392	0.0055	0.0184	0.0142	0.1077	0.8862	0.0482
2.6899	0.2352	5.0497	0.1121	0.0044	0.015	0.0115	0.0918	0.7249	0.0417
2.6979	0.181	4.0279	0.0876	0.0036	0.0117	0.009	0.0786	0.58	0.0361
2.7059	0.1353	3.1721	0.0666	0.0029	0.009	0.007	0.0682	0.4596	0.0327
2.7139	0.0991	2.507	0.0498	0.0024	0.0067	0.0052	0.0611	0.3679	0.0294
2.7219	0.072	2.0229	0.0379	0.0019	0.0052	0.0041	0.0567	0.3013	0.029
2.7299	0.0531	1.6855	0.0296	0.0016	0.0041	0.0033	0.0545	0.2552	0.0282
2.7379	0.0399	1.4501	0.0241	0.0014	0.0032	0.0025	0.0523	0.2232	0.0276
2.7459	0.0311	1.2738	0.0197	0.0012	0.0027	0.0021	0.0499	0.1981	0.0267
2.7539	0.0249	1.1214	0.0164	0.0011	0.0023	0.0018	0.0465	0.1764	0.024
2.7619	0.0204	0.9732	0.0142	0.001	0.002	0.0016	0.0414	0.1543	0.0223
2.7699	0.0164	0.8216	0.0118	0.0008	0.0017	0.0014	0.0361	0.1303	0.0191
2.7779	0.013	0.6703	0.0098	0.0006	0.0012	0.0009	0.0297	0.1065	0.0159
2.7859	0.0101	0.5273	0.0074	0.0004	0.001	0.0005	0.0236	0.0837	0.0128
2.7939	0.0074	0.4022	0.0052	0.0003	0.0006	0.0003	0.0182	0.063	0.0097
2.8019	0.0052	0.3042	0.0036	0.0003	0.0005	0.0002	0.014	0.0465	0.0076
2.8099	0.0039	0.2393	0.0024	0.0001	0.0003	0.0002	0.0116	0.0346	0.0058
2.8179	0.003	0.2107	0.0018	0.0001	0.0003	0.0001	0.0109	0.0278	0.005
2.8259	0.0024	0.2199	0.0016	0.0001	0.0002	0.0001	0.0123	0.0254	0.0064
2.8339	0.0022	0.2667	0.0014	0.0001	0.0003	0.0001	0.0157	0.0282	0.008
2.8419	0.0026	0.348	0.0014	0.0001	0.0004	0.0003	0.0211	0.0346	0.0118
2.8499	0.0032	0.4572	0.0018	0.0002	0.0005	0.0005	0.0278	0.0442	0.0159
2.8579	0.0042	0.5858	0.0026	0.0002	0.0006	0.0008	0.0358	0.0565	0.0201
2.8659	0.0049	0.7205	0.003	0.0004	0.0007	0.0009	0.0442	0.0694	0.0242
2.8739	0.0056	0.8453	0.0036	0.0004	0.0009	0.0011	0.0521	0.0813	0.0287
2.8819	0.0062	0.9441	0.0042	0.0004	0.001	0.0013	0.0579	0.0906	0.0321
2.8899	0.007	1.0022	0.0046	0.0004	0.0011	0.0014	0.0617	0.0959	0.0343
2.8979	0.007	1.0115	0.0046	0.0004	0.0011	0.0014	0.0621	0.097	0.0348
2.9059	0.0065	0.9703	0.0046	0.0004	0.0011	0.0014	0.0595	0.093	0.0334
2.9139	0.0061	0.8844	0.0039	0.0004	0.0009	0.0011	0.0544	0.0849	0.0303
2.9219	0.0052	0.7662	0.0032	0.0004	0.0009	0.001	0.0472	0.0734	0.0263
2.9299	0.0043	0.6311	0.0028	0.0002	0.0006	0.0008	0.0389	0.0606	0.022
2.9379	0.0033	0.4946	0.0022	0.0002	0.0006	0.0006	0.0306	0.0473	0.0174
2.9459	0.0026	0.3696	0.0012	0.0001	0.0004	0.0004	0.0227	0.0353	0.0122
2.9539	0.0018	0.2649	0.0012	0.0001	0.0003	0.0001	0.0162	0.0252	0.0082
2.9619	0.0014	0.1862	0.0004	0	0.0002	0.0001	0.0113	0.0176	0.0061
2.9699	0.001	0.1356	0.0002	0	0	0.0001	0.0081	0.0125	0.004
2.9779	0.001	0.1138	0.0004	0	0	0.0001	0.0066	0.0098	0.0035
2.9859	0.0014	0.1246	0.0006	0	0	0.0001	0.0068	0.0103	0.0037
2.9939	0.0021	0.1728	0.0016	0	0.0002	0.0003	0.0091	0.0137	0.0045
3.0019	0.0038	0.2681	0.0026	0	0.0005	0.0007	0.0133	0.0211	0.008
3.0099	0.0066	0.4255	0.0054	0.0001	0.0009	0.0011	0.0201	0.0331	0.0114
3.0179	0.0107	0.6629	0.0092	0.0002	0.0012	0.0023	0.0296	0.0531	0.0168
3.0259	0.0173	1.0002	0.0156	0.0003	0.0019	0.0034	0.0428	0.081	0.0241
3.0339	0.0266	1.4553	0.0238	0.0006	0.0032	0.0055	0.0597	0.1205	0.0339
3.0419	0.0396	2.0371	0.0357	0.0007	0.0045	0.0076	0.08	0.1709	0.045
3.0499	0.056	2.7414	0.0513	0.001	0.0064	0.0104	0.1031	0.2335	0.0575
3.0579	0.0759	3.5429	0.0688	0.0013	0.0086	0.0138	0.1279	0.3062	0.0703
3.0659	0.0982	4.393	0.0898	0.0015	0.0108	0.0176	0.1526	0.3846	0.0836
3.0739	0.1213	5.2223	0.1105	0.0018	0.0132	0.0212	0.1749	0.4634	0.0952
3.0819	0.1432	5.9471	0.1301	0.0022	0.0152	0.0245	0.1926	0.5335	0.1043
3.0899	0.1612	6.4842	0.1464	0.0023	0.0169	0.0271	0.2037	0.5874	0.1095
3.0979	0.1732	6.7661	0.1566	0.0024	0.0181	0.0283	0.2068	0.6187	0.1109
3.1059	0.1774	6.7579	0.1599	0.0025	0.0184	0.0286	0.2017	0.6231	0.1073
3.1139	0.1736	6.4673	0.1559	0.0024	0.0177	0.0278	0.1887	0.6005	0.0999
3.1219	0.1623	5.9437	0.1453	0.0021	0.0164	0.0257	0.1704	0.5551	0.0896
3.1299	0.1456	5.2727	0.1299	0.0019	0.0149	0.0229	0.1489	0.4945	0.078
3.1379	0.1258	4.5562	0.1127	0.0016	0.0129	0.0202	0.1276	0.4283	0.0668
3.1459	0.106	3.8943	0.0953	0.0014	0.0112	0.0172	0.109	0.3661	0.0571
3.1539	0.0884	3.3697	0.0804	0.0012	0.0097	0.015	0.0957	0.3159	0.05
3.1619	0.0749	3.0342	0.069	0.0011	0.0087	0.0135	0.0891	0.2844	0.0465
3.1699	0.0659	2.9028	0.0617	0.001	0.0081	0.0128	0.0891	0.2741	0.0472
3.1779	0.0614	2.9586	0.0578	0.0009	0.0079	0.013	0.0959	0.2845	0.0518
3.1859	0.0609	3.1605	0.0569	0.0009	0.0083	0.0134	0.1076	0.3128	0.0584
3.1939	0.0628	3.4534	0.0576	0.0009	0.0086	0.0146	0.1233	0.3546	0.0677
3.2019	0.0662	3.7778	0.0587	0.0012	0.009	0.0153	0.1407	0.4044	0.0785
3.2099	0.0698	4.0819	0.0599	0.0012	0.0094	0.016	0.1581	0.4558	0.0893
3.2179	0.0725	4.3256	0.0601	0.0013	0.0095	0.0165	0.1737	0.5033	0.0999
3.2259	0.0734	4.4862	0.0582	0.0014	0.0093	0.0163	0.1866	0.5436	0.1084
3.2339	0.0726	4.5586	0.0555	0.0014	0.0089	0.0158	0.1961	0.5737	0.1141
3.2419	0.0703	4.552	0.0524	0.0014	0.0083	0.0151	0.2022	0.5933	0.1191
3.2499	0.0666	4.4875	0.0488	0.0014	0.0077	0.0144	0.2057	0.6041	0.1216
3.2579	0.0617	4.3899	0.0456	0.0013	0.0072	0.0135	0.2072	0.6073	0.1227
3.2659	0.0564	4.2825	0.0432	0.0015	0.0065	0.0126	0.2079	0.6061	0.1228
3.2739	0.0513	4.1801	0.0418	0.0014	0.0059	0.0117	0.2078	0.6033	0.1225
3.2819	0.0464	4.0865	0.0404	0.0015	0.0055	0.011	0.2074	0.5979	0.1221
3.2899	0.042	3.9947	0.0398	0.0017	0.0053	0.0104	0.2062	0.5905	0.1213
3.2979	0.0381	3.8898	0.0394	0.0017	0.0049	0.0099	0.2037	0.579	0.1191
3.3059	0.0344	3.7551	0.0386	0.0019	0.0045	0.0094	0.1983	0.5607	0.1153
3.3139	0.0313	3.5783	0.0377	0.0019	0.0042	0.0086	0.19	0.5349	0.1108
3.3219	0.0286	3.3567	0.0367	0.0019	0.004	0.0082	0.1782	0.5007	0.1037
3.3299	0.0265	3.101	0.035	0.0018	0.0038	0.0075	0.1636	0.4596	0.0947
3.3379	0.0251	2.8355	0.0337	0.0019	0.0039	0.0071	0.1469	0.4153	0.0848
3.3459	0.0251	2.5949	0.033	0.0017	0.0038	0.0068	0.1298	0.3712	0.0756
3.3539	0.0265	2.4212	0.034	0.0017	0.0043	0.0069	0.1138	0.3338	0.0664
3.3619	0.0302	2.3562	0.0364	0.0017	0.0051	0.0073	0.1012	0.3074	0.0593
3.3699	0.036	2.4357	0.0417	0.0017	0.0062	0.0087	0.0928	0.296	0.055
3.3779	0.0444	2.6824	0.0497	0.002	0.0081	0.0103	0.0904	0.3026	0.0533
3.3859	0.0546	3.1037	0.0604	0.0025	0.0102	0.0129	0.0942	0.3262	0.0557
3.3939	0.0669	3.6877	0.074	0.0032	0.013	0.0156	0.1039	0.3653	0.0614
3.4019	0.0802	4.4065	0.0878	0.0039	0.0159	0.0191	0.1191	0.4175	0.0698
3.4099	0.0935	5.2167	0.1035	0.005	0.0191	0.0223	0.1391	0.4778	0.0812
3.4179	0.1059	6.062	0.1173	0.0059	0.0221	0.0256	0.1622	0.5428	0.0946
3.4259	0.1165	6.8825	0.1296	0.0068	0.0246	0.0286	0.1871	0.6063	0.1085
3.4339	0.1248	7.618	0.1395	0.0075	0.0268	0.0307	0.2122	0.6654	0.1231
3.4419	0.1298	8.2152	0.1459	0.008	0.0282	0.032	0.235	0.7161	0.1365
3.4499	0.1316	8.6321	0.1479	0.0082	0.0288	0.033	0.2541	0.7554	0.149
3.4579	0.13	8.8458	0.1469	0.0083	0.0285	0.0325	0.2682	0.7818	0.1579
3.4659	0.1258	8.8504	0.1425	0.0079	0.0275	0.0317	0.2757	0.7942	0.1633
3.4739	0.1189	8.6619	0.1356	0.0074	0.0263	0.0299	0.2767	0.7916	0.1646
3.4819	0.1104	8.3114	0.1262	0.0068	0.0243	0.0277	0.271	0.7758	0.1618
3.4899	0.101	7.8423	0.1167	0.006	0.0223	0.0256	0.2601	0.7492	0.1558
3.4979	0.0913	7.3031	0.1064	0.0052	0.0204	0.0235	0.2447	0.7145	0.1475
3.5059	0.0822	6.7409	0.0965	0.0045	0.018	0.0213	0.2271	0.6748	0.1376
3.5139	0.0741	6.1954	0.087	0.0038	0.0159	0.0196	0.2085	0.6334	0.1273
3.5219	0.0674	5.6941	0.0786	0.0032	0.0139	0.0184	0.1904	0.5934	0.1168
3.5299	0.0625	5.2523	0.0709	0.0027	0.0122	0.017	0.1733	0.5552	0.1071
3.5379	0.0594	4.8734	0.0658	0.0023	0.0105	0.016	0.1575	0.5204	0.0978
3.5459	0.058	4.5534	0.0619	0.002	0.0092	0.0152	0.1431	0.4884	0.0892
3.5539	0.0585	4.2849	0.0591	0.0018	0.0082	0.0143	0.1299	0.4587	0.082
3.5619	0.0599	4.0618	0.0576	0.0015	0.0072	0.0138	0.1183	0.4328	0.0744
3.5699	0.0625	3.8834	0.0573	0.0014	0.0066	0.0132	0.1083	0.4103	0.0687
3.5779	0.0658	3.7519	0.0583	0.0013	0.006	0.0127	0.1007	0.3926	0.0641
3.5859	0.069	3.6758	0.0603	0.0012	0.0058	0.0126	0.097	0.3828	0.0612
3.5939	0.0724	3.6658	0.0619	0.0011	0.0058	0.0123	0.0973	0.3826	0.062
3.6019	0.0755	3.7325	0.0638	0.0011	0.0056	0.0123	0.103	0.3936	0.0647
3.6099	0.0784	3.8823	0.0662	0.0013	0.0058	0.0125	0.1142	0.417	0.072
3.6179	0.081	4.1123	0.0686	0.0013	0.0062	0.0128	0.1301	0.4517	0.0812
3.6259	0.0834	4.4078	0.0718	0.0015	0.0066	0.0138	0.1499	0.4958	0.0933
3.6339	0.0857	4.7427	0.0757	0.0016	0.007	0.0143	0.171	0.5432	0.1063
3.6419	0.0872	5.0785	0.0785	0.0018	0.0076	0.0154	0.1917	0.5905	0.1193
3.6499	0.0881	5.3735	0.0822	0.0021	0.0084	0.0166	0.2088	0.6296	0.1298
3.6579	0.0871	5.589	0.0846	0.0023	0.009	0.0175	0.2207	0.6559	0.1369
3.6659	0.0849	5.6983	0.0864	0.0023	0.0095	0.0186	0.2257	0.6661	0.1395
3.6739	0.0809	5.6923	0.0867	0.0025	0.0102	0.0193	0.2238	0.6592	0.1373
3.6819	0.0755	5.5772	0.0859	0.0027	0.0106	0.0201	0.216	0.6367	0.1324
3.6899	0.0694	5.3751	0.0832	0.0027	0.0109	0.0205	0.2035	0.6026	0.1238
3.6979	0.0627	5.1163	0.0803	0.0027	0.0111	0.0206	0.1884	0.5615	0.1139
3.7059	0.0563	4.8347	0.0762	0.0027	0.0111	0.0204	0.1727	0.5193	0.1034
3.7139	0.0504	4.5654	0.0726	0.0027	0.011	0.0198	0.1587	0.48	0.0943
3.7219	0.0457	4.339	0.0691	0.0027	0.0105	0.0192	0.1471	0.4479	0.0867
3.7299	0.0426	4.1815	0.0666	0.0026	0.0103	0.0188	0.1386	0.426	0.0815
3.7379	0.0409	4.1107	0.0648	0.0026	0.0099	0.0181	0.1336	0.4163	0.0784
3.7459	0.0414	4.1328	0.0648	0.0025	0.0099	0.0174	0.1315	0.4189	0.0775
3.7539	0.043	4.2412	0.0664	0.0025	0.0099	0.017	0.1323	0.4334	0.0778
3.7619	0.0464	4.416	0.0698	0.0025	0.0099	0.0171	0.134	0.4587	0.0799
3.7699	0.0511	4.6293	0.0731	0.0024	0.0098	0.0171	0.1364	0.4906	0.0835
3.7779	0.0563	4.846	0.0773	0.0024	0.0098	0.0171	0.1392	0.5279	0.0867
3.7859	0.0615	5.0348	0.0807	0.0024	0.0097	0.0168	0.141	0.5655	0.0904
3.7939	0.0663	5.1699	0.0839	0.0023	0.0095	0.0167	0.1419	0.5991	0.0936
3.8019	0.0698	5.2357	0.0856	0.0022	0.009	0.0162	0.1425	0.6255	0.0965
3.8099	0.072	5.2261	0.0851	0.0021	0.0085	0.0154	0.1421	0.6418	0.0991
3.8179	0.0723	5.1457	0.0836	0.002	0.0081	0.0145	0.1414	0.6459	0.1013
3.8259	0.0707	5.0065	0.0805	0.0019	0.0074	0.0137	0.1401	0.6373	0.102
3.8339	0.0675	4.8285	0.0772	0.0019	0.0073	0.0129	0.1385	0.6168	0.102
3.8419	0.0633	4.6375	0.0737	0.0019	0.007	0.0123	0.1367	0.5874	0.1004
3.8499	0.0582	4.462	0.0704	0.0019	0.0071	0.012	0.1345	0.5538	0.098
3.8579	0.0535	4.3293	0.0682	0.0021	0.0075	0.0122	0.1331	0.521	0.0954
3.8659	0.0491	4.2634	0.0668	0.0023	0.0078	0.0126	0.1325	0.4943	0.0927
3.8739	0.046	4.2776	0.0673	0.0025	0.0085	0.013	0.1338	0.4776	0.0913
3.8819	0.0442	4.3754	0.069	0.0028	0.0093	0.0141	0.1375	0.4734	0.0924
3.8899	0.0437	4.5472	0.0725	0.003	0.0102	0.0152	0.1438	0.4825	0.0943
3.8979	0.0444	4.7765	0.0752	0.0033	0.0109	0.0162	0.1532	0.5044	0.0979
3.9059	0.0456	5.0416	0.0792	0.0035	0.0118	0.0176	0.1653	0.5367	0.1046
3.9139	0.0477	5.3209	0.0834	0.0037	0.0123	0.0191	0.1794	0.5764	0.1126
3.9219	0.0502	5.5982	0.0865	0.0038	0.0128	0.0203	0.195	0.6212	0.1219
3.9299	0.0526	5.8608	0.0901	0.0039	0.0132	0.0211	0.2112	0.6672	0.1319
3.9379	0.0553	6.1015	0.0929	0.0038	0.0134	0.0217	0.2277	0.7109	0.1421
3.9459	0.0577	6.3172	0.0949	0.0038	0.0136	0.0224	0.2441	0.749	0.1514
3.9539	0.0596	6.5049	0.0964	0.0037	0.0136	0.0232	0.26	0.7783	0.1618
3.9619	0.0612	6.6612	0.0969	0.0036	0.0138	0.0238	0.2751	0.797	0.1715
3.9699	0.0626	6.7819	0.0975	0.0034	0.0139	0.0242	0.2888	0.8036	0.1792
3.9779	0.0634	6.8598	0.0973	0.0033	0.0141	0.0242	0.2998	0.7997	0.1853
3.9859	0.0646	6.8871	0.0969	0.0031	0.014	0.0245	0.3073	0.7865	0.1898
3.9939	0.0656	6.8563	0.0969	0.003	0.014	0.0241	0.3097	0.767	0.1908
4.0019	0.0672	6.7621	0.096	0.0029	0.0137	0.0239	0.306	0.7439	0.1891
4.0099	0.0693	6.606	0.096	0.0028	0.0139	0.0233	0.2965	0.7194	0.1836
4.0179	0.0721	6.3957	0.0962	0.0026	0.0134	0.0223	0.2813	0.6954	0.1749
4.0259	0.0757	6.1483	0.0957	0.0025	0.0131	0.0219	0.2618	0.6717	0.1639
4.0339	0.0801	5.8852	0.0952	0.0024	0.0127	0.0214	0.2406	0.6492	0.1523
4.0419	0.0848	5.6313	0.0952	0.0023	0.0124	0.021	0.2198	0.6267	0.1404
4.0499	0.0897	5.4051	0.0935	0.0024	0.0121	0.021	0.2011	0.6046	0.1308
4.0579	0.0935	5.2207	0.0923	0.0022	0.0121	0.0214	0.1858	0.582	0.1229
4.0659	0.0968	5.0787	0.0901	0.0023	0.0118	0.022	0.1749	0.5597	0.1174
4.0739	0.098	4.9717	0.0874	0.0024	0.0117	0.0225	0.1676	0.5377	0.1143
4.0819	0.0973	4.8847	0.0848	0.0024	0.0114	0.0235	0.1633	0.5186	0.1133
4.0899	0.0944	4.7996	0.0816	0.0025	0.0111	0.0239	0.1609	0.5018	0.1137
4.0979	0.0896	4.7008	0.0786	0.0024	0.0109	0.0242	0.1594	0.4883	0.1144
4.1059	0.0838	4.5784	0.0752	0.0024	0.0104	0.024	0.1576	0.4788	0.1143
4.1139	0.0769	4.4288	0.0714	0.0025	0.0097	0.0237	0.1548	0.4732	0.1139
4.1219	0.0703	4.2575	0.0691	0.0023	0.0093	0.0225	0.1515	0.4716	0.1128
4.1299	0.0644	4.0755	0.0672	0.0022	0.0088	0.021	0.1472	0.4737	0.1109
4.1379	0.0603	3.9011	0.0653	0.0022	0.0082	0.0197	0.1428	0.4814	0.1079
4.1459	0.0583	3.7538	0.0652	0.0022	0.0081	0.018	0.1383	0.4946	0.105
4.1539	0.0589	3.6523	0.0667	0.0021	0.008	0.017	0.1346	0.5149	0.1021
4.1619	0.0618	3.6093	0.0692	0.0021	0.0084	0.0157	0.1325	0.5442	0.0999
4.1699	0.0671	3.627	0.0732	0.0022	0.0091	0.0152	0.1317	0.5819	0.099
4.1779	0.074	3.6952	0.0783	0.0023	0.0095	0.0147	0.1318	0.627	0.0985
4.1859	0.0815	3.79	0.0835	0.0025	0.0104	0.0145	0.1324	0.6753	0.0985
4.1939	0.0886	3.8796	0.0888	0.0026	0.011	0.0142	0.1324	0.7216	0.0989
4.2019	0.0941	3.9299	0.0928	0.0028	0.0112	0.0138	0.1311	0.759	0.0981
4.2099	0.0972	3.9127	0.0944	0.0028	0.0113	0.0135	0.1274	0.7821	0.0963
4.2179	0.0975	3.8145	0.0936	0.0027	0.0107	0.0132	0.1223	0.7869	0.0927
4.2259	0.0946	3.6403	0.0894	0.0026	0.01	0.0124	0.1149	0.7717	0.0881
4.2339	0.0891	3.4131	0.0843	0.0025	0.009	0.0115	0.1072	0.7407	0.0834
4.2419	0.0822	3.1695	0.0774	0.0023	0.0077	0.011	0.0997	0.6991	0.0784
4.2499	0.0747	2.9529	0.0699	0.0021	0.0067	0.0107	0.0946	0.6556	0.0754
4.2579	0.0679	2.8037	0.0631	0.0021	0.0061	0.0106	0.0922	0.6177	0.0741
4.2659	0.0628	2.7506	0.0583	0.0019	0.0054	0.0116	0.0939	0.5927	0.0758
4.2739	0.0602	2.8091	0.0556	0.0021	0.0052	0.0127	0.0991	0.5853	0.0797
4.2819	0.0603	2.9754	0.0549	0.0022	0.0053	0.0146	0.1077	0.5953	0.0871
4.2899	0.0635	3.2302	0.0579	0.0024	0.0055	0.0173	0.1187	0.6199	0.0949
4.2979	0.0684	3.5432	0.0617	0.0027	0.0062	0.0202	0.1312	0.6556	0.1045
4.3059	0.0754	3.8748	0.0677	0.0028	0.0068	0.0231	0.1435	0.6938	0.1137
4.3139	0.0829	4.1872	0.0737	0.0031	0.0072	0.026	0.1545	0.7284	0.1219
4.3219	0.0904	4.4424	0.0792	0.0034	0.0083	0.0285	0.1632	0.7535	0.1278
4.3299	0.0968	4.613	0.0836	0.0035	0.0087	0.0303	0.1688	0.7656	0.132
4.3379	0.1012	4.6817	0.0871	0.0036	0.0089	0.0315	0.1712	0.7629	0.1326
4.3459	0.1034	4.6433	0.0887	0.0036	0.0091	0.0316	0.1701	0.7474	0.1307
4.3539	0.103	4.5074	0.0881	0.0036	0.009	0.0311	0.1656	0.7221	0.127
4.3619	0.1002	4.2945	0.0868	0.0037	0.0089	0.0297	0.1587	0.6923	0.121
4.3699	0.0959	4.0346	0.0838	0.0037	0.0085	0.0277	0.1506	0.6638	0.1151
4.3779	0.0903	3.7611	0.0809	0.0035	0.0079	0.025	0.1416	0.6446	0.1083
4.3859	0.085	3.5084	0.0787	0.0034	0.0074	0.0226	0.1337	0.6391	0.1027
4.3939	0.0805	3.3052	0.0774	0.0032	0.0069	0.0199	0.1265	0.6523	0.0982
4.4019	0.078	3.1707	0.0779	0.0029	0.0063	0.0181	0.1216	0.6857	0.0959
4.4099	0.0777	3.1123	0.0795	0.0029	0.0059	0.016	0.1186	0.7378	0.0961
4.4179	0.0798	3.1257	0.0834	0.0027	0.0056	0.015	0.1176	0.8048	0.096
4.4259	0.0838	3.1967	0.0885	0.0025	0.0055	0.0147	0.1178	0.8799	0.0985
4.4339	0.0902	3.3027	0.0938	0.0027	0.0055	0.0145	0.1187	0.9559	0.1013
4.4419	0.0979	3.4194	0.0992	0.0029	0.0059	0.0149	0.1196	1.0246	0.1033
4.4499	0.1062	3.5279	0.1035	0.0031	0.0062	0.0151	0.1195	1.0814	0.1047
4.4579	0.1149	3.6151	0.1074	0.0036	0.0068	0.0159	0.1184	1.1238	0.1051
4.4659	0.124	3.6806	0.1106	0.0039	0.0071	0.0163	0.1167	1.1538	0.1043
4.4739	0.1331	3.7333	0.114	0.0044	0.0078	0.0169	0.1141	1.1745	0.1028
4.4819	0.1431	3.7871	0.1173	0.005	0.0084	0.0179	0.112	1.1946	0.1007
4.4899	0.1535	3.8571	0.1214	0.0058	0.0089	0.0186	0.1103	1.2177	0.0992
4.4979	0.165	3.951	0.1265	0.0067	0.0095	0.0199	0.1098	1.2483	0.0983
4.5059	0.177	4.0656	0.1329	0.0076	0.0102	0.0211	0.1105	1.2846	0.0981
4.5139	0.1893	4.1855	0.1388	0.0087	0.0111	0.0229	0.1125	1.3205	0.0981
4.5219	0.2004	4.2857	0.1443	0.0101	0.0119	0.0244	0.1148	1.3468	0.099
4.5299	0.2094	4.3385	0.1483	0.0117	0.0126	0.0256	0.1171	1.3535	0.0982
4.5379	0.2148	4.3206	0.1492	0.0133	0.0131	0.0269	0.1184	1.332	0.0965
4.5459	0.2156	4.2187	0.1465	0.015	0.0132	0.0273	0.1189	1.2771	0.0934
4.5539	0.2114	4.0351	0.1405	0.0165	0.0136	0.0274	0.1178	1.1896	0.0893
4.5619	0.2022	3.7871	0.1308	0.0175	0.0135	0.0273	0.1156	1.0742	0.0835
4.5699	0.1884	3.5017	0.119	0.0182	0.0132	0.0271	0.1126	0.9416	0.0782
4.5779	0.1721	3.2106	0.1059	0.0185	0.0124	0.0265	0.1096	0.8032	0.0728
4.5859	0.1544	2.9437	0.0935	0.0181	0.0118	0.0261	0.1065	0.6708	0.0686
4.5939	0.1372	2.7221	0.0819	0.0177	0.0111	0.0259	0.1044	0.5543	0.0658
4.6019	0.1225	2.558	0.0731	0.0169	0.0103	0.0258	0.103	0.4599	0.0643
4.6099	0.1113	2.4537	0.0664	0.0161	0.0098	0.0258	0.1023	0.392	0.0647
4.6179	0.1054	2.4061	0.0626	0.0156	0.0093	0.0259	0.1018	0.3498	0.0654
4.6259	0.1043	2.409	0.0617	0.0154	0.0091	0.0262	0.1021	0.3319	0.0672
4.6339	0.1089	2.4577	0.0634	0.0155	0.0091	0.0262	0.1026	0.336	0.0694
4.6419	0.1182	2.5471	0.0675	0.0158	0.0096	0.0266	0.1033	0.3593	0.0725
4.6499	0.1319	2.6729	0.074	0.0164	0.0102	0.027	0.1046	0.3976	0.0757
4.6579	0.1482	2.8275	0.0812	0.0168	0.0107	0.0275	0.1064	0.4477	0.0795
4.6659	0.1653	3.0003	0.089	0.017	0.0115	0.0277	0.1086	0.5055	0.0838
4.6739	0.1814	3.1783	0.0979	0.0171	0.0121	0.0281	0.1115	0.5685	0.0875
4.6819	0.195	3.3464	0.1051	0.0165	0.0125	0.0286	0.1145	0.6337	0.0919
4.6899	0.2046	3.4948	0.1125	0.0158	0.0127	0.029	0.1179	0.698	0.0957
4.6979	0.21	3.6197	0.1182	0.0149	0.013	0.0287	0.1213	0.763	0.0995
4.7059	0.2117	3.7271	0.123	0.0138	0.0131	0.0282	0.1248	0.8286	0.1033
4.7139	0.2105	3.8303	0.1278	0.0127	0.0128	0.0283	0.1288	0.8977	0.1073
4.7219	0.208	3.9488	0.1326	0.0117	0.0127	0.0283	0.1336	0.9743	0.1125
4.7299	0.2062	4.1031	0.1374	0.011	0.0124	0.0283	0.1394	1.0623	0.1177
4.7379	0.2062	4.3068	0.1438	0.0108	0.0124	0.0288	0.1464	1.1635	0.1243
4.7459	0.2092	4.5656	0.1514	0.0107	0.0121	0.0301	0.155	1.2784	0.1315
4.7539	0.2149	4.8695	0.1598	0.0113	0.012	0.0314	0.1642	1.4034	0.1391
4.7619	0.223	5.1951	0.1696	0.0121	0.0124	0.0336	0.1737	1.5316	0.147
4.7699	0.2322	5.5085	0.1787	0.0133	0.0129	0.0357	0.1824	1.6514	0.1541
4.7779	0.2412	5.77	0.1866	0.0148	0.0131	0.0378	0.1889	1.7499	0.1577
4.7859	0.2479	5.9406	0.1919	0.0164	0.0137	0.0398	0.1919	1.8151	0.1594
4.7939	0.2522	5.9929	0.1943	0.0183	0.0139	0.0411	0.1911	1.8362	0.1578
4.8019	0.2527	5.9144	0.1932	0.0201	0.0143	0.0418	0.1859	1.8093	0.1529
4.8099	0.2501	5.7103	0.1886	0.0219	0.0145	0.0419	0.1768	1.735	0.1445
4.8179	0.2444	5.4033	0.1802	0.0239	0.0144	0.0413	0.1656	1.6214	0.1343
4.8259	0.2372	5.0293	0.1702	0.0257	0.0144	0.0406	0.1529	1.4821	0.1229
4.8339	0.2287	4.6283	0.1588	0.0272	0.0141	0.0395	0.1406	1.3313	0.1121
4.8419	0.2198	4.2408	0.1482	0.0286	0.0143	0.0383	0.1299	1.1841	0.1024
4.8499	0.2108	3.8999	0.1374	0.0298	0.0144	0.0377	0.1215	1.0527	0.0951
4.8579	0.202	3.628	0.1283	0.0306	0.0145	0.0375	0.1161	0.9448	0.0905
4.8659	0.1932	3.4366	0.1216	0.0309	0.0146	0.0376	0.1137	0.865	0.0882
4.8739	0.1856	3.326	0.1169	0.0308	0.0149	0.0384	0.1136	0.8118	0.0884
4.8819	0.1783	3.2863	0.1134	0.0304	0.0154	0.0398	0.1152	0.7822	0.0903
4.8899	0.1724	3.3025	0.1121	0.0295	0.016	0.041	0.118	0.7701	0.0925
4.8979	0.1676	3.3548	0.112	0.0283	0.0166	0.0427	0.1211	0.7697	0.0957
4.9059	0.1641	3.4237	0.1125	0.0271	0.0171	0.0445	0.1242	0.7743	0.0978
4.9139	0.1618	3.4899	0.1136	0.0261	0.0177	0.0459	0.1269	0.7806	0.0991
4.9219	0.1604	3.5405	0.1155	0.0253	0.0182	0.0478	0.1292	0.7852	0.1002
4.9299	0.1598	3.5683	0.1166	0.0251	0.019	0.0488	0.1313	0.7884	0.1001
4.9379	0.1597	3.5742	0.1183	0.0256	0.0196	0.0497	0.1336	0.791	0.0998
4.9459	0.1603	3.5689	0.1202	0.0265	0.02	0.0507	0.1368	0.7957	0.1004
4.9539	0.1619	3.567	0.1224	0.0283	0.0207	0.0513	0.1417	0.8077	0.1015
4.9619	0.1644	3.5876	0.1254	0.0309	0.0212	0.0526	0.149	0.8302	0.1046
4.9699	0.1687	3.647	0.1294	0.0341	0.0219	0.054	0.1591	0.8668	0.1099
4.9779	0.1746	3.753	0.1344	0.0378	0.0225	0.0557	0.172	0.9182	0.117
4.9859	0.1812	3.904	0.14	0.0419	0.0234	0.0581	0.1879	0.9827	0.1255
4.9939	0.1885	4.0884	0.1459	0.0463	0.0241	0.0609	0.206	1.0571	0.1365
5.0019	0.1956	4.2858	0.1525	0.0511	0.0251	0.0637	0.2246	1.1352	0.1481
5.0099	0.2015	4.476	0.1588	0.0558	0.0259	0.0661	0.2439	1.2119	0.1586
5.0179	0.2063	4.6422	0.1652	0.0606	0.027	0.0684	0.2619	1.2822	0.1687
5.0259	0.2098	4.776	0.1706	0.0654	0.0282	0.0699	0.2785	1.3448	0.1766
5.0339	0.2122	4.8825	0.1765	0.07	0.0293	0.071	0.2935	1.4004	0.1842
5.0419	0.2145	4.9761	0.1825	0.0745	0.0308	0.0718	0.3069	1.4519	0.1904
5.0499	0.2173	5.0799	0.1898	0.0786	0.0321	0.0727	0.3199	1.5044	0.196
5.0579	0.2217	5.2175	0.1982	0.0821	0.0336	0.0736	0.3328	1.5626	0.2031
5.0659	0.2281	5.4101	0.2081	0.0848	0.0354	0.0755	0.3466	1.6306	0.2109
5.0739	0.2374	5.6692	0.2195	0.0867	0.0373	0.0779	0.3614	1.7119	0.2201
5.0819	0.2493	5.9957	0.2324	0.0875	0.0393	0.0813	0.3777	1.805	0.2323
5.0899	0.2643	6.3792	0.2455	0.0874	0.0418	0.0858	0.395	1.908	0.2453
5.0979	0.2811	6.7991	0.2597	0.0861	0.0442	0.0902	0.4124	2.0153	0.2594
5.1059	0.2998	7.2274	0.2734	0.0838	0.047	0.0952	0.4287	2.1208	0.2734
5.1139	0.3189	7.6308	0.287	0.0809	0.0493	0.0998	0.4429	2.2165	0.2869
5.1219	0.3373	7.9763	0.2986	0.0773	0.0517	0.1037	0.4532	2.2945	0.2974
5.1299	0.3535	8.231	0.3075	0.0737	0.0537	0.1063	0.4593	2.3471	0.305
5.1379	0.366	8.3681	0.3135	0.0701	0.0552	0.1072	0.4595	2.3674	0.3092
5.1459	0.3734	8.3674	0.3151	0.0668	0.056	0.1073	0.4535	2.3517	0.3087
5.1539	0.3748	8.2213	0.3115	0.064	0.0562	0.1055	0.4411	2.2973	0.3027
5.1619	0.3697	7.9339	0.3026	0.0617	0.0554	0.1023	0.4226	2.2058	0.2923
5.1699	0.3583	7.5224	0.2887	0.0599	0.0539	0.0977	0.3991	2.0826	0.2775
5.1779	0.3415	7.014	0.2702	0.0587	0.0514	0.093	0.3723	1.9359	0.2603
5.1859	0.3207	6.4443	0.2491	0.0582	0.0486	0.0874	0.3436	1.7743	0.2393
5.1939	0.2976	5.8517	0.2258	0.0582	0.0452	0.0822	0.3154	1.6078	0.2193
5.2019	0.2739	5.2747	0.2028	0.0586	0.0416	0.0775	0.2891	1.447	0.1993
5.2099	0.252	4.7478	0.1809	0.0597	0.0385	0.0734	0.2663	1.3	0.1815
5.2179	0.2329	4.3004	0.1617	0.0612	0.0357	0.0707	0.2486	1.1746	0.1672
5.2259	0.2181	3.9536	0.1459	0.0629	0.0334	0.0688	0.2362	1.0761	0.1567
5.2339	0.208	3.7207	0.1347	0.0645	0.0315	0.0685	0.2298	1.0083	0.1509
5.2419	0.2031	3.6047	0.1272	0.0661	0.0303	0.0693	0.2289	0.9719	0.149
5.2499	0.2037	3.5951	0.1245	0.0674	0.0296	0.0715	0.2325	0.965	0.1511
5.2579	0.208	3.673	0.1247	0.0684	0.0295	0.0746	0.2394	0.9816	0.1564
5.2659	0.2151	3.8093	0.1277	0.0691	0.0299	0.0784	0.248	1.0159	0.1635
5.2739	0.2235	3.9712	0.1333	0.0697	0.0306	0.0822	0.2566	1.0576	0.1703
5.2819	0.2317	4.1274	0.1389	0.0701	0.0315	0.0855	0.2637	1.0994	0.1762
5.2899	0.2378	4.2551	0.1453	0.0705	0.0327	0.0881	0.2684	1.1358	0.18
5.2979	0.2422	4.344	0.1518	0.0713	0.0339	0.0897	0.271	1.1631	0.1832
5.3059	0.2441	4.3959	0.1575	0.0726	0.0351	0.0902	0.2727	1.1843	0.1849
5.3139	0.2441	4.4262	0.1628	0.0748	0.0365	0.0906	0.2745	1.202	0.1867
5.3219	0.2438	4.4556	0.1686	0.0776	0.0384	0.0908	0.2785	1.223	0.1885
5.3299	0.2436	4.5058	0.175	0.0813	0.04	0.0918	0.2858	1.2528	0.193
5.3379	0.2448	4.5947	0.1822	0.0858	0.0418	0.0938	0.2969	1.2963	0.1995
5.3459	0.2475	4.7315	0.1901	0.0901	0.0436	0.0967	0.3124	1.3546	0.2082
5.3539	0.2518	4.9139	0.1993	0.0941	0.0453	0.1003	0.3312	1.4258	0.2193
5.3619	0.257	5.1291	0.2087	0.0972	0.0468	0.1044	0.3516	1.5071	0.2305
5.3699	0.2619	5.3551	0.2181	0.099	0.0478	0.1083	0.3721	1.5902	0.2417
5.3779	0.2657	5.5655	0.2272	0.099	0.0483	0.1115	0.3903	1.6684	0.2524
5.3859	0.2671	5.7339	0.2341	0.0974	0.0478	0.1134	0.4048	1.7329	0.2589
5.3939	0.2652	5.8395	0.2389	0.0944	0.0471	0.1134	0.4143	1.779	0.2632
5.4019	0.2601	5.8709	0.241	0.0904	0.0459	0.1116	0.4184	1.8022	0.2625
5.4099	0.2517	5.8302	0.241	0.0859	0.0443	0.1081	0.4172	1.8036	0.2583
5.4179	0.2407	5.732	0.2393	0.0815	0.0429	0.1033	0.4115	1.787	0.2512
5.4259	0.2285	5.6011	0.2366	0.0781	0.0418	0.098	0.4033	1.7593	0.2422
5.4339	0.2167	5.4685	0.2354	0.0756	0.0412	0.0929	0.3941	1.7285	0.2342
5.4419	0.2065	5.362	0.2356	0.0744	0.0414	0.0892	0.3855	1.7027	0.226
5.4499	0.1987	5.3004	0.2386	0.0745	0.0427	0.0865	0.3785	1.6856	0.2209
5.4579	0.1938	5.2879	0.2448	0.0755	0.0447	0.0866	0.373	1.6787	0.2172
5.4659	0.1919	5.3122	0.2533	0.0772	0.047	0.0882	0.3684	1.6769	0.2153
5.4739	0.1926	5.3498	0.2627	0.079	0.0499	0.0914	0.3628	1.6734	0.2141
5.4819	0.1948	5.3706	0.271	0.0807	0.0525	0.0955	0.3551	1.6599	0.2123
5.4899	0.1972	5.3474	0.2775	0.082	0.0547	0.0998	0.3433	1.6301	0.2089
5.4979	0.1991	5.2623	0.28	0.083	0.0563	0.1041	0.328	1.5798	0.2036
5.5059	0.2	5.1127	0.2794	0.0841	0.0572	0.1072	0.3092	1.511	0.1973
5.5139	0.2002	4.9111	0.2761	0.0854	0.0575	0.1101	0.2881	1.4281	0.1893
5.5219	0.1999	4.6789	0.2705	0.0874	0.0576	0.1129	0.2669	1.3379	0.1806
5.5299	0.2003	4.4458	0.2655	0.0904	0.0579	0.1154	0.2471	1.2501	0.1728
5.5379	0.2019	4.2381	0.2612	0.0941	0.058	0.1191	0.2303	1.1715	0.1666
5.5459	0.2052	4.0734	0.2599	0.0984	0.0588	0.1235	0.2175	1.1072	0.1623
5.5539	0.2103	3.9592	0.2606	0.1031	0.0597	0.129	0.209	1.0597	0.1598
5.5619	0.216	3.8935	0.2627	0.1072	0.0609	0.1348	0.2046	1.0272	0.159
5.5699	0.2216	3.8657	0.2663	0.1106	0.0617	0.1411	0.203	1.0081	0.1595
5.5779	0.226	3.8631	0.268	0.1125	0.0628	0.1468	0.204	0.9994	0.1607
5.5859	0.2284	3.876	0.2692	0.1124	0.0627	0.1521	0.207	0.999	0.1627
5.5939	0.2282	3.897	0.2683	0.1107	0.0624	0.156	0.2106	1.0056	0.165
5.6019	0.2253	3.9249	0.2659	0.1069	0.0614	0.159	0.2148	1.019	0.1671
5.6099	0.2206	3.9602	0.2628	0.1017	0.0601	0.1614	0.2192	1.0378	0.17
5.6179	0.2145	4.0032	0.2592	0.0954	0.0586	0.1633	0.223	1.0633	0.1723
5.6259	0.2075	4.0526	0.2562	0.0886	0.0571	0.1647	0.2259	1.0927	0.1758
5.6339	0.2006	4.1031	0.2542	0.0815	0.0556	0.1654	0.2274	1.1244	0.1774
5.6419	0.1935	4.1489	0.2535	0.0747	0.0542	0.166	0.2276	1.1539	0.1796
5.6499	0.1871	4.1843	0.2534	0.0682	0.053	0.1657	0.2259	1.18	0.1811
5.6579	0.1808	4.2067	0.2538	0.0626	0.0522	0.1647	0.2232	1.2004	0.1815
5.6659	0.1753	4.2191	0.255	0.0578	0.0518	0.1626	0.2201	1.2159	0.1816
5.6739	0.1706	4.2299	0.2568	0.0541	0.0515	0.1608	0.2179	1.2284	0.1814
5.6819	0.1669	4.2495	0.2589	0.0512	0.0516	0.159	0.2171	1.2414	0.1812
5.6899	0.1642	4.2877	0.2618	0.0494	0.0522	0.158	0.2185	1.2581	0.1823
5.6979	0.1631	4.3491	0.2656	0.049	0.0531	0.1582	0.2223	1.2804	0.1846
5.7059	0.1632	4.431	0.2693	0.0494	0.0541	0.1595	0.2277	1.3072	0.1879
5.7139	0.1637	4.5228	0.2729	0.0509	0.0558	0.162	0.234	1.3371	0.192
5.7219	0.1637	4.6091	0.2751	0.0534	0.0569	0.1649	0.2395	1.3632	0.1964
5.7299	0.1628	4.6734	0.2765	0.0565	0.058	0.1685	0.2426	1.3814	0.2006
5.7379	0.1606	4.702	0.2764	0.0604	0.0588	0.1719	0.2425	1.3878	0.2037
5.7459	0.1567	4.6895	0.2742	0.0648	0.0594	0.1754	0.2384	1.3792	0.2052
5.7539	0.1511	4.6366	0.2706	0.0693	0.0593	0.1785	0.2306	1.357	0.2051
5.7619	0.1441	4.5501	0.2661	0.0738	0.0592	0.1809	0.2201	1.324	0.2049
5.7699	0.1364	4.44	0.2609	0.0776	0.0586	0.183	0.2078	1.2832	0.2029
5.7779	0.1286	4.3162	0.2553	0.0804	0.0578	0.1841	0.1949	1.2398	0.2001
5.7859	0.1208	4.1847	0.2497	0.0821	0.0565	0.1842	0.1826	1.1958	0.1974
5.7939	0.1139	4.0499	0.2441	0.0825	0.055	0.1824	0.1713	1.1526	0.1938
5.8019	0.1078	3.9139	0.2383	0.0817	0.0533	0.1795	0.1615	1.1133	0.1894
5.8099	0.1024	3.7783	0.2332	0.0802	0.0515	0.1755	0.153	1.0772	0.1844
5.8179	0.0978	3.6469	0.2288	0.0782	0.0496	0.171	0.1457	1.046	0.1791
5.8259	0.0942	3.5254	0.225	0.0765	0.0481	0.1666	0.1398	1.0209	0.1733
5.8339	0.0915	3.42	0.2233	0.0754	0.0472	0.1646	0.135	1.0032	0.1676
5.8419	0.0896	3.3378	0.2236	0.0751	0.0473	0.1641	0.1315	0.9951	0.1626
5.8499	0.0888	3.2812	0.2249	0.0758	0.0479	0.1664	0.1297	0.996	0.1588
5.8579	0.0889	3.2498	0.2281	0.077	0.0489	0.1713	0.1295	1.0041	0.1565
5.8659	0.0904	3.238	0.2319	0.0787	0.0505	0.1787	0.1304	1.0187	0.1543
5.8739	0.0932	3.2369	0.2351	0.0804	0.0526	0.1873	0.1328	1.0346	0.1541
5.8819	0.0978	3.2365	0.2378	0.0817	0.0544	0.1973	0.1357	1.0485	0.1532
5.8899	0.1033	3.2279	0.239	0.0825	0.0564	0.2073	0.1393	1.0555	0.1521
5.8979	0.1101	3.2048	0.2383	0.0822	0.0579	0.2169	0.1428	1.0533	0.151
5.9059	0.1187	3.1661	0.2367	0.0813	0.0592	0.2262	0.1461	1.041	0.1493
5.9139	0.1278	3.1129	0.2345	0.0797	0.0603	0.2353	0.1492	1.0183	0.1475
5.9219	0.1373	3.0499	0.232	0.0777	0.0617	0.2444	0.1515	0.9864	0.1463
5.9299	0.1467	2.9825	0.2308	0.0756	0.0633	0.2536	0.1537	0.9492	0.1441
5.9379	0.1552	2.9159	0.2307	0.0734	0.065	0.2635	0.1556	0.9084	0.1428
5.9459	0.1625	2.8551	0.2324	0.0717	0.0671	0.275	0.157	0.8686	0.1426
5.9539	0.1678	2.8026	0.236	0.0704	0.0699	0.2886	0.1582	0.8324	0.1429
5.9619	0.1717	2.7613	0.2405	0.0699	0.0729	0.3048	0.1599	0.8034	0.1449
5.9699	0.1735	2.7315	0.2471	0.0706	0.0764	0.3245	0.1614	0.7841	0.1484
5.9779	0.1738	2.7137	0.2541	0.0723	0.0805	0.3475	0.163	0.7761	0.1531
5.9859	0.1732	2.707	0.2612	0.0753	0.0845	0.375	0.1651	0.7801	0.1587
5.9939	0.1714	2.7099	0.268	0.0795	0.0886	0.4066	0.1674	0.7957	0.167

## Sheet: configB_layers1-14
Energy	Pb:s	Pb:p	Pb:d	Cs:s	Cs:p	Cs:d	Br:s	Br:p	Br:d
-10	0	0	0	0	0.0033	0	0	0	0
-9.992	0	0	0	0	0.0029	0	0	0	0
-9.984	0	0	0	0	0.0027	0	0	0	0
-9.976	0	0	0	0	0.0021	0	0	0	0
-9.968	0	0	0	0	0.0015	0	0	0	0
-9.96	0	0	0	0	0.0012	0	0	0	0
-9.952	0	0	0	0	0.0009	0	0	0	0
-9.944	0	0	0	0	0.0008	0	0	0	0
-9.936	0	0	0	0	0.0008	0	0	0	0
-9.928	0	0	0	0	0.0008	0	0	0	0
-9.92	0	0	0	0	0.0014	0	0	0	0
-9.912	0	0	0	0	0.0019	0	0	0	0
-9.904	0	0	0	0	0.0032	0	0	0	0
-9.896	0	0	0	0	0.0046	0	0	0	0
-9.888	0	0	0	0	0.0063	0	0	0	0
-9.88	0	0	0	0	0.0084	0	0	0	0
-9.872	0	0	0	0	0.0106	0	0	0	0
-9.864	0	0	0	0	0.0125	0	0	0	0
-9.856	0	0	0	0	0.0141	0	0.0002	0	0
-9.848	0	0	0	0	0.0154	0	0.0002	0	0
-9.84	0	0	0	0	0.0165	0	0.0002	0	0
-9.832	0	0	0	0	0.0178	0	0.0002	0	0
-9.824	0	0	0	0	0.0208	0	0.0002	0	0
-9.816	0	0	0	0	0.0287	0	0	0	0
-9.808	0	0	0	0	0.0475	0	0	0	0
-9.8	0	0	0	0	0.0886	0	0	0	0
-9.792	0	0	0	0	0.1712	0	0	0	0
-9.784	0	0	0	0	0.3255	0	0	0	0
-9.776	0	0	0	0	0.597	0	0.0008	0	0
-9.768	0	0	0	0	1.0461	0	0.0008	0	0
-9.76	0	0	0	0	1.7456	0	0.0016	0.0016	0
-9.752	0	0	0	0	2.7698	0	0.0024	0.0016	0
-9.744	0	0	0	0	4.1779	0	0.0032	0.0016	0
-9.736	0	0	0	0	5.9886	0	0.0048	0.0032	0
-9.728	0	0	0	0.0001	8.158	0	0.0061	0.0048	0
-9.72	0.0004	0	0	0.0001	10.5608	0	0.008	0.0059	0
-9.712	0.0004	0	0	0.0001	12.9917	0	0.0096	0.0068	0
-9.704	0.0004	0	0	0.0001	15.1878	0	0.0114	0.008	0
-9.696	0.0004	0	0	0.0001	16.8732	0	0.0126	0.0093	0
-9.688	0.0004	0	0	0.0001	17.8135	0	0.0132	0.0096	0
-9.68	0.0004	0	0	0.0001	17.8715	0	0.0132	0.0096	0
-9.672	0.0004	0	0	0.0001	17.0387	0	0.0128	0.0096	0
-9.664	0.0004	0	0	0.0001	15.4366	0	0.0114	0.008	0
-9.656	0.0004	0	0	0.0001	13.2907	0	0.0098	0.0068	0
-9.648	0.0004	0	0	0.0001	10.8742	0	0.008	0.0064	0
-9.64	0	0	0	0.0001	8.455	0	0.0064	0.0048	0
-9.632	0	0	0	0	6.2477	0	0.0048	0.0032	0
-9.624	0	0	0	0	4.3876	0	0.0032	0.002	0
-9.616	0	0	0	0	2.9303	0	0.0024	0.0016	0
-9.608	0	0	0	0	1.8654	0	0.0016	0.0016	0
-9.6	0	0	0	0	1.1416	0	0.0008	0	0
-9.592	0	0	0	0	0.693	0	0.0008	0	0
-9.584	0	0	0	0	0.4605	0	0	0	0
-9.576	0	0	0	0	0.4068	0	0	0	0
-9.568	0	0	0	0	0.5244	0	0	0	0
-9.56	0	0	0	0	0.8392	0	0.0008	0	0
-9.552	0	0	0	0	1.409	0	0.0008	0.0008	0
-9.544	0	0	0	0	2.319	0	0.0016	0.0016	0
-9.536	0	0	0	0	3.6673	0	0.0024	0.002	0
-9.528	0.0002	0	0	0	5.5473	0	0.0038	0.0032	0
-9.52	0.0002	0	0	0	8.0239	0	0.0054	0.0048	0
-9.512	0.0004	0	0	0	11.1107	0	0.0077	0.0066	0
-9.504	0.0004	0	0	0	14.7512	0	0.0102	0.0084	0
-9.496	0.0006	0	0	0	18.8241	0	0.0126	0.0112	0
-9.488	0.0006	0	0	0.0001	23.1579	0	0.016	0.0142	0.0004
-9.48	0.0006	0	0	0.0001	27.5799	0	0.0194	0.0176	0.0004
-9.472	0.001	0	0	0.0001	31.9665	0	0.0234	0.0214	0.0004
-9.464	0.001	0	0	0.0001	36.3012	0	0.027	0.0237	0.0004
-9.456	0.001	0	0	0.0001	40.7163	0	0.0308	0.0294	0.0006
-9.448	0.0016	0	0	0	45.4818	0	0.0358	0.0322	0.001
-9.44	0.0018	0.0006	0	0	50.9736	0	0.0421	0.0379	0.0012
-9.432	0.0018	0.0012	0	0	57.5889	0	0.0498	0.0438	0.0016
-9.424	0.0024	0.0012	0	0	65.6404	0	0.0588	0.0526	0.0016
-9.416	0.0026	0.0012	0	0	75.2684	0	0.07	0.0617	0.0028
-9.408	0.0038	0.0024	0	0	86.3766	0	0.0824	0.0755	0.0028
-9.4	0.0042	0.0024	0	0	98.6518	0	0.0958	0.0869	0.0028
-9.392	0.0046	0.0024	0	0	111.623	0	0.1097	0.0996	0.003
-9.384	0.0054	0.0024	0	0	124.767	0	0.1231	0.1124	0.0036
-9.376	0.0058	0.0024	0	0	137.619	0	0.1379	0.122	0.0044
-9.368	0.0066	0.0036	0.001	0	149.835	0	0.1504	0.1344	0.0056
-9.36	0.0067	0.0036	0.0012	0	161.195	0	0.1629	0.1439	0.005
-9.352	0.0078	0.0036	0	0	171.565	0	0.1732	0.1538	0.0056
-9.344	0.0078	0.0048	0.0004	0	180.812	0	0.1846	0.1608	0.0061
-9.336	0.008	0.0048	0.0012	0	188.75	0	0.194	0.1697	0.006
-9.328	0.0082	0.0036	0.0012	0	195.093	0	0.2013	0.1747	0.0072
-9.32	0.0086	0.0036	0.0012	0	199.488	0	0.2076	0.181	0.0071
-9.312	0.009	0.0048	0.0024	0	201.578	0	0.2108	0.181	0.0084
-9.304	0.0084	0.0048	0.0024	0	201.097	0	0.2106	0.181	0.0084
-9.296	0.0092	0.0048	0.0012	0	197.947	0	0.209	0.179	0.0084
-9.288	0.0088	0.0036	0.0012	0	192.244	0	0.2036	0.173	0.0072
-9.28	0.0086	0.0036	0.0012	0	184.296	0	0.1956	0.1658	0.0068
-9.272	0.0082	0.0036	0.0012	0	174.528	0	0.1846	0.1566	0.0064
-9.264	0.0082	0.0048	0.0012	0	163.369	0	0.1756	0.1432	0.0064
-9.256	0.0082	0.0036	0.0012	0	151.163	0	0.161	0.1332	0.0052
-9.248	0.0081	0.0036	0	0	138.116	0	0.1482	0.1228	0.0056
-9.24	0.0088	0.0036	0	0	124.334	0	0.1322	0.1108	0.0048
-9.232	0.0106	0.0024	0	0	109.902	0	0.1182	0.098	0.0032
-9.224	0.0158	0.0024	0	0	94.9889	0	0.102	0.0848	0.0032
-9.216	0.0253	0.0024	0	0	79.917	0	0.0852	0.0752	0.0028
-9.208	0.0438	0.0024	0	0	65.1643	0	0.07	0.0638	0.0024
-9.2	0.0753	0.0024	0	0	51.2948	0	0.0554	0.0575	0.0024
-9.192	0.1263	0	0	0	38.8482	0	0.0416	0.0584	0.0004
-9.184	0.2019	0	0	0	28.2302	0	0.0306	0.0649	0.0004
-9.176	0.309	0.0002	0	0	19.6399	0	0.023	0.0773	0
-9.168	0.4504	0.0004	0	0	13.0592	0	0.0154	0.1008	0
-9.16	0.6238	0.0007	0	0	8.288	0	0.0114	0.1332	0
-9.152	0.8212	0.0008	0	0	5.0162	0	0.0082	0.1719	0
-9.144	1.0286	0.0008	0	0	2.8935	0	0.0069	0.213	0
-9.136	1.2246	0.0012	0	0	1.5889	0	0.0074	0.2506	0
-9.128	1.3862	0.0014	0	0	0.8309	0	0.0064	0.283	0
-9.12	1.4931	0.0018	0	0	0.4149	0	0.0062	0.3043	0
-9.112	1.5317	0.0018	0	0	0.1989	0	0.0063	0.3119	0
-9.104	1.5014	0.0016	0	0	0.0932	0	0.0064	0.3061	0
-9.096	1.4141	0.0014	0	0	0.051	0	0.0064	0.2861	0
-9.088	1.2941	0.0012	0	0	0.0482	0	0.0056	0.261	0
-9.08	1.1748	0.0012	0	0	0.0812	0	0.005	0.2338	0
-9.072	1.0929	0.0012	0	0	0.1704	0	0.0049	0.2133	0
-9.064	1.0816	0.0012	0	0	0.356	0	0.0044	0.2042	0
-9.056	1.1675	0.0012	0	0	0.7157	0	0.0062	0.2131	0
-9.048	1.3625	0.0014	0	0	1.3735	0	0.0088	0.2424	0
-9.04	1.6606	0.0018	0	0	2.5086	0	0.0112	0.291	0.0002
-9.032	2.0414	0.0024	0	0	4.3605	0	0.0163	0.3572	0.0002
-9.024	2.4646	0.0036	0	0	7.2099	0	0.0219	0.431	0.0002
-9.016	2.8848	0.0042	0	0	11.3429	0	0.0288	0.5046	0.0004
-9.008	3.2556	0.0048	0	0	16.9763	0	0.037	0.5759	0.0006
-9	3.5428	0.0052	0	0	24.1706	0	0.0478	0.633	0.001
-8.992	3.7346	0.0064	0	0.0004	32.7397	0	0.0602	0.6743	0.001
-8.984	3.8428	0.008	0	0.0004	42.1868	0	0.0732	0.7063	0.0024
-8.976	3.9038	0.0094	0	0.0004	51.7106	0	0.0879	0.7305	0.0034
-8.968	3.9662	0.0112	0.0004	0.0004	60.2935	0	0.1032	0.7569	0.0038
-8.96	4.0731	0.0128	0.0004	0.0004	66.8705	0	0.1176	0.7882	0.0038
-8.952	4.2553	0.0143	0.0004	0.0004	70.5461	0	0.1302	0.8339	0.004
-8.944	4.5128	0.0166	0.0006	0.0004	70.7865	0	0.1402	0.8874	0.0048
-8.936	4.8202	0.0188	0.0008	0.0004	67.5585	0	0.1469	0.9464	0.0054
-8.928	5.1335	0.0209	0.0012	0.0004	61.3245	0	0.1501	1.0057	0.0057
-8.92	5.4016	0.0231	0.0012	0.0004	52.9429	0	0.1498	1.0529	0.0056
-8.912	5.5848	0.0234	0.0012	0.0004	43.4705	0	0.1483	1.0854	0.0048
-8.904	5.6618	0.0249	0.0012	0.0004	33.9446	0	0.1432	1.0984	0.0044
-8.896	5.6378	0.0247	0.0015	0	25.2094	0	0.1393	1.0942	0.0044
-8.888	5.5422	0.0261	0.0017	0	17.8061	0	0.133	1.0787	0.0042
-8.88	5.4175	0.0258	0.0018	0	11.9611	0	0.1303	1.0527	0.004
-8.872	5.3125	0.0253	0.0022	0	7.6425	0	0.1282	1.03	0.0039
-8.864	5.2719	0.0264	0.0022	0	4.6446	0	0.1264	1.0139	0.0043
-8.856	5.3245	0.0266	0.0022	0	2.6861	0	0.1274	1.0113	0.0043
-8.848	5.4819	0.0271	0.0026	0	1.479	0	0.1308	1.0239	0.0044
-8.84	5.734	0.0284	0.0022	0	0.7761	0	0.1339	1.0489	0.005
-8.832	6.0524	0.0287	0.0026	0	0.3895	0	0.1397	1.086	0.0045
-8.824	6.4017	0.0295	0.0024	0	0.1875	0	0.1457	1.1292	0.0044
-8.816	6.7537	0.0322	0.0026	0	0.0879	0	0.1541	1.1728	0.0052
-8.808	7.0991	0.0333	0.0028	0	0.0409	0	0.1629	1.2183	0.0056
-8.8	7.461	0.0362	0.0032	0	0.0203	0	0.1733	1.2667	0.0065
-8.792	7.8953	0.0388	0.0036	0	0.0114	0	0.1884	1.3298	0.006
-8.784	8.4784	0.0439	0.004	0	0.0081	0	0.2084	1.4166	0.0067
-8.776	9.2821	0.0504	0.0042	0	0.0072	0	0.2363	1.5408	0.0079
-8.768	10.3481	0.0597	0.0052	0	0.0062	0	0.2726	1.7098	0.0095
-8.76	11.664	0.0693	0.006	0	0.007	0	0.3155	1.9216	0.0134
-8.752	13.1539	0.0796	0.0064	0	0.0083	0	0.3639	2.1654	0.0148
-8.744	14.6911	0.0907	0.008	0	0.01	0	0.4146	2.4194	0.0163
-8.736	16.1264	0.1004	0.0094	0	0.0119	0	0.4634	2.6619	0.017
-8.728	17.3266	0.1096	0.01	0	0.0143	0	0.5067	2.8666	0.0193
-8.72	18.2061	0.1168	0.0112	0	0.0169	0	0.5405	3.022	0.0212
-8.712	18.7508	0.1217	0.0116	0	0.0191	0	0.5647	3.1217	0.0237
-8.704	19.0118	0.1261	0.0114	0	0.021	0	0.5823	3.1719	0.0244
-8.696	19.0845	0.1274	0.0114	0	0.0225	0	0.594	3.1867	0.025
-8.688	19.0689	0.1297	0.0112	0	0.0229	0	0.6016	3.1813	0.0246
-8.68	19.0334	0.1324	0.0112	0	0.023	0	0.608	3.1667	0.0252
-8.672	18.9921	0.1359	0.011	0	0.0221	0	0.6135	3.1462	0.0245
-8.664	18.9018	0.1372	0.0112	0	0.021	0	0.6149	3.1146	0.0248
-8.656	18.6854	0.1374	0.011	0	0.0196	0	0.6126	3.0624	0.0263
-8.648	18.2672	0.1348	0.0106	0	0.0188	0	0.6014	2.9804	0.0253
-8.64	17.6166	0.1302	0.0106	0	0.0184	0	0.5856	2.864	0.0247
-8.632	16.7725	0.1241	0.0106	0	0.0189	0	0.5641	2.7219	0.0238
-8.624	15.8504	0.1167	0.0098	0	0.0202	0	0.5422	2.5716	0.0227
-8.616	15.0205	0.1092	0.0106	0	0.0221	0	0.5264	2.4393	0.0228
-8.608	14.4692	0.104	0.0118	0	0.0251	0	0.5211	2.3532	0.0231
-8.6	14.3484	0.1027	0.0124	0	0.0283	0	0.5324	2.336	0.0229
-8.592	14.7357	0.1053	0.0133	0	0.0317	0	0.5626	2.3966	0.0236
-8.584	15.6117	0.1131	0.015	0	0.0352	0	0.6089	2.5339	0.0269
-8.576	16.8589	0.1244	0.0164	0	0.0384	0	0.6672	2.7278	0.0297
-8.568	18.2862	0.1384	0.017	0	0.0409	0	0.7303	2.946	0.0321
-8.56	19.6704	0.1531	0.0179	0	0.0427	0	0.7915	3.1554	0.0348
-8.552	20.8093	0.1667	0.0184	0	0.0437	0	0.8409	3.3244	0.0362
-8.544	21.566	0.1772	0.0186	0	0.0442	0	0.8755	3.4324	0.0379
-8.536	21.9036	0.1844	0.0184	0	0.0441	0	0.894	3.4732	0.0393
-8.528	21.8891	0.189	0.0186	0	0.0433	0	0.9009	3.4554	0.0399
-8.52	21.6773	0.1916	0.018	0	0.0425	0	0.8994	3.4061	0.0401
-8.512	21.4679	0.1937	0.0172	0	0.0411	0	0.9021	3.3546	0.0411
-8.504	21.4564	0.1963	0.018	0	0.04	0	0.9143	3.3313	0.0413
-8.496	21.7911	0.2022	0.019	0	0.0389	0	0.942	3.3604	0.0429
-8.488	22.5476	0.2111	0.0196	0	0.0377	0	0.9881	3.4521	0.0453
-8.48	23.7242	0.2229	0.0216	0	0.0371	0	1.0526	3.6098	0.0487
-8.472	25.2579	0.2379	0.0234	0	0.0364	0	1.1334	3.8229	0.052
-8.464	27.0482	0.2554	0.026	0	0.0361	0	1.2252	4.074	0.0561
-8.456	28.978	0.2743	0.0284	0	0.0362	0	1.3252	4.3459	0.0605
-8.448	30.9266	0.2922	0.0302	0	0.0366	0	1.4255	4.6212	0.0646
-8.44	32.77	0.3088	0.0333	0	0.0375	0	1.5239	4.882	0.07
-8.432	34.3807	0.323	0.0354	0	0.0396	0	1.6132	5.1101	0.0741
-8.424	35.6311	0.3347	0.0374	0	0.0424	0	1.687	5.2849	0.0787
-8.416	36.4024	0.3412	0.039	0	0.0471	0	1.7388	5.3927	0.0807
-8.408	36.6051	0.3442	0.0398	0	0.053	0	1.7656	5.4181	0.0822
-8.4	36.2018	0.3432	0.0402	0	0.0603	0	1.7619	5.3564	0.0828
-8.392	35.2226	0.3372	0.0393	0	0.0685	0	1.7305	5.2125	0.0809
-8.384	33.7767	0.3281	0.0378	0	0.0777	0	1.6749	4.9995	0.0781
-8.376	32.0424	0.3154	0.0358	0	0.0871	0	1.6034	4.7437	0.0749
-8.368	30.2492	0.3019	0.0342	0	0.0966	0	1.5297	4.4773	0.0713
-8.36	28.6498	0.2885	0.0326	0	0.1054	0	1.4651	4.2356	0.0697
-8.352	27.4819	0.2766	0.0324	0	0.1136	0	1.4225	4.0499	0.0684
-8.344	26.9318	0.2678	0.0333	0	0.1205	0	1.4106	3.9485	0.0679
-8.336	27.1003	0.2649	0.035	0	0.1262	0	1.4353	3.9462	0.0686
-8.328	27.981	0.2685	0.0378	0	0.1303	0	1.4955	4.0447	0.0716
-8.32	29.4532	0.2781	0.041	0	0.1339	0	1.5839	4.2294	0.0763
-8.312	31.3003	0.2961	0.0434	0	0.1366	0	1.6888	4.4694	0.0809
-8.304	33.2442	0.3159	0.0454	0	0.1388	0	1.7941	4.7285	0.0874
-8.296	34.992	0.3393	0.0458	0	0.1416	0	1.8852	4.9659	0.0914
-8.288	36.2874	0.3592	0.0461	0	0.1457	0	1.9487	5.1437	0.0968
-8.28	36.9536	0.3746	0.0452	0.0001	0.1526	0	1.9768	5.2359	0.0981
-8.272	36.9209	0.3813	0.0444	0.0001	0.1655	0	1.9668	5.2313	0.0966
-8.264	36.2353	0.3797	0.042	0.0001	0.1898	0	1.923	5.1331	0.095
-8.256	35.0514	0.3683	0.0407	0.0001	0.2384	0	1.8582	4.9614	0.0916
-8.248	33.6053	0.3494	0.0392	0.0001	0.3346	0	1.7847	4.747	0.0882
-8.24	32.172	0.3271	0.0396	0.0001	0.5182	0	1.7195	4.5267	0.0855
-8.232	31.0178	0.3037	0.0413	0.0001	0.8518	0	1.6776	4.3391	0.0847
-8.224	30.3474	0.2845	0.0439	0.0001	1.4252	0	1.6694	4.2141	0.0835
-8.216	30.2641	0.2719	0.0472	0.0001	2.3562	0	1.6987	4.1685	0.0849
-8.208	30.7521	0.2675	0.0504	0.0001	3.7797	0	1.7621	4.2018	0.0884
-8.2	31.6868	0.2726	0.0544	0	5.8292	0	1.8503	4.3003	0.0948
-8.192	32.8723	0.287	0.0574	0.0001	8.5982	0	1.9499	4.4386	0.1001
-8.184	34.0961	0.3072	0.0586	0.0001	12.1006	0	2.0497	4.588	0.106
-8.176	35.1789	0.3314	0.0587	0.0001	16.2261	0	2.1372	4.7228	0.1111
-8.168	36.0037	0.3576	0.057	0.0001	20.7189	0	2.2081	4.8263	0.1148
-8.16	36.5233	0.3827	0.0552	0.0002	25.1835	0.0001	2.2586	4.8897	0.1179
-8.152	36.737	0.4048	0.0528	0.0002	29.133	0.0002	2.2921	4.9102	0.1199
-8.144	36.6639	0.4189	0.0501	0.0002	32.0726	0.0002	2.3073	4.8913	0.1216
-8.136	36.3173	0.4238	0.048	0.0002	33.6008	0.0002	2.3067	4.8298	0.1212
-8.128	35.6965	0.4198	0.048	0.0002	33.4982	0.0002	2.288	4.727	0.1213
-8.12	34.7991	0.4061	0.0476	0.0003	31.7803	0.0002	2.2505	4.5849	0.1203
-8.112	33.6432	0.3836	0.0485	0.0003	28.6935	0.0001	2.1951	4.4059	0.1179
-8.104	32.2885	0.3556	0.0496	0.0001	24.6561	0	2.1248	4.1989	0.1149
-8.096	30.8508	0.3265	0.05	0.0001	20.1679	0	2.0463	3.9814	0.1103
-8.088	29.4952	0.2997	0.0512	0.0001	15.7084	0	1.9721	3.7748	0.1067
-8.08	28.4144	0.2795	0.0504	0.0001	11.6602	0	1.9126	3.6072	0.1036
-8.072	27.7939	0.2706	0.0506	0	8.263	0	1.8818	3.5	0.1019
-8.064	27.7713	0.2736	0.0512	0	5.6196	0	1.8892	3.4741	0.1029
-8.056	28.4015	0.2899	0.0502	0	3.721	0	1.9366	3.533	0.1049
-8.048	29.6349	0.3156	0.0498	0	2.4925	0	2.0207	3.6716	0.1107
-8.04	31.32	0.3509	0.0496	0	1.8462	0	2.1307	3.8721	0.1163
-8.032	33.2289	0.3881	0.0493	0	1.7167	0	2.2492	4.102	0.1232
-8.024	35.1051	0.4228	0.0486	0	2.0881	0	2.3583	4.3288	0.1289
-8.016	36.722	0.4499	0.0492	0	3.0045	0	2.4413	4.5267	0.1338
-8.008	37.9337	0.4668	0.049	0.0001	4.5615	0	2.4891	4.6712	0.1363
-8	38.7008	0.471	0.0499	0.0001	6.8892	0	2.5015	4.7572	0.1381
-7.992	39.0857	0.4628	0.0507	0.0001	10.1186	0	2.487	4.7939	0.1354
-7.984	39.2219	0.4476	0.0516	0.0001	14.3439	0	2.4579	4.7959	0.1343
-7.976	39.263	0.4287	0.0538	0.0001	19.5853	0	2.4337	4.7866	0.1319
-7.968	39.342	0.4101	0.0564	0.0001	25.7628	0.0001	2.4276	4.7814	0.1324
-7.96	39.5406	0.3971	0.0596	0.0003	32.6881	0.0001	2.4495	4.7925	0.1333
-7.952	39.884	0.3909	0.0635	0.0003	40.0879	0.0001	2.5037	4.8221	0.1355
-7.944	40.3402	0.3946	0.0652	0.0004	47.6549	0.0001	2.586	4.8694	0.1413
-7.936	40.8326	0.4061	0.067	0.0004	55.1288	0.0001	2.6867	4.9261	0.1472
-7.928	41.2441	0.4244	0.0672	0.0004	62.3816	0.0001	2.7918	4.9779	0.1547
-7.92	41.4255	0.4472	0.067	0.0004	69.4944	0.0001	2.8823	5.0085	0.161
-7.912	41.206	0.4681	0.0646	0.0003	76.8028	0.0001	2.9403	5.0021	0.1657
-7.904	40.4193	0.4819	0.0628	0.0003	84.878	0.0001	2.9501	4.9333	0.1685
-7.896	38.9422	0.4848	0.0586	0.0003	94.452	0	2.9011	4.7898	0.1654
-7.888	36.7387	0.4752	0.0544	0.0003	106.265	0	2.7897	4.5689	0.1603
-7.88	33.8875	0.4507	0.0505	0.0003	120.893	0	2.6267	4.2803	0.1507
-7.872	30.5906	0.4136	0.0478	0.0002	138.581	0	2.4273	3.9425	0.1381
-7.864	27.1444	0.3686	0.0438	0.0002	159.135	0	2.2162	3.5901	0.1278
-7.856	23.8841	0.3204	0.0428	0.0002	181.93	0.0001	2.0211	3.2588	0.1158
-7.848	21.119	0.2748	0.041	0.0001	206.023	0.0001	1.8632	2.9834	0.1073
-7.84	19.0722	0.2355	0.0406	0.0001	230.35	0.0001	1.7595	2.7862	0.1021
-7.832	17.8451	0.2066	0.0444	0.0001	253.942	0.0001	1.7157	2.677	0.0988
-7.824	17.4128	0.191	0.0472	0.0001	276.089	0.0001	1.7278	2.6543	0.1009
-7.816	17.6442	0.1867	0.0492	0.0001	296.393	0.0001	1.7869	2.7027	0.1058
-7.808	18.3381	0.1926	0.0486	0.0001	314.706	0.0001	1.8732	2.8001	0.1105
-7.8	19.2647	0.2062	0.0538	0.0001	330.988	0.0001	1.9706	2.9225	0.1185
-7.792	20.1973	0.2221	0.0542	0.0001	345.139	0.0001	2.0623	3.0425	0.1239
-7.784	20.9442	0.2402	0.0536	0.0001	356.881	0.0001	2.1311	3.1374	0.1308
-7.776	21.362	0.2548	0.0532	0.0001	365.74	0	2.1666	3.189	0.134
-7.768	21.37	0.2624	0.0514	0.0001	371.113	0	2.1638	3.1889	0.1363
-7.76	20.9603	0.2625	0.0484	0	372.423	0	2.12	3.1342	0.1352
-7.752	20.1986	0.2576	0.0466	0	369.276	0	2.0426	3.0285	0.132
-7.744	19.22	0.2472	0.0443	0	361.589	0	1.9388	2.8921	0.1262
-7.736	18.2124	0.235	0.0434	0	349.618	0	1.8265	2.7427	0.1201
-7.728	17.388	0.2256	0.0376	0	333.886	0	1.7203	2.6053	0.114
-7.72	16.952	0.2206	0.0356	0	315.051	0	1.6383	2.5019	0.1086
-7.712	17.0646	0.2244	0.0336	0	293.732	0	1.5915	2.4531	0.1039
-7.704	17.8159	0.2369	0.0314	0	270.413	0	1.5885	2.4608	0.1038
-7.696	19.2072	0.2576	0.03	0	245.424	0	1.6325	2.5299	0.1037
-7.688	21.1523	0.286	0.0298	0	219.033	0	1.7208	2.6478	0.1088
-7.68	23.4909	0.3162	0.0312	0	191.581	0	1.8421	2.7974	0.1189
-7.672	26.0145	0.3458	0.0316	0	163.601	0	1.9869	2.9576	0.1257
-7.664	28.4937	0.3717	0.0324	0	135.876	0	2.1413	3.1038	0.1365
-7.656	30.707	0.3904	0.0358	0	109.356	0	2.2879	3.2227	0.148
-7.648	32.4564	0.3996	0.0394	0	85.0205	0	2.4133	3.2966	0.156
-7.64	33.5802	0.3976	0.0426	0	63.6875	0	2.5017	3.3157	0.1629
-7.632	33.9609	0.385	0.0442	0	45.8769	0	2.5398	3.2742	0.1676
-7.624	33.5308	0.363	0.047	0	31.7379	0	2.519	3.168	0.1671
-7.616	32.2825	0.3324	0.0486	0	21.0746	0	2.4355	3.0012	0.1615
-7.608	30.2769	0.2941	0.0478	0	13.4318	0	2.2907	2.7776	0.1525
-7.6	27.6501	0.2531	0.0474	0	8.2249	0	2.0957	2.5111	0.138
-7.592	24.6091	0.2118	0.0442	0	4.8492	0	1.8657	2.2145	0.1234
-7.584	21.4169	0.1722	0.0406	0	2.7633	0	1.6246	1.9124	0.1053
-7.576	18.3676	0.139	0.036	0	1.5342	0	1.3968	1.6238	0.0905
-7.568	15.7523	0.1138	0.0318	0	0.8441	0	1.2052	1.3747	0.079
-7.56	13.8202	0.099	0.0274	0	0.4831	0	1.072	1.1808	0.07
-7.552	12.745	0.0948	0.025	0	0.3232	0	1.0094	1.0643	0.0673
-7.544	12.5919	0.1014	0.023	0	0.3011	0	1.022	1.0248	0.0706
-7.536	13.2989	0.1162	0.0222	0	0.4031	0	1.1062	1.0585	0.0772
-7.528	14.6755	0.138	0.023	0	0.6611	0	1.2427	1.1486	0.0884
-7.52	16.4233	0.1613	0.0238	0	1.1575	0	1.4064	1.2754	0.1006
-7.512	18.1774	0.1852	0.0252	0	2.033	0	1.5676	1.406	0.1132
-7.504	19.5681	0.2048	0.026	0	3.5012	0	1.695	1.5125	0.1232
-7.496	20.2875	0.215	0.027	0	5.8584	0	1.7639	1.574	0.1283
-7.488	20.1477	0.2168	0.0258	0	9.4779	0	1.7578	1.5745	0.1272
-7.48	19.1118	0.2073	0.0254	0	14.78	0	1.6758	1.5116	0.1226
-7.472	17.2945	0.1904	0.0226	0	22.1725	0	1.5283	1.3972	0.1114
-7.464	14.9256	0.1668	0.0206	0	31.9571	0	1.3368	1.2436	0.0956
-7.456	12.2991	0.1392	0.0182	0.0004	44.2037	0	1.1253	1.0789	0.081
-7.448	9.7034	0.1142	0.0156	0.0004	58.6316	0	0.9205	0.9188	0.0654
-7.44	7.3788	0.0888	0.013	0.0004	74.5311	0	0.7424	0.782	0.0524
-7.432	5.4847	0.0698	0.01	0.0008	90.7399	0.0004	0.5998	0.6791	0.0423
-7.424	4.0947	0.0558	0.0084	0.0008	105.759	0.0004	0.5012	0.6073	0.035
-7.416	3.208	0.0466	0.0094	0.0008	117.95	0.0012	0.4417	0.5636	0.0312
-7.408	2.7728	0.0426	0.0092	0.0008	125.826	0.0012	0.415	0.541	0.0287
-7.4	2.708	0.0408	0.0084	0.0012	128.343	0.0012	0.413	0.5278	0.028
-7.392	2.9216	0.0408	0.0076	0.0012	125.129	0.0012	0.428	0.5189	0.0298
-7.384	3.3253	0.043	0.0072	0.0012	116.571	0.0004	0.4528	0.5119	0.0322
-7.376	3.8452	0.0444	0.0076	0.0008	103.742	0.0004	0.48	0.5003	0.0344
-7.368	4.4316	0.0474	0.008	0.0008	88.1729	0.0004	0.5095	0.4919	0.0364
-7.36	5.0672	0.0518	0.0084	0.0008	71.5562	0.0004	0.5388	0.485	0.0414
-7.352	5.7715	0.0558	0.0088	0.0004	55.439	0	0.5732	0.488	0.043
-7.344	6.5951	0.063	0.0076	0.0004	41.002	0	0.6184	0.5039	0.046
-7.336	7.605	0.0726	0.008	0.0004	28.9492	0	0.6782	0.544	0.0512
-7.328	8.8562	0.0836	0.0096	0.0004	19.5186	0	0.7607	0.6067	0.054
-7.32	10.3618	0.0992	0.0108	0	12.5775	0	0.8631	0.6956	0.0618
-7.312	12.0642	0.1158	0.0128	0	7.759	0	0.987	0.8	0.0712
-7.304	13.8267	0.133	0.0152	0	4.5986	0	1.1156	0.9151	0.0778
-7.296	15.4438	0.1496	0.016	0	2.6382	0	1.2354	1.0206	0.0856
-7.288	16.6883	0.1644	0.0176	0	1.4829	0	1.3304	1.104	0.0912
-7.28	17.3572	0.17	0.0184	0	0.8382	0	1.3802	1.1473	0.0942
-7.272	17.3319	0.17	0.0184	0	0.4921	0	1.3768	1.1423	0.094
-7.264	16.6078	0.1624	0.0176	0	0.3092	0	1.3229	1.0884	0.0912
-7.256	15.3011	0.1482	0.0158	0	0.2108	0	1.222	0.996	0.0834
-7.248	13.6165	0.1296	0.0136	0	0.154	0	1.0956	0.8732	0.0768
-7.24	11.7978	0.1114	0.0108	0	0.117	0	0.9598	0.7372	0.068
-7.232	10.0674	0.0912	0.0088	0	0.0912	0	0.832	0.6076	0.0604
-7.224	8.5828	0.077	0.0072	0	0.0704	0	0.725	0.4919	0.053
-7.216	7.4123	0.0634	0.0058	0	0.0558	0	0.6419	0.3988	0.0486
-7.208	6.5397	0.0542	0.004	0	0.0441	0	0.5815	0.3268	0.044
-7.2	5.8874	0.0458	0.0036	0	0.035	0	0.5363	0.2716	0.0406
-7.192	5.3546	0.0408	0.0032	0	0.0294	0	0.4962	0.2319	0.0398
-7.184	4.8492	0.0358	0.0024	0	0.025	0	0.4566	0.2014	0.0365
-7.176	4.3113	0.031	0.0022	0	0.0205	0	0.4079	0.1731	0.0332
-7.168	3.7223	0.0268	0.0016	0	0.016	0	0.3549	0.1452	0.0294
-7.16	3.0971	0.022	0.0012	0	0.0133	0	0.2957	0.1189	0.0234
-7.152	2.4769	0.0168	0.0008	0	0.0108	0	0.2373	0.0945	0.0184
-7.144	1.9062	0.0134	0.0008	0	0.0082	0	0.1827	0.0712	0.016
-7.136	1.4291	0.0096	0.0004	0	0.0053	0	0.1374	0.0526	0.0114
-7.128	1.0759	0.0066	0.0004	0	0.0036	0	0.1038	0.0382	0.0084
-7.12	0.865	0.0052	0	0	0.0026	0	0.0828	0.0278	0.006
-7.112	0.807	0.0048	0	0	0.0009	0	0.08	0.0216	0.0058
-7.104	0.9045	0.0044	0	0	0.0009	0	0.0901	0.02	0.0048
-7.096	1.1548	0.005	0	0	0.0013	0	0.1138	0.0222	0.01
-7.088	1.545	0.0062	0.0004	0	0.0013	0	0.154	0.028	0.0108
-7.08	2.052	0.0086	0.0004	0	0.0014	0	0.2056	0.0364	0.0178
-7.072	2.6371	0.0108	0.0004	0	0.0019	0	0.2624	0.0454	0.0208
-7.064	3.2407	0.0128	0.0004	0	0.0039	0	0.3233	0.0558	0.029
-7.056	3.794	0.0152	0.0004	0	0.0044	0	0.3784	0.0656	0.0324
-7.048	4.2248	0.0166	0.0004	0	0.0048	0	0.4209	0.073	0.0356
-7.04	4.4725	0.0176	0.0004	0	0.0052	0	0.4462	0.0776	0.0364
-7.032	4.5001	0.0176	0.0004	0	0.0052	0	0.4488	0.078	0.0372
-7.024	4.3031	0.0176	0.0004	0	0.0048	0	0.4288	0.0742	0.036
-7.016	3.91	0.0156	0.0004	0	0.0044	0	0.39	0.0678	0.033
-7.008	3.3761	0.0138	0.0004	0	0.0042	0	0.3366	0.0582	0.03
-7	2.7709	0.011	0.0004	0	0.0023	0	0.2774	0.0478	0.0222
-6.992	2.1608	0.0088	0.0004	0	0.0014	0	0.216	0.0372	0.019
-6.984	1.6013	0.0064	0.0004	0	0.0013	0	0.1594	0.0277	0.0128
-6.976	1.129	0.0046	0	0	0.0008	0	0.1122	0.0198	0.01
-6.968	0.7573	0.0032	0	0	0.0004	0	0.0752	0.0134	0.0052
-6.96	0.4866	0.0018	0	0	0.0004	0	0.049	0.0086	0.0028
-6.952	0.3046	0.001	0	0	0	0	0.0304	0.0056	0.0004
-6.944	0.1978	0.0006	0	0	0	0	0.0198	0.0036	0
-6.936	0.1522	0.0006	0	0	0	0	0.0138	0.0032	0
-6.928	0.1642	0.0006	0	0	0	0	0.0152	0.0031	0
-6.92	0.233	0.0006	0	0	0	0	0.0222	0.0047	0.0012
-6.912	0.3692	0.001	0	0	0.0001	0	0.036	0.0067	0.002
-6.904	0.5858	0.0016	0	0	0.0002	0	0.0572	0.01	0.0044
-6.896	0.8994	0.0021	0.0004	0	0.0003	0	0.0879	0.0135	0.0058
-6.888	1.3166	0.0034	0.0004	0	0.0003	0	0.1285	0.0192	0.011
-6.88	1.8348	0.0048	0.0004	0	0.0006	0	0.1794	0.0256	0.0142
-6.872	2.4304	0.0056	0.0004	0	0.0014	0	0.2356	0.0317	0.0178
-6.864	3.0597	0.008	0.0008	0	0.0014	0	0.2968	0.038	0.0222
-6.856	3.6614	0.009	0.0008	0	0.0014	0	0.3552	0.0449	0.0302
-6.848	4.1631	0.0102	0.0008	0	0.0015	0	0.404	0.0503	0.0334
-6.84	4.4989	0.011	0.0012	0	0.0016	0	0.4372	0.0533	0.035
-6.832	4.6204	0.011	0.0012	0	0.0015	0	0.4487	0.0542	0.037
-6.824	4.51	0.011	0.0012	0	0.0014	0	0.4374	0.0521	0.035
-6.816	4.183	0.0104	0.0008	0	0.0013	0	0.4056	0.0484	0.0334
-6.808	3.6871	0.0088	0.0008	0	0.0013	0	0.3576	0.0421	0.0302
-6.8	3.0883	0.0074	0.0008	0	0.0011	0	0.2993	0.0354	0.023
-6.792	2.4586	0.0054	0.0004	0	0.001	0	0.2378	0.0282	0.0178
-6.784	1.8596	0.0044	0.0004	0	0.0002	0	0.1798	0.0214	0.0142
-6.776	1.337	0.003	0.0004	0	0.0001	0	0.13	0.0154	0.0108
-6.768	0.9134	0.0018	0.0004	0	0.0001	0	0.0886	0.0106	0.0056
-6.76	0.5932	0.0014	0	0	0	0	0.0564	0.007	0.0044
-6.752	0.3658	0.0008	0	0	0	0	0.0354	0.0041	0.002
-6.744	0.2146	0.0004	0	0	0	0	0.0198	0.0024	0.0012
-6.736	0.1198	0	0	0	0	0	0.0118	0.0012	0
-6.728	0.0632	0	0	0	0	0	0.0052	0.0006	0
-6.72	0.0318	0	0	0	0	0	0.0028	0.0002	0
-6.712	0.015	0	0	0	0	0	0.0012	0.0002	0
-6.704	0.0066	0	0	0	0	0	0	0.0002	0
-6.696	0.0034	0	0	0	0	0	0	0	0
-6.688	0.0014	0	0	0	0	0	0	0	0
-6.68	0.0004	0	0	0	0	0	0	0	0
-6.672	0	0	0	0	0	0	0	0	0
-6.664	0	0	0	0	0	0	0	0	0
-6.656	0	0	0	0	0	0	0	0	0
-6.648	0	0	0	0	0	0	0	0	0
-6.64	0	0	0	0	0	0	0	0	0
-6.632	0	0	0	0	0	0	0	0	0
-6.624	0	0	0	0	0	0	0	0	0
-6.616	0	0	0	0	0	0	0	0	0
-6.608	0	0	0	0	0	0	0	0	0
-6.6	0	0	0	0	0	0	0	0	0
-6.592	0	0	0	0	0	0	0	0	0
-6.584	0	0	0	0	0	0	0	0	0
-6.576	0	0	0	0	0	0	0	0	0
-6.568	0	0	0	0	0	0	0	0	0
-6.56	0	0	0	0	0	0	0	0	0
-6.552	0	0	0	0	0	0	0	0	0
-6.544	0	0	0	0	0	0	0	0	0
-6.536	0	0	0	0	0	0	0	0	0
-6.528	0	0	0	0	0	0	0	0	0
-6.52	0	0	0	0	0	0	0	0	0
-6.512	0	0	0	0	0	0	0	0	0
-6.504	0	0	0	0	0	0	0	0	0
-6.496	0	0	0	0	0	0	0	0	0
-6.488	0	0	0	0	0	0	0	0	0
-6.48	0	0	0	0	0	0	0	0	0
-6.472	0	0	0	0	0	0	0	0	0
-6.464	0	0	0	0	0	0	0	0	0
-6.456	0	0	0	0	0	0	0	0	0
-6.448	0	0	0	0	0	0	0	0	0
-6.44	0	0	0	0	0	0	0	0	0
-6.432	0	0	0	0	0	0	0	0	0
-6.424	0	0	0	0	0	0	0	0	0
-6.416	0	0	0	0	0	0	0	0	0
-6.408	0	0	0	0	0	0	0	0	0
-6.4	0	0	0	0	0	0	0	0	0
-6.392	0	0	0	0	0	0	0	0	0
-6.384	0	0	0	0	0	0	0	0	0
-6.376	0	0	0	0	0	0	0	0	0
-6.368	0	0	0	0	0	0	0	0	0
-6.36	0	0	0	0	0	0	0	0	0
-6.352	0	0	0	0	0	0	0	0	0
-6.344	0	0	0	0	0	0	0	0	0
-6.336	0	0	0	0	0	0	0	0	0
-6.328	0	0	0	0	0	0	0	0	0
-6.32	0	0	0	0	0	0	0	0	0
-6.312	0	0	0	0	0	0	0	0	0
-6.304	0	0	0	0	0	0	0	0	0
-6.296	0	0	0	0	0	0	0	0	0
-6.288	0	0	0	0	0	0	0	0	0
-6.28	0	0	0	0	0	0	0	0	0
-6.272	0	0	0	0	0	0	0	0	0
-6.264	0	0	0	0	0	0	0	0	0
-6.256	0	0	0	0	0	0	0	0	0
-6.248	0	0	0	0	0	0	0	0	0
-6.24	0	0	0	0	0	0	0	0.0004	0
-6.232	0	0	0	0	0	0	0	0.0006	0
-6.224	0	0	0	0	0	0	0	0.001	0
-6.216	0.0002	0.0002	0	0	0	0	0.0002	0.0012	0
-6.208	0.0002	0.0002	0	0	0	0	0.0004	0.002	0
-6.2	0.0004	0.0004	0	0	0	0	0.0004	0.0029	0
-6.192	0.0006	0.0006	0	0	0	0	0.0006	0.0044	0
-6.184	0.0006	0.0006	0	0	0	0	0.0006	0.0057	0
-6.176	0.001	0.001	0	0	0	0	0.001	0.0075	0
-6.168	0.0012	0.001	0	0	0	0	0.001	0.0093	0
-6.16	0.0012	0.0012	0	0	0	0	0.0014	0.0111	0
-6.152	0.0016	0.0014	0	0	0	0	0.0014	0.0123	0
-6.144	0.0016	0.0016	0	0	0	0	0.0016	0.0136	0
-6.136	0.0018	0.0016	0	0	0	0	0.0016	0.0142	0
-6.128	0.0018	0.0016	0	0	0	0	0.0016	0.0142	0.0001
-6.12	0.0018	0.0016	0	0	0	0	0.0016	0.0139	0
-6.112	0.0017	0.0016	0	0	0	0	0.0016	0.0131	0
-6.104	0.0016	0.0012	0	0	0	0	0.0014	0.0117	0
-6.096	0.0012	0.0012	0	0	0	0	0.0012	0.0101	0
-6.088	0.0012	0.001	0	0	0	0	0.001	0.0084	0
-6.08	0.001	0.0006	0	0	0	0	0.0008	0.0065	0
-6.072	0.0006	0.0006	0	0	0	0	0.0006	0.0049	0
-6.064	0.0006	0.0004	0	0	0	0	0.0004	0.0035	0
-6.056	0.0004	0.0004	0	0	0	0	0.0004	0.0022	0
-6.048	0.0002	0.0002	0	0	0	0	0.0002	0.0016	0
-6.04	0	0	0	0	0	0	0	0.001	0
-6.032	0	0	0	0	0	0	0	0.0006	0
-6.024	0	0	0	0	0	0	0	0.0004	0
-6.016	0	0	0	0	0	0	0	0.0002	0
-6.008	0	0	0	0	0	0	0	0	0
-6	0	0	0	0	0	0	0	0	0
-5.992	0	0	0	0	0	0	0	0	0
-5.984	0	0	0	0	0	0	0	0	0
-5.976	0	0	0	0	0	0	0	0	0
-5.968	0	0	0	0	0	0	0	0	0
-5.96	0	0	0	0	0	0	0	0	0
-5.952	0	0	0	0	0	0	0	0	0
-5.944	0	0	0	0	0	0	0	0	0
-5.936	0	0	0	0	0	0	0	0	0
-5.928	0	0	0	0	0	0	0	0	0
-5.92	0	0	0	0	0	0	0	0	0
-5.912	0	0	0	0	0	0	0	0	0
-5.904	0	0	0	0	0	0	0	0	0
-5.896	0	0	0	0	0	0	0	0	0
-5.888	0	0	0	0	0	0	0	0	0
-5.88	0	0	0	0	0	0	0	0	0
-5.872	0	0	0	0	0	0	0	0	0
-5.864	0	0	0	0	0	0	0	0	0
-5.856	0	0	0	0	0	0	0	0	0
-5.848	0	0	0	0	0	0	0	0	0
-5.84	0	0	0	0	0	0	0	0.0001	0
-5.832	0	0	0	0	0	0	0	0.0001	0
-5.824	0	0	0	0	0	0	0	0.0002	0
-5.816	0	0	0	0	0	0	0	0.0001	0
-5.808	0	0	0	0	0	0	0	0	0
-5.8	0	0	0	0	0	0	0	0	0
-5.792	0	0	0	0	0	0	0	0	0
-5.784	0	0	0	0	0	0	0	0	0
-5.776	0	0	0	0	0	0	0	0	0
-5.768	0	0	0	0	0	0	0	0	0
-5.76	0	0	0	0	0	0	0	0	0
-5.752	0	0	0	0	0	0	0	0	0
-5.744	0	0	0	0	0	0	0	0	0
-5.736	0	0	0	0	0	0	0	0	0
-5.728	0	0	0	0	0	0	0	0	0
-5.72	0	0	0	0	0	0	0	0	0
-5.712	0	0	0	0	0	0	0	0	0
-5.704	0	0	0	0	0	0	0	0	0
-5.696	0	0	0	0	0	0	0	0	0
-5.688	0	0	0	0	0	0	0	0	0
-5.68	0	0	0	0	0	0	0	0	0
-5.672	0	0	0	0	0	0	0	0	0
-5.664	0	0	0	0	0	0	0	0	0
-5.656	0	0	0	0	0	0	0	0	0
-5.648	0	0	0	0	0	0	0	0	0
-5.64	0	0	0	0	0	0	0	0	0
-5.632	0	0	0	0	0	0	0	0	0
-5.624	0	0	0	0	0	0	0	0	0
-5.616	0	0	0	0	0	0	0	0	0
-5.608	0	0	0	0	0	0	0	0	0
-5.6	0	0	0	0	0	0	0	0	0
-5.592	0	0	0	0	0	0	0	0	0
-5.584	0	0	0	0	0	0	0	0	0
-5.576	0	0	0	0	0	0	0	0	0
-5.568	0	0	0	0	0	0	0	0	0
-5.56	0	0	0	0	0	0	0	0	0
-5.552	0	0	0	0	0	0	0	0	0
-5.544	0	0	0	0	0	0	0	0	0
-5.536	0	0	0	0	0	0	0	0	0
-5.528	0	0	0	0	0	0	0	0	0
-5.52	0	0	0	0	0	0	0	0	0
-5.512	0	0	0	0	0	0	0	0	0
-5.504	0	0	0	0	0	0	0	0	0
-5.496	0	0	0	0	0	0	0	0	0
-5.488	0	0	0	0	0	0	0	0	0
-5.48	0	0	0	0	0	0	0	0	0
-5.472	0	0	0	0	0	0	0	0	0
-5.464	0	0	0	0	0	0	0	0	0
-5.456	0	0	0	0	0	0	0	0	0
-5.448	0	0	0	0	0	0	0	0	0
-5.44	0	0	0	0	0	0	0	0	0
-5.432	0	0	0	0	0	0	0	0	0
-5.424	0	0	0	0	0	0	0	0	0
-5.416	0	0	0	0	0	0	0	0	0
-5.408	0	0	0	0	0	0	0	0	0
-5.4	0	0	0	0	0	0	0	0	0
-5.392	0	0	0	0	0	0	0	0	0
-5.384	0	0	0	0	0	0	0	0	0
-5.376	0	0	0	0	0	0	0	0	0
-5.368	0	0	0	0	0	0	0	0	0
-5.36	0	0	0	0	0	0	0	0	0
-5.352	0	0	0	0	0	0	0	0	0
-5.344	0	0	0	0	0	0	0	0	0
-5.336	0	0	0	0	0	0	0	0	0
-5.328	0	0	0	0	0	0	0	0	0
-5.32	0	0	0	0	0	0	0	0	0
-5.312	0	0	0	0	0	0	0	0	0
-5.304	0	0	0	0	0	0	0	0	0
-5.296	0	0	0	0	0	0	0	0	0
-5.288	0	0	0	0	0	0	0	0	0
-5.28	0	0	0	0	0	0	0	0	0
-5.272	0	0	0	0	0	0	0	0	0
-5.264	0	0	0	0	0	0	0	0	0
-5.256	0	0	0	0	0	0	0	0	0
-5.248	0	0	0	0	0	0	0	0	0
-5.24	0	0	0	0	0	0	0	0	0
-5.232	0	0	0	0	0	0	0	0	0
-5.224	0	0	0	0	0	0	0	0	0
-5.216	0	0	0	0	0	0	0	0	0
-5.208	0	0	0	0	0	0	0	0	0
-5.2	0	0	0	0	0	0	0	0	0
-5.192	0	0	0	0	0	0	0	0	0
-5.184	0	0	0	0	0	0	0	0	0
-5.176	0	0	0	0	0	0	0	0	0
-5.168	0	0	0	0	0	0	0	0	0
-5.16	0	0	0	0	0	0	0	0	0
-5.152	0	0	0	0	0	0	0	0	0
-5.144	0	0	0	0	0	0	0	0	0
-5.136	0	0	0	0	0	0	0	0	0
-5.128	0	0	0	0	0	0	0	0	0
-5.12	0	0	0	0	0	0	0	0	0
-5.112	0	0	0	0	0	0	0	0	0
-5.104	0	0	0	0	0	0	0	0	0
-5.096	0	0	0	0	0	0	0	0	0
-5.088	0	0	0	0	0	0	0	0	0
-5.08	0	0	0	0	0	0	0	0	0
-5.072	0	0	0	0	0	0	0	0	0
-5.064	0	0	0	0	0	0	0	0	0
-5.056	0	0	0	0	0	0	0	0	0
-5.048	0	0	0	0	0	0	0	0	0
-5.04	0	0	0	0	0	0	0	0	0
-5.032	0	0	0	0	0	0	0	0	0
-5.024	0	0	0	0	0	0	0	0	0
-5.016	0	0	0	0	0	0	0	0	0
-5.008	0	0	0	0	0	0	0	0	0
-5	0	0	0	0	0	0	0	0	0
-4.992	0	0	0	0	0	0	0	0	0
-4.984	0	0	0	0	0	0	0	0	0
-4.976	0	0	0	0	0	0	0	0	0
-4.968	0	0	0	0	0	0	0	0	0
-4.96	0	0	0	0	0	0	0	0	0
-4.952	0	0	0	0	0	0	0	0	0
-4.944	0	0	0	0	0	0	0	0	0
-4.936	0	0	0	0	0	0	0	0	0
-4.928	0	0	0	0	0	0	0	0	0
-4.92	0	0	0	0	0	0	0	0	0
-4.912	0	0	0	0	0	0	0	0.0003	0
-4.904	0	0.0002	0	0	0	0	0	0.001	0
-4.896	0	0.0008	0	0	0.0001	0	0	0.0022	0
-4.888	0	0.0014	0	0	0.0003	0	0	0.0045	0
-4.88	0	0.003	0	0	0.0006	0	0	0.0083	0
-4.872	0	0.0046	0	0	0.001	0	0	0.014	0
-4.864	0.0002	0.0084	0	0	0.0018	0	0	0.023	0
-4.856	0.0004	0.0128	0	0	0.0028	0	0	0.0362	0
-4.848	0.0004	0.0187	0	0	0.004	0	0	0.0519	0
-4.84	0.0008	0.026	0	0	0.0054	0.0001	0.0002	0.0726	0.0002
-4.832	0.0012	0.0343	0	0	0.0071	0.0005	0.0002	0.0949	0.0002
-4.824	0.0016	0.043	0	0	0.009	0.0005	0.0002	0.1201	0.0004
-4.816	0.0018	0.0514	0	0	0.0108	0.0005	0.0004	0.1442	0.0004
-4.808	0.0018	0.0591	0	0	0.0124	0.0005	0.0004	0.1655	0.0006
-4.8	0.0024	0.0643	0	0	0.0141	0.0007	0.0004	0.1822	0.0006
-4.792	0.0024	0.068	0	0	0.015	0.0007	0.0004	0.1947	0.0006
-4.784	0.0024	0.0695	0	0	0.0158	0.0008	0.0004	0.2022	0.0006
-4.776	0.0024	0.0702	0.0002	0	0.0162	0.0009	0.0004	0.2071	0.0006
-4.768	0.0022	0.0705	0.0002	0	0.017	0.0009	0.0004	0.2116	0.0008
-4.76	0.002	0.0724	0.0002	0	0.0175	0.0011	0.0004	0.2194	0.0008
-4.752	0.0018	0.0773	0.0002	0	0.0185	0.0012	0.0004	0.2344	0.0008
-4.744	0.0018	0.088	0.0002	0	0.0198	0.0015	0.0004	0.2609	0.0008
-4.736	0.002	0.1075	0.0002	0	0.0221	0.0016	0.0005	0.3047	0.0008
-4.728	0.002	0.1392	0.0002	0	0.0241	0.0017	0.0006	0.3718	0.0012
-4.72	0.0024	0.1884	0.0002	0	0.0264	0.0018	0.0008	0.4685	0.0014
-4.712	0.003	0.258	0.0002	0	0.0307	0.0022	0.0008	0.6028	0.0014
-4.704	0.0038	0.3526	0.0003	0	0.0342	0.0025	0.001	0.78	0.0015
-4.696	0.0042	0.475	0.0005	0	0.0383	0.0028	0.0014	1.0002	0.0016
-4.688	0.0058	0.6238	0.0006	0	0.043	0.0028	0.0016	1.2637	0.0018
-4.68	0.0064	0.7953	0.0009	0	0.047	0.0031	0.0016	1.5576	0.0022
-4.672	0.0084	0.9796	0.001	0	0.0504	0.0033	0.0022	1.8692	0.0026
-4.664	0.009	1.1649	0.001	0	0.0529	0.0033	0.0023	2.1755	0.0026
-4.656	0.01	1.3398	0.001	0	0.0549	0.0034	0.003	2.46	0.0025
-4.648	0.0114	1.4915	0.001	0	0.0569	0.0034	0.0031	2.7037	0.0026
-4.64	0.0116	1.6189	0.0008	0	0.0554	0.0032	0.0033	2.9013	0.0024
-4.632	0.013	1.7193	0.0008	0	0.055	0.0031	0.0032	3.056	0.0024
-4.624	0.0135	1.8068	0.0008	0	0.0539	0.003	0.0034	3.19	0.0023
-4.616	0.0147	1.896	0.0006	0	0.0515	0.0029	0.0036	3.3333	0.0026
-4.608	0.0151	2.0109	0.0006	0	0.0518	0.0027	0.0036	3.5213	0.0028
-4.6	0.0168	2.1707	0.0008	0	0.0493	0.0024	0.0046	3.7904	0.0028
-4.592	0.0184	2.3969	0.001	0	0.0489	0.0032	0.0046	4.1802	0.003
-4.584	0.0206	2.7037	0.001	0	0.0503	0.0033	0.0056	4.716	0.0033
-4.576	0.0228	3.1047	0.0012	0	0.0521	0.0034	0.0062	5.4201	0.0037
-4.568	0.0256	3.6016	0.0016	0	0.054	0.0034	0.0066	6.3041	0.0048
-4.56	0.029	4.1937	0.0024	0	0.058	0.0035	0.0082	7.3576	0.0064
-4.552	0.0323	4.8655	0.0032	0	0.0645	0.0045	0.0098	8.5621	0.0077
-4.544	0.0357	5.595	0.0038	0	0.0702	0.0052	0.012	9.8735	0.0096
-4.536	0.0391	6.3521	0.0047	0	0.0773	0.0057	0.0134	11.2416	0.0114
-4.528	0.0425	7.1067	0.0054	0	0.0862	0.0058	0.0147	12.6145	0.0139
-4.52	0.0449	7.8361	0.006	0	0.0935	0.007	0.0158	13.9537	0.016
-4.512	0.0471	8.5314	0.0064	0	0.0999	0.0079	0.0165	15.2466	0.0176
-4.504	0.049	9.1998	0.0072	0	0.106	0.0083	0.0188	16.5159	0.0196
-4.496	0.0505	9.8653	0.008	0	0.1116	0.0094	0.0194	17.8036	0.022
-4.488	0.0518	10.5565	0.009	0	0.1181	0.0107	0.0202	19.1662	0.0242
-4.48	0.0532	11.2951	0.0095	0	0.1264	0.0119	0.0211	20.6485	0.0262
-4.472	0.0552	12.0942	0.011	0	0.1344	0.012	0.0221	22.2734	0.0278
-4.464	0.0574	12.9492	0.0118	0	0.1428	0.0122	0.023	24.0324	0.0318
-4.456	0.06	13.8449	0.0129	0	0.1549	0.014	0.024	25.9025	0.0343
-4.448	0.0631	14.7671	0.015	0	0.1672	0.016	0.025	27.8628	0.0368
-4.44	0.0676	15.7082	0.016	0	0.1807	0.017	0.0282	29.9115	0.0401
-4.432	0.0718	16.6768	0.018	0	0.1974	0.0174	0.0299	32.0657	0.0431
-4.424	0.0768	17.6905	0.0201	0	0.2156	0.0181	0.0319	34.3606	0.0475
-4.416	0.0827	18.763	0.0222	0	0.2365	0.0198	0.0344	36.8187	0.0507
-4.408	0.0883	19.8943	0.0245	0	0.2581	0.0213	0.0367	39.4266	0.0533
-4.4	0.0946	21.0622	0.0269	0	0.2792	0.0222	0.0391	42.1221	0.057
-4.392	0.1003	22.2228	0.0294	0	0.2992	0.0241	0.0409	44.7997	0.0616
-4.384	0.1045	23.322	0.0314	0	0.3166	0.027	0.0423	47.3333	0.0672
-4.376	0.1082	24.3038	0.0335	0	0.3279	0.0274	0.0443	49.5999	0.0704
-4.368	0.1102	25.1271	0.0357	0	0.3343	0.0287	0.046	51.5064	0.0743
-4.36	0.1114	25.7642	0.0368	0	0.3346	0.0308	0.0475	52.9941	0.0789
-4.352	0.111	26.2031	0.038	0	0.3287	0.0315	0.0489	54.0364	0.0813
-4.344	0.1102	26.4376	0.0391	0	0.3158	0.0328	0.0487	54.6251	0.0834
-4.336	0.1084	26.467	0.0398	0	0.2984	0.0331	0.0492	54.758	0.0846
-4.328	0.1068	26.2909	0.0411	0	0.2789	0.0326	0.0493	54.4361	0.0862
-4.32	0.1049	25.9139	0.0413	0	0.2566	0.0327	0.0489	53.673	0.0874
-4.312	0.1036	25.3546	0.0417	0	0.2331	0.0317	0.048	52.5014	0.0873
-4.304	0.1037	24.6455	0.0418	0	0.2115	0.0307	0.048	50.9962	0.0873
-4.296	0.1048	23.8346	0.0421	0	0.1916	0.0301	0.0477	49.26	0.0871
-4.288	0.1083	22.9797	0.0436	0	0.175	0.0285	0.0484	47.4267	0.0838
-4.28	0.1154	22.1383	0.0468	0	0.1633	0.0265	0.0503	45.6284	0.0818
-4.272	0.1266	21.3512	0.0509	0.0001	0.1567	0.0259	0.0525	43.9754	0.0799
-4.264	0.1422	20.639	0.0561	0.0001	0.1556	0.0232	0.0559	42.5298	0.0781
-4.256	0.1622	19.995	0.0633	0.0001	0.1594	0.0229	0.0608	41.2937	0.077
-4.248	0.1863	19.3952	0.0708	0.0001	0.1678	0.022	0.0666	40.2211	0.0753
-4.24	0.2127	18.8005	0.0793	0.0002	0.1773	0.0203	0.0722	39.227	0.0752
-4.232	0.2389	18.1755	0.0869	0.0002	0.1883	0.0183	0.0786	38.2118	0.0718
-4.224	0.2637	17.4966	0.0947	0.0002	0.1973	0.0177	0.0845	37.1028	0.0703
-4.216	0.284	16.7563	0.1007	0.0002	0.2031	0.0173	0.0902	35.8503	0.068
-4.208	0.2987	15.9649	0.1059	0.0003	0.2039	0.0168	0.0933	34.4537	0.0659
-4.2	0.3066	15.145	0.1102	0.0003	0.2008	0.0164	0.0958	32.9418	0.0609
-4.192	0.3091	14.3227	0.1134	0.0003	0.1939	0.0152	0.0972	31.3688	0.0606
-4.184	0.3058	13.5174	0.1171	0.0003	0.1831	0.0146	0.0975	29.7852	0.0573
-4.176	0.2998	12.7408	0.1196	0.0004	0.1719	0.0137	0.0975	28.2258	0.0546
-4.168	0.2913	11.9924	0.122	0.0005	0.1591	0.0138	0.0966	26.7055	0.0526
-4.16	0.2818	11.2632	0.1242	0.0006	0.1473	0.0143	0.096	25.216	0.0509
-4.152	0.2718	10.544	0.1251	0.0006	0.1371	0.0135	0.0941	23.7402	0.0477
-4.144	0.2608	9.8275	0.1251	0.0007	0.1285	0.0134	0.0919	22.2623	0.0454
-4.136	0.2493	9.1158	0.1244	0.0008	0.1204	0.014	0.0895	20.7802	0.0429
-4.128	0.2361	8.4141	0.1228	0.0009	0.1142	0.0134	0.0871	19.2983	0.0404
-4.12	0.2221	7.7358	0.1198	0.001	0.1095	0.0127	0.0836	17.8451	0.0376
-4.112	0.2073	7.0921	0.1159	0.0009	0.1047	0.0122	0.08	16.4435	0.0354
-4.104	0.1922	6.4932	0.1118	0.0011	0.1017	0.012	0.0761	15.1194	0.032
-4.096	0.1779	5.9456	0.1081	0.0011	0.0986	0.0109	0.0727	13.8961	0.0305
-4.088	0.1648	5.4555	0.105	0.0012	0.0955	0.0101	0.0701	12.7915	0.029
-4.08	0.1544	5.027	0.1027	0.0012	0.0941	0.009	0.0674	11.8307	0.0269
-4.072	0.1472	4.6698	0.1019	0.0011	0.0935	0.0089	0.0658	11.0361	0.0245
-4.064	0.144	4.3938	0.1028	0.0012	0.0947	0.0074	0.0653	10.4414	0.0234
-4.056	0.1454	4.2094	0.1062	0.0012	0.0969	0.007	0.0666	10.0731	0.0227
-4.048	0.152	4.1222	0.1117	0.0012	0.1006	0.0073	0.0698	9.9461	0.0219
-4.04	0.1635	4.1324	0.1212	0.0012	0.1056	0.0074	0.0756	10.0536	0.022
-4.032	0.1807	4.2266	0.1325	0.0013	0.1122	0.0072	0.0817	10.372	0.0225
-4.024	0.2029	4.3854	0.1439	0.0014	0.1203	0.0069	0.089	10.8538	0.0236
-4.016	0.2296	4.585	0.1588	0.0016	0.1295	0.0068	0.0982	11.44	0.0243
-4.008	0.2599	4.8006	0.1732	0.0017	0.1394	0.0062	0.1078	12.0692	0.0275
-4	0.2928	5.012	0.1871	0.0019	0.1493	0.0065	0.1173	12.6988	0.0289
-3.992	0.3264	5.2072	0.2001	0.002	0.1588	0.0067	0.1272	13.2946	0.03
-3.984	0.3585	5.3814	0.2115	0.0024	0.1682	0.0069	0.1357	13.845	0.0324
-3.976	0.3867	5.5381	0.2231	0.0029	0.1765	0.0074	0.1431	14.3522	0.0335
-3.968	0.4088	5.6815	0.2338	0.0032	0.1828	0.0081	0.1503	14.82	0.0355
-3.96	0.423	5.8155	0.2446	0.0034	0.1868	0.0086	0.1557	15.2547	0.0371
-3.952	0.4295	5.9406	0.2539	0.0036	0.1882	0.0094	0.159	15.6477	0.0373
-3.944	0.4282	6.0523	0.2622	0.0034	0.1871	0.01	0.1611	15.9827	0.039
-3.936	0.4202	6.1457	0.2685	0.003	0.1831	0.011	0.1612	16.2416	0.0395
-3.928	0.4075	6.2153	0.2717	0.0027	0.1776	0.0117	0.16	16.4053	0.04
-3.92	0.3918	6.2588	0.2731	0.0027	0.1702	0.0122	0.1564	16.4686	0.0405
-3.912	0.3742	6.2777	0.2714	0.0026	0.1622	0.0128	0.1528	16.4335	0.0398
-3.904	0.3567	6.2766	0.2684	0.0025	0.1526	0.0134	0.1485	16.3168	0.0392
-3.896	0.3386	6.2599	0.2632	0.0024	0.143	0.0136	0.1429	16.1384	0.0386
-3.888	0.3196	6.2273	0.2578	0.0022	0.134	0.0138	0.1379	15.9113	0.0373
-3.88	0.3001	6.1762	0.2524	0.002	0.1255	0.0139	0.1328	15.64	0.0362
-3.872	0.2793	6.0956	0.2471	0.0018	0.1173	0.0133	0.1282	15.3199	0.0357
-3.864	0.2574	5.979	0.2436	0.0016	0.1108	0.0127	0.1241	14.9448	0.034
-3.856	0.2347	5.8238	0.2408	0.0014	0.1055	0.0122	0.1212	14.5215	0.033
-3.848	0.2118	5.6409	0.2413	0.0013	0.1017	0.0117	0.1187	14.0873	0.032
-3.84	0.1901	5.4582	0.246	0.0011	0.1004	0.0107	0.1185	13.7164	0.0315
-3.832	0.1699	5.3226	0.2571	0.001	0.1029	0.0097	0.1207	13.5209	0.0303
-3.824	0.1538	5.2909	0.277	0.001	0.1096	0.0089	0.1262	13.6386	0.0313
-3.816	0.1428	5.4215	0.3081	0.001	0.1216	0.0087	0.1365	14.2119	0.032
-3.808	0.1365	5.7672	0.3523	0.0011	0.1391	0.0085	0.1527	15.353	0.0359
-3.8	0.1367	6.3561	0.408	0.0012	0.1615	0.0089	0.1736	17.1128	0.0393
-3.792	0.1421	7.1863	0.4739	0.0013	0.1866	0.0092	0.1996	19.4688	0.0453
-3.784	0.1508	8.2266	0.5463	0.0014	0.215	0.0089	0.2278	22.3081	0.0516
-3.776	0.1621	9.4169	0.6189	0.0016	0.2434	0.0092	0.2565	25.4557	0.0583
-3.768	0.1741	10.6811	0.6897	0.0017	0.2697	0.0106	0.284	28.7015	0.0657
-3.76	0.1853	11.9368	0.7515	0.0019	0.2932	0.0108	0.3081	31.8363	0.0725
-3.752	0.1953	13.1139	0.8028	0.002	0.311	0.0116	0.3279	34.6946	0.0783
-3.744	0.2038	14.1586	0.8433	0.0021	0.326	0.0128	0.3445	37.174	0.0823
-3.736	0.2127	15.0415	0.8746	0.0022	0.3354	0.0137	0.3576	39.24	0.086
-3.728	0.2227	15.7555	0.9026	0.0024	0.3423	0.014	0.3689	40.9216	0.0922
-3.72	0.2366	16.3104	0.9268	0.0025	0.347	0.0142	0.3789	42.2839	0.095
-3.712	0.2551	16.728	0.9508	0.0031	0.3508	0.015	0.3911	43.4059	0.0977
-3.704	0.2802	17.0344	0.9784	0.0031	0.3552	0.0158	0.4042	44.3693	0.1016
-3.696	0.3108	17.2545	1.0106	0.0038	0.3595	0.0159	0.4201	45.2429	0.1049
-3.688	0.345	17.4109	1.049	0.0039	0.3637	0.0166	0.4387	46.0797	0.1083
-3.68	0.3831	17.5223	1.0958	0.0041	0.3693	0.0176	0.4596	46.9172	0.1133
-3.672	0.423	17.6008	1.1492	0.0048	0.3739	0.0178	0.4816	47.784	0.1182
-3.664	0.4643	17.654	1.2093	0.0054	0.38	0.0175	0.5065	48.685	0.123
-3.656	0.5089	17.685	1.2736	0.0062	0.3862	0.019	0.5329	49.6056	0.1283
-3.648	0.5567	17.6905	1.3387	0.0066	0.3938	0.0198	0.5606	50.503	0.1326
-3.64	0.6109	17.6601	1.4026	0.0079	0.3998	0.0202	0.5885	51.3082	0.1384
-3.632	0.6745	17.5752	1.4573	0.0089	0.4067	0.0214	0.6157	51.9269	0.143
-3.624	0.7498	17.4175	1.4967	0.0108	0.412	0.023	0.6423	52.2599	0.1474
-3.616	0.8374	17.1717	1.5193	0.0131	0.4169	0.0238	0.6654	52.227	0.1482
-3.608	0.9365	16.8314	1.5211	0.0158	0.4196	0.0243	0.6856	51.796	0.1511
-3.6	1.0452	16.4085	1.5055	0.0191	0.4215	0.0243	0.702	50.9986	0.1514
-3.592	1.1591	15.9364	1.4761	0.0222	0.4218	0.0248	0.7146	49.9527	0.1531
-3.584	1.2722	15.4685	1.4415	0.026	0.4218	0.0257	0.7264	48.8428	0.1531
-3.576	1.3804	15.0719	1.4103	0.0286	0.4221	0.0265	0.7363	47.9014	0.1531
-3.568	1.4784	14.8119	1.3934	0.0308	0.4237	0.0271	0.7476	47.3663	0.1541
-3.56	1.5653	14.741	1.3988	0.0325	0.4283	0.0274	0.7617	47.4226	0.1576
-3.552	1.6437	14.8816	1.4286	0.0334	0.4351	0.0282	0.7797	48.1729	0.1606
-3.544	1.7157	15.2246	1.4819	0.034	0.4449	0.0287	0.8023	49.5979	0.1662
-3.536	1.7893	15.7228	1.553	0.034	0.457	0.0299	0.8295	51.5707	0.1739
-3.528	1.8713	16.3065	1.6325	0.0341	0.4726	0.0319	0.86	53.8688	0.182
-3.52	1.9666	16.8908	1.7106	0.0354	0.4896	0.0337	0.8928	56.2293	0.1889
-3.512	2.078	17.3976	1.7763	0.0375	0.5053	0.0354	0.9251	58.3899	0.196
-3.504	2.2035	17.766	1.8217	0.0413	0.5223	0.0369	0.9562	60.1423	0.2031
-3.496	2.3398	17.9607	1.8431	0.0471	0.5362	0.0373	0.9831	61.3547	0.2082
-3.488	2.4791	17.9749	1.8411	0.0527	0.5467	0.0389	1.0052	61.994	0.2119
-3.48	2.6161	17.8311	1.8186	0.0601	0.5551	0.0401	1.0214	62.111	0.2156
-3.472	2.7448	17.5723	1.7809	0.0681	0.5587	0.0416	1.0333	61.8358	0.2148
-3.464	2.8637	17.253	1.7357	0.076	0.559	0.0429	1.0419	61.3318	0.2153
-3.456	2.9738	16.9296	1.6885	0.0841	0.5566	0.0455	1.0495	60.7782	0.2154
-3.448	3.0764	16.6476	1.648	0.0916	0.5531	0.0467	1.0586	60.3235	0.2145
-3.44	3.1723	16.4358	1.6166	0.0976	0.5487	0.0475	1.0694	60.0507	0.2137
-3.432	3.2577	16.2963	1.5973	0.1028	0.5433	0.048	1.0807	59.969	0.2154
-3.424	3.3268	16.203	1.5877	0.1059	0.5395	0.0485	1.0899	60.0007	0.2177
-3.416	3.3698	16.1157	1.5855	0.1069	0.5351	0.0487	1.0958	60.0096	0.2181
-3.408	3.3765	15.982	1.5848	0.1063	0.5309	0.0482	1.0936	59.8352	0.2187
-3.4	3.3417	15.7572	1.5813	0.1042	0.5254	0.0474	1.0827	59.3472	0.2166
-3.392	3.2653	15.4166	1.5702	0.1003	0.5186	0.0465	1.0599	58.4751	0.2132
-3.384	3.1564	14.9599	1.5494	0.0967	0.5083	0.0457	1.0275	57.2478	0.207
-3.376	3.031	14.4165	1.5174	0.0939	0.4966	0.0451	0.989	55.7798	0.2006
-3.368	2.9097	13.8349	1.4776	0.0922	0.4825	0.0444	0.9505	54.25	0.1934
-3.36	2.8137	13.2709	1.4321	0.0924	0.4668	0.0436	0.9172	52.8597	0.1877
-3.352	2.7594	12.7731	1.3855	0.096	0.4517	0.0441	0.894	51.7726	0.1812
-3.344	2.7562	12.3726	1.3401	0.1014	0.4363	0.0447	0.8828	51.0829	0.1791
-3.336	2.8041	12.0743	1.2972	0.1089	0.4242	0.0463	0.8841	50.7919	0.1765
-3.328	2.8925	11.8617	1.2572	0.1172	0.4142	0.0482	0.8958	50.8137	0.175
-3.32	3.005	11.6998	1.2193	0.126	0.4069	0.0488	0.9142	51.0074	0.1752
-3.312	3.1217	11.5446	1.1844	0.1339	0.402	0.0506	0.9325	51.2039	0.1744
-3.304	3.2208	11.3553	1.1494	0.1406	0.4006	0.0527	0.9475	51.2581	0.1748
-3.296	3.2839	11.097	1.1129	0.1446	0.4	0.0527	0.953	51.0595	0.1723
-3.288	3.2972	10.7465	1.0762	0.1471	0.4016	0.0529	0.9461	50.5544	0.1682
-3.28	3.2527	10.2965	1.0411	0.1479	0.4044	0.0542	0.9258	49.7457	0.1631
-3.272	3.1516	9.7505	1.0066	0.1477	0.409	0.0537	0.892	48.6935	0.1554
-3.264	3.001	9.1291	0.9728	0.1466	0.4159	0.0526	0.8471	47.498	0.1467
-3.256	2.815	8.4624	0.9431	0.1452	0.424	0.0532	0.796	46.2885	0.136
-3.248	2.6099	7.7861	0.9159	0.1458	0.4337	0.0541	0.7409	45.2043	0.125
-3.24	2.4044	7.136	0.8943	0.1475	0.4467	0.0561	0.6893	44.3657	0.117
-3.232	2.2133	6.5422	0.8746	0.151	0.4606	0.056	0.6433	43.8687	0.1068
-3.224	2.0458	6.0238	0.862	0.1561	0.4792	0.058	0.6052	43.7654	0.101
-3.216	1.9058	5.5872	0.851	0.164	0.5008	0.0589	0.5778	44.0793	0.0921
-3.208	1.7926	5.23	0.8453	0.1735	0.5271	0.0601	0.5598	44.8152	0.0871
-3.2	1.7013	4.9437	0.8431	0.1848	0.5576	0.0619	0.5495	45.9707	0.0814
-3.192	1.6265	4.7175	0.848	0.1978	0.5939	0.0643	0.5469	47.5387	0.0769
-3.184	1.5625	4.5427	0.8574	0.2125	0.6339	0.0666	0.5502	49.4957	0.0741
-3.176	1.506	4.4113	0.8741	0.2282	0.677	0.0683	0.5569	51.7854	0.0705
-3.168	1.4543	4.3143	0.8969	0.2438	0.7218	0.0697	0.5663	54.3081	0.0694
-3.16	1.4044	4.2424	0.9246	0.2599	0.7655	0.0735	0.5757	56.9156	0.0681
-3.152	1.3535	4.185	0.9552	0.2746	0.8076	0.0755	0.5838	59.4429	0.0652
-3.144	1.2986	4.1313	0.9858	0.2866	0.8459	0.0772	0.5904	61.736	0.0628
-3.136	1.2366	4.0747	1.0156	0.2967	0.8817	0.078	0.5916	63.7093	0.0615
-3.128	1.1676	4.016	1.043	0.3047	0.9146	0.0788	0.5892	65.3706	0.0601
-3.12	1.0919	3.965	1.0679	0.3105	0.9478	0.079	0.5852	66.8279	0.0586
-3.112	1.0133	3.9382	1.0966	0.3157	0.9844	0.0795	0.5815	68.2627	0.0568
-3.104	0.9364	3.9578	1.1292	0.3205	1.0262	0.0799	0.5798	69.8642	0.0574
-3.096	0.8664	4.0466	1.1686	0.3265	1.0741	0.0808	0.5835	71.7609	0.056
-3.088	0.8066	4.2173	1.2159	0.3321	1.1279	0.0836	0.592	73.965	0.0569
-3.08	0.7579	4.4773	1.2688	0.3378	1.1843	0.084	0.606	76.3451	0.0563
-3.072	0.7185	4.8167	1.3246	0.3412	1.2392	0.085	0.6228	78.6386	0.0601
-3.064	0.6858	5.2153	1.3778	0.3417	1.2873	0.0841	0.6397	80.5232	0.0621
-3.056	0.656	5.6395	1.4212	0.3372	1.325	0.0861	0.6543	81.6864	0.0652
-3.048	0.6269	6.0491	1.451	0.3281	1.3491	0.0862	0.6635	81.9039	0.0687
-3.04	0.5961	6.3997	1.46	0.3145	1.3584	0.084	0.665	81.0842	0.0721
-3.032	0.5644	6.6526	1.4499	0.2971	1.3573	0.0822	0.661	79.2765	0.0747
-3.024	0.5335	6.7727	1.4165	0.2773	1.347	0.0809	0.6498	76.6443	0.074
-3.016	0.506	6.7441	1.365	0.2571	1.3308	0.0772	0.6334	73.4188	0.0748
-3.008	0.4841	6.5671	1.2968	0.2377	1.3106	0.0752	0.6129	69.8379	0.0725
-3	0.4695	6.2619	1.2161	0.2201	1.2864	0.072	0.5898	66.1258	0.0696
-2.992	0.4634	5.8632	1.1294	0.2048	1.2598	0.0701	0.5666	62.4577	0.0662
-2.984	0.4657	5.4184	1.0419	0.192	1.229	0.0699	0.544	58.9783	0.0618
-2.976	0.4745	4.975	0.9592	0.1813	1.1957	0.0677	0.5226	55.8008	0.0571
-2.968	0.49	4.5762	0.887	0.1714	1.1627	0.0661	0.5046	53.0305	0.0547
-2.96	0.5103	4.2562	0.8292	0.1628	1.1325	0.0657	0.4883	50.7658	0.0519
-2.952	0.5346	4.0329	0.7893	0.1548	1.1118	0.0646	0.4748	49.0857	0.0508
-2.944	0.5618	3.9108	0.7679	0.1474	1.1023	0.0662	0.4646	48.0368	0.0519
-2.936	0.5912	3.8806	0.7644	0.1404	1.1058	0.0666	0.4576	47.6106	0.0522
-2.928	0.6205	3.9238	0.7767	0.1337	1.1245	0.0685	0.4524	47.7254	0.0554
-2.92	0.6482	4.0118	0.7976	0.1278	1.1523	0.0703	0.4477	48.2275	0.0592
-2.912	0.6704	4.1094	0.8234	0.1222	1.1872	0.073	0.4449	48.9137	0.0616
-2.904	0.6838	4.1871	0.8479	0.117	1.2227	0.074	0.4392	49.5749	0.0627
-2.896	0.6854	4.2183	0.8648	0.1111	1.2535	0.0747	0.4303	50.0364	0.0652
-2.888	0.6744	4.1877	0.8749	0.1062	1.2769	0.0759	0.4188	50.2092	0.0651
-2.88	0.6506	4.098	0.875	0.1007	1.2934	0.0777	0.4038	50.1136	0.0656
-2.872	0.6179	3.9647	0.8728	0.0944	1.3022	0.078	0.3866	49.8727	0.0639
-2.864	0.5809	3.8125	0.8688	0.09	1.3068	0.0787	0.3704	49.6965	0.0631
-2.856	0.547	3.6739	0.8682	0.0854	1.3106	0.0797	0.3566	49.812	0.0609
-2.848	0.5211	3.5763	0.8774	0.0827	1.3184	0.0808	0.3486	50.4237	0.0592
-2.84	0.5057	3.5345	0.899	0.0807	1.3311	0.0828	0.3442	51.6512	0.0605
-2.832	0.5031	3.5512	0.9325	0.0809	1.3532	0.085	0.3453	53.5208	0.0621
-2.824	0.5103	3.6143	0.9767	0.0812	1.3838	0.0882	0.3499	55.936	0.0635
-2.816	0.5228	3.6989	1.0273	0.0819	1.4238	0.091	0.3574	58.7243	0.0663
-2.808	0.5361	3.7783	1.0804	0.0819	1.4702	0.0952	0.3623	61.6551	0.068
-2.8	0.544	3.8254	1.1292	0.0819	1.5206	0.0983	0.3641	64.4894	0.0696
-2.792	0.5451	3.823	1.1712	0.0806	1.57	0.1027	0.3616	67.0146	0.0704
-2.784	0.5364	3.7624	1.2027	0.0782	1.6152	0.1058	0.3554	69.0734	0.0732
-2.776	0.5186	3.6457	1.2224	0.075	1.6542	0.1086	0.3434	70.582	0.0728
-2.768	0.495	3.4833	1.2289	0.0705	1.6821	0.1106	0.3283	71.5283	0.0727
-2.76	0.4686	3.288	1.2245	0.0657	1.6991	0.1138	0.3101	71.9739	0.0721
-2.752	0.4429	3.0775	1.2107	0.0605	1.7061	0.1152	0.2914	72.033	0.0695
-2.744	0.4225	2.8639	1.1912	0.0549	1.7025	0.1181	0.2715	71.8573	0.0681
-2.736	0.4091	2.6603	1.1688	0.0496	1.6916	0.1201	0.253	71.6007	0.0665
-2.728	0.4057	2.4783	1.1457	0.0454	1.6734	0.123	0.2345	71.4122	0.0651
-2.72	0.4137	2.3242	1.1232	0.0408	1.6519	0.1261	0.2188	71.4179	0.068
-2.712	0.4338	2.2052	1.1067	0.0372	1.6254	0.1305	0.2068	71.7207	0.0693
-2.704	0.4667	2.1268	1.0914	0.0339	1.5986	0.1363	0.199	72.416	0.0717
-2.696	0.5155	2.0942	1.0847	0.032	1.5734	0.1424	0.1942	73.6019	0.0737
-2.688	0.581	2.1156	1.0837	0.031	1.5518	0.1475	0.1952	75.384	0.0775
-2.68	0.6656	2.1943	1.0939	0.0308	1.539	0.1559	0.2013	77.8715	0.0822
-2.672	0.7706	2.3365	1.1151	0.0315	1.5352	0.164	0.2131	81.1551	0.0893
-2.664	0.8984	2.5447	1.1484	0.0329	1.5442	0.1721	0.2298	85.2806	0.0984
-2.656	1.0467	2.8152	1.1942	0.0348	1.5649	0.1849	0.2519	90.2251	0.1057
-2.648	1.2116	3.1404	1.2544	0.0378	1.5959	0.1961	0.2784	95.8808	0.1175
-2.64	1.3859	3.5037	1.3245	0.041	1.6346	0.2078	0.307	102.062	0.1268
-2.632	1.5599	3.8828	1.406	0.0445	1.6773	0.2187	0.336	108.527	0.1394
-2.624	1.7224	4.2533	1.4962	0.0476	1.7206	0.2302	0.3634	115.018	0.1491
-2.616	1.8617	4.5881	1.5943	0.0505	1.7609	0.2417	0.3875	121.298	0.1582
-2.608	1.9681	4.8663	1.7016	0.0526	1.7974	0.2494	0.4053	127.176	0.1676
-2.6	2.0362	5.0749	1.8134	0.0541	1.8276	0.2598	0.417	132.527	0.1738
-2.592	2.0651	5.2099	1.9316	0.0552	1.8515	0.2657	0.4227	137.287	0.1777
-2.584	2.0587	5.2769	2.0516	0.0553	1.8713	0.2706	0.4218	141.441	0.1845
-2.576	2.0234	5.2861	2.1714	0.0551	1.884	0.2751	0.417	145.007	0.186
-2.568	1.9692	5.2528	2.2867	0.0546	1.8916	0.2775	0.4094	148.006	0.1859
-2.56	1.9042	5.1929	2.3928	0.0544	1.8926	0.2791	0.3988	150.46	0.1849
-2.552	1.837	5.1162	2.4833	0.0539	1.887	0.2792	0.3878	152.382	0.182
-2.544	1.7727	5.0278	2.5542	0.053	1.8752	0.28	0.3775	153.778	0.1825
-2.536	1.7141	4.9285	2.6021	0.0528	1.8558	0.2791	0.3659	154.666	0.1788
-2.528	1.6612	4.819	2.622	0.053	1.8299	0.2785	0.3543	155.079	0.1728
-2.52	1.6144	4.6927	2.6146	0.0522	1.7968	0.2793	0.3424	155.071	0.1714
-2.512	1.5711	4.5454	2.5811	0.0516	1.7573	0.2784	0.3298	154.72	0.1665
-2.504	1.53	4.3766	2.5212	0.0509	1.7121	0.2795	0.3158	154.104	0.1633
-2.496	1.4876	4.1837	2.4422	0.0498	1.6606	0.2801	0.301	153.308	0.1567
-2.488	1.4436	3.9703	2.349	0.0488	1.6034	0.28	0.2848	152.408	0.152
-2.48	1.396	3.7405	2.2484	0.0479	1.5419	0.283	0.268	151.488	0.147
-2.472	1.3462	3.5054	2.1493	0.0464	1.4764	0.2851	0.2519	150.656	0.1414
-2.464	1.2948	3.2717	2.0618	0.0452	1.4095	0.2887	0.2358	150.058	0.1378
-2.456	1.2449	3.0555	1.9952	0.0437	1.3446	0.293	0.2223	149.886	0.1331
-2.448	1.2	2.8681	1.9586	0.0422	1.2835	0.2982	0.2121	150.365	0.1291
-2.44	1.1634	2.7213	1.9583	0.0411	1.2309	0.3038	0.2041	151.71	0.1264
-2.432	1.1381	2.6218	2.0013	0.0403	1.1881	0.3109	0.2015	154.084	0.1266
-2.424	1.1257	2.5715	2.0854	0.0391	1.156	0.3193	0.202	157.548	0.127
-2.416	1.1268	2.5693	2.2042	0.039	1.135	0.3284	0.2072	162.034	0.1261
-2.408	1.1397	2.6069	2.3488	0.0389	1.1251	0.3374	0.2158	167.335	0.1259
-2.4	1.1614	2.6728	2.5067	0.0394	1.1227	0.3461	0.2262	173.134	0.1312
-2.392	1.1913	2.7557	2.6595	0.0399	1.1248	0.357	0.239	179.034	0.1341
-2.384	1.227	2.8434	2.7939	0.0409	1.1287	0.3655	0.2503	184.611	0.1361
-2.376	1.2688	2.9269	2.8898	0.0419	1.1306	0.3741	0.2623	189.481	0.1397
-2.368	1.3166	3.0013	2.9436	0.0423	1.128	0.3797	0.2726	193.341	0.1416
-2.36	1.3728	3.0679	2.9473	0.0432	1.1191	0.3859	0.2808	195.996	0.1446
-2.352	1.4382	3.1304	2.9035	0.0437	1.1034	0.3878	0.2878	197.379	0.1482
-2.344	1.5144	3.1935	2.8207	0.0436	1.0813	0.389	0.2929	197.517	0.1485
-2.336	1.5999	3.2626	2.711	0.0436	1.0524	0.3857	0.2979	196.506	0.1505
-2.328	1.6923	3.3382	2.5828	0.0438	1.0195	0.3806	0.3013	194.47	0.1521
-2.32	1.7862	3.4159	2.448	0.043	0.9833	0.3734	0.3065	191.53	0.1558
-2.312	1.8751	3.4884	2.3121	0.0425	0.9441	0.3639	0.31	187.797	0.1539
-2.304	1.95	3.5427	2.1826	0.0422	0.9039	0.3514	0.3118	183.383	0.1527
-2.296	2.0026	3.5686	2.0611	0.0412	0.8644	0.3372	0.313	178.424	0.1498
-2.288	2.0286	3.5574	1.9473	0.0401	0.8248	0.3235	0.3134	173.095	0.1486
-2.28	2.0243	3.5055	1.8437	0.039	0.7869	0.3098	0.3095	167.621	0.1455
-2.272	1.9911	3.4157	1.7518	0.0374	0.7516	0.2965	0.3046	162.258	0.1411
-2.264	1.9339	3.2968	1.6751	0.0361	0.7226	0.2829	0.2987	157.261	0.1365
-2.256	1.8593	3.1621	1.6135	0.0347	0.6992	0.2716	0.2913	152.87	0.1304
-2.248	1.7766	3.0232	1.5707	0.0324	0.6831	0.2624	0.2825	149.269	0.1283
-2.24	1.6937	2.8937	1.5425	0.0302	0.6756	0.2538	0.2753	146.572	0.1256
-2.232	1.6179	2.7836	1.5282	0.0278	0.6753	0.2475	0.269	144.829	0.118
-2.224	1.5536	2.699	1.5237	0.0262	0.682	0.2435	0.2625	144.024	0.1175
-2.216	1.5034	2.6433	1.5224	0.0247	0.6955	0.2399	0.2589	144.09	0.1175
-2.208	1.4663	2.6152	1.5219	0.023	0.713	0.2373	0.2553	144.935	0.117
-2.2	1.4396	2.6107	1.5167	0.0216	0.7329	0.2374	0.2545	146.443	0.1179
-2.192	1.4203	2.6259	1.5049	0.021	0.7541	0.2391	0.2536	148.499	0.1182
-2.184	1.4036	2.6529	1.4868	0.0202	0.7749	0.2419	0.2545	150.979	0.1183
-2.176	1.3854	2.6847	1.4614	0.0204	0.7929	0.2463	0.2536	153.748	0.1198
-2.168	1.3618	2.7143	1.4311	0.0202	0.8073	0.2517	0.2542	156.651	0.1197
-2.16	1.3326	2.7371	1.3952	0.0205	0.8184	0.2563	0.2514	159.487	0.1213
-2.152	1.2952	2.7467	1.3589	0.0202	0.8259	0.261	0.2481	162.017	0.1236
-2.144	1.2494	2.741	1.3195	0.0197	0.8299	0.2652	0.2448	163.976	0.1235
-2.136	1.1976	2.7187	1.2785	0.0196	0.8298	0.2669	0.2404	165.104	0.1207
-2.128	1.139	2.6787	1.2353	0.0194	0.8255	0.2653	0.2337	165.199	0.1196
-2.12	1.0773	2.6237	1.1889	0.0191	0.8192	0.2637	0.2256	164.167	0.1189
-2.112	1.0134	2.5572	1.1405	0.0192	0.8088	0.2598	0.219	162.058	0.1152
-2.104	0.9509	2.4824	1.0896	0.0191	0.7975	0.2533	0.2095	159.061	0.109
-2.096	0.8925	2.4052	1.0387	0.0198	0.7843	0.2449	0.1995	155.478	0.1085
-2.088	0.8422	2.3319	0.989	0.0202	0.77	0.2367	0.19	151.674	0.1039
-2.08	0.8028	2.2682	0.9444	0.0204	0.7556	0.2291	0.1798	147.994	0.0999
-2.072	0.7777	2.2155	0.9032	0.0216	0.7422	0.222	0.1713	144.727	0.0985
-2.064	0.7683	2.1766	0.8685	0.0225	0.7302	0.2168	0.1628	142.06	0.0957
-2.056	0.7775	2.154	0.8408	0.0236	0.72	0.2116	0.1552	140.083	0.0951
-2.048	0.8056	2.1445	0.817	0.0253	0.7124	0.2112	0.15	138.808	0.0944
-2.04	0.856	2.1492	0.7982	0.0269	0.7053	0.2088	0.1456	138.208	0.0945
-2.032	0.928	2.1673	0.7815	0.0293	0.701	0.2071	0.1423	138.239	0.0958
-2.024	1.0228	2.1977	0.7679	0.0311	0.6994	0.2054	0.1411	138.886	0.0993
-2.016	1.1399	2.2411	0.7532	0.0335	0.7003	0.205	0.1413	140.155	0.104
-2.008	1.279	2.3016	0.7435	0.0366	0.7032	0.2035	0.1435	142.066	0.1127
-2	1.4379	2.3764	0.7356	0.0397	0.7085	0.2006	0.1472	144.634	0.119
-1.992	1.6137	2.4691	0.7311	0.0436	0.7175	0.2007	0.1523	147.838	0.1277
-1.984	1.8033	2.5807	0.7315	0.0466	0.7272	0.1999	0.1597	151.602	0.1377
-1.976	2.0019	2.7085	0.7389	0.0506	0.7391	0.2013	0.17	155.8	0.146
-1.968	2.2059	2.8498	0.7509	0.0544	0.7508	0.202	0.1792	160.271	0.1575
-1.96	2.4095	3.0013	0.7691	0.0575	0.7637	0.2051	0.1912	164.846	0.1696
-1.952	2.6091	3.1547	0.7914	0.0609	0.7748	0.2066	0.2029	169.377	0.1814
-1.944	2.7992	3.3058	0.8171	0.0635	0.7854	0.21	0.2157	173.755	0.1916
-1.936	2.9755	3.4478	0.8445	0.0664	0.7947	0.2109	0.2263	177.903	0.1993
-1.928	3.1344	3.5771	0.8735	0.0686	0.8009	0.2162	0.238	181.775	0.2111
-1.92	3.2743	3.6908	0.9006	0.0704	0.8051	0.2173	0.2487	185.33	0.2181
-1.912	3.3952	3.7909	0.9303	0.0721	0.8067	0.2209	0.2589	188.521	0.2262
-1.904	3.5004	3.8811	0.9573	0.0729	0.8063	0.224	0.2702	191.286	0.2298
-1.896	3.5933	3.967	0.9845	0.0732	0.8032	0.2254	0.2804	193.544	0.2364
-1.888	3.6797	4.0512	1.0104	0.0734	0.7988	0.2274	0.291	195.187	0.2417
-1.88	3.7616	4.1382	1.0336	0.0728	0.7913	0.2284	0.3028	196.084	0.2491
-1.872	3.8397	4.2253	1.0554	0.072	0.7826	0.2284	0.3137	196.081	0.2511
-1.864	3.9103	4.307	1.0725	0.0707	0.7714	0.2268	0.3246	195.026	0.2565
-1.856	3.9672	4.3748	1.083	0.0691	0.7549	0.2226	0.3336	192.791	0.2585
-1.848	4.0012	4.417	1.0858	0.0672	0.7352	0.2159	0.3395	189.309	0.2606
-1.84	4.005	4.4222	1.0769	0.0645	0.7087	0.211	0.3431	184.591	0.2585
-1.832	3.9703	4.382	1.0607	0.0618	0.6769	0.2036	0.3426	178.745	0.2554
-1.824	3.8949	4.2915	1.0326	0.0581	0.6402	0.1944	0.3382	171.944	0.2494
-1.816	3.7815	4.152	0.9961	0.0542	0.5998	0.187	0.3296	164.393	0.2409
-1.808	3.6363	3.9698	0.9535	0.0498	0.5567	0.1775	0.3174	156.306	0.2297
-1.8	3.4697	3.7546	0.9065	0.0453	0.5132	0.167	0.3029	147.867	0.2168
-1.792	3.2953	3.5207	0.8564	0.0409	0.4708	0.1565	0.2859	139.237	0.2051
-1.784	3.1264	3.2808	0.8098	0.0368	0.4293	0.1474	0.2673	130.568	0.1924
-1.776	2.9768	3.0508	0.7648	0.0332	0.3897	0.1367	0.249	122.024	0.1803
-1.768	2.8577	2.8438	0.7256	0.0299	0.3519	0.1249	0.2331	113.796	0.17
-1.76	2.7766	2.6709	0.6921	0.0276	0.3163	0.1142	0.218	106.099	0.1612
-1.752	2.7391	2.5384	0.6672	0.0252	0.284	0.1064	0.2057	99.1502	0.1538
-1.744	2.7444	2.448	0.6492	0.0238	0.2548	0.0955	0.1975	93.1265	0.1503
-1.736	2.7875	2.3956	0.6408	0.0227	0.228	0.0862	0.1919	88.1258	0.1483
-1.728	2.8557	2.3736	0.6398	0.0219	0.2053	0.0795	0.19	84.142	0.1483
-1.72	2.9344	2.3691	0.6459	0.0215	0.1857	0.0742	0.189	81.0471	0.1489
-1.712	3.0045	2.3667	0.6554	0.021	0.1691	0.0709	0.1883	78.6122	0.1491
-1.704	3.0488	2.3532	0.6659	0.0203	0.1551	0.0652	0.1882	76.5441	0.1496
-1.696	3.0555	2.3181	0.6738	0.0196	0.1424	0.062	0.1869	74.5373	0.1475
-1.688	3.0175	2.2554	0.6786	0.0187	0.131	0.0596	0.1839	72.3399	0.1438
-1.68	2.9364	2.1681	0.6757	0.0173	0.1199	0.0572	0.1784	69.7962	0.1381
-1.672	2.8202	2.0583	0.6654	0.0165	0.1098	0.0544	0.1715	66.8861	0.131
-1.664	2.6814	1.9373	0.6525	0.0153	0.101	0.0506	0.1635	63.7193	0.1226
-1.656	2.5362	1.8167	0.6364	0.0144	0.0929	0.0486	0.1533	60.507	0.1155
-1.648	2.4013	1.7071	0.6213	0.0137	0.0887	0.0447	0.1456	57.5018	0.1086
-1.64	2.2904	1.6204	0.6103	0.0133	0.0858	0.0412	0.1364	54.933	0.1022
-1.632	2.216	1.5633	0.6038	0.0137	0.0853	0.0396	0.13	52.9532	0.099
-1.624	2.1852	1.5389	0.6046	0.0143	0.0859	0.0371	0.1256	51.5858	0.0984
-1.616	2.1991	1.5472	0.6097	0.0146	0.0891	0.0359	0.124	50.7363	0.0996
-1.608	2.2536	1.5829	0.6172	0.0155	0.0931	0.0351	0.125	50.2051	0.1005
-1.6	2.3394	1.6366	0.625	0.0161	0.0965	0.0342	0.1282	49.7545	0.1032
-1.592	2.4429	1.6982	0.6294	0.0164	0.0986	0.035	0.1332	49.1661	0.1067
-1.584	2.5516	1.7577	0.6275	0.0167	0.0984	0.0335	0.1392	48.3053	0.1102
-1.576	2.6545	1.8082	0.6192	0.0166	0.0961	0.033	0.1474	47.1588	0.1139
-1.568	2.7461	1.8474	0.6056	0.0157	0.0915	0.0332	0.1536	45.8367	0.117
-1.56	2.824	1.873	0.5879	0.015	0.0849	0.033	0.1593	44.5377	0.1205
-1.552	2.8908	1.8878	0.5707	0.0141	0.0775	0.0328	0.1642	43.4892	0.1228
-1.544	2.9499	1.8948	0.5557	0.0126	0.0703	0.0319	0.1682	42.8746	0.1229
-1.536	3.0044	1.8949	0.5457	0.0114	0.0634	0.0319	0.1702	42.776	0.122
-1.528	3.0556	1.8893	0.5398	0.0106	0.0575	0.032	0.1704	43.1465	0.1243
-1.52	3.1033	1.8782	0.5407	0.01	0.0527	0.032	0.1699	43.8192	0.1236
-1.512	3.1461	1.8579	0.5456	0.0092	0.0492	0.0322	0.1688	44.5534	0.1237
-1.504	3.1838	1.8275	0.553	0.0088	0.0466	0.0321	0.1657	45.1008	0.1228
-1.496	3.2162	1.7841	0.5643	0.0087	0.0457	0.0321	0.1619	45.2695	0.1227
-1.488	3.2446	1.7275	0.5765	0.0083	0.046	0.032	0.1577	44.9744	0.1224
-1.48	3.2722	1.6564	0.5971	0.0084	0.0476	0.03	0.1535	44.2482	0.1203
-1.472	3.3032	1.5721	0.6221	0.0082	0.0498	0.0294	0.1485	43.2284	0.1194
-1.464	3.3405	1.4781	0.6532	0.0083	0.0535	0.0276	0.144	42.108	0.117
-1.456	3.3868	1.3816	0.6915	0.0084	0.0589	0.0269	0.141	41.085	0.1157
-1.448	3.4419	1.2895	0.7351	0.0083	0.0648	0.0249	0.1377	40.3154	0.1151
-1.44	3.5068	1.2088	0.7797	0.0076	0.0698	0.0244	0.1361	39.8786	0.1139
-1.432	3.5797	1.1482	0.8248	0.0077	0.0748	0.0237	0.136	39.7754	0.1146
-1.424	3.6591	1.1092	0.8656	0.0078	0.0808	0.0238	0.1371	39.9395	0.1158
-1.416	3.7451	1.0941	0.8995	0.0078	0.0837	0.0238	0.1388	40.2698	0.1164
-1.408	3.8388	1.1005	0.9274	0.0072	0.0848	0.0234	0.1428	40.6447	0.1196
-1.4	3.9428	1.1219	0.9533	0.0071	0.0842	0.023	0.1465	40.9563	0.1222
-1.392	4.0604	1.156	0.9743	0.007	0.0845	0.0233	0.1506	41.1155	0.1268
-1.384	4.1947	1.1959	0.995	0.0068	0.0833	0.023	0.1558	41.0706	0.1308
-1.376	4.3463	1.2403	1.0131	0.0065	0.0818	0.0226	0.1622	40.8047	0.1354
-1.368	4.5142	1.2877	1.0326	0.0064	0.0791	0.0209	0.1677	40.3276	0.139
-1.36	4.6953	1.34	1.0484	0.0068	0.0769	0.0198	0.1733	39.6842	0.146
-1.352	4.886	1.3946	1.0616	0.0073	0.0762	0.0192	0.179	38.9279	0.1511
-1.344	5.0833	1.4505	1.0737	0.008	0.0746	0.0178	0.1855	38.1202	0.1561
-1.336	5.2878	1.5035	1.0848	0.0085	0.0741	0.0171	0.191	37.3128	0.1607
-1.328	5.5057	1.5509	1.0997	0.0092	0.073	0.0156	0.1967	36.5555	0.1679
-1.32	5.7456	1.5893	1.1196	0.0094	0.0721	0.0144	0.2014	35.9003	0.1732
-1.312	6.0159	1.6206	1.1491	0.0096	0.0706	0.0132	0.2068	35.3996	0.1786
-1.304	6.323	1.6465	1.1903	0.0089	0.0698	0.0124	0.2116	35.1108	0.1849
-1.296	6.6643	1.6736	1.2411	0.008	0.0686	0.0117	0.2179	35.0758	0.1929
-1.288	7.0261	1.7065	1.2969	0.0071	0.0673	0.0113	0.224	35.313	0.2015
-1.28	7.3855	1.752	1.3522	0.0061	0.0669	0.0105	0.2302	35.791	0.21
-1.272	7.7168	1.8099	1.4015	0.0048	0.0666	0.0103	0.2383	36.4338	0.2159
-1.264	7.9945	1.8828	1.4379	0.004	0.0657	0.0101	0.2457	37.1318	0.2235
-1.256	8.2054	1.9653	1.4568	0.0032	0.0665	0.0114	0.2539	37.7682	0.2277
-1.248	8.3494	2.0561	1.4587	0.0028	0.0664	0.0118	0.2601	38.249	0.234
-1.24	8.4358	2.1504	1.4473	0.0024	0.0667	0.0117	0.2671	38.5252	0.2386
-1.232	8.4834	2.2433	1.4278	0.002	0.0658	0.0125	0.2741	38.599	0.2409
-1.224	8.5094	2.3315	1.4049	0.0016	0.0641	0.0126	0.2803	38.521	0.2444
-1.216	8.5274	2.4128	1.3821	0.0016	0.0627	0.0123	0.2861	38.3757	0.2467
-1.208	8.5429	2.4844	1.363	0.0012	0.0616	0.0126	0.2921	38.2636	0.2494
-1.2	8.5591	2.5452	1.3478	0.0012	0.0597	0.0122	0.2981	38.2979	0.2514
-1.192	8.5748	2.5929	1.3374	0.0008	0.0599	0.0134	0.3023	38.581	0.255
-1.184	8.5889	2.6284	1.329	0.0008	0.0593	0.0142	0.3079	39.2002	0.2547
-1.176	8.5974	2.6492	1.3259	0.0008	0.0603	0.0154	0.3118	40.2003	0.256
-1.168	8.5893	2.6522	1.325	0.0008	0.0606	0.0166	0.315	41.5663	0.2559
-1.16	8.5428	2.6336	1.3213	0.0008	0.0605	0.0184	0.3168	43.1949	0.2552
-1.152	8.4262	2.5861	1.3102	0.0008	0.0631	0.0199	0.3145	44.8845	0.25
-1.144	8.2036	2.5053	1.2862	0.0008	0.0639	0.0222	0.3093	46.3437	0.2436
-1.136	7.8441	2.3864	1.2416	0.0008	0.0637	0.0235	0.2991	47.2418	0.2327
-1.128	7.3318	2.2275	1.1725	0.0012	0.0634	0.0242	0.283	47.2607	0.2182
-1.12	6.6776	2.0344	1.0803	0.0012	0.0622	0.0249	0.2599	46.1731	0.1976
-1.112	5.9184	1.8183	0.9667	0.0012	0.0592	0.0253	0.2354	43.9017	0.1794
-1.104	5.1184	1.593	0.8424	0.0012	0.0563	0.023	0.2065	40.5467	0.1554
-1.096	4.3518	1.3799	0.7154	0.0008	0.0506	0.0201	0.1787	36.3813	0.132
-1.088	3.6948	1.1961	0.6022	0.0008	0.0443	0.0184	0.1539	31.7934	0.1129
-1.08	3.2079	1.0591	0.5076	0.0008	0.038	0.0154	0.1337	27.2192	0.0972
-1.072	2.9292	0.9807	0.4413	0.0004	0.0319	0.0121	0.1216	23.0603	0.0886
-1.064	2.8653	0.9601	0.4045	0.0004	0.0267	0.01	0.1173	19.6136	0.0854
-1.056	2.9926	0.9948	0.3969	0.0004	0.0223	0.0072	0.118	17.0292	0.0871
-1.048	3.2622	1.067	0.4099	0.0004	0.0188	0.0053	0.1257	15.303	0.0937
-1.04	3.6077	1.1585	0.4386	0	0.0164	0.0042	0.1354	14.3076	0.1038
-1.032	3.9589	1.2445	0.4718	0	0.0142	0.0028	0.1456	13.8276	0.1127
-1.024	4.2539	1.3074	0.5034	0	0.013	0.0032	0.1536	13.6299	0.1195
-1.016	4.4462	1.3289	0.5271	0	0.0126	0.0024	0.1572	13.5005	0.124
-1.008	4.5138	1.3052	0.5399	0	0.0122	0.0033	0.1557	13.2935	0.1226
-1	4.4552	1.236	0.5404	0	0.0131	0.0027	0.1489	12.922	0.1194
-0.992	4.2861	1.1307	0.5305	0	0.0131	0.0029	0.1383	12.3682	0.1126
-0.984	4.0296	1.0017	0.5094	0	0.0113	0.0029	0.1254	11.6541	0.1049
-0.976	3.7138	0.8634	0.4783	0	0.0103	0.0029	0.111	10.8224	0.0921
-0.968	3.3613	0.7279	0.442	0	0.0094	0.0029	0.0959	9.9266	0.0812
-0.96	2.9942	0.6058	0.4016	0	0.0094	0.0029	0.0816	9.0241	0.0716
-0.952	2.634	0.5029	0.3571	0	0.0086	0.0033	0.0701	8.1803	0.0623
-0.944	2.3049	0.4269	0.3128	0	0.0068	0.0032	0.0597	7.4726	0.0539
-0.936	2.0348	0.3806	0.2717	0	0.0051	0.0032	0.0528	6.9833	0.0471
-0.928	1.8549	0.3705	0.2391	0	0.0043	0.003	0.0494	6.7918	0.0432
-0.92	1.7936	0.3984	0.2187	0	0.0043	0.0017	0.0512	6.9619	0.0426
-0.912	1.8702	0.4663	0.2117	0	0.0043	0.0015	0.0568	7.5108	0.0446
-0.904	2.0886	0.5724	0.2212	0	0.0043	0.0012	0.0674	8.4024	0.0506
-0.896	2.4335	0.71	0.245	0	0.0043	0.0016	0.082	9.5478	0.0609
-0.888	2.8686	0.8677	0.2801	0	0.0049	0.0021	0.0981	10.8083	0.076
-0.88	3.3415	1.0272	0.321	0	0.0051	0.0027	0.116	12.0174	0.0893
-0.872	3.7906	1.1684	0.3624	0	0.0052	0.0041	0.1316	13.0157	0.0991
-0.864	4.1596	1.2732	0.4002	0	0.006	0.0048	0.1434	13.6806	0.1104
-0.856	4.4044	1.3265	0.429	0	0.006	0.004	0.1503	13.9417	0.1166
-0.848	4.5058	1.3228	0.4486	0	0.006	0.0036	0.1515	13.8012	0.1187
-0.84	4.4675	1.2628	0.4581	0	0.0054	0.0052	0.145	13.323	0.1168
-0.832	4.3132	1.1546	0.4608	0	0.0052	0.0048	0.1361	12.606	0.1082
-0.824	4.0787	1.0165	0.4567	0	0.006	0.0048	0.1222	11.762	0.1007
-0.816	3.7984	0.8632	0.4483	0	0.0053	0.0042	0.1075	10.878	0.0907
-0.808	3.4992	0.7112	0.4363	0	0.0049	0.0034	0.0924	10.0103	0.08
-0.8	3.1959	0.573	0.4201	0	0.0041	0.0032	0.078	9.1722	0.0685
-0.792	2.8948	0.4549	0.399	0	0.0027	0.0032	0.0658	8.3524	0.0598
-0.784	2.599	0.3588	0.3705	0	0.0027	0.0032	0.0554	7.544	0.0526
-0.776	2.3172	0.2887	0.3388	0	0.0027	0.0032	0.0469	6.7567	0.0456
-0.768	2.0684	0.2432	0.3067	0	0.0018	0.003	0.0395	6.0406	0.0393
-0.76	1.8843	0.2227	0.2784	0	0.0017	0.0024	0.037	5.4843	0.0334
-0.752	1.8049	0.2318	0.2604	0	0.0016	0.0024	0.0349	5.2074	0.0323
-0.744	1.8733	0.2701	0.2613	0	0.0008	0.0024	0.0378	5.3351	0.0342
-0.736	2.1251	0.3416	0.2854	0	0.0008	0.0032	0.0454	5.9696	0.0381
-0.728	2.5778	0.4466	0.3361	0	0.0008	0.003	0.0577	7.1654	0.0469
-0.72	3.2217	0.5813	0.4135	0	0.0008	0.0031	0.0732	8.902	0.0608
-0.712	4.0164	0.7368	0.511	0	0.0014	0.006	0.0912	11.0689	0.0795
-0.704	4.8896	0.8986	0.6203	0	0.0017	0.006	0.1112	13.4665	0.0954
-0.696	5.748	1.0508	0.7298	0	0.0018	0.0061	0.1297	15.8349	0.1129
-0.688	6.4894	1.1753	0.8241	0	0.0018	0.0068	0.1446	17.8915	0.1273
-0.68	7.0277	1.2575	0.894	0	0.0022	0.0082	0.155	19.3867	0.137
-0.672	7.3065	1.2901	0.9291	0	0.0026	0.0083	0.1592	20.1615	0.1405
-0.664	7.3155	1.2747	0.9276	0	0.0018	0.0087	0.1579	20.1737	0.1395
-0.656	7.0891	1.221	0.8954	0	0.0018	0.0081	0.15	19.5169	0.135
-0.648	6.6984	1.1433	0.8395	0	0.0017	0.0078	0.1398	18.3793	0.1259
-0.64	6.2313	1.0613	0.7707	0	0.0017	0.0079	0.128	17.005	0.1159
-0.632	5.7715	0.991	0.7004	0	0.001	0.0073	0.1171	15.634	0.1051
-0.624	5.3838	0.9456	0.6387	0	0.0009	0.0063	0.1092	14.4483	0.0962
-0.616	5.1016	0.9261	0.5897	0	0.0009	0.0061	0.103	13.5542	0.0897
-0.608	4.9293	0.9329	0.5541	0	0.0008	0.0056	0.1005	12.9767	0.0857
-0.6	4.8512	0.9577	0.5334	0	0.0006	0.0048	0.0999	12.6738	0.0858
-0.592	4.8372	0.9915	0.5225	0	0	0.0044	0.1008	12.5691	0.0861
-0.584	4.8539	1.0258	0.5197	0	0	0.0041	0.1023	12.5724	0.0863
-0.576	4.8704	1.0508	0.5176	0	0	0.0042	0.1045	12.6011	0.0876
-0.568	4.8592	1.0615	0.5144	0	0	0.003	0.105	12.5737	0.0874
-0.56	4.7964	1.0535	0.5076	0	0	0.0032	0.1036	12.4245	0.0867
-0.552	4.6623	1.0252	0.4938	0	0	0.0028	0.1027	12.0967	0.0839
-0.544	4.4442	0.9767	0.4718	0	0	0.0028	0.0969	11.5504	0.0784
-0.536	4.1393	0.9067	0.4406	0	0	0.0028	0.0916	10.7739	0.0716
-0.528	3.7574	0.8218	0.3998	0	0	0.0024	0.0823	9.7889	0.0666
-0.52	3.3235	0.7244	0.353	0	0	0.0016	0.0727	8.6526	0.0566
-0.512	2.8739	0.6256	0.302	0	0	0.0008	0.0629	7.4544	0.0476
-0.504	2.4464	0.5304	0.2516	0	0	0.0004	0.0548	6.2967	0.0414
-0.496	2.0786	0.4473	0.2046	0	0	0.0004	0.0453	5.2692	0.0358
-0.488	1.7926	0.3814	0.1662	0	0	0.0008	0.0392	4.4431	0.032
-0.48	1.5971	0.334	0.1366	0	0	0.0008	0.0356	3.8399	0.0262
-0.472	1.4805	0.3046	0.1152	0	0	0.0008	0.0322	3.4414	0.0252
-0.464	1.4207	0.2864	0.1008	0	0	0.0008	0.0312	3.2037	0.0236
-0.456	1.3879	0.2768	0.0902	0	0	0.0008	0.0304	3.0561	0.0219
-0.448	1.3524	0.2672	0.0836	0	0	0.0008	0.0301	2.9271	0.0224
-0.44	1.2924	0.2533	0.0768	0	0	0.0008	0.0278	2.77	0.0202
-0.432	1.197	0.2354	0.07	0	0	0.0008	0.0264	2.5489	0.0196
-0.424	1.0685	0.2112	0.061	0	0	0.0008	0.0222	2.2647	0.0174
-0.416	0.9166	0.1815	0.0514	0	0	0.0004	0.0196	1.9414	0.0152
-0.408	0.7567	0.153	0.0428	0	0	0.0004	0.017	1.602	0.0128
-0.4	0.607	0.1256	0.0334	0	0	0	0.0144	1.2849	0.0098
-0.392	0.481	0.105	0.0256	0	0	0	0.0114	1.0194	0.0076
-0.384	0.3888	0.0911	0.0204	0	0	0	0.0083	0.8238	0.006
-0.376	0.3368	0.0854	0.0162	0	0.0001	0	0.0075	0.7092	0.0052
-0.368	0.3263	0.0889	0.0144	0	0.0001	0	0.0082	0.681	0.0052
-0.36	0.3573	0.1002	0.0144	0	0.0001	0	0.0097	0.7365	0.0054
-0.352	0.4271	0.1209	0.0162	0	0.0001	0	0.0127	0.8714	0.0062
-0.344	0.5319	0.1506	0.0192	0	0.0001	0	0.0147	1.0754	0.0084
-0.336	0.664	0.185	0.023	0	0.0001	0	0.0192	1.3308	0.01
-0.328	0.8121	0.223	0.027	0	0.0001	0	0.0223	1.6167	0.0126
-0.32	0.9607	0.2618	0.0318	0	0.0001	0	0.0259	1.9046	0.0154
-0.312	1.0912	0.2947	0.0352	0	0	0.0004	0.0304	2.1587	0.0166
-0.304	1.187	0.3193	0.0382	0	0	0.0004	0.032	2.343	0.0188
-0.296	1.2317	0.3305	0.039	0	0	0.0004	0.0332	2.4286	0.02
-0.288	1.2186	0.3254	0.0383	0	0	0.0004	0.0326	2.4017	0.0192
-0.28	1.1484	0.3073	0.0364	0	0	0.0004	0.0314	2.2623	0.018
-0.272	1.0302	0.2756	0.0328	0	0	0.0004	0.0277	2.03	0.0162
-0.264	0.8793	0.236	0.028	0	0	0	0.0238	1.7364	0.014
-0.256	0.7145	0.1939	0.023	0	0.0001	0	0.0196	1.4151	0.0106
-0.248	0.5528	0.1517	0.0179	0	0.0001	0	0.0144	1.1011	0.0084
-0.24	0.4078	0.1151	0.0132	0	0.0001	0	0.0116	0.8179	0.0062
-0.232	0.2878	0.0843	0.01	0	0.0001	0	0.0081	0.5852	0.004
-0.224	0.1958	0.0605	0.0066	0	0.0001	0	0.0055	0.4073	0.0028
-0.216	0.1308	0.0436	0.0052	0	0.0001	0	0.0043	0.2798	0.002
-0.208	0.0902	0.0325	0.0038	0	0.0001	0	0.0029	0.1994	0.0018
-0.2	0.0722	0.0259	0.0028	0	0.0001	0	0.0028	0.1617	0.0008
-0.192	0.0733	0.0242	0.0028	0	0.0001	0	0.002	0.1638	0.0008
-0.184	0.0964	0.0268	0.0028	0	0.0001	0	0.0024	0.205	0.0008
-0.176	0.1418	0.0356	0.004	0	0.0001	0	0.0028	0.2936	0.0016
-0.168	0.214	0.0498	0.007	0	0	0	0.0044	0.4347	0.002
-0.16	0.3152	0.0684	0.01	0	0	0	0.0073	0.6318	0.0026
-0.152	0.4452	0.0944	0.0136	0	0	0	0.0089	0.8894	0.0044
-0.144	0.6004	0.1269	0.0186	0	0	0	0.0126	1.1951	0.0064
-0.136	0.7707	0.1622	0.0232	0	0	0	0.0166	1.5337	0.008
-0.128	0.9408	0.1974	0.0288	0	0	0	0.0196	1.8725	0.0112
-0.12	1.0921	0.2282	0.034	0	0	0	0.0218	2.1712	0.0124
-0.112	1.205	0.2513	0.0378	0	0	0.0004	0.0239	2.3956	0.0152
-0.104	1.2652	0.2648	0.0396	0	0	0.0004	0.0258	2.5149	0.0156
-0.096	1.2645	0.2646	0.04	0	0	0.0004	0.0256	2.5153	0.0156
-0.088	1.2055	0.2524	0.0384	0	0	0.0004	0.0239	2.4024	0.0144
-0.08	1.1024	0.231	0.036	0	0	0.0004	0.0218	2.2026	0.0124
-0.072	0.9732	0.204	0.0324	0	0	0	0.0192	1.9552	0.0104
-0.064	0.8432	0.178	0.0292	0	0	0	0.0166	1.7086	0.008
-0.056	0.7354	0.1564	0.029	0	0	0	0.0134	1.5143	0.0072
-0.048	0.6686	0.1438	0.0296	0	0	0.0004	0.011	1.4087	0.0048
-0.04	0.6526	0.1424	0.0348	0	0	0.0004	0.0096	1.4114	0.0038
-0.032	0.6886	0.1524	0.0408	0	0	0.0004	0.0076	1.528	0.004
-0.024	0.7682	0.1712	0.0488	0	0	0.0004	0.0082	1.7339	0.0036
-0.016	0.875	0.1964	0.0576	0	0	0.0004	0.0078	1.9984	0.0044
-0.008	0.9874	0.2224	0.0668	0	0	0.0004	0.01	2.2674	0.0052
0	1.0824	0.2436	0.074	0	0	0.0008	0.0096	2.4931	0.0048
0.008	1.1412	0.2574	0.0784	0	0	0.0008	0.0098	2.6328	0.0056
0.016	1.1496	0.2596	0.0792	0	0	0.0008	0.0098	2.6549	0.0056
0.024	1.104	0.2514	0.076	0	0	0.0008	0.0096	2.5498	0.0048
0.032	1.0108	0.2314	0.0696	0	0	0.0004	0.0096	2.3335	0.0048
0.04	0.8822	0.204	0.0608	0	0	0.0004	0.0082	2.0348	0.0048
0.048	0.735	0.173	0.0504	0	0	0.0004	0.007	1.6937	0.004
0.056	0.5879	0.1447	0.0396	0	0	0.0004	0.0063	1.3505	0.0026
0.064	0.4553	0.1211	0.0294	0	0	0.0005	0.0054	1.0421	0.0016
0.072	0.3455	0.1043	0.0206	0	0	0.0002	0.0057	0.787	0.0016
0.08	0.264	0.0945	0.0142	0	0.0001	0.0002	0.0064	0.5963	0.0023
0.088	0.2082	0.0927	0.0092	0	0.0001	0.0002	0.0068	0.4657	0.0019
0.096	0.1743	0.0937	0.0064	0	0.0002	0.0003	0.0078	0.3861	0.0028
2.394	0.1554	0.0993	0.004	0	0.0003	0.0004	0.0091	0.3421	0.0034
2.402	0.1453	0.1054	0.0032	0	0.0003	0.0004	0.01	0.3214	0.0039
2.41	0.1381	0.1093	0.0028	0	0.0004	0.0005	0.0107	0.3089	0.0041
2.418	0.1305	0.1099	0.0026	0	0.0004	0.0006	0.011	0.2974	0.0043
2.426	0.1202	0.1076	0.0025	0	0.0004	0.0006	0.0114	0.282	0.0047
2.434	0.1069	0.1015	0.0027	0	0.0004	0.0006	0.0115	0.2603	0.0049
2.442	0.0912	0.0938	0.0028	0	0.0004	0.0005	0.0101	0.2324	0.0049
2.45	0.0759	0.0821	0.0025	0	0.0004	0.0005	0.009	0.2025	0.0046
[truncated: 443 more rows]
