# Supplementary material for: Surfactant-induced hole concentration enhancement for highly efficient perovskite light-emitting diodes
Source: Nat Mater. 2025 Mar 5;24(5):778–84. doi: 10.1038/s41563-025-02123-y (PMC12048353; doi:10.1038/s41563-025-02123-y)
Supplement: Supplementary file 12 — XPS results of perovskite thin films before and after IPA wash. [file 41563_2025_2123_MOESM12_ESM.xlsx]

## Sheet: a
Binding energy	intensity
900	1137.67
899.5	1187.67
899	1203.84
898.5	1163.84
898	1244.67
897.5	1076.41
897	1188.67
896.5	1180.41
896	1133.17
895.5	1189.91
895	1202.83
894.5	1317.25
894	1169.84
893.5	1189.67
893	1257.92
892.5	1202.58
892	1270.42
891.5	1290.25
891	1218.92
890.5	1162.84
890	1364.25
889.5	1096.75
889	1107.33
888.5	1279.5
888	1133.17
887.5	1084.17
887	1105.83
886.5	1155.25
886	1170.75
885.5	1173.17
885	1227.91
884.5	1184.25
884	1203.84
883.5	1218.09
883	1137.83
882.5	1170.5
882	1237.25
881.5	1201.58
881	1182.75
880.5	1177.25
880	1158.5
879.5	1114.59
879	1168.5
878.5	1262.25
878	1182.33
877.5	1155.42
877	1185.91
876.5	1212.75
876	1299.5
875.5	1214.91
875	1222.25
874.5	1166.83
874	1125.92
873.5	1217.41
873	1194.75
872.5	1208.17
872	1089.67
871.5	1179.08
871	1263.5
870.5	1243
870	1266.25
869.5	1225.92
869	1117
868.5	1211.42
868	1251.42
867.5	1225.09
867	1245.08
866.5	1202.08
866	1256
865.5	1220.58
865	1235.25
864.5	1151.67
864	1195
863.5	1246.33
863	1138.33
862.5	1191.75
862	1193.25
861.5	1326.92
861	1194.25
860.5	1206.83
860	1176.34
859.5	1285.33
859	1255.67
858.5	1152.25
858	1293.17
857.5	1214
857	1276.75
856.5	1270.08
856	1280.08
855.5	1131.58
855	1224.66
854.5	1130.25
854	1161.08
853.5	1216.25
853	1255.92
852.5	1287.5
852	1105.59
851.5	1259.25
851	1217.17
850.5	1126.5
850	1223.25
849.5	1160.25
849	1178.09
848.5	1288
848	1268.91
847.5	1153.25
847	1195.58
846.5	1115.91
846	1253.09
845.5	1246.75
845	1212.84
844.5	1218.34
844	1393.84
843.5	1271.92
843	1295.84
842.5	1271.5
842	1201.92
841.5	1214.08
841	1139.33
840.5	1246.83
840	1213.91
839.5	1108.83
839	1218.33
838.5	1226.17
838	1200.75
837.5	1215.83
837	1269.25
836.5	1250.25
836	1162.75
835.5	1218.75
835	1235.92
834.5	1151.83
834	1192.75
833.5	1235.67
833	1234.83
832.5	1297.25
832	1261.83
831.5	1196.92
831	1290.17
830.5	1235.08
830	1219.5
829.5	1196.17
829	1322.08
828.5	1198.75
828	1314.08
827.5	1347.5
827	1173.34
826.5	1291.33
826	1259.25
825.5	1212.08
825	1303.42
824.5	1246.17
824	1321.25
823.5	1373.58
823	1166.75
822.5	1220
822	1282.75
821.5	1246.5
821	1227.84
820.5	1179.67
820	1330.42
819.5	1323.67
819	1308.83
818.5	1209.92
818	1218.92
817.5	1191.83
817	1264.17
816.5	1278.17
816	1231.25
815.5	1304.67
815	1299.25
814.5	1231
814	1351.08
813.5	1289
813	1353.17
812.5	1193.5
812	1390.17
811.5	1323.58
811	1402.75
810.5	1330.92
810	1359.41
809.5	1272.25
809	1248.58
808.5	1298.83
808	1312.67
807.5	1344.42
807	1270.33
806.5	1315
806	1303
805.5	1199.5
805	1298.17
804.5	1317.08
804	1360.33
803.5	1292
803	1292.58
802.5	1315.83
802	1275
801.5	1336.33
801	1297.42
800.5	1327.66
800	1355
799.5	1316.41
799	1315.75
798.5	1315.84
798	1324.84
797.5	1289.16
797	1446.67
796.5	1363.42
796	1350.75
795.5	1389.92
795	1286.16
794.5	1229
794	1311.42
793.5	1332.84
793	1231.84
792.5	1320.66
792	1377.5
791.5	1398.25
791	1456.92
790.5	1313.16
790	1407.25
789.5	1443.09
789	1391.42
788.5	1340.67
788	1367.09
787.5	1394.42
787	1320.75
786.5	1305.34
786	1252.92
785.5	1318.16
785	1370.5
784.5	1433.33
784	1329.33
783.5	1289.25
783	1347.66
782.5	1361.67
782	1475.75
781.5	1405.5
781	1316.67
780.5	1395.25
780	1308.58
779.5	1423.5
779	1382.09
778.5	1387.5
778	1352.42
777.5	1391.33
777	1370.75
776.5	1320.33
776	1414.83
775.5	1447.25
775	1388.08
774.5	1383.75
774	1372.84
773.5	1390.25
773	1367.67
772.5	1432.5
772	1358.75
771.5	1498.83
771	1478.67
770.5	1259.34
770	1489
769.5	1390.25
769	1341.08
768.5	1402.08
768	1476.33
767.5	1390.5
767	1388.17
766.5	1414.33
766	1437.92
765.5	1396.75
765	1437.08
764.5	1481
764	1326
763.5	1446.5
763	1395.67
762.5	1497.33
762	1481
761.5	1486.17
761	1535.08
760.5	1457.5
760	1466.5
759.5	1506.5
759	1518.25
758.5	1445.34
758	1487.34
757.5	1499
757	1474
756.5	1472.59
756	1415.5
755.5	1384.92
755	1333.75
754.5	1422.5
754	1342
753.5	1425.67
753	1355
752.5	1335
752	1381.67
751.5	1298
751	1248.41
750.5	1379.66
750	1388.09
749.5	1223.58
749	1274.33
748.5	1400.08
748	1381.67
747.5	1343.5
747	1253.16
746.5	1352.75
746	1309.16
745.5	1397.09
745	1483.34
744.5	1488.41
744	1324.58
743.5	1352.5
743	1289
742.5	1310.25
742	1294.42
741.5	1125.75
741	1228.75
740.5	1189.09
740	1189.84
739.5	1178.42
739	1232.41
738.5	1602.67
738	2433.59
737.5	3428.5
737	3161.09
736.5	1874.67
736	1304.5
735.5	1208.25
735	1083.42
734.5	1031.83
734	1043.08
733.5	993.75
733	1018.5
732.5	1072.59
732	994.332
731.5	1000.5
731	983.332
730.5	962.668
730	970
729.5	899.918
729	857.832
728.5	887.832
728	830.832
727.5	886.918
727	901.665
726.5	834.168
726	894.082
725.5	906.165
725	1050.16
724.5	1512.75
724	3113.5
723.5	4353.75
723	3538.42
722.5	1948.91
722	1157.83
721.5	979.418
721	863.832
720.5	827.75
720	803.335
719.5	833.582
719	799
718.5	847.332
718	812.5
717.5	749
717	785.332
716.5	795.415
716	799.915
715.5	814.665
715	828
714.5	755.332
714	705.168
713.5	760.832
713	766.915
712.5	780.582
712	791.415
711.5	787.832
711	783
710.5	746.25
710	755.918
709.5	755.582
709	831.332
708.5	700.832
708	775.832
707.5	880.582
707	800.832
706.5	771
706	862.165
705.5	782.918
705	774.332
704.5	811.915
704	884.085
703.5	701.832
703	805.915
702.5	750.25
702	791.665
701.5	676.832
701	782.918
700.5	680.418
700	822.585
699.5	748.168
699	817.75
698.5	816.75
698	740.332
697.5	782.582
697	821.418
696.5	809.668
696	779.832
695.5	805.835
695	739.75
694.5	804.75
694	817.665
693.5	757.918
693	840.082
692.5	753.832
692	743.5
691.5	794
691	777.415
690.5	788.835
690	852.5
689.5	810.918
689	787.75
688.5	826.25
688	896.832
687.5	885.418
687	816.335
686.5	804.585
686	809
685.5	814.082
685	814.332
684.5	851.75
684	933
683.5	820.25
683	792.582
682.5	831.832
682	751.835
681.5	799.75
681	877.832
680.5	745.668
680	842.415
679.5	759.5
679	871.082
678.5	793.5
678	756.75
677.5	847.75
677	823
676.5	851.25
676	824.918
675.5	790.085
675	764.835
674.5	911
674	864.418
673.5	830.418
673	937.5
672.5	762.668
672	848.668
671.5	799.832
671	780
670.5	801.918
670	794.332
669.5	786.25
669	839.668
668.5	881.832
668	755.582
667.5	787.582
667	815.25
666.5	780
666	896.585
665.5	861.168
665	868.418
664.5	835.085
664	820.668
663.5	787
663	851.418
662.5	841.668
662	790.75
661.5	820.918
661	785.915
660.5	800.5
660	866.835
659.5	836.918
659	789.418
658.5	856.418
658	858.665
657.5	849
657	789.832
656.5	807.75
656	817.832
655.5	763
655	824.582
654.5	901.832
654	834.335
653.5	865.918
653	783.5
652.5	839.335
652	791.915
651.5	767.835
651	881.418
650.5	879.832
650	883.582
649.5	810.915
649	866.25
648.5	818.665
648	862.332
647.5	854.332
647	856.082
646.5	804.75
646	846.665
645.5	865.418
645	889.418
644.5	959.168
644	915.082
643.5	891
643	913.168
642.5	853
642	877.582
641.5	904.168
641	784.165
640.5	802.168
640	839.832
639.5	851.082
639	776.585
638.5	854.25
638	778.332
637.5	753.332
637	820.085
636.5	791.332
636	845.582
635.5	799.165
635	788.5
634.5	731.335
634	772.165
633.5	841
633	788.332
632.5	753.332
632	725.918
631.5	768.75
631	722.5
630.5	751.915
630	801
629.5	771.25
629	782.582
628.5	850.25
628	807.165
627.5	772.668
627	811.668
626.5	699.915
626	807.75
625.5	775.415
625	785.918
624.5	782
624	740.165
623.5	708.335
623	801.165
622.5	735.5
622	751
621.5	772.332
621	734.082
620.5	758.418
620	673.25
619.5	742.668
619	820.835
618.5	743.25
618	797.085
617.5	724.332
617	799
616.5	764.168
616	757.668
615.5	780
615	819.75
614.5	808.832
614	749.5
613.5	720.335
613	765.75
612.5	716.668
612	853.918
611.5	785.75
611	772.75
610.5	869.915
610	805
609.5	753.085
609	799.332
608.5	756.835
608	801.415
607.5	814.168
607	805.332
606.5	717.75
606	783.668
605.5	773.918
605	795
604.5	799.418
604	710.168
603.5	877.168
603	737.165
602.5	777.582
602	766.918
601.5	846.915
601	739.165
600.5	736.75
600	884.082
599.5	783.165
599	810.082
598.5	783.832
598	791.582
597.5	809.915
597	873.418
596.5	878.75
596	781.165
595.5	797.665
595	844.665
594.5	812.165
594	765.75
593.5	787.085
593	827.165
592.5	822.332
592	780.332
591.5	737.25
591	902
590.5	809.582
590	802.335
589.5	771.418
589	836.668
588.5	746.665
588	900.582
587.5	848.668
587	880
586.5	842.418
586	806.668
585.5	759.582
585	827.332
584.5	740.582
584	794.915
583.5	776.5
583	877.415
582.5	774.835
582	781.915
581.5	728.582
581	807.165
580.5	903.915
580	843.832
579.5	929.832
579	819.75
578.5	819.5
578	828.418
577.5	863.168
577	867.75
576.5	835.418
576	735.418
575.5	867.918
575	812.5
574.5	746.168
574	857.082
573.5	884.832
573	796.25
572.5	830.332
572	839.332
571.5	881.582
571	894.25
570.5	811.082
570	858.418
569.5	855.418
569	828.5
568.5	864.582
568	866.085
567.5	827.5
567	795.75
566.5	831.168
566	881.25
565.5	769.5
565	822
564.5	785.082
564	800.335
563.5	871.25
563	891.5
562.5	891.585
562	809.915
561.5	928.832
561	852.418
560.5	862.75
560	852.25
559.5	770.082
559	857
558.5	943.25
558	812.418
557.5	885.335
557	888.085
556.5	869.418
556	918.918
555.5	822.665
555	896
554.5	875.5
554	926.085
553.5	848.918
553	905.25
552.5	848.668
552	887.582
551.5	797.665
551	828.082
550.5	846.25
550	816.085
549.5	853.085
549	848.5
548.5	857.668
548	857.418
547.5	813.335
547	859.332
546.5	787.25
546	851.5
545.5	878.582
545	851.332
544.5	808.832
544	817
543.5	823.335
543	838.168
542.5	947.25
542	820.835
541.5	912.668
541	952.585
540.5	905.668
540	831
539.5	876.75
539	886.332
538.5	905.918
538	913.332
537.5	881.082
537	846.832
536.5	843.168
536	889.168
535.5	854.832
535	849.835
534.5	851.25
534	884.418
533.5	888.75
533	928.418
532.5	1032
532	1053.84
531.5	1084.58
531	1038.84
530.5	1015.75
530	1027.41
529.5	953.5
529	923
528.5	920.915
528	861.5
527.5	957.332
527	912.582
526.5	847.75
526	835.5
525.5	996.5
525	829.668
524.5	905.5
524	893.918
523.5	923
523	913.085
522.5	961.665
522	885
521.5	910.418
521	851.335
520.5	952.25
520	955.668
519.5	809.5
519	953.25
518.5	962.75
518	923.332
517.5	941.585
517	958.832
516.5	899.582
516	952.5
515.5	994.082
515	941.75
514.5	892.832
514	981.918
513.5	918.918
513	929.168
512.5	993.415
512	885.418
511.5	948.75
511	912.832
510.5	998.082
510	892.085
509.5	946.165
509	982.918
508.5	1009.16
508	898
507.5	890.5
507	916.5
506.5	925.75
506	1001.17
505.5	1067.83
505	893.585
504.5	886.585
504	948.168
503.5	948.75
503	877.332
502.5	896.75
502	935.25
501.5	931.165
501	1010.84
500.5	972
500	967.668
499.5	970.5
499	965.332
498.5	987.168
498	909.418
497.5	927.168
497	1053.41
496.5	889.168
496	976.918
495.5	906.915
495	912.665
494.5	941.332
494	957.582
493.5	904.5
493	960.085
492.5	961.668
492	964.915
491.5	1004.59
491	917.75
490.5	970.25
490	940.085
489.5	885.418
489	992.5
488.5	1001.41
488	958
487.5	960.832
487	1021.75
486.5	1017.08
486	954.5
485.5	987.5
485	1086.67
484.5	1090.25
484	1076.75
483.5	936.418
483	1005
482.5	941.918
482	931
481.5	960.415
481	1015.5
480.5	929.082
480	1027
479.5	1033.58
479	994.75
478.5	1090.5
478	964.582
477.5	1031.59
477	1013.84
476.5	1048.25
476	1023
475.5	1077.5
475	1060.42
474.5	1097.58
474	950.75
473.5	911.165
473	1006.16
472.5	1026.75
472	1009.17
471.5	1034
471	1034.08
470.5	937.25
470	1020.92
469.5	997.332
469	994
468.5	1023.08
468	1009.91
467.5	990.335
467	1135.5
466.5	1003.5
466	1024.92
465.5	1073.42
465	1066.25
464.5	982.082
464	1025
463.5	1126.5
463	1125.17
462.5	944.25
462	1063.91
461.5	1025.59
461	1058.17
460.5	1068.75
460	1129.5
459.5	1078.67
459	1118
458.5	985.915
458	1050.08
457.5	1011
457	1045.91
456.5	1009.33
456	1004.25
455.5	1097.67
455	1083.25
454.5	1200.58
454	1112.83
453.5	968.582
453	1041
452.5	1037.5
452	939.25
451.5	945.418
451	1054.25
450.5	1118.41
450	1058.08
449.5	1012.91
449	1064.08
448.5	1087.34
448	972.082
447.5	1018.08
447	1100.83
446.5	989.582
446	1004.5
445.5	1083.33
445	1132.92
444.5	1085.5
444	1093.67
443.5	1127.08
443	1154
442.5	1042.75
442	1125.5
441.5	1090.25
441	1074.5
440.5	1033.16
440	1033.25
439.5	1076.08
439	1078.25
438.5	1053.17
438	1146.17
437.5	1151.75
437	1233.25
436.5	1185.08
436	1262.58
435.5	1353.84
435	1323.84
434.5	1361.41
434	1353.5
433.5	1287.33
433	1255
432.5	1185.66
432	1191.17
431.5	1116.58
431	1047.91
430.5	1136.33
430	966.582
429.5	1020.09
429	1006.91
428.5	859.75
428	902.168
427.5	1007.75
427	880.75
426.5	912.832
426	982.165
425.5	974.835
425	916.418
424.5	938.668
424	853.332
423.5	914.582
423	888.25
422.5	968.665
422	903.75
421.5	811.082
421	884.665
420.5	891.918
420	963
419.5	935.168
419	902.418
418.5	913.418
418	925.915
417.5	882.585
417	890.335
416.5	888.168
416	905.918
415.5	959.585
415	978
414.5	1094.58
414	1246.42
413.5	1351.75
413	1424.17
412.5	1445.41
412	1321.25
411.5	1362.42
411	1263.25
410.5	993.835
410	893.915
409.5	902.082
409	972.418
408.5	762.25
408	804.165
407.5	889.835
407	687.5
406.5	744.25
406	772.082
405.5	702.168
405	807.832
404.5	729.25
404	780.418
403.5	783.332
403	754.25
402.5	715.418
402	717.085
401.5	876.832
401	767.332
400.5	792.5
400	681.915
399.5	727.582
399	736.332
398.5	771.335
398	696.332
397.5	684.5
397	613.168
396.5	732.332
396	727.75
395.5	697.582
395	723.5
394.5	704.665
394	702.332
393.5	715.168
393	618.5
392.5	639.332
392	689.25
391.5	692.25
391	720.5
390.5	711.75
390	722
389.5	707.75
389	672.918
388.5	743.835
388	711.585
387.5	664.25
387	805.668
386.5	722.668
386	657.25
385.5	810
385	675.25
384.5	709.75
384	761.915
383.5	791.75
383	740.915
382.5	723.582
382	738
381.5	693.832
381	725.75
380.5	722.165
380	708.668
379.5	716.585
379	756.5
378.5	666.918
378	733.332
377.5	669.168
377	665.082
376.5	674.335
376	766.582
375.5	702.332
375	748.918
374.5	744.915
374	746.75
373.5	701.835
373	712
372.5	815.832
372	769.332
371.5	752.668
371	699.085
370.5	715.832
370	682.668
369.5	745.25
369	706.168
368.5	731.085
368	753.75
367.5	802.75
367	728
366.5	691.835
366	795.418
365.5	828.418
365	750
364.5	735.415
364	812.585
363.5	671.168
363	731.082
362.5	739.585
362	762.5
361.5	776.835
361	751.75
360.5	732
360	780.668
359.5	747.75
359	719.332
358.5	810.25
358	746.582
357.5	680.168
357	767.585
356.5	794.668
356	764.25
355.5	765
355	828.25
354.5	771.25
354	814.915
353.5	715.5
353	729.25
352.5	752.668
352	784.915
351.5	727.415
351	732.082
350.5	739.832
350	707.082
349.5	795.832
349	813.915
348.5	831.835
348	827.582
347.5	787.082
347	863.5
346.5	769.668
346	715.582
345.5	713.918
345	819.5
344.5	810
344	750.332
343.5	773.582
343	803.085
342.5	776.832
342	723.082
341.5	756.582
341	754.918
340.5	775.665
340	781.25
339.5	748.668
339	900.418
338.5	798.25
338	845
337.5	794
337	864.918
336.5	792.668
336	885.668
335.5	858.165
335	853.832
334.5	852.835
334	795.418
333.5	727.5
333	851.918
332.5	864.832
332	770.668
331.5	824.168
331	768.5
330.5	816.082
330	894.832
329.5	835.75
329	780.415
328.5	857.25
328	861.5
327.5	829.5
327	864.418
326.5	812.75
326	852.332
325.5	711.585
325	855.75
324.5	829.415
324	841.418
323.5	816.25
323	816.335
322.5	882.582
322	835.168
321.5	862.75
321	858.832
320.5	949.168
320	800.5
319.5	781.918
319	893.165
318.5	880.418
318	853.335
317.5	873.082
317	832.168
316.5	845.085
316	873.335
315.5	868.75
315	927.665
314.5	961.165
314	877.5
313.5	947.415
313	826.918
312.5	860.585
312	937.25
311.5	937.25
311	862.082
310.5	879.5
310	935.168
309.5	897.75
309	911.332
308.5	869.585
308	862.585
307.5	824
307	934.918
306.5	869.335
306	873.418
305.5	903.918
305	896.5
304.5	967.585
304	937.25
303.5	924.918
303	952.665
302.5	947.668
302	846.75
301.5	845.5
301	875.668
300.5	818.585
300	812.335
299.5	947
299	917.168
298.5	846.415
298	789.168
297.5	919.335
297	872.418
296.5	934.332
296	878.668
295.5	860.668
295	812.918
294.5	914.5
294	916.832
293.5	945.418
293	995.335
292.5	898.75
292	913.5
291.5	996.832
291	946.5
290.5	905.168
290	994.332
289.5	892
289	1001.16
288.5	900.25
288	955.332
287.5	884.832
287	818.75
286.5	934.668
286	1061.59
285.5	1138.25
285	1463.25
284.5	1876.58
284	1939.84
283.5	1454.92
283	887.418
282.5	981.585
282	932.332
281.5	945.335
281	870.75
280.5	929.832
280	920.582
279.5	964.5
279	898.918
278.5	928.332
278	995.5
277.5	952
277	925.665
276.5	974.582
276	954.25
275.5	953.668
275	1001.34
274.5	856.418
274	825.5
273.5	960.25
273	910.918
272.5	914
272	889.25
271.5	1015
271	1073.92
270.5	1057.67
270	875
269.5	880.582
269	905.5
268.5	950.915
268	892.5
267.5	993.918
267	999.5
266.5	982
266	999.5
265.5	1030.83
265	952.75
264.5	971.832
264	876.085
263.5	911
263	911.082
262.5	930.25
262	940.418
261.5	906.582
261	890.168
260.5	946.332
260	1037.83
259.5	963.418
259	979.165
258.5	1059.42
258	1025.16
257.5	991.168
257	1036.91
256.5	1049.16
256	980.75
255.5	1112.42
255	1218.66
254.5	1223.75
254	1292.83
253.5	1140.08
253	1121.5
252.5	1054.42
252	989.415
251.5	993.25
251	897.335
250.5	937.25
250	985.082
249.5	1073.67
249	978.335
248.5	928.165
248	954.25
247.5	850.168
247	854
246.5	1015.58
246	973.582
245.5	950.5
245	1003.67
244.5	857.582
244	970
243.5	946.915
243	879.165
242.5	870.582
242	1049.84
241.5	1020.25
241	970.582
240.5	966.585
240	960.5
239.5	906.25
239	1042.58
238.5	900.915
238	943.25
237.5	1036.75
237	949.5
236.5	967.582
236	1072.09
235.5	996
235	982.918
234.5	1012
234	973.168
233.5	1013.41
233	944.665
232.5	1032.75
232	966.582
231.5	1084.16
231	984.418
230.5	1077.92
230	1119.92
229.5	963.668
229	1026.34
228.5	1091.84
228	1023.33
227.5	1065.42
227	1024
226.5	1042.83
226	988.918
225.5	962.082
225	968.415
224.5	995.5
224	1096.92
223.5	1067.58
223	1001.75
222.5	1066.25
222	1036.09
221.5	1105.5
221	964.085
220.5	1076
220	1050.08
219.5	1053.75
219	1071.83
218.5	1079.16
218	1041.42
217.5	1042.5
217	1104
216.5	1138.67
216	1064.16
215.5	988.665
215	1085.08
214.5	1125.58
214	1041.92
213.5	1093.34
213	1082.17
212.5	1218.17
212	1143.25
211.5	1154.83
211	1119.59
210.5	1039
210	992.168
209.5	1120.84
209	1058.58
208.5	1145.58
208	1240.33
207.5	1079.34
207	1125.25
206.5	1109
206	1173.66
205.5	1163.41
205	1069.09
204.5	1165.42
204	1125
203.5	1091.59
203	1172.25
202.5	1179.09
202	1151.25
201.5	1120.42
201	1139.5
200.5	1127.25
200	1197.5
199.5	1119.25
199	1084.75
198.5	1149.09
198	1129.59
197.5	1130.33
197	1030.75
196.5	1079.25
196	1091.84
195.5	1083.5
195	1124.25
194.5	1007.5
194	1058.42
193.5	1132.92
193	1220.33
192.5	1092.83
192	1092.67
191.5	926.415
191	952.418
190.5	1040.33
190	1095.67
189.5	1237.25
189	1170.34
188.5	1274.58
188	1484
187.5	1530.92
187	1554.58
186.5	1345.75
186	1165.58
185.5	1088.17
185	1066.41
184.5	1092.5
184	1002
183.5	1114
183	1030.42
182.5	1223.25
182	1387.42
181.5	1777.91
181	2213.08
180.5	1974.67
180	1684
179.5	1430.17
179	1119.08
178.5	990.75
178	1018.91
177.5	927
177	842.668
176.5	892.665
176	848.332
175.5	871.335
175	822.082
174.5	861.082
174	902.668
173.5	915.582
173	812.332
172.5	826.168
172	758.168
171.5	790.082
171	865.082
170.5	905.415
170	931.835
169.5	921.25
169	902.585
168.5	905.418
168	883.335
167.5	874.75
167	862.832
166.5	854.918
166	882.918
165.5	834.5
165	876.582
164.5	908.835
164	989.082
163.5	930.835
163	905.75
162.5	890.582
162	940.168
161.5	868.75
161	916.918
160.5	949.168
160	843.082
159.5	998.165
159	1121.33
158.5	1139.25
158	1232.42
157.5	1175.83
157	1028.83
156.5	918.75
156	877.915
155.5	975.25
155	914.665
154.5	918.915
154	847
153.5	748.165
153	780.582
152.5	793.75
152	732.835
151.5	753.25
151	755
150.5	763
150	816.25
149.5	753.418
149	771.665
148.5	676.332
148	688.5
147.5	730.5
147	653.5
146.5	588.165
146	640.585
145.5	694
145	616.25
144.5	656
144	740.582
143.5	847.332
143	1292.5
142.5	2508.5
142	3112.67
141.5	1625.92
141	657.918
140.5	564.835
140	470.917
139.5	501.584
139	529.668
138.5	749.5
138	1790.75
137.5	3541.17
137	3318.58
136.5	1250
136	589.668
135.5	500.166
135	429.833
134.5	427.666
134	387.584
133.5	360.667
133	422.833
132.5	449.583
132	512.166
131.5	475.249
131	420.667
130.5	403.583
130	381.417
129.5	423.75
129	432.666
128.5	444.667
128	395.917
127.5	412.916
127	417.167
126.5	390.5
126	412.083
125.5	446.667
125	392
124.5	400.5
124	363.416
123.5	434
123	371
122.5	454.416
122	375.25
121.5	408.083
121	385.333
120.5	369.5
120	408.333
119.5	407.75
119	432.917
118.5	423.083
118	404.833
117.5	411.416
117	378.917
116.5	438.5
116	339.25
115.5	442.083
115	364.166
114.5	394.833
114	424.834
113.5	383
113	420.167
112.5	446.834
112	403.333
111.5	388.833
111	410.25
110.5	455.5
110	450.249
109.5	462.166
109	482.333
108.5	448.5
108	452.667
107.5	442.166
107	458.166
106.5	452.334
106	430.25
105.5	416.75
105	464.334
104.5	394.333
104	416.333
103.5	447.25
103	456.333
102.5	464.75
102	382.667
101.5	440.417
101	459.333
100.5	455.5
100	477.416
99.5	474.5
99	508.833
98.5	440.916
98	470.166
97.5	489.833
97	506.501
96.5	553.332
96	524.583
95.5	475.999
95	510.249
94.5	444
94	440.666
93.5	510.832
93	468.666
92.5	474.667
92	455.916
91.5	477.084
91	454.083
90.5	465.999
90	482.25
89.5	492.749
89	437.333
88.5	424.333
88	385.833
87.5	459.166
87	423.083
86.5	466.417
86	432.667
85.5	412.584
85	409.917
84.5	412.334
84	428.917
83.5	423.25
83	423.333
82.5	473.917
82	449.834
81.5	360.834
81	382.083
80.5	354.917
80	332.917
79.5	324.084
79	319.083
78.5	268.833
78	344.417
77.5	452.417
77	834.582
76.5	969.585
76	608.333
75.5	335.583
75	709.668
74.5	1279.09
74	1069.75
73.5	428.001
73	230.667
72.5	186.667
72	176.75
71.5	174
71	157.167
70.5	172.167
70	195.583
69.5	198.667
69	493.083
68.5	950.668
68	1417.08
67.5	1532.92
67	1379.17
66.5	539.499
66	187.083
65.5	155.417
65	149.25
64.5	143.75
64	119.584
63.5	142.917
63	123.833
62.5	125.75
62	112.667
61.5	134
61	120.667
60.5	137
60	126.666
59.5	149.583
59	148.333
58.5	129.167
58	173.667
57.5	149.667
57	162.833
56.5	147.5
56	131
55.5	129.833
55	177.5
54.5	144.167
54	131.333
53.5	164.583
53	128.917
52.5	138.833
52	147.667
51.5	132.333
51	158.583
50.5	135.5
50	156.417
49.5	184.167
49	137.333
48.5	124.583
48	165.25
47.5	161.583
47	135.917
46.5	158.25
46	144
45.5	173.083
45	153.25
44.5	148.083
44	135.333
43.5	149.167
43	144
42.5	157.25
42	169.5
41.5	195.75
41	213.083
40.5	177.75
40	163.75
39.5	201.833
39	168.25
38.5	191.75
38	171.5
37.5	179.25
37	141.833
36.5	158.917
36	161
35.5	165.417
35	167.583
34.5	166.917
34	142.583
33.5	139.75
33	120.917
32.5	173.25
32	141
31.5	142.25
31	127.333
30.5	98.4167
30	143.833
29.5	147.583
29	182.5
28.5	118.75
28	145.417
27.5	119.75
27	134
26.5	149
26	140.583
25.5	141.417
25	128.417
24.5	139.25
24	130
23.5	99.6667
23	130.333
22.5	147.833
22	189.5
21.5	366.833
21	484.25
20.5	284.166
20	106.416
19.5	193.667
19	342.084
18.5	562.415
18	441.251
17.5	168.75
17	125
16.5	95.5833
16	71.8333
15.5	89.9167
15	81.8333
14.5	97.5833
14	87
13.5	92.5
13	79.6667
12.5	89.6667
12	73.3335
11.5	65.6667
11	92.6667
10.5	103.583
10	92.5
9.5	114.833
9	236
8.5	106.083
8	56.0833
7.5	52.5834
7	31.4167
6.5	30.5833
6	39.1667
5.5	41.4167
5	77.4167
4.5	90.4167
4	101.25
3.5	228.583
3	212.25
2.5	236.5
2	168.083
1.5	75.6665
1	67.4165
0.5	36.8333
-1.13687e-13	27.9167
-0.5	26.0833
-1	25.75
-1.5	28.8333
-2	28.5
-2.5	29
-3	26.5833
-3.5	33.4167
-4	27.25
-4.5	29.1667
-5	28.9167

## Sheet: b
Binding energy	intensity
900	1256.33
899.5	1142.83
899	1158.92
898.5	1165.41
898	1191.92
897.5	1169.75
897	1239.16
896.5	1310.84
896	1183.58
895.5	1221.33
895	1351.17
894.5	1105.5
894	1270.83
893.5	1275.92
893	1217.67
892.5	1151.25
892	1203.75
891.5	1196.42
891	1187.42
890.5	1190.58
890	1170.5
889.5	1175.75
889	1196.92
888.5	1159.5
888	1280.17
887.5	1122.66
887	1204.17
886.5	1073.08
886	1091
885.5	1263.59
885	1303.67
884.5	1274.33
884	1157.33
883.5	1249.75
883	1156.92
882.5	1261.92
882	1136.83
881.5	1195.75
881	1210.59
880.5	1181.16
880	1203.34
879.5	1235.5
879	1191.67
878.5	1250.84
878	1200.83
877.5	1215.67
877	1187.75
876.5	1259.75
876	1161.5
875.5	1185.33
875	1189.08
874.5	1213.25
874	1329.09
873.5	1316
873	1252.33
872.5	1136.92
872	1314.08
871.5	1227.34
871	1251.66
870.5	1401.91
870	1256.83
869.5	1180.83
869	1253.09
868.5	1194
868	1233.33
867.5	1268.67
867	1237.91
866.5	1220.66
866	1181.08
865.5	1284.17
865	1198.75
864.5	1320.58
864	1310.33
863.5	1239.5
863	1348.92
862.5	1215.25
862	1213.25
861.5	1315.66
861	1170.75
860.5	1263.17
860	1236.5
859.5	1132.25
859	1173.67
858.5	1255.25
858	1196.67
857.5	1266
857	1167.5
856.5	1383.41
856	1312.92
855.5	1229.59
855	1262.92
854.5	1335.67
854	1273.08
853.5	1332.08
853	1279.75
852.5	1219.08
852	1366.17
851.5	1180.83
851	1269.33
850.5	1197.5
850	1287.58
849.5	1157.91
849	1199.5
848.5	1309.25
848	1226.33
847.5	1287.66
847	1223.75
846.5	1172.83
846	1319
845.5	1153.41
845	1223.58
844.5	1332.25
844	1315
843.5	1282.25
843	1333.41
842.5	1285.84
842	1272.59
841.5	1206.5
841	1223.42
840.5	1202.58
840	1281.59
839.5	1164.66
839	1186.08
838.5	1149.17
838	1213
837.5	1157.25
837	1178.75
836.5	1166.25
836	1298.83
835.5	1187.17
835	1339.09
834.5	1230.75
834	1297.83
833.5	1254
833	1216.75
832.5	1224.83
832	1216.5
831.5	1257
831	1264.08
830.5	1314.92
830	1182.75
829.5	1226
829	1233.33
828.5	1225.34
828	1176
827.5	1141.25
827	1199.58
826.5	1284.75
826	1232.08
825.5	1228.34
825	1238
824.5	1243.5
824	1336.75
823.5	1311
823	1317.17
822.5	1236.42
822	1159.75
821.5	1284.08
821	1335.34
820.5	1207.25
820	1209.25
819.5	1307.58
819	1280.25
818.5	1291.25
818	1196
817.5	1237.84
817	1256.83
816.5	1283.84
816	1271.25
815.5	1335.5
815	1285.34
814.5	1201.5
814	1240.75
813.5	1255.92
813	1318.75
812.5	1260.17
812	1232.25
811.5	1298.75
811	1298.5
810.5	1299.66
810	1344.25
809.5	1354.08
809	1321.42
808.5	1257.08
808	1263.25
807.5	1277.75
807	1245.5
806.5	1168.83
806	1138.42
805.5	1282.33
805	1203.84
804.5	1303.75
804	1337.5
803.5	1267.34
803	1221.84
802.5	1284.25
802	1346.75
801.5	1241.25
801	1251.83
800.5	1245.75
800	1325.58
799.5	1280.25
799	1284.84
798.5	1342.17
798	1287.25
797.5	1404.59
797	1267.42
796.5	1247.33
796	1334.17
795.5	1246.5
795	1306.09
794.5	1309.58
794	1303.16
793.5	1274.08
793	1386.33
792.5	1335.84
792	1375.42
791.5	1319.75
791	1361.75
790.5	1337.92
790	1260
789.5	1252.09
789	1377.75
788.5	1450.83
788	1385.58
787.5	1407.25
787	1311.08
786.5	1296
786	1410
785.5	1383.25
785	1334.67
784.5	1340.42
784	1352.75
783.5	1402.5
783	1381.83
782.5	1414.67
782	1456.59
781.5	1429
781	1380.75
780.5	1431.25
780	1402.67
779.5	1471.08
779	1355.17
778.5	1491.83
778	1500.17
777.5	1475.42
777	1348.08
776.5	1352.91
776	1452.5
775.5	1409.66
775	1423.5
774.5	1379.59
774	1395.92
773.5	1442.92
773	1371.33
772.5	1352.25
772	1499.09
771.5	1353.92
771	1565.17
770.5	1409.58
770	1415.42
769.5	1501.17
769	1488.34
768.5	1589.33
768	1438.75
767.5	1542.91
767	1564.17
766.5	1584.75
766	1591.75
765.5	1530.33
765	1582.08
764.5	1586.5
764	1568.34
763.5	1553.58
763	1518.92
762.5	1609.42
762	1552.5
761.5	1528.33
761	1513.17
760.5	1541.58
760	1570.83
759.5	1606.34
759	1569.08
758.5	1540.33
758	1520.92
757.5	1473.16
757	1558.5
756.5	1571.17
756	1582.25
755.5	1455.17
755	1486
754.5	1502
754	1552.17
753.5	1544
753	1378.16
752.5	1440.83
752	1545.67
751.5	1581.25
751	1418.33
750.5	1515.5
750	1495.92
749.5	1435.08
749	1501.58
748.5	1564.59
748	1589.58
747.5	1564.17
747	1671
746.5	1607.42
746	1495.67
745.5	1482.75
745	1558.67
744.5	1500.91
744	1454.25
743.5	1414.5
743	1531.41
742.5	1338
742	1386.92
741.5	1310.5
741	1434.83
740.5	1269.17
740	1259.84
739.5	1478.58
739	1717.25
738.5	2653.83
738	4215.33
737.5	4606.58
737	3098.09
736.5	1913.34
736	1359
735.5	1278.92
735	1192.92
734.5	1216.92
734	1190.25
733.5	1248.25
733	1169.5
732.5	1212.5
732	1147.91
731.5	1088.16
731	1115.08
730.5	1043.75
730	1144.84
729.5	1081.58
729	1070.25
728.5	965.832
728	1037.08
727.5	973.333
727	997.082
726.5	1060.66
726	931.668
725.5	1202.09
725	1799.42
724.5	3277.25
724	5897.01
723.5	5678.5
723	3396.92
722.5	1816.91
722	1204.58
721.5	1015
721	1029.83
720.5	1001.41
720	939.584
719.5	963.917
719	940.082
718.5	800.417
718	913.667
717.5	884
717	913.417
716.5	836.25
716	904.082
715.5	923.499
715	942.334
714.5	843.499
714	914.668
713.5	915.084
713	923.917
712.5	901.5
712	924.167
711.5	901.084
711	856.416
710.5	810.082
710	928
709.5	843.583
709	857.916
708.5	941.417
708	889.5
707.5	835.832
707	881.166
706.5	899.832
706	878.75
705.5	845.418
705	872.832
704.5	882.918
704	909.168
703.5	889.25
703	913.25
702.5	915.499
702	872.668
701.5	902.418
701	890.833
700.5	874.416
700	881.417
699.5	755.25
699	823.249
698.5	834.582
698	1005.91
697.5	926.499
697	838.999
696.5	846.667
696	888.249
695.5	906.833
695	797.334
694.5	905.749
694	852.749
693.5	897.083
693	888.584
692.5	899.667
692	887.249
691.5	860.916
691	873.417
690.5	808
690	963.5
689.5	898.999
689	872.249
688.5	882.583
688	915.083
687.5	837.499
687	884.75
686.5	838.249
686	900.25
685.5	924.668
685	952.917
684.5	872.499
684	954.918
683.5	967.417
683	913.918
682.5	965.168
682	889.916
681.5	881.418
681	894.667
680.5	871.418
680	986.251
679.5	1015.25
679	975.25
678.5	917.999
678	968.168
677.5	867.166
677	905.166
676.5	871.168
676	958.418
675.5	879.668
675	863.918
674.5	951.418
674	881.332
673.5	984.5
673	891.333
672.5	936.501
672	853.418
671.5	970.584
671	916.25
670.5	872.417
670	929.668
669.5	828.166
669	881
668.5	897.25
668	919.085
667.5	854.418
667	906.334
666.5	895.166
666	899.751
665.5	909.251
665	930.666
664.5	1019
664	903.917
663.5	910.583
663	940.833
662.5	936.75
662	849
661.5	952.667
661	904.833
660.5	964.418
660	896.082
659.5	965.835
659	897.416
658.5	926.418
658	889.168
657.5	951.418
657	887
656.5	909.501
656	863.751
655.5	963.168
655	872.001
654.5	974.249
654	909
653.5	940.25
653	966.583
652.5	899.082
652	966.832
651.5	922.167
651	949.084
650.5	871.918
650	900.417
649.5	838.333
649	863.916
648.5	945.251
648	944.249
647.5	956.083
647	976.666
646.5	1044.08
646	1025.75
645.5	1036.34
645	936.332
644.5	1040.58
644	1018.08
643.5	1075.08
643	1045.08
642.5	961.417
642	999.001
641.5	958.084
641	928.083
640.5	994.499
640	956.915
639.5	978.832
639	968.082
638.5	840.834
638	840.251
637.5	949.499
637	826.751
636.5	802.168
636	988.916
635.5	834.166
635	817.666
634.5	867.084
634	931.417
633.5	831.583
633	795.832
632.5	873.917
632	824.001
631.5	863.083
631	804.334
630.5	942.001
630	1025.17
629.5	963.25
629	833.249
628.5	915.667
628	869.918
627.5	836.249
627	915.332
626.5	822.667
626	832.501
625.5	832.499
625	786.501
624.5	900.001
624	802.084
623.5	847.582
623	802.668
622.5	842.333
622	824.501
621.5	828.418
621	808.582
620.5	833.501
620	746.418
619.5	890.416
619	1011.17
618.5	1163.83
618	1083.66
617.5	893.251
617	748.168
616.5	925.333
616	797.333
615.5	816.582
615	790.501
614.5	795.833
614	800.084
613.5	896.167
613	785.417
612.5	783.499
612	795.332
611.5	855.583
611	791.833
610.5	773.415
610	789.501
609.5	743.999
609	797.834
608.5	857.583
608	762.334
607.5	803.999
607	856.833
606.5	780.751
606	769.834
605.5	747.667
605	787.168
604.5	862.25
604	764.582
603.5	792.667
603	738.249
602.5	788.583
602	810.916
601.5	841.666
601	838.833
600.5	776.916
600	743.584
599.5	779.25
599	797.082
598.5	799.583
598	896.833
597.5	814.251
597	757.918
596.5	873.666
596	803.25
595.5	864.666
595	803.668
594.5	851.917
594	721.083
593.5	796.417
593	786.249
592.5	826.168
592	797.251
591.5	784.582
591	841.334
590.5	807.418
590	829.25
589.5	763.083
589	834.082
588.5	820.5
588	751.916
587.5	792.332
587	724.168
586.5	747.834
586	747.166
585.5	741.584
585	805
584.5	829.999
584	852.332
583.5	845.75
583	813.167
582.5	830.167
582	845.332
581.5	789.333
581	803.082
580.5	743.334
580	751.082
579.5	892.584
579	844.832
578.5	872.5
578	783.833
577.5	792
577	748.333
576.5	925.582
576	768.5
575.5	792.334
575	744.5
574.5	867.168
574	757.25
573.5	804.584
573	875.082
572.5	764.25
572	824.25
571.5	826.666
571	865.667
570.5	856.917
570	793.667
569.5	831.499
569	842.666
568.5	807.667
568	814.251
567.5	753.167
567	860.5
566.5	805.751
566	773.918
565.5	825.084
565	833.999
564.5	724.582
564	825.666
563.5	914.334
563	890.417
562.5	844.25
562	781.75
561.5	803.332
561	804.668
560.5	852.749
560	863.499
559.5	864.749
559	786.749
558.5	847.832
558	846.168
557.5	773.917
557	829.5
556.5	803.583
556	805.084
555.5	890.251
555	867.083
554.5	824.583
554	788.834
553.5	805.334
553	706.668
552.5	839.084
552	793.001
551.5	874.916
551	859.084
550.5	875.332
550	869
549.5	882.083
549	834.667
548.5	812.168
548	793.084
547.5	843.584
547	869.832
546.5	807.417
546	852.084
545.5	822.249
545	811.001
544.5	800
544	772.916
543.5	914.084
543	815.167
542.5	880.917
542	809.749
541.5	825.5
541	883.168
540.5	730.749
540	741.916
539.5	893.668
539	812.75
538.5	749.25
538	822.417
537.5	814.749
537	783.501
536.5	886.501
536	809.832
535.5	794.666
535	848.832
534.5	895.332
534	759.499
533.5	916.999
533	935.917
532.5	1063.42
532	1145.83
531.5	1024.42
531	838.25
530.5	806.166
530	827.082
529.5	813.332
529	776.083
528.5	822.833
528	812.5
527.5	798.916
527	797.499
526.5	872.25
526	835.751
525.5	821.833
525	881.584
524.5	803.917
524	855.082
523.5	815.832
523	877.918
522.5	844.75
522	807.251
521.5	959.918
521	833.917
520.5	800.001
520	848.001
519.5	890.5
519	875.083
518.5	873.001
518	847.668
517.5	814.582
517	803.251
516.5	847.249
516	896.832
515.5	842.75
515	844.5
514.5	877.167
514	797.584
513.5	757
513	756.582
512.5	862.75
512	821.582
511.5	833.001
511	876.417
510.5	828.918
510	961
509.5	983.832
509	803.499
508.5	848.667
508	853.666
507.5	910.667
507	845.667
506.5	826.917
506	866.251
505.5	834.083
505	835.082
504.5	930.168
504	895
503.5	800.334
503	859.082
502.5	892.501
502	910.332
501.5	899.749
501	868.583
500.5	908.999
500	863.251
499.5	823.499
499	868.25
498.5	1000
498	911.25
497.5	816.082
497	897
496.5	886.001
496	853.833
495.5	830.25
495	876.001
494.5	872.251
494	820.416
493.5	864.166
493	904.499
492.5	893.918
492	844.999
491.5	861.917
491	866.5
490.5	893.583
490	908.417
489.5	877.083
489	884.168
488.5	925.832
488	842.168
487.5	906.666
487	846.668
486.5	853.083
486	861.168
485.5	808.083
485	926.332
484.5	907.417
484	912.499
483.5	832.582
483	843.168
482.5	862.001
482	825.918
481.5	926.499
481	870
480.5	874.167
480	837.417
479.5	894.416
479	834.501
478.5	918.832
478	841.749
477.5	878.667
477	912.418
476.5	963.917
476	843.666
475.5	930.583
475	874.417
474.5	844.501
474	929.499
473.5	940.418
473	966.332
472.5	937.584
472	928.583
471.5	929.25
471	952.25
470.5	880.668
470	970.832
469.5	943.082
469	867.916
468.5	955.749
468	887.083
467.5	927.501
467	954.915
466.5	957.501
466	952.751
465.5	911.583
465	923.916
464.5	923.335
464	1015.42
463.5	947.251
463	981.582
462.5	972.5
462	909.417
461.5	954.168
461	983.001
460.5	970.585
460	972.082
459.5	946.668
459	924.418
458.5	937.085
458	917.668
457.5	968.584
457	878.834
456.5	957.416
456	1047.08
455.5	985.584
455	980.5
454.5	961.416
454	1052.58
453.5	1009.33
453	936.249
452.5	986.751
452	1000.67
451.5	1013.5
451	1040.08
450.5	901.666
450	957.5
449.5	939.418
449	911.001
448.5	922.915
448	1022
447.5	978
447	1024.83
446.5	946.084
446	1036.41
445.5	925.251
445	1008.67
444.5	995.582
444	1029.41
443.5	1011.67
443	1009.66
442.5	949.251
442	1026
441.5	1021.33
441	990.918
440.5	1001.67
440	1127.75
439.5	936.917
439	1031.75
438.5	1121.08
438	1212.17
437.5	1078.41
437	1162.5
436.5	1273
436	1388.33
435.5	1286.5
435	1438.09
434.5	1452.25
434	1338.5
433.5	1319.16
433	1189.33
432.5	1147.25
432	1067.5
431.5	1134.25
431	997.751
430.5	1031.92
430	997.5
429.5	1000.67
429	926.751
428.5	931.001
428	925.835
427.5	857.251
427	982.75
426.5	887.999
426	935.832
425.5	903.168
425	863.667
424.5	895.5
424	855
423.5	904.334
423	894.499
422.5	873.584
422	853.999
421.5	897.667
421	855.167
420.5	985.749
420	963.25
419.5	888.583
419	860.334
418.5	846.5
418	807.416
417.5	934.917
417	893.917
416.5	904
416	995.666
415.5	1011.25
415	1127
414.5	1115.84
414	1342.58
413.5	1439.33
413	1489.84
412.5	1629.41
412	1399.83
411.5	1295.58
411	1212
410.5	1075.08
410	948.499
409.5	918.834
409	814.001
408.5	816.917
408	854.584
407.5	786.666
407	668.75
406.5	755.25
406	712.25
405.5	693.667
405	737.416
404.5	727.167
404	651.25
403.5	649.832
403	682.001
402.5	661.332
402	629.417
401.5	643.334
401	789.416
400.5	674.583
400	722.083
399.5	750.249
399	635.916
398.5	728.833
398	721.001
397.5	619.25
397	664.333
396.5	653.499
396	617.501
395.5	572.416
395	650.334
394.5	669.833
394	617.418
393.5	619.416
393	700.918
392.5	696.001
392	592.916
391.5	644.918
391	595.251
390.5	603.001
390	621.916
389.5	603.416
389	606.082
388.5	690.749
388	655.918
387.5	619.168
387	662.668
386.5	615.832
386	662.582
385.5	626.082
385	669.167
384.5	679.249
384	632.334
383.5	634.166
383	570.167
382.5	633.584
382	693.667
381.5	656.999
381	638.501
380.5	689.25
380	646.5
379.5	623.749
379	647.833
378.5	736.667
378	690.583
377.5	627
377	612.999
376.5	658.167
376	609.084
375.5	612.001
375	691.751
374.5	645.5
374	638.083
373.5	625.916
373	629.417
372.5	616.001
372	622.5
371.5	642.416
371	622.832
370.5	614.834
370	682.084
369.5	687.501
369	609.417
368.5	697.249
368	704.749
367.5	647.251
367	610.832
366.5	635.168
366	566.249
365.5	628.75
365	687.334
364.5	705.918
364	733.333
363.5	678.751
363	669.084
362.5	745.751
362	685.584
361.5	685.417
361	678.5
360.5	602.833
360	618.75
359.5	700.918
359	709.668
358.5	680.749
358	660.5
357.5	607.166
357	598.166
356.5	715.168
356	666.25
355.5	718.251
355	664.918
354.5	778.167
354	686.5
353.5	623.084
353	750.334
352.5	704.416
352	688.416
351.5	703.582
351	702.666
350.5	708.084
350	743.751
349.5	687.916
349	776.918
348.5	700.167
348	662.918
347.5	655.833
347	719.501
346.5	649.916
346	720.167
345.5	689.916
345	735.834
344.5	683.418
344	730.167
343.5	643.082
343	707.168
342.5	718.168
342	702
341.5	694.166
341	678.501
340.5	683.501
340	729.501
339.5	767.418
339	724.416
338.5	684.75
338	739.334
337.5	672.582
337	705.25
336.5	731.166
336	689.751
335.5	739.166
335	733.501
334.5	774.918
334	770.75
333.5	726.916
333	818.418
332.5	727.668
332	761.916
331.5	799.334
331	689.166
330.5	650.751
330	634.916
329.5	680.168
329	688.334
328.5	702.083
328	711.168
327.5	771.584
327	702.001
326.5	757.582
326	767.251
325.5	737.582
325	795.5
324.5	724.168
324	733.75
323.5	725.166
323	675.832
322.5	838.667
322	728.584
321.5	674.834
321	734.75
320.5	800.75
320	761.667
319.5	783.083
319	763.333
318.5	793.418
318	757.751
317.5	750.749
317	719.417
316.5	739.584
316	800.416
315.5	712.667
315	689.25
314.5	687.5
314	788.333
313.5	835.833
313	777.501
312.5	735.251
312	755.084
311.5	743.083
311	765.417
310.5	732.499
310	797.251
309.5	783.668
309	736.834
308.5	788.168
308	685.332
307.5	779.749
307	828.168
306.5	786.418
306	827.584
305.5	839.082
305	830.082
304.5	755.167
304	791.332
303.5	791.332
303	808.249
302.5	714.917
302	797.999
301.5	721.416
301	692.667
300.5	748.167
300	871.999
299.5	791.75
299	780.001
298.5	732.084
298	729.834
297.5	773.167
297	712.999
296.5	815.167
296	797.5
295.5	769.834
295	737.916
294.5	795.333
294	761.418
293.5	834.918
293	716.499
292.5	820.416
292	831.666
291.5	761.916
291	767.833
290.5	773.083
290	816.999
289.5	820.666
289	939.166
288.5	748.166
288	788.749
287.5	849.083
287	912.833
286.5	852.332
286	1048.09
285.5	1074.25
285	1188.41
284.5	1261.25
284	1268.33
283.5	993.583
283	879.915
282.5	770.751
282	772.834
281.5	775.499
281	743.499
280.5	796.167
280	799.001
279.5	736.083
279	758.082
278.5	778.668
278	808.417
277.5	838.332
277	827.499
276.5	761.832
276	704.584
275.5	748.001
275	801.999
274.5	803.334
274	852.416
273.5	834.168
273	750.666
272.5	815.249
272	844.834
271.5	815.168
271	727.416
270.5	789.25
270	771.167
269.5	740
269	769.666
268.5	867.667
268	827.166
267.5	773.082
267	823.582
266.5	844.501
266	808.999
265.5	776.166
265	918.001
264.5	738.083
264	773.251
263.5	884.417
263	890.917
262.5	799.416
262	752.332
261.5	859.833
261	794.249
260.5	806.417
260	819.833
259.5	820.75
259	769.75
258.5	837.166
258	904.501
257.5	751.334
257	918.333
256.5	986.332
256	968.5
255.5	992.499
255	1093.59
254.5	1143.33
254	1016.17
253.5	999.832
253	960.418
252.5	1005.84
252	863.417
251.5	856.75
251	862.582
250.5	894
250	780.499
249.5	880.417
249	830.168
248.5	810.499
248	786.916
247.5	818.833
247	825.332
246.5	823.999
246	840.832
245.5	814.332
245	822.832
244.5	776.668
244	803
243.5	816.166
243	839.833
242.5	814.916
242	848.917
241.5	831.583
241	871.833
240.5	794.917
240	818.168
239.5	804.501
239	811.334
238.5	835.416
238	847.417
237.5	783.584
237	916.668
236.5	908.75
236	824.416
235.5	797.332
235	836.918
234.5	900.584
234	877.418
233.5	858.582
233	847.417
232.5	804.583
232	923.583
231.5	884.751
231	818.668
230.5	796.751
230	984.167
229.5	889.666
229	867.333
228.5	928.834
228	876.918
227.5	929.585
227	902.668
226.5	853.918
226	852.083
225.5	891.084
225	850.001
224.5	869.5
224	985.582
223.5	900.251
223	861.082
222.5	835.668
222	940
221.5	934.001
221	951.749
220.5	872.25
220	895.668
219.5	895.584
219	806.833
218.5	909.084
218	930.666
217.5	879.249
217	944
216.5	906.249
216	862.167
215.5	958.5
215	950.749
214.5	938.416
214	878.251
213.5	964.083
213	899.5
212.5	938.582
212	883.082
211.5	979.25
211	867.249
210.5	970.915
210	959.332
209.5	951.001
209	991.082
208.5	993.418
208	974.832
207.5	1001.08
207	975
206.5	968.5
206	935.166
205.5	1108.67
205	976.5
204.5	1003.42
204	947.5
203.5	1099
203	1103.91
202.5	1038.5
202	1103.42
201.5	1085.75
201	903.834
200.5	936.835
200	1118.25
199.5	1123.09
199	1120
198.5	1053
198	1057
197.5	1057.84
197	1011
196.5	956.918
196	1086.83
195.5	983.001
195	1005.08
194.5	991.832
194	939.418
193.5	985.584
193	952.917
192.5	991.665
192	987.418
191.5	999.168
191	967.583
190.5	971.999
190	1123.58
189.5	1054.33
189	1126
188.5	1318.84
188	1612.75
187.5	1581.5
187	1422.25
186.5	1125.91
186	1050.58
185.5	1056.25
185	958.416
184.5	943.082
184	1045.5
183.5	1019.75
183	1157.25
182.5	1471.33
182	1588
181.5	2076.58
181	2177.59
180.5	1767.25
180	1450.17
179.5	1184.08
179	978.332
178.5	871.583
178	918.918
177.5	852.334
177	832.333
176.5	827.333
176	850.833
175.5	804.333
175	789.334
174.5	766.666
174	753.166
173.5	789.416
173	826.332
172.5	791.166
172	841.917
171.5	800.668
171	812.416
170.5	810.75
170	899.749
169.5	858.75
169	848.417
168.5	800.583
168	729.416
167.5	882
167	792.082
166.5	852.251
166	848.5
165.5	824
165	873.166
164.5	919.667
164	901.918
163.5	893.416
163	846.416
162.5	912.834
162	865.083
161.5	811.501
161	793.832
160.5	941.249
160	912.083
159.5	922.582
159	1045.58
158.5	1154.67
158	1174.59
157.5	1055.5
157	967.168
156.5	844.75
156	795.668
155.5	829.334
155	762.918
154.5	764.166
154	824.833
153.5	711.582
153	657.499
152.5	767.582
152	737.25
151.5	716.916
151	725.833
150.5	717.166
150	751.082
149.5	744.001
149	708.5
148.5	654.917
148	760.249
147.5	636.082
147	676.584
146.5	636.251
146	740.917
145.5	717.499
145	647.249
144.5	734.668
144	756.833
143.5	1177.67
143	2399
142.5	3536.33
142	2523
141.5	993.25
141	691.168
140.5	474.249
140	491.001
139.5	495.501
139	657.999
138.5	1419.33
138	2985.58
137.5	4145.08
137	2271.58
136.5	767.668
136	517.001
135.5	472.832
135	350.832
134.5	357.5
134	322.666
133.5	378.582
133	329.833
132.5	413.667
132	371.75
131.5	392.999
131	370.999
130.5	329.084
130	421.75
129.5	348.249
129	363.999
128.5	376.416
128	383.333
127.5	384.168
127	362.334
126.5	303.167
126	401.499
125.5	362.751
125	409.668
124.5	355.499
124	406.918
123.5	365.501
123	358.5
122.5	382.334
122	370.583
121.5	361.082
121	319
120.5	364.083
120	366.75
119.5	425.499
119	363.333
118.5	372.916
118	335.916
117.5	345.166
117	388.418
116.5	429.249
116	380.082
115.5	321.417
115	360.917
114.5	344.668
114	390.25
113.5	380.916
113	418.334
112.5	442
112	346
111.5	409.501
111	384.582
110.5	369.834
110	332.75
109.5	412.751
109	412.668
108.5	399.749
108	419.582
107.5	406.584
107	456.916
106.5	427.916
106	339.334
105.5	398.334
105	362.916
104.5	429.749
104	400.918
103.5	365.832
103	407.751
102.5	418.749
102	458.582
101.5	455.832
101	420.251
100.5	378.916
100	472.167
99.5	454.668
99	457.25
98.5	433.584
98	409.416
97.5	403.083
97	411.751
96.5	405.916
96	427
95.5	401.501
95	373.082
94.5	428.834
94	408.25
93.5	440.418
93	414.501
92.5	447.999
92	431.832
91.5	413.416
91	467
90.5	367.168
90	417.332
89.5	394.834
89	428.418
88.5	444.916
88	432.334
87.5	383.082
87	421.001
86.5	442.667
86	500.001
85.5	460.5
85	444.416
84.5	436.083
84	407.166
83.5	456.751
83	434.418
82.5	467.916
82	408.333
81.5	376.25
81	338.499
80.5	341.249
80	392.584
79.5	331.083
79	295.416
78.5	297
78	416.417
77.5	754.917
77	1171.08
76.5	890.584
76	449.668
75.5	655.584
75	1211.83
74.5	1518.91
74	755.916
73.5	305.75
73	231.417
72.5	209.25
72	213.583
71.5	145.75
71	156.333
70.5	200.333
70	225.333
69.5	379.168
69	784.75
68.5	1280.08
68	1597.84
67.5	1605.5
67	919.75
66.5	276.417
66	162.667
65.5	125.417
65	167.583
64.5	168.75
64	157.5
63.5	166.917
63	169.167
62.5	153.333
62	148.333
61.5	142
61	183.167
60.5	144.083
60	136.083
59.5	131.75
59	102
58.5	135.5
58	163.5
57.5	134.333
57	150.333
56.5	167.417
56	117.25
55.5	120.416
55	106.25
54.5	170.917
54	114.083
53.5	140.333
53	142.833
52.5	115.167
52	125.667
51.5	156.417
51	159.083
50.5	236.75
50	215.25
49.5	188.833
49	162.083
48.5	184.5
48	193.583
47.5	116.083
47	171
46.5	143.667
46	127.333
45.5	139.5
45	132
44.5	147.5
44	178.333
43.5	124.083
43	186.583
42.5	146.417
42	141.667
41.5	161.667
41	151.833
40.5	167.25
40	150.333
39.5	163.417
39	136.333
38.5	155
38	175.083
37.5	136.833
37	146.667
36.5	172.25
36	159.75
35.5	151.417
35	151.667
34.5	125.667
34	141.75
33.5	150.333
33	109.167
32.5	172.333
32	123.667
31.5	107.167
31	159.667
30.5	143.75
30	157.083
29.5	165.917
29	187.083
28.5	144.5
28	148.5
27.5	117
27	135.583
26.5	136.083
26	132.583
25.5	118.166
25	121.75
24.5	129.917
24	148.5
23.5	130.417
23	183.25
22.5	213.167
22	297.917
21.5	557.668
21	449.082
20.5	203.667
20	163.333
19.5	307.334
19	581.834
18.5	633.751
18	309.833
17.5	152.75
17	123.167
16.5	107.917
16	91.9167
15.5	77.6666
15	84.3334
14.5	104.75
14	127.334
13.5	74.5001
13	58.8332
12.5	60.6668
12	79.5833
11.5	136.25
11	122.75
10.5	115.75
10	120.667
9.5	177.25
9	137.583
8.5	69.5834
8	61.4168
7.5	41.5
7	56.2499
6.5	48.1667
6	52.0001
5.5	40.7499
5	89
4.5	136.25
4	211.083
3.5	258.75
3	272
2.5	185.667
2	119.75
1.5	70.7499
1	47.5833
0.5	46.6667
-1.13687e-13	34
-0.5	27.5
-1	33.9166
-1.5	26.8333
-2	36.2499
-2.5	32.9166
-3	29.0833
-3.5	27.6667
-4	41.8333
-4.5	29.0833
-5	30.8333
