# Supplementary material for: Surfactant-induced hole concentration enhancement for highly efficient perovskite light-emitting diodes
Source: Nat Mater. 2025 Mar 5;24(5):778–84. doi: 10.1038/s41563-025-02123-y (PMC12048353; doi:10.1038/s41563-025-02123-y)
Supplement: Supplementary file 13 — UPS results of perovskite thin film after IPA wash. [file 41563_2025_2123_MOESM13_ESM.xlsx]

## Sheet: Sheet1
Binding energy	intensity
20	710295
19.95	685915
19.9	682740
19.85	540843
19.8	9170
19.75	21900
19.7	57355
19.65	82503
19.6	91353
19.55	89744
19.5	84863
19.45	81216
19.4	72953
19.35	67680
19.3	61636
19.25	56236
19.2	51406
19.15	50389
19.1	47297
19.05	43438
19	41234
18.95	40040
18.9	38349
18.85	35935
18.8	35593
18.75	34879
18.7	34174
18.65	33507
18.6	32452
18.55	30981
18.5	29908
18.45	30030
18.4	29091
18.35	27535
18.3	27094
18.25	26233
18.2	26858
18.15	24452
18.1	24539
18.05	23436
18	22656
17.95	20496
17.9	20881
17.85	21689
17.8	20883
17.75	19793
17.7	19407
17.65	17566
17.6	18418
17.55	17616
17.5	17807
17.45	16434
17.4	16224
17.35	17988
17.3	17579
17.25	18351
17.2	18245
17.15	18191
17.1	21244
17.05	21805
17	23334
16.95	26269
16.9	30395
16.85	37468
16.8	46228
16.75	68823
16.7	113816
16.65	305889
16.6	1728510
16.55	6585010
16.5	13782500
16.45	18871800
16.4	22332800
16.35	25735900
16.3	27980300
16.25	28430500
16.2	28247300
16.15	27706000
16.1	27014100
16.05	26305400
16	25519300
15.95	24701700
15.9	23827200
15.85	22831500
15.8	21862000
15.75	20739600
15.7	19527900
15.65	18291900
15.6	17050100
15.55	15867400
15.5	14823100
15.45	13855200
15.4	13111800
15.35	12462100
15.3	11926100
15.25	11530300
15.2	11181800
15.15	10907200
15.1	10618500
15.05	10349500
15	10119700
14.95	9879000
14.9	9667400
14.85	9497380
14.8	9280560
14.75	9015470
14.7	8806040
14.65	8611610
14.6	8387710
14.55	8158110
14.5	7966840
14.45	7707730
14.4	7494390
14.35	7260680
14.3	7052270
14.25	6844600
14.2	6635960
14.15	6453380
14.1	6244650
14.05	6068100
14	5874560
13.95	5714180
13.9	5531110
13.85	5359740
13.8	5187050
13.75	5028220
13.7	4896440
13.65	4720840
13.6	4585270
13.55	4453270
13.5	4305540
13.45	4179730
13.4	4052580
13.35	3926770
13.3	3828620
13.25	3718990
13.2	3619730
13.15	3516670
13.1	3404520
13.05	3311830
13	3217620
12.95	3153100
12.9	3054090
12.85	2976560
12.8	2894270
12.75	2832030
12.7	2757550
12.65	2717730
12.6	2660790
12.55	2600120
12.5	2566440
12.45	2505610
12.4	2493800
12.35	2472400
12.3	2437560
12.25	2433280
12.2	2400280
12.15	2410310
12.1	2395360
12.05	2436730
12	2452710
11.95	2496140
11.9	2538140
11.85	2559190
11.8	2599060
11.75	2642530
11.7	2698660
11.65	2751060
11.6	2799550
11.55	2831250
11.5	2841350
11.45	2839780
11.4	2810690
11.35	2746010
11.3	2671120
11.25	2590750
11.2	2500500
11.15	2370280
11.1	2247120
11.05	2103300
11	1996630
10.95	1875320
10.9	1756550
10.85	1691680
10.8	1618370
10.75	1583670
10.7	1549240
10.65	1519970
10.6	1536860
10.55	1539740
10.5	1570840
10.45	1593010
10.4	1636240
10.35	1673780
10.3	1738200
10.25	1827620
10.2	1893880
10.15	1966310
10.1	2076270
10.05	2153620
10	2230290
9.95	2330480
9.9	2381160
9.85	2413610
9.8	2438800
9.75	2426650
9.7	2397230
9.65	2339290
9.6	2244420
9.55	2136340
9.5	2004800
9.45	1861640
9.4	1718590
9.35	1589400
9.3	1476580
9.25	1369800
9.2	1289590
9.15	1215280
9.1	1151940
9.05	1116890
9	1078470
8.95	1043700
8.9	1034020
8.85	996964
8.8	981396
8.75	962053
8.7	950576
8.65	929938
8.6	914054
8.55	902177
8.5	889666
8.45	863127
8.4	847114
8.35	833884
8.3	811519
8.25	811367
8.2	776442
8.15	771036
8.1	746374
8.05	728107
8	707177
7.95	704387
7.9	681701
7.85	665189
7.8	652595
7.75	638123
7.7	622055
7.65	610225
7.6	586580
7.55	586939
7.5	572353
7.45	567542
7.4	554305
7.35	542892
7.3	535629
7.25	531707
7.2	524065
7.15	517008
7.1	517992
7.05	510444
7	504479
6.95	489458
6.9	487099
6.85	492229
6.8	484664
6.75	466761
6.7	464414
6.65	460033
6.6	455355
6.55	447797
6.5	447593
6.45	439379
6.4	427425
6.35	428913
6.3	426431
6.25	415655
6.2	403396
6.15	398634
6.1	389086
6.05	375370
6	363908
5.95	352981
5.9	345169
5.85	329526
5.8	309874
5.75	303100
5.7	289433
5.65	283332
5.6	275145
5.55	267101
5.5	262813
5.45	257204
5.4	259694
5.35	262621
5.3	260348
5.25	272732
5.2	279837
5.15	287913
5.1	302593
5.05	308203
5	318464
4.95	330421
4.9	351856
4.85	373956
4.8	383989
4.75	409309
4.7	433774
4.65	458643
4.6	479939
4.55	506016
4.5	533993
4.45	551691
4.4	563980
4.35	581737
4.3	606722
4.25	610257
4.2	605946
4.15	623525
4.1	636899
4.05	637329
4	652179
3.95	663847
3.9	669246
3.85	678514
3.8	684426
3.75	693405
3.7	691286
3.65	701085
3.6	708723
3.55	698968
3.5	682279
3.45	673689
3.4	648592
3.35	612590
3.3	590833
3.25	555535
3.2	519349
3.15	471141
3.1	425146
3.05	396636
3	345322
2.95	299182
2.9	258684
2.85	224403
2.8	192077
2.75	161905
2.7	137145
2.65	120675
2.6	110295
2.55	98083
2.5	90718
2.45	83754
2.4	82185
2.35	78044
2.3	80969
2.25	74471
2.2	73712
2.15	71536
2.1	71010
2.05	68544
2	68344
1.95	64004
1.9	60461
1.85	54580
1.8	51000
1.75	48485
1.7	46453
1.65	40797
1.6	37712
1.55	33976
1.5	30869
1.45	28206
1.4	24246
1.35	21438
1.3	20014
1.25	16097
1.2	14360
1.15	11890
1.1	10313
1.05	8982
1	7381
0.95	5846
0.9	4734
0.85	3660
0.8	3150
0.75	3061
0.7	2533
0.65	2415
0.6	2088
0.55	2106
0.5	1954
0.45	1720
0.4	1888
0.35	1697
0.3	1664
0.25	1674
0.2	1341
0.15	1337
0.1	1428
0.05	1314
-2.84217e-13	1265
-0.05	1069
-0.1	1150
-0.15	1273
-0.2	809
-0.25	1041
-0.3	1174
-0.35	938
-0.4	765
-0.45	915
-0.5	798
-0.55	920
-0.6	746
-0.65	537
-0.7	519
-0.75	847
-0.8	633
-0.85	437
-0.9	556
-0.95	508
-1	451
