# Supplementary material for: Surfactant-induced hole concentration enhancement for highly efficient perovskite light-emitting diodes
Source: Nat Mater. 2025 Mar 5;24(5):778–84. doi: 10.1038/s41563-025-02123-y (PMC12048353; doi:10.1038/s41563-025-02123-y)
Supplement: Supplementary file 14 — PL spectrum and PL lifetime results of perovskite thin films with different numbers of additives. [file 41563_2025_2123_MOESM14_ESM.xlsx]

## Sheet: a
	1	2	3	4	5
451.529	189.587	20.0212	-44.5452	158.52	210.255
451.873	162.73	63.6427	-72.9185	171.932	213.161
452.217	-12.5933	29.2245	-30.3887	93.0779	61.0561
452.561	68.5362	75.662	-80.3233	83.4955	173.665
452.905	-75.9038	-114.685	2.00898	8.5279	48.8287
453.249	-85.7229	-11.213	-184.454	12.6604	42.4468
453.593	-84.9724	-225.956	-76.1841	-8.822	-6.4891
453.937	-36.204	-182.788	-226.499	-28.9792	8.30308
454.281	-163.172	-246.016	55.1706	-124.97	-37.254
454.625	-19.3983	53.5561	-31.5972	33.8945	69.389
454.969	-25.4727	-7.7941	-123.031	104.833	-7.19852
455.313	-2.53239	-77.6094	-194.516	51.1456	-27.6523
455.657	-22.7319	-54.669	-79.1616	81.9977	-35.4173
456.001	-37.3759	-79.8037	-116.328	-30.449	45.5491
456.345	69.347	-26.5908	-254.874	68.3906	12.6023
456.689	-59.5933	-42.7755	-75.3887	-22.9221	-41.9439
457.033	-44.3291	-136.497	1.28929	-34.0654	9.12572
457.377	22.1616	40.2091	-59.2649	79.9269	89.5523
457.721	80.56	-75.347	-162.668	59.5324	0.66325
458.065	-57.6209	-85.8191	-74.2046	21.3999	24.0452
458.409	-40.9262	-154.325	-44.2598	-1.12861	-48.3313
458.753	-76.7595	-9.71264	-207.978	54.3198	-91.4282
459.097	-180.634	-129.003	-3.76588	-112.594	-89.2508
459.442	57.4349	-48.0564	-157.879	122.446	115.486
459.785	81.8326	-105.288	-54.9756	91.3615	89.178
460.129	-111.033	-91.4471	42.6369	-29.1995	-9.36177
460.473	10.3329	-10.4503	-145.129	32.7065	91.8874
460.817	-117.815	-68.7999	-49.6094	-49.0362	22.55
461.161	149.194	-7.01924	-43.5953	19.9362	61.9952
461.505	0.23605	4.55933	34.1687	74.9885	16.1398
461.849	163.268	145.331	-170.162	103.998	233.583
462.193	-116.856	-156.703	-78.6799	-103.398	-96.1757
462.537	-48.5234	-73.1533	-72.8089	57.8082	-22.7883
462.881	-21.9628	-55.8249	-112.783	-36.4692	24.7938
463.225	-59.4952	-53.4342	-26.2995	7.1764	-36.3586
463.569	-9.88005	-21.694	45.6645	43.5648	103.826
463.913	68.8012	53.6158	-7.95189	133.042	183.154
464.257	47.9583	28.0969	-86.0706	26.1379	114.774
464.601	36.5189	-137.575	-119.045	117.86	48.3563
464.945	31.0282	67.719	-136.491	27.8682	148.93
465.289	29.4913	-60.6183	-144.861	130.182	106.345
465.633	-49.245	-121.015	-96.8762	-21.6511	17.9962
465.977	-85.4573	-130.584	-134.389	33.8974	89.3541
466.321	-118.911	-135.79	-81.3117	-3.75433	9.80244
466.665	-104.291	-114.971	-111.107	51.3457	38.2572
467.009	-68.2579	-211.524	-83.7441	-18.9548	45.119
467.353	-38.2072	-73.1649	65.034	155.07	153.709
467.697	64.5427	3.41629	-109.389	30.8974	122.354
468.041	8.38999	-51.3368	-122.417	68.1331	-0.83419
468.385	65.6863	-71.2867	-76.0693	-67.001	80.6783
468.729	-61.1418	-169.271	-63.2399	-113.531	98.4323
469.073	22.5202	-5.22386	-12.6581	106.241	109.194
469.417	56.5106	-108.355	-188.059	89.8881	122.911
469.761	-158.67	-178.152	-134.903	-78.5542	-115.288
470.105	-28.1969	-101.358	-139.872	-47.8871	60.4105
470.449	-41.2707	-113.033	4.38807	27.7415	64.2418
470.793	6.74792	-50.4452	-127.504	62.7569	99.3887
471.137	-154.914	-164.492	-63.0853	63.9849	6.627
471.481	102.924	-40.7011	-142.82	236.558	188.575
471.825	-87.8903	-195.501	-60.4298	93.0218	90.6248
472.169	-61.594	-113.451	-53.0821	105.888	107.137
472.513	10.619	-169.207	-76.8756	37.0295	81.1982
472.857	-75.83	-189.01	-84.2508	57.3993	108.497
473.201	-106.978	-175.36	41.2688	-50.3435	76.16
473.545	-14.3804	-35.5318	-42.1822	135.72	313.617
473.889	-45.6299	-44.2752	-89.9121	112.237	147.681
474.233	-2.38422	-145.584	-95.3425	98.0786	132.604
474.577	-31.2316	-158.831	-207.315	168.843	158.792
474.921	-144.212	-209.568	-226.513	11.5484	131.358
475.265	-94.1148	-175.903	-54.1174	97.9567	41.5244
475.609	-22.5683	-188.434	-62.3464	199.995	349.392
475.953	-132.406	-115.549	-94.9179	76.1123	188.863
476.296	-86.3919	-168.69	-216.663	242.796	251.578
476.64	-94.1976	-294.033	-49.5651	9.92271	165.492
476.984	-27.6459	-397.161	43.7531	162.983	264.21
477.328	52.7569	-31.9891	-232.796	287.92	397.753
477.672	-150.872	-224.589	-8.01475	95.847	279.853
478.016	57.4381	-81.6793	-170.412	251.397	380.08
478.36	-46.1353	-181.516	-72.306	188.371	300.621
478.704	-118.491	-96.3816	-103.139	279.818	380.655
479.048	-96.6671	-137.45	-86.1289	117.707	301.887
479.392	-74.2412	-190.963	38.2842	275.99	378.009
479.736	133.301	-120.222	8.20141	355.697	494.445
480.08	-86.0783	-169.403	-21.594	339.797	542.899
480.424	161.528	-84.1187	-74.3374	358.523	628.22
480.768	4.644	-271.865	57.1668	334.947	567.534
481.112	-67.814	-264.124	15.084	291.654	616.969
481.456	-161.504	-303.215	-51.3137	204.204	556.196
481.8	-11.1886	-101.577	33.1424	310.085	705.856
482.144	119.436	-153.706	137.507	421.826	730.324
482.488	-41.5581	-196.627	-96.2521	402.538	901.593
482.831	-28.1232	-230.683	114.869	334.484	794.579
483.175	52.3406	-161.345	-7.80821	334.489	990.414
483.519	-13.8031	-337.642	142.872	470.387	888.089
483.863	-5.94612	-248.264	137.245	481.976	1060.18
484.207	-34.6735	-185.205	155.937	508.805	1227.7
484.551	4.86915	-289.788	124.548	582.202	1139.55
484.895	54.4484	-181.872	197.682	565.94	1257.28
485.239	-76.2925	-203.997	204.813	609.775	1314.5
485.583	79.0455	-178.044	92.2309	655.003	1513.74
485.927	7.59205	-281.575	282.002	645.042	1498.61
486.271	114.842	-241.157	274.425	634.214	1666.96
486.615	-40.7223	-218.538	152.239	719.851	1683.37
486.959	-15.2316	-288.831	407.685	531.843	1817.79
487.303	14.1026	-369.931	287.943	776.43	2043.02
487.647	-48.5965	-177.153	338.144	859.627	2110.96
487.99	-80.263	-260.928	452.709	772.524	2227.77
488.334	113.153	-75.5715	467.721	943.454	2551.61
488.678	-33.4894	-264.355	475.941	938.388	2514.41
489.022	77.0378	-98.1495	542.91	1054.72	2765.71
489.366	-10.6658	-269.099	642.258	982.587	2862.23
489.71	139.26	-130.774	591.518	1159.22	3131.06
490.054	-57.1931	-269.305	638.289	1089.25	3122.92
490.398	-35.9846	-343.79	849.641	1213.06	3442.55
490.742	116.789	-117.217	787.874	1283.93	3739.2
491.086	86.3207	-238.284	895.697	1303.59	3850.93
491.43	159.326	-12.8801	1023.24	1443.61	4242.78
491.774	104.572	-135.189	1045.81	1601.46	4549.7
492.117	-27.5901	-143.398	1073.08	1554.03	4708.65
492.461	25.0122	-235.167	1111.17	1607.11	4947.96
492.805	105.423	-68.2142	1074.64	1832.02	5212.95
493.149	26.2713	-251.292	1096.31	1739.95	5542.18
493.493	-32.7383	-217.423	1328.9	1832.6	5754.89
493.837	120.521	-85.873	1395.73	1999.12	6150.53
494.181	14.7665	-153.858	1423.6	2184.27	6593.04
494.525	-20.3444	-223.708	1458.65	2177.87	6720.57
494.869	68.7255	-308.085	1505.23	2182.6	7267.73
495.213	-11.8999	-337.632	1765.17	2365.17	7541.84
495.556	62.1469	-24.3258	1776.79	2579.55	8124.42
495.9	-62.5061	-247.917	1898.91	2646.44	8519.52
496.244	140.407	-131.775	2086.61	2864.08	9176.06
496.588	40.8044	-138.007	2202.52	2994.99	9463.75
496.932	29.6934	-29.857	2111.56	3141.59	10084.3
497.276	33.7396	-196.226	2247.48	3146.28	10495.4
497.62	-3.63053	-146.951	2360.39	3406.05	11074.8
497.964	76.2078	-187.16	2499.66	3591.62	11835.7
498.308	50.0173	-162.763	2762.72	3805.14	12244.8
498.652	140.046	24.9557	2694.23	4072.5	13065.2
498.995	-56.5696	-218.784	2821.27	4077.11	13667.1
499.339	160.981	-9.26299	3158.2	4444.79	14540.9
499.683	88.6523	0.91533	3104.18	4689.92	15168
500.027	52.3329	-27.4503	3375.87	4761.71	16119.9
500.371	233.963	26.8249	3373.78	5061.47	16974.2
500.715	53.3611	-9.73124	3506.38	5142.07	17606.3
501.059	48.0321	-24.2283	3697.67	5417.51	18498.9
501.403	93.3149	7.63759	3730.46	5758.38	19701.2
501.746	101.787	-6.24375	3991.79	5996.36	20307.4
502.09	159.31	9.90956	4107.6	6324.05	21643.7
502.434	59.6344	-6.99679	4336.77	6587.59	22599.3
502.778	49.5465	140.469	4486.77	6831.54	23670.4
503.122	83.306	152.182	4537.75	7173.72	24585.3
503.466	-30.4073	21.1001	4918.7	7341.23	26115.5
503.81	89.6209	116.819	5098.2	7819.6	27278
504.154	92.6254	223.547	5232.06	8060.93	28600.4
504.497	126.399	121.119	5291.29	8400.8	29982
504.841	31.3246	134.769	5565.86	8679.73	31180.4
505.185	137.847	266.247	5736.97	9113.74	32890.3
505.529	132.996	294.947	5828.84	9364.86	34200.5
505.873	125.274	220.41	6102.08	9720.71	35389.9
506.217	157.015	417.535	6300.95	10114.9	37193.6
506.561	32.9827	327.763	6313.28	10469.9	38601.2
506.904	-113.226	122.248	6645.93	10816.1	39753.6
507.248	151.501	384.513	6850.54	11232.5	41669.6
507.592	223.607	446.635	7070.64	11585.6	43316.7
507.936	19.2835	477.541	7404.48	11942.1	44702.1
508.28	272.807	488.695	7344.29	12525.8	46202.4
508.624	53.4131	447.979	7601.55	12806.5	47703.7
508.968	95.9737	567.307	7814.57	13102.2	49207.3
509.311	149.742	548.476	7819.26	13589	50938.1
509.655	63.0475	529.982	8107.31	13888.6	52083.5
509.999	155.96	628.448	8326.32	14225.5	53408.6
510.343	157.83	675.01	8405.25	14621.1	54937
510.687	45.9551	789.72	8544.46	15115.2	56567.2
511.031	-52.2527	671.879	8691.8	15394.1	57642
511.375	198.205	845.139	9108.89	15754.4	58831.5
511.718	248.182	885.823	9061.92	16080	60112
512.062	211.126	895.06	9184.6	16466	60944.5
512.406	29.7697	808.52	9369.07	16597.7	61665.1
512.75	288.571	1009.14	9291.12	17297.3	62825.8
513.094	221.779	845.651	9515.47	17229.1	63108.4
513.438	244.992	874.895	9509.68	17674.2	63630.5
513.781	131.062	1012.52	9584.26	17875.9	64291.6
514.125	72.0712	908.973	9746.97	18132.6	64716.5
514.469	111.021	993.614	9745.19	18469.6	64882.9
514.813	146.021	1113.61	9778.19	18556.6	65242.9
515.157	210.622	1213.17	9713.59	18458	65307.8
515.501	196.793	1228.51	9776.73	18787.8	64963.1
515.844	273.576	1273.54	9637.67	18737.3	64723.6
516.188	233.131	1294.46	9405.15	18702	64480.4
516.532	122.377	1125.15	9451.72	18529.8	63739.3
516.876	91.4189	1240.06	9482.79	18690.2	63401
517.22	217.636	1230.03	9244.85	18837.7	62607.5
517.563	47.5715	1205.81	9241.81	18531	61527.2
517.907	288.085	1249.83	8935.22	18463.3	60911.2
518.251	58.8076	1118.37	8908.98	18279.4	59734.8
518.595	179.77	1311.19	8728.77	18306.4	58672.5
518.939	133.752	1294.61	8783.66	17989.4	57673.4
519.283	346.155	1371.78	8382.11	17769.3	56168.9
519.626	214.109	999.824	8111.88	17331.3	54843.2
519.97	179.359	1277.57	8013.61	17127.8	53562.1
520.314	176.484	1252.28	7711.82	16836.9	52248.3
520.658	69.3816	1157.88	7703.57	16340.2	50696.7
521.002	237.752	1365.28	7454.35	16331.1	49426.8
521.345	256.382	1235.88	7233.57	15829.2	47916.7
521.689	218.238	1163.59	7044.25	15520.1	46382.4
522.033	267.942	1115.54	6688.9	14867.2	44729.9
522.377	263.826	1199.96	6480.09	14630.5	43537
522.721	22.9371	946.808	6164.05	14028.9	42154.5
523.064	334.951	1170.67	6032.3	13821.5	40420.2
523.408	242.484	999.276	5877.82	13335.9	39139.3
523.752	204.84	1108.82	5579.35	12913.1	37749.7
524.096	138.636	1041.03	5543.85	12464.7	36584.5
524.44	315.928	1005.68	5136.65	12150.5	35162.2
524.783	9.15908	932.507	5179.96	11469.7	33636.4
525.127	227.377	1056.15	4706.72	11181.8	32521.3
525.471	232.298	737.076	4550.43	10726.4	31388.3
525.815	187.164	885.235	4332.82	10353	30140.8
526.159	38.9788	595.711	4153.12	9833.22	28912.2
526.502	46.6543	658.942	4008.26	9535.99	27986.2
526.846	141.729	768.292	3832.69	9172.05	26716.8
527.19	71.7518	678.607	3503.66	8701.4	25816.4
527.534	46.2566	570.173	3429.36	8367.07	24583.5
527.878	52.2335	449.858	3093.4	8156.73	23621
528.221	36.3534	596.164	3160.06	7779.79	22941.3
528.565	96.932	528.404	3096.5	7401.84	22031.6
528.909	115.349	601.436	2728.21	7465.46	21166.9
529.253	4.71969	450.836	2778.99	6812.39	20234
529.596	47.7332	462.02	2635.55	6650.38	19568.3
529.94	86.5343	497.636	2461.6	6469.92	18757.9
530.284	-66.2296	458.195	2305.77	5978.41	18042.5
530.628	229.636	430.354	2186.15	5875.97	17282.1
530.971	101.409	249.251	2107.69	5676.15	16623.3
531.315	93.6402	378.082	2012.01	5339.31	15868.5
531.659	-64.1931	212.695	1846.29	5175.75	15302.4
532.003	10.4227	164.11	1888.95	4838.83	14617
532.346	126.682	304.985	1735.08	4742.67	14180.2
532.69	-72.0635	224.132	1515.35	4348.17	13685
533.034	-46.2996	76.5728	1644.19	4091.68	12870.4
533.378	92.8114	128.423	1517.14	4205.09	12628.9
533.721	36.839	89.4663	1408.96	3891.76	12153.9
534.065	-13.8275	214.691	1367.52	3700.66	11550.7
534.409	-11.2438	72.3355	1229.51	3618.73	11093.8
534.753	7.20013	118.735	1177.34	3463.34	10738.7
535.096	-12.3464	12.2662	1137.57	3280.3	10297.8
535.44	108.325	79.4445	1048.55	3135.42	9979.86
535.784	-153.642	36.8916	920.913	3015.12	9403.72
536.128	-32.6145	34.9352	908.729	2877.8	9017.73
536.471	-29.601	-1.88069	929.291	2771.8	8751.03
536.815	0.24182	49.6382	925.409	2549.7	8432.41
537.159	36.8069	56.6947	784.289	2610.75	8113.42
537.503	-51.4804	9.10071	608.648	2394.55	7738.78
537.846	8.71841	-100.515	646.6	2285.01	7461.12
538.19	62.1578	-39.8435	742.575	2167.29	7262.54
538.534	3.13021	6.11289	527.759	2056.61	7009.53
538.878	-106.337	-139.278	509.275	1841.96	6394.68
539.221	24.9397	-28.4907	591.821	1891.12	6363.63
539.565	-22.6106	-118.012	410.89	1873.44	6106.75
539.909	70.9031	-195.99	455.298	1678.78	5782.75
540.253	-110.559	-177.978	396.361	1668.16	5605.76
540.596	-84.1899	-60.9282	379.756	1606.7	5411.02
540.94	-27.6568	-106.643	334.965	1684.75	5236.59
541.284	12.0045	-139.272	265.854	1460.83	4936.93
541.627	-96.8377	-211.115	290.428	1289.62	4617.97
541.971	-18.3746	-91.4528	245.058	1402.93	4562.39
542.315	-46.5921	-110.425	106.998	1353.46	4398.89
542.659	-26.7498	-212.581	140.423	1300.67	4192.85
543.002	-99.3938	-209.716	113.257	1109.23	3956.82
543.346	-116.889	-246.15	171.957	1112.9	3804.96
543.69	-5.63887	-193.731	49.3804	1048.07	3761.32
544.033	-175.13	-274.437	161.935	959.082	3568.89
544.377	127.124	9.034	72.5183	1009.9	3403.26
544.721	-65.1071	-261.797	191.203	970.739	3222.05
545.065	72.7492	-35.0943	116.883	888.637	3286.73
545.408	-44.7691	-147.844	80.6215	832.967	3093.29
545.752	47.9994	-188.675	59.3066	754.81	2990.08
546.096	-54.4221	-108.435	-65.2527	775.858	2896.39
546.439	-178.783	-358.704	-77.6331	599.283	2629.57
546.783	11.1886	-190.423	7.8576	684.915	2528.14
547.127	-16.9923	-245.895	-34.6793	617.782	2453.53
547.47	59.6979	-147.129	-106.588	698.922	2408.72
547.814	-57.932	-131.404	-90.5003	659.16	2328.4
548.158	-136.367	-232.348	0.37909	550.214	2162.41
548.502	-110.978	-236.035	-54.4246	625.466	2171.24
548.845	-39.8165	-211.826	-192.69	593.893	2092.29
549.189	-165.964	-328.176	-172.17	393.15	1929.96
549.533	-77.2194	-258.998	-86.1405	452.956	1752.75
549.876	-125.969	-215.579	-186.717	450.129	1790.11
550.22	54.7069	-189.673	-252.881	393.585	1730.58
550.564	-38.3028	-209.804	-176.282	477.232	1563.3
550.907	-68.4368	-284.97	-187.201	341.483	1440.26
551.251	18.9057	-143.289	-111.929	395.043	1522.93
551.595	-22.5991	-208.854	-262.629	166.366	1418.79
551.938	-74.2983	-269.076	-282.428	283.563	1289.73
552.282	-32.0064	-162.754	-59.9339	268.098	1440.81
552.626	8.05324	-188.939	-317.448	342.785	1287.27
552.969	-49.8544	-222.677	-150.6	274.172	1144.58
553.313	-28.8165	-155.826	-348.69	208.893	1318.29
553.657	-44.4375	-145.645	-227.894	251.793	1062.84
554	-60.211	-161.217	-230.126	231.929	1081.2
554.344	-95.7941	-303.186	-243.421	170.55	1053.45
554.688	4.84413	-137.13	-267.495	372.285	1070.22
555.031	-46.7203	-359.511	-186.681	128.921	968.622
555.375	-27.5587	-204.302	-173.945	215.348	897.674
555.719	15.6453	-213.514	-299.446	271.827	948.871
556.062	50.9179	-225.455	-270.754	130.656	897.386
556.406	-20.4849	-58.6273	-240.205	154.719	921.843
556.75	-24.8692	-158.212	-294.548	71.798	829.447
557.093	-173.184	-315.849	-315.004	105.917	809.788
557.437	0.84862	-201.402	-306.641	129.616	778.649
557.781	41.0981	-245.659	-319.911	48.0985	590.585
558.124	-76.6844	-271.687	-61.8505	88.5715	594.078
558.468	47.5799	-93.4086	-411.173	272.428	775.148
558.811	-3.66132	-359.371	-207.888	90.9182	564.657
559.155	17.9359	-234.543	-412.339	150.981	621.114
559.499	-181.448	-378.128	-326.682	27.06	479.718
559.842	10.6164	-129.909	-331.649	35.7688	567.023
560.186	-17.9211	-255.922	-245.713	101.393	667.02
560.53	-79.5228	-248.478	-327.115	69.9984	547.131
560.873	-84.1713	-225.341	-245.136	34.2203	490.665
561.217	27.3246	-99.2309	-484.143	68.2341	556.942
561.56	8.81013	-123.928	-216.244	28.2049	461.518
561.904	-37.8011	-139.616	-367.048	-34.5423	442.346
562.248	-124.843	-283.519	-355.119	-11.9044	501.62
562.591	-111.981	-253.412	-311.892	-25.9846	437.147
562.935	-20.6068	-168.96	-155.95	60.584	284.26
563.279	58.3797	-226.144	-351.511	-46.4099	368.964
563.622	39.4901	-131.969	-138.248	29.3021	350.008
563.966	-23.1905	-280.604	-490.938	-26.4853	280.099
564.309	-92.7787	-337.976	-249.779	-180.886	157.506
564.653	-126.01	-239.131	-171.401	-4.35279	229.717
564.997	-21.9403	-138.185	-524.514	-46.3127	385.454
565.34	-110.746	-410.529	-327.416	-97.1863	163.368
565.684	-2.97755	-107.36	-181.731	37.6565	298.16
566.027	-49.195	-101.332	-368.792	83.1834	279.667
566.371	-24.7697	-247.52	-308.072	-20.2232	197.37
566.715	-80.1539	-264.104	-350.414	-42.1446	294.974
567.058	58.6793	-175.716	-403.697	35.407	205.071
567.402	-118.534	-211.96	-227.903	-108.735	277.01
567.745	-69.9089	-97.0885	-360.538	82.0064	301.478
568.089	-22.6215	-366.495	-268.898	-115.79	182.126
568.433	-45.3579	-146.892	-305.913	9.3762	241.777
568.776	-8.5619	-249.679	-352.412	-13.1029	237.58
569.12	-2.91341	-138.817	-369.392	-18.3249	190.046
569.463	-69.7793	-185.651	-244.473	-8.57601	74.0872
569.807	-109.631	-242.626	-300.299	-23.143	185.843
570.151	12.9564	-31.9294	-353.151	-44.4327	301.018
570.494	-78.6594	-253.345	-288.808	-137.511	109.414
570.838	83.0629	-96.8076	-374.047	4.63823	274.048
571.181	-200.983	-388.439	-429.972	-85.0552	-25.1097
571.525	-78.0302	-211.745	-263.589	-17.4387	251.314
571.868	45.1738	-169.958	-282.09	34.0404	165.511
572.212	-130.11	-50.499	-299.57	-78.5218	70.8752
572.556	33.0622	-171.483	-310.741	-14.052	150.629
572.899	-121.128	-329.411	-174.985	-93.847	107.147
573.243	35.9282	-68.6485	-208.66	-9.80083	104.588
573.586	16.27	-96.6427	-368.081	24.0683	133.839
573.93	-2.19692	-277.358	-299.872	-110.887	-7.58948
574.273	-72.4567	-173.908	-319.696	53.5876	174.773
574.617	-67.8454	-246.221	-435.892	-99.6652	25.9448
574.961	-68.7575	-186.686	-326.897	-55.6097	32.8284
575.304	-36.0494	-241.008	-247.391	-150.144	-12.2521
575.648	59.5061	-138.083	-223.913	-39.4432	163.479
575.991	41.9878	-203.833	-345.174	12.8865	48.0417
576.335	-28.0821	-212.455	-127.754	-127.844	63.8861
576.678	75.2418	-107.362	-361.591	12.7001	179.41
577.022	-154.072	-280.324	-244.353	-71.491	-62.831
577.365	21.0244	-99.3336	-352.651	-85.7729	99.9166
577.709	-107.457	-255.584	-247.389	-179.103	25.3541
578.052	-91.6613	-232.371	-226.888	-77.5818	64.1572
578.396	-75.5548	-279.25	-255.785	-118.511	127.188
578.74	-77.5042	-219.89	-283.007	-31.4862	-39.2226
579.083	-157.754	-144.634	-464.737	-164.969	2.84157
579.427	-107.995	-187.597	-214.453	-89.4785	24.3509
579.77	126.602	-99.7684	-111.904	-19.4153	183.808
580.114	47.857	-134.622	-228.627	-97.9115	181.595
580.457	-41.7864	-104.081	-330.1	-202.668	160.98
580.801	-27.0828	-281.131	-303.448	-104.534	-40.5327
581.144	-17.9352	-250.781	-434.967	-215.791	113.805
581.488	-105.874	-317.615	-231.095	-162.724	-84.9038
581.831	61.4907	-69.2938	-247.554	-37.5077	59.9266
582.175	-58.2732	-215.734	-294.385	-59.0192	-47.4336
582.518	-64.3149	-168.638	-241.456	-42.3813	18.8406
582.862	-116.648	-198.187	-343.327	-93.5879	-50.5468
583.205	-94.3656	-199.997	-236.234	-155.406	-73.7492
583.549	-2.44003	-109.347	-268.668	-25.4676	23.6633
583.892	92.4952	-140.566	-213.7	-111.176	-46.6414
584.236	-10.7319	-109.669	-338.162	-51.0022	24.5828
584.579	-102.663	-226.722	-411.275	-82.9622	-27.6806
584.923	-138.5	-348.838	-276.847	-255.845	-270.209
585.266	79.2033	-171.888	-298.194	-36.711	4.27806
585.61	-6.28287	-191.866	-243.786	-108.372	-41.7165
585.953	71.9577	-179.579	-237.764	-54.5523	61.3554
586.297	18.2168	-129.704	-283.633	-10.7171	88.5741
586.64	-178.139	-265.569	-189.466	-157.27	-99.3922
586.984	103.253	-109.204	-327.11	-76.3765	65.449
587.327	-106.686	-227.038	-299.237	-176.309	-73.2595
587.671	-4.35792	-237.892	-179.913	-71.1238	3.2771
588.014	-31.0192	-178.263	-283.802	-9.20558	-38.0658
588.358	-41.5106	-174.645	-273.941	-82.8881	-19.9112
588.701	-17.6491	-119.538	-297.714	-113.968	-112.385
589.045	-92.9833	-237.439	-363.972	-148.555	-92.6097
589.388	-66.8999	-203.632	-318.831	-52.831	-21.1581
589.732	-7.01988	-233.938	-248.495	-133.896	14.5154
590.075	-46.7377	-199.748	-255.402	-88.7139	-43.687
590.419	-76.4278	-274.514	-135.493	-77.8541	1.12155
590.762	31.5029	-121.461	-253.38	0.10584	32.3849
591.106	75.202	-103.239	-197.581	-21.0914	-19.5597
591.449	11.5074	-173.733	-159.526	-17.5629	19.8169
591.792	-55.1315	-121.464	-139.146	-20.9881	-13.3659
592.136	69.1507	-163.273	-262.053	-111.806	-12.5683
592.479	-95.1501	-163.051	-222.254	-58.0035	122.487
592.823	-45.9096	-89.7639	-210.232	-117.184	-106.441
593.166	-11.3496	-232.111	-220.899	-22.1514	51.7223
593.51	14.3451	-102.617	-170.954	19.3201	58.3457
593.853	24.322	-172.933	-243.917	-138.027	26.7668
594.197	41.0577	-138.211	-204.595	-63.8833	-100.303
594.54	-14.2662	-143.305	-170.758	-57.4272	-88.8262
594.884	-110.003	-150.702	-145.774	-140.261	-64.1754
595.227	-80.7665	-150.142	-202.605	-57.7723	12.4644
595.57	-38.7293	-272.967	-24.3881	-73.7415	-113.242
595.914	127.72	13.8358	-301.013	93.8887	80.459
596.257	-53.8319	-142.037	-77.331	51.8287	-61.2591
596.601	28.7146	-30.5677	-164.56	-70.1328	140.608
596.944	-60.669	-159.477	-161.209	39.636	63.6309
597.288	-68.3457	-9.05837	-139.739	-46.5103	-4.26459
597.631	-19.9012	-148.983	-213.217	-76.2113	-15.9958
597.974	-41.3271	-122.471	-125.631	25.5051	63.8823
598.318	-55.1879	-200.902	-346.164	-37.7245	-32.2255
598.661	-118.189	-333.577	-242.858	-136.415	-56.6443
599.005	-103.614	-136.389	-199.577	-37.008	24.6527
599.348	-76.0122	-168.833	-70.1745	-19.6135	-73.4583
599.692	97.0109	-10.5176	-255.212	33.7332	64.1206
600.035	-83.5638	-129.706	-234.493	-125.674	86.8236
600.378	-15.712	-312.731	-134.666	-134.106	23.0674
600.722	105.511	-170.355	-72.059	28.3881	-11.5888
601.065	77.6171	-163.233	-163.956	64.459	16.4416
601.409	-104.809	-323.721	-116.369	-185.825	-165.68
601.752	91.0654	-116.106	-191.274	-45.601	81.7235
602.095	-68.9942	-186.921	-179.759	-29.2883	-41.7303
602.439	58.8621	-77.2181	-145.08	-138.39	29.9455
602.782	40.9776	-138.64	-220.269	-111.657	-100.16
603.126	-57.9391	-216.834	-200.128	-110.932	65.2915
603.469	-31.365	-100.321	-246.541	-71.2158	-67.8303
603.812	-46.6382	-165.056	-166.926	-214.735	-104.764
604.156	65.297	-63.2745	-153.959	12.5561	0.93137
604.499	-38.1796	-141.121	-295.15	-20.7521	-26.7803
604.843	-71.8839	-134.747	-227.496	31.4237	-37.6867
605.186	-133.314	-155.962	-259.763	-121.191	-98.2405
605.529	-13.9256	-207.65	-73.5664	-180.938	-60.4124
605.873	61.8704	-107.437	-111.065	104.582	-5.60936
606.216	52.1854	-230.8	-223.609	-42.5362	29.05
606.56	-1.73573	-119.722	-173.322	-66.1434	-67.9304
606.903	-88.5548	-194.25	-316.785	-119.011	-111.312
607.246	-131.764	-176.441	-126.831	-136.512	-169.36
607.59	-3.70366	-85.95	-173.652	-58.1341	-32.4875
607.933	-54.9025	-160.334	-124.604	-56.5917	-174.834
608.276	18.0789	-75.9217	-202.713	-46.6071	30.0196
608.62	61.9493	-154.359	-210.778	-50.0247	-22.5898
608.963	0.14817	-65.975	-194.826	-127.567	61.7563
609.306	49.6434	-45.5407	-265.527	77.7566	-38.3852
609.65	-142.834	-163.063	-42.4112	-141.242	-81.5157
609.993	-29.3708	-28.4003	-91.7813	-73.9275	6.89994
610.336	0	0	0	0	0
610.68	120.448	-15.8724	-311.318	44.94	1.28191
611.023	-63.5651	-163.056	-159.879	-119.054	-77.0141
611.367	-7.76459	-42.1161	-172.525	-140.202	42.221
611.71	-17.1764	-235.744	-143.683	-84.8012	-43.186
612.053	-31.8473	-77.2469	-209.972	-47.2357	32.1883
612.397	-124.963	-166.5	-183.477	-11.6594	-60.1251
612.74	-48.839	-78.4663	-211.958	-44.2633	11.6334
613.083	-80.1116	-165.525	-109.65	-155.092	-76.8813
613.427	45.8326	-38.288	-83.9756	4.86145	189.678
613.77	-68.0006	-49.6754	-122.693	-64.6902	-80.4189
614.113	102.309	-54.4413	-102.784	-65.8303	141.39
614.457	127.314	-37.7133	-168.931	-3.49904	-90.1783
614.8	76.5779	-108.435	-220.253	-46.6424	23.8913
615.143	-88.2649	-173.954	-226.371	-86.5468	-82.4885
615.487	-112.89	-208.501	-51.4298	-73.9782	-43.3752
615.83	52.6055	-58.3913	-175.437	-37.9644	26.9022
616.173	-56.8249	-166.607	-215.704	-129.579	14.3483
616.516	35.7627	-179.91	-190.555	-141.869	-73.4775
616.86	-97.1405	-93.9198	-40.8531	-133.151	-87.73
617.203	40.2854	70.5677	-124.44	7.13278	-38.6081
617.546	-15.3162	-107.988	-198.843	-19.2617	-8.49711
617.89	-76.5388	-156.364	-195.45	-96.7562	-111.841
618.233	-154.863	-187.457	-178.614	-146.3	-146.364
618.576	-99.5298	-187.908	-146.743	-198.094	-129.977
618.92	-98.8627	-258.457	-175.614	-243.3	-167.364
619.263	-57.5805	-85.2668	-124.521	-63.1183	-112.567
619.606	-13.6363	-31.0295	-124.846	61.8355	68.9926
619.949	34.6325	-107.023	-197.314	-9.97659	-5.50577
620.293	-19.9974	-199.298	-88.2264	-22.7393	-30.8246
620.636	-107.308	-70.2078	-95.8287	-180.289	-135.052
620.979	-111.747	-97.8794	-184.803	-54.5667	-65.4698
621.323	-86.442	-151.373	-149.748	-34.0382	-77.0933
621.666	-187.354	-43.839	-109.753	-48.9827	-84.2097
622.009	-44.2566	-93.1732	-241.357	-84.5744	-170.043
622.352	-164.368	-237.699	-57.0077	-265.667	-177.925
622.696	-18.4881	-138.004	-121.672	13.2684	23.7489
623.039	-23.0257	-73.0173	-208.736	-96.1074	-12.2543
623.382	-179.498	-174.136	-43.0731	-117.084	-64.534
623.726	208.512	91.9955	-167.672	-34.7316	144.749
624.069	-82.5484	-87.4952	-110.851	-43.109	-79.1238
624.412	11.3541	-43.161	-46.2469	-28.5173	-23.2903
624.755	34.1225	-114.992	-6.5619	0.32553	-61.4981
625.099	71.3586	-62.433	-167.393	-25.186	-83.8582
625.442	-161.21	-133.542	-68.433	-108.881	-162.886
625.785	103.359	20.567	-120.393	-18.186	51.1418
626.128	6.07633	1.37652	-73.4862	-59.3679	99.3441
626.472	2.00641	-91.2457	-221.066	-18.0981	-0.81142
626.815	-5.72033	-73.5112	-248.681	-133.579	-51.8778
627.158	-192.822	-286.23	-186.237	-155.628	-230.057
627.501	-32.8544	-124.677	-87.5997	-46.3278	-12.9192
627.845	-5.03528	14.8512	-150.137	25.5398	45.4628
628.188	-5.78063	-100.002	-114.86	-166.956	6.24952
628.531	3.59397	-118.549	-168.918	12.6122	4.36273
628.874	-67.9288	-158.027	-73.0333	-125.389	-127.507
629.217	17.7332	-34.9801	-94.4516	-63.6174	-91.745
629.561	-54.6838	-14.0115	-61.1572	-23.2383	-41.0029
629.904	76.7607	-135.936	-110.636	58.0606	-18.7341
630.247	-31.6928	-14.4676	-59.8647	52.0991	73.1331
630.59	-21.7717	66.4541	-113.152	-55.2938	-31.8865
630.934	-79.1604	-97.8582	-233.348	-111.546	-59.7146
631.277	-126.494	-237.083	-168.913	-218.443	-147.521
631.62	-21.3554	-157.19	-80.1398	-136.363	-151.047
631.963	-73.4612	-148.636	-212.55	-100.744	-55.6591
632.306	-72.9102	-212.439	-166.925	-199.374	-115.36
632.65	-39.7024	-133.599	-57.2655	-141.254	-62.1498
632.993	77.5478	67.8198	-76.8422	26.9189	-75.7951
633.336	-124.8	-157.265	-32.6613	-115.662	-18.3162
633.679	-63.3457	-139.058	-146.739	-94.0103	-53.7646
634.022	-15.6241	-182.196	-151.672	-177.551	-41.5491
634.366	-124.693	-150.143	-51.5581	-60.5911	43.7142
634.709	70.9641	-53.8242	-80.83	-62.1504	62.0439
635.052	-45.9339	-153.43	-69.5805	-62.4108	69.6424
635.395	-49.6799	-41.959	-214.997	-34.5972	-19.9897
635.738	-156.827	-93.3085	-23.4772	-118.34	-30.3271
636.082	26.0565	-21.5619	-181.981	81.2364	11.3595
636.425	-114.036	-173.824	-187.83	-155.15	-94.9561
636.768	-59.6979	-88.8711	-265.412	-107.922	-6.71777
637.111	-121.92	-162.571	-148.326	-172.727	-90.6427
637.454	-120.86	-165.756	-112.84	-92.0395	-63.1889
637.797	-20.5176	-60.0744	-112.568	-115.48	-75.5186
638.141	53.7094	-32.9711	49.8929	-60.6543	60.2572
638.484	-17.7216	-125.862	-162.067	-118.959	-9.71552
638.827	-58.5318	-226.934	-238.823	-38.1642	-4.23348
639.17	-112.457	-89.5837	-210.389	43.8974	-30.6459
639.513	-48.6055	-145.609	-30.5632	-104.536	-20.4022
639.856	-37.5504	36.4785	-18.9314	-54.1796	-26.3804
640.2	171.936	-33.5433	-77.3393	59.4814	154.614
640.543	-22.1802	-92.7967	-158.843	-39.9423	-103.699
640.886	-142.865	-61.1591	-70.3874	-85.0609	75.9602
641.229	-70.8005	-44.9404	-120.355	48.6478	63.2649
641.572	118.677	-91.4182	-164.47	-60.3537	-7.60455
641.915	-39.4952	-178.434	-192.3	-29.8236	-21.3586
642.258	-114.615	-137.74	-42.9641	-101.888	-71.6851
642.602	-68.2309	7.84413	-96.6215	71.033	67.711
642.945	-96.0603	28.5093	-200.179	-22.8775	-16.3727
643.288	-35.5734	-27.8371	-90.8935	-58.5263	-121.959
643.631	12.6857	-6.96216	50.2373	56.3088	35.2595
643.974	13.9352	-75.2187	-194.033	-34.2088	-18.8047
644.317	-159.13	-116.437	-140.065	-193.918	-80.1094
644.66	-3.98589	-51.1405	1.25465	-27.8159	-32.7851
645.003	78.0513	-60.9654	-83.5285	18.2149	-5.49134
645.347	-1.75882	2.9628	-130.284	-38.9901	-40.0093
645.69	-32.4952	-136.434	-137.3	-68.8236	-98.3586
646.033	-106.819	-111.528	-119.463	-53.3675	-103.882
646.376	-24.2733	-66.7344	-158.386	-62.0192	-10.4336
646.719	33.9262	-128.675	18.2598	-119.871	-36.6687
647.062	144.282	67.1905	-129.907	138.682	46.2976
647.405	-16.6062	-9.28416	14.7434	-106.226	-76.821
647.748	-115.963	-123.825	-163.783	-69.4692	-39.2062
648.091	9.58307	-86.0314	-26.7056	85.8791	-11.7579
648.435	-14.2963	-133.05	-61.3477	-176.366	-28.0125
648.778	-53.8198	-58.2033	-221.157	-80.0577	-23.3008
649.121	-80.3425	-94.6812	-44.272	-130.059	-65.1703
649.464	76.2219	-104.3	-69.0859	-53.6956	44.425
649.807	-84.0834	-119.806	-187.141	-55.2242	-97.9516
650.15	-68.6575	7.68121	-9.72803	-72.9407	12.1703
650.493	-84.9814	-35.4124	41.1084	72.5154	84.6469
650.836	56.6985	21.5465	17.1052	-22.3874	62.1366
651.179	-30.2085	-34.5157	-151.353	36.6895	61.8711
651.522	-74.1764	-136.744	-112.683	-16.3011	-164.686
651.865	-87.3246	-118.769	-61.857	30.2659	-80.4423
652.208	33.8191	-20.4721	-126.537	-13.6325	50.882
652.552	-99.4266	-123.163	-179.106	-181.474	-108.041
652.895	37.796	-94.7877	-75.499	-81.9792	17.3031
653.238	111.439	-119.328	-30.0257	36.7774	53.9179
653.581	-41.102	-160.394	-121.25	-50.2396	-7.09846
653.924	70.7216	-101.138	-160.933	-46.0407	-69.2845
654.267	7.33291	-91.4503	-29.1289	-97.2935	-208.113
654.61	-51.4355	20.381	-7.81398	-119.136	25.0953
654.953	71.4856	-127.697	-44.1013	-77.5292	6.07569
655.296	15.8743	-18.3849	-70.9051	5.72354	6.90378
655.639	-0.10199	-102.394	-82.2495	-17.2396	-35.0985
655.982	-24.7832	-42.7037	-121.633	68.2829	-106.426
656.325	-69.1026	-10.0693	15.0571	-22.9298	-149.517
656.668	98.3695	-66.9506	-98.6055	-34.9528	70.7623
657.011	-83.4497	-112.479	-283.069	-42.8204	-83.6196
657.354	-129.269	-234.682	-51.2251	-146.378	-222.42
657.697	-14.9589	-98.7723	-285.623	-54.8281	-94.1931
658.04	-187.334	-171.901	-125.258	-127.087	-82.7251
658.383	-51.8108	-98.7473	-137.449	-92.3951	-20.4368
658.726	23.7492	-12.0943	27.8833	59.6373	29.7264
659.069	30.9994	-30.6754	-87.6934	-90.1902	-42.9189
659.412	-82.2091	-11.1912	-71.0462	-154.001	7.45221
659.755	-108.278	-83.1379	-202.933	-79.0407	-83.2845
660.098	-73.5561	-179.6	77.8281	-65.8913	-53.6501
660.441	22.7537	-11.3663	-67.263	-33.0314	-37.8416
660.784	4.89288	-35.7973	-99.7967	-31.2611	-2.94933
661.127	-112.33	-79.1726	-99.4041	-22.7556	-106.293
661.47	-77.3111	-244.585	-212.296	-66.7402	-3.14625
661.813	-233.617	-73.7665	-149.044	-97.959	-177.942
662.156	-33.052	-6.71007	-15.1648	-56.9051	-20.9275
662.499	8.66068	-2.30404	-31.805	37.8916	60.424
662.842	-54.9776	-87.3598	-197.731	-45.8435	-62.34
663.185	-89.5151	-130.373	-205.795	-97.2194	-36.3432
663.528	-2.85311	-177.326	-161.213	-107.447	-151.581
663.871	-48.39	-184.663	-108.583	-168.133	-55.1658
664.214	-60.7787	-97.9756	-94.7793	-33.3858	-94.9939
664.557	-57.6215	-117.495	43.102	-64.2903	-112.374
664.9	-13.4317	-11.5664	36.3464	-120.495	-77.8916
665.243	60.3599	139.918	-184.006	173.694	45.4795
665.586	-97.6915	-159.117	17.5221	-186.021	-196.529
665.929	44.4246	-24.8634	-131.974	44.4031	-83.2158
666.272	11.8922	-54.4727	-61.4901	-53.9513	-60.3682
666.615	-68.3438	-128.032	-106.659	-33.4397	-75.008
666.958	91.6004	-16.7947	10.016	-43.4859	24.5513
667.301	-27.5151	-119.373	-156.795	-34.2194	-25.3432
667.644	-36.6588	-94.6697	-86.1148	-89.321	24.3326
667.987	40.7024	-109.401	53.2655	-0.74631	18.1498
668.33	28.4336	-40.4073	-68.2662	11.0657	81.6482
668.673	-134.108	-151.473	-111.49	-135.951	-150.368
669.016	-56.6126	-155.038	71.8095	-69.6277	-125.51
669.359	121.396	83.4176	-125.483	63.035	145.354
669.702	-139.395	-99.0667	-58.1302	-97.1546	26.9833
670.044	32.0911	-90.0885	-30.5382	19.5064	77.9779
670.387	-163.997	-111.623	-67.533	-75.5491	-141.906
670.73	12.7389	55.0988	-75.211	-37.4057	-6.9753
671.073	-47.27	-165.357	-14.9185	-98.0683	31.1607
671.416	6.92431	-76.7011	-4.8204	-53.9419	-34.9253
671.759	23.9981	48.9737	-52.0802	17.4294	-51.7566
672.102	-22.932	-32.4041	-124.5	-60.8403	98.399
672.445	11.4798	-93.7761	78.6581	-62.2409	-108.194
672.788	-1.6177	19.5581	-91.7377	17.3509	-11.3605
673.131	-82.5946	-154.126	-224.775	-29.3024	-47.7816
673.474	-180.936	-180.132	-127.354	-98.1716	-35.033
673.817	-87.9692	-60.5792	-113.717	-92.8711	-105.895
674.159	62.4798	-7.77614	-64.3419	37.7591	-65.194
674.502	-15.2655	-39.6292	-35.0648	10.263	43.5927
674.845	-60.9327	-66.0795	-92.1937	26.4695	33.9801
675.188	-50.821	-6.5542	-135.543	-46.4381	17.8615
675.531	-150.126	-223.06	-110.598	-121.967	-79.5151
675.874	-20.4278	-93.5138	-11.4933	-155.854	-105.878
676.217	48.6414	-16.567	-148.607	-71.814	7.85824
676.56	-23.9044	-49.3605	14.3156	83.8377	13.4099
676.903	-3.59461	-5.12636	-79.7755	15.6976	12.2184
677.245	58.8172	-3.4984	-24.6171	-73.703	-34.3746
677.588	-24.6408	-36.7575	-78.6998	-75.9958	13.0606
677.931	56.5811	-89.0577	1.21424	-22.1915	12.9856
678.274	27.4977	27.136	-17.9269	32.0844	25.534
678.617	-23.34	6.02053	-3.4984	63.2014	51.0051
678.96	-32.0391	-56.2014	-78.297	-39.6013	-51.0504
679.303	10.2386	-218.739	-151.058	18.2492	2.31527
679.646	-22.4561	-43.2328	-210.003	-63.2223	10.6918
679.988	-113.872	-228.589	-35.0147	-158.153	-129.147
680.331	82.4516	22.5048	-58.8512	111.391	-33.6238
680.674	2.4753	-70.5042	18.8044	52.4278	13.374
681.017	121.683	10.3361	-133.536	95.5481	44.584
681.36	-95.7473	-122.879	-38.8031	-67.0667	-90.9698
681.703	-136.062	-159.517	-14.2591	-59.948	-58.6292
682.045	46.4605	-21.0391	-13.1437	23.0536	-125.76
682.388	-173.836	-91.0892	-108.491	-130.812	-56.2723
682.731	0.55805	-23.3733	27.2521	-49.5382	-82.5933
683.074	-34.8679	6.13919	-55.161	48.1783	-26.7152
683.417	106.692	79.7922	3.17126	-42.7893	6.44804
683.76	-97.2617	-94.5767	99.0956	-61.0959	-93.3942
684.102	54.118	73.2797	-124.416	38.4942	115.57
684.445	-119.665	-122.749	-49.3554	-21.0327	-83.9371
684.788	-42.4233	-165.786	-65.6395	-19.5228	-90.4464
685.131	-45.2662	-62.3047	38.2418	-25.4272	-8.82617
685.474	-4.58114	-7.94227	-131.214	-45.3085	20.5144
685.816	-83.2893	-48.6203	16.2797	-10.7739	-7.40507
686.159	37.1321	47.1392	-118.161	-27.8217	36.2848
686.502	-38.4978	-67.136	27.9269	17.4156	-130.034
686.845	71.1277	60.4112	0.98525	68.847	56.8528
687.188	-46.2848	-70.8922	-179.867	0.55741	-92.9731
687.53	7.06671	-1.75497	51.1129	-55.2206	-31.4387
687.873	70.1642	70.9108	-29.4913	1.18762	49.7277
688.216	26.1687	-47.3611	-132.638	7.51892	44.1597
688.559	-78.3958	-190.742	-12.8236	-224.845	-156.436
688.902	-1.4984	-45.8114	-7.76652	-38.2745	-26.4529
689.244	-26.118	-10.2797	-82.5844	-74.9942	-23.0699
689.587	62.4747	-45.1796	-183.889	67.7377	9.9551
689.93	-149.493	-192.408	6.78063	-95.2531	-23.602
690.273	-4.50225	-127.864	19.0731	40.0844	50.534
690.615	71.984	-5.88582	-127.335	-15.2546	-129.471
690.958	-17.8313	-191.361	-44.6376	-85.4811	-24.8403
691.301	58.4375	-16.3547	-128.106	-20.2931	-57.3387
691.644	-13.1411	1.40475	-61.5465	88.6591	37.3512
691.987	-45.0859	-122.508	-120.915	2.01507	-26.627
692.329	-43.3913	-140.014	-75.9698	-74.5135	-68.0035
692.672	-0.26171	-76.5767	-89.9044	54.9041	-55.3942
693.015	-52.0026	-148.702	-125.774	-29.2607	4.82457
693.357	24.1501	99.0513	-18.746	27.5035	15.0128
693.7	38.2149	32.27	-83.7133	-79.7877	74.3175
694.043	-62.4933	-144.408	85.7806	-88.2531	-84.602
694.386	123.969	-18.4208	-130.283	-27.6289	-4.6052
694.728	1.01539	-85.7896	-63.3586	-56.9355	26.5526
695.071	-115.66	-182.021	-251.502	-26.7014	-76.5051
695.414	-207.85	-275.949	-27.746	-104.496	-218.987
695.757	-36.9981	-75.9737	-145.92	-126.929	-75.7434
696.099	-94.6697	-172.152	15.0975	-109.054	-17.788
696.442	83.4509	48.8294	-153.545	20.7008	100.957
696.785	55.9692	-96.4208	24.7171	50.3711	74.3948
697.128	-58.4888	-112.68	-70.3656	-79.9217	-42.17
697.47	-28.0359	-50.8242	98.17	-68.6504	-100.456
697.813	46.136	-75.8082	-54.0006	26.8194	54.298
698.156	-116.623	-110.521	-53.9782	-116.361	-91.6302
698.498	16.5106	-80.3554	44.941	6.38807	-88.5888
698.841	32.9923	29.8948	54.6793	80.7178	66.9737
699.184	134.279	33.8133	83.626	28.2309	73.2033
699.526	-9.27133	4.29185	-39.3053	-47.4487	-26.677
699.869	65.0847	-139.843	-26.4721	7.10455	-57.7107
700.212	-18.6928	5.53239	-30.8647	-110.401	27.6331
700.554	-109.952	-159.343	-6.99551	-52.236	2.41437
700.897	65.4323	7.24182	99.347	26.6854	40.8105
701.24	20.4413	9.69788	-114.945	100.348	-37.3255
701.583	-137.448	-151.452	110.012	-19.2498	-108.863
701.925	138.589	97.7229	-15.7716	130.781	79.4307
702.268	-0.37332	-172.102	-46.5548	-80.1883	-40.2755
702.611	-86.1559	-139.13	17.5054	-88.7152	-81.7826
702.953	45.3765	21.4792	-121.978	-71.3608	-1.63021
703.296	-90.3175	-131.339	-77.2296	-156.142	-54.8348
703.638	84.4227	-186.89	-132.054	-28.6674	-56.4724
703.981	-42.0449	-217.28	-58.5375	-105.313	-174.32
704.324	21.696	-40.1552	-131.668	-39.1482	57.4612
704.666	-126.661	-72.696	-33.195	-130.392	-103.924
705.009	-49.2117	-85.8929	61.1802	-43.7614	-55.2232
705.352	-13.3733	39.898	-121.555	-77.1883	74.7245
705.694	-31.068	-52.5959	-22.4997	6.34028	-21.899
706.037	-129.212	-66.8929	-124.82	-69.7614	23.7768
706.38	-60.5773	-139.89	42.9461	-88.6674	-214.472
706.722	98.288	40.2694	74.3336	-1.10648	57.0673
707.065	-56.5401	-60.7146	-66.8371	-25.6366	19.8214
707.408	47.5754	-25.1366	-62.0263	-7.90314	3.71584
707.75	25.9923	-88.1052	-32.3207	-116.282	-9.0263
708.093	39.5523	-73.4522	-42.9885	-83.2498	52.1369
708.435	-137.813	-65.449	106.777	-30.1559	-3.11225
708.778	53.932	-40.5959	-5.49968	-31.6597	7.10103
709.121	-32.3919	29.3105	41.3368	-7.20366	11.5776
709.463	19.6357	8.35407	0.15266	-13.5257	-32.4115
709.806	-78.0308	-74.4208	-74.2829	-44.6289	-69.6052
710.148	-72.957	-76.746	-96.5427	-68.2575	-54.4365
710.491	-1.76716	-24.8178	-86.2983	-9.46248	-56.9545
710.834	-119.082	-101.455	3.24567	-38.3438	-184.614
711.176	-24.6376	-39.3804	-37.2328	-55.0449	-1.34509
711.519	-39.6697	-47.152	-52.9025	46.9458	-10.788
711.861	-79.7069	-159.327	-80.1193	-6.08499	-10.0818
712.204	-136.212	-148.568	-2.51315	-105.452	-57.6421
712.547	27.1167	75.9288	-29.8024	-50.8861	-31.2678
712.889	-72.1373	-125.543	-82.3861	-48.6998	-94.6357
713.232	-20.8461	-129.896	73.4144	-115.855	-144.974
713.574	-56.161	-61.5337	-87.0417	-0.73669	-27.6334
713.917	-124.378	-132.505	-37.102	-64.2097	-52.1264
714.259	67.3483	16.7601	6.51251	1.27101	-51.06
714.602	71.3528	-112.512	22.3663	-85.3977	65.372
714.945	31.2328	96.1822	-86.2983	23.5375	4.04554
715.287	-163.716	-73.4586	17.4798	-53.4378	-98.3647
715.63	60.8807	54.3695	-3.97114	25.6254	4.09237
715.972	17.6722	-54.1463	-84.3239	-71.1851	19.4634
716.315	-13.7768	-106.949	-87.6992	-13.8153	-106.237
716.657	-74.2168	-57.2963	32.6331	-104.783	-115.074
717	108.052	113.71	-45.8351	25.4051	112.428
717.342	-4.64721	-71.5119	113.366	22.6023	-58.628
717.685	56.95	23.3162	-85.0847	-40.3345	-55.1709
718.027	-96.8416	-39.1681	75.2681	-21.524	-39.542
718.37	155.219	50.3226	-34.5529	76.8534	-14.6693
718.712	30.3297	-68.8274	-59.5959	18.2556	-89.2069
719.055	125.103	30.0693	14.9429	-38.5702	23.0173
719.398	-30.272	-107.384	-69.9987	23.8611	-20.0959
719.74	-84.1982	26.2912	-35.2585	-70.7675	63.0728
720.083	-136.823	-184.581	-240.623	-101.509	-107.395
720.425	-68.5869	-169.021	127.545	-142.02	-113.755
720.768	60.9731	16.6318	-79.1225	95.0122	50.4079
721.11	-19.8416	13.8319	-32.7319	-60.5241	-65.542
721.453	45.5658	-83.2681	-11.4272	-17.2559	90.433
721.795	-7.39256	30.635	103.643	12.1062	20.1588
722.138	120.774	25.5722	62.2322	15.8643	141.643
722.48	-74.2168	-5.29634	43.6331	29.2171	12.9259
722.823	-39.823	12.4195	-47.6235	-82.5087	-32.3951
723.165	-43.601	-42.8807	-19.7094	-68.7043	-31.4702
723.507	74.839	-10.5337	0.95831	38.2633	84.3666
723.85	46.3432	17.3566	55.9654	-2.75048	62.0892
724.192	34.0333	34.1225	-39.9436	-35.6103	23.2806
724.535	-7.95253	-32.018	-13.6889	-44.9262	-85.0045
724.877	-56.0173	-179.237	39.2784	-77.635	-19.3092
725.22	-5.86466	-57.4836	-54.694	-29.8708	28.8791
725.562	71.5561	-7.39962	77.1719	8.39128	106.15
725.905	106.075	79.0257	-22.873	89.7518	117.006
726.247	50.4727	-20.2059	-10.9692	60.6671	-16.3015
726.59	91.7601	26.3881	-88.3291	-24.1296	32.347
726.932	-27.3002	-47.1026	56.492	-13.5071	-51.5257
727.275	60.533	36.2848	-45.7903	102.045	-43.4288
727.617	22.7556	-53.34	14.8172	-98.4609	-25.085
727.959	26.857	-75.6215	-29.6267	-12.4115	75.0946
728.302	-69.3278	-89.1462	22.6761	-51.185	-18.5366
728.644	-17.3092	-57.5587	-15.2155	68.8303	29.6103
728.987	66.603	58.907	107.79	42.7749	-21.2733
729.329	50.4452	88.7505	50.2149	113.989	47.6876
729.672	-17.8557	-41.0276	-23.9865	10.7919	25.7431
730.014	20.5933	73.7755	35.3887	86.4221	94.4439
730.356	-36.9808	12.263	34.8018	12.7056	-14.4343
730.699	62.6626	82.7223	15.2752	73.4622	20.1806
731.041	25.501	-66.4869	-23.4599	-117.965	-105.872
731.384	35.4176	6.70686	-42.601	-62.6889	35.6767
731.726	60.0699	11.6222	-13.4201	-8.26972	37.1555
732.068	-6.805	-74.6684	-18.2085	29.8165	-91.6671
732.411	82.7139	28.7569	-69.2534	0.17704	35.1892
732.753	-18.5131	-15.3464	-64.7146	64.3512	11.4134
733.096	-11.4856	-42.3028	-80.8987	-24.9708	-107.576
733.438	-57.9577	-150.421	-3.23605	-85.9477	-30.8554
733.78	-30.3515	-154.137	78.0205	-43.2219	-92.5343
734.123	39.5285	89.5568	-34.644	97.7133	-23.8608
734.465	-56.9436	-15.5619	12.0186	36.7364	-14.1405
734.808	198.959	67.7723	-160.377	114.328	14.6931
735.15	-19.814	-74.1244	-5.91597	-111.846	-112.531
735.492	64.1116	192.525	-61.3496	64.0924	109.881
735.835	-24.1244	-5.034	44.4817	1.60391	-5.7585
736.177	-2.66581	-29.0994	21.2579	-52.4131	4.22514
736.519	76.1443	-79.0276	-22.9865	72.7918	98.7431
736.862	-10.356	5.1347	119.167	-40.5532	-59.9663
737.204	74.297	68.7255	-10.9589	40.5561	147.931
737.546	125.727	151.941	54.3079	-48.8291	112.485
737.889	-11.0366	-85.4997	76.4766	-19.3406	-24.8749
738.231	94.1212	63.6568	-48.9487	51.4452	131.164
738.573	-33.9667	27.1225	-75.9436	100.39	-17.7194
738.916	-94.9763	-82.009	-5.34445	-92.9631	-22.0023
739.258	25.1764	49.7441	30.6831	35.8011	-101.814
739.6	-54.6523	26.0847	-19.1809	-51.4192	32.5212
739.943	-43.8557	11.9724	-38.9865	45.7918	8.7431
740.285	-160.759	-18.0372	6.71584	23.5099	-34.5093
740.627	73.0282	-22.281	65.5093	-33.6318	44.4298
740.97	-41.569	-168.109	-37.0398	-117.695	-95.0273
741.312	5.57922	-49.084	-43.8659	-178.262	-13.271
741.654	-3.31879	-89.6902	30.3836	-58.5224	-82.6726
741.997	12.2136	125.919	110.9	22.8319	62.4798
742.339	27.8756	79.966	131.482	-37.3961	59.2415
742.681	13.9545	-54.9557	106.769	45.9968	5.26106
743.024	-22.347	106.591	115.874	-56.8906	-32.1023
743.366	52.1533	67.4285	-36.279	90.4545	22.6071
743.708	-85.6248	-38.8717	12.635	-80.7412	-28.4679
744.05	68.7088	-66.6466	28.1995	-66.8444	-4.66164
744.393	44.8384	31.7909	48.2649	78.5731	-5.05228
744.735	-26.7588	-138.037	70.7158	-13.4901	-51.5093
745.077	45.1719	-0.98396	14.8294	49.4699	-34.246
745.42	-18.4535	-74.5311	-1.22899	-80.9615	-57.1328
745.762	15.2367	-21.7652	23.8621	-78.8214	47.0587
746.104	2.34317	76.3566	-16.0346	79.2495	52.0892
746.446	45.0006	-8.32457	4.69339	1.69019	30.4189
746.789	65.3849	-12.7402	-23.9641	75.6116	80.8149
747.131	-28.5414	8.93457	19.7761	13.983	-44.0164
747.473	128.709	-32.6466	20.1995	42.1555	-22.6616
747.815	45.1533	-53.5715	-10.279	-10.5455	-124.393
748.158	48.857	13.3785	-22.6267	-18.4115	27.0946
748.5	59.8614	44.1065	-83.7729	-2.08018	37.5266
748.842	23.9172	71.8692	94.5523	9.966	69.9673
749.184	205.389	74.9878	75.8897	214.943	85.2469
749.527	77.9269	8.00064	50.9532	77.3188	31.2502
749.869	31.5651	94.0564	13.8794	59.0539	-25.9859
750.211	104.834	148.063	79.4112	74.2418	7.51572
750.553	129.292	85.9974	-95.8127	103.225	65.4994
750.895	-86.3977	-8.76844	-65.9038	12.0847	-62.6921
751.238	-63.0455	-72.9557	48.7691	-48.0032	-111.739
751.58	169.996	36.272	92.1462	57.6687	41.568
751.922	88.9538	113.369	72.0757	104.307	74.8422
752.264	15.8429	6.51892	13.1187	-45.0956	-3.62027
752.607	57.4221	71.4349	75.2527	167.642	107.109
752.949	91.5234	64.1533	140.809	185.692	174.288
753.291	223.607	33.9596	-31.05	165.416	161.74
753.633	85.0417	112.903	114.071	118.362	152.726
753.975	-20.8512	-1.29955	61.8672	48.1232	-32.8249
754.317	56.4772	116.522	7.88454	73.9984	120.131
754.66	71.1809	-65.5279	-29.4631	-11.8675	-3.38198
755.002	8.2136	58.9192	-13.1001	17.8319	70.4798
755.344	-49.8467	-14.5715	-54.279	-134.546	40.6071
755.686	98.7088	83.3534	-39.8005	22.1556	43.3384
756.028	20.5882	13.372	100.842	-24.5994	2.59301
756.37	71.3938	0.71584	48.7434	46.2742	19.679
756.713	122.847	61.2469	97.9724	108.236	58.8117
757.055	-65.6895	44.9096	100.602	97.55	-96.7726
757.397	-53.8749	-0.29057	-66.7883	22.0863	79.1774
757.739	-104.917	-80.1937	146.141	-25.2758	43.4516
758.081	125.162	68.8845	11.4285	90.1171	80.4711
758.423	-64.7171	17.8659	63.7864	-21.128	-32.7835
758.766	105.25	22.4189	15.4233	-10.8275	-32.6453
759.108	9.83323	63.3874	-3.28223	57.5516	126.097
759.45	-89.1713	-30.3406	132.864	-28.7797	-10.3352
759.792	128.912	71.4657	52.0051	164.945	123.116
760.134	-54.1386	-27.8935	154.227	7.91982	85.5266
760.476	161.759	159.713	145.978	205.18	87.9282
760.818	103.273	150.734	94.3855	73.5192	202.934
761.16	34.5516	28.8724	28.3181	27.06	-45.2819
761.503	146.56	130.653	181.332	132.032	52.1632
761.845	129.565	158.056	93.8794	169.054	60.0141
762.187	56.6254	33.5472	35.0584	58.4314	25.8868
762.529	40.1533	4.42848	134.721	96.4545	94.6071
762.871	-51.1706	-11.6652	-44.4426	93.9105	39.0837
763.213	-17.5876	24.3034	-39.1482	-1.71039	45.8259
763.555	149.57	55.7845	-29.2668	73.3852	53.4461
763.897	95.7505	75.2566	90.27	117.518	175.064
764.239	6.71328	5.08146	95.0532	58.4868	62.7704
764.581	77.2733	66.7344	-24.6145	79.5192	83.9336
764.924	5.39833	26.4439	191.597	50.6055	1.11097
765.266	191.394	145.716	0.74343	150.274	88.679
765.608	31.3849	38.2598	59.0359	131.612	-2.18505
765.95	168.056	98.7627	167.325	70.0462	108.441
766.292	34.0975	79.6658	116.396	161.408	15.1664
766.634	87.4721	126.119	170.337	-43.0231	5.27967
766.976	216.991	138.544	123.293	116.337	185.136
767.318	0.42142	95.7595	166.559	-7.04779	149.69
767.66	251.672	89.1783	127.983	104.125	202.045
768.002	54.7082	169.678	144.506	243.465	146.919
768.344	62.1437	57.297	47.3201	152.102	105.324
768.686	31.8198	-7.79666	51.1565	81.5577	65.8008
769.028	24.3708	-22.5997	-8.21873	27.9275	-6.89994
769.37	-79.7915	42.5157	19.3528	90.8105	20.6289
769.712	-40.0879	-13.5343	49.0051	-11.0555	4.11642
770.054	99.8659	82.8345	-13.9192	51.2511	142.959
770.396	19.5138	54.0218	-22.5921	39.339	-9.99455
770.738	-20.3194	149.634	50.6902	-40.2126	86.9086
771.08	96.8704	53.5625	65.9346	42.5824	26.3906
771.422	61.9262	114.325	114.26	65.6286	27.8313
771.764	135.199	213.384	56.9519	92.4577	127.346
772.106	207.176	183.069	98.9897	152.111	146.767
772.448	91.1899	100.928	37.2444	85.7951	84.482
772.79	51.8563	62.703	124.68	20.8983	42.6758
773.132	42.4169	100.031	34.7056	85.6209	113.258
773.474	53.8987	24.2816	-28.5561	45.9506	40.8204
773.816	-43.2912	7.35343	63.1995	80.1556	-28.6616
774.158	175.74	125.45	24.1758	26.4747	203.362
774.5	9.64849	-4.13727	96.0205	-62.2219	-102.534
774.842	58.6344	39.0032	10.7659	15.094	-13.2492
775.184	8.69917	1.22194	15.7986	-26.1972	-53.9445
775.526	-64.9769	19.3156	59.9622	11.3467	23.5789
775.868	74.6299	6.27518	13.9121	126.763	103.319
776.21	127.657	27.3188	57.728	13.4407	63.3297
776.552	27.4028	113.172	76.4509	30.9368	22.543
776.894	-67.9166	-77.1937	41.1411	11.7242	-22.5484
777.236	17.7684	54.1687	12.6851	27.8428	10.7922
777.578	8.11546	-52.4221	-75.1892	5.73348	-69.1055
777.92	-167.421	-130.084	112.134	-25.262	-67.271
778.262	67.1988	-76.6158	101.952	92.4577	1.34606
778.604	46.3983	3.44387	-4.40282	-43.3945	-47.889
778.946	7.79602	-99.7877	49.501	-96.4792	-7.19692
779.288	-4.67094	-63.5029	-17.2893	3.56543	66.3743
779.63	84.898	12.6062	131.75	17.2604	32.4015
779.971	-44.787	-40.7563	-74.7935	8.14176	11.0609
780.313	48.4073	-38.1001	168.305	14.2681	-24.025
780.655	46.9718	53.2809	-26.5093	112.632	-39.4298
780.997	-145.176	-29.0686	96.0103	-111.111	62.2328
781.339	-19.213	-41.2437	-11.2065	-7.14176	-4.06094
781.681	59.5741	72.5125	19.5869	-51.2835	108.878
782.023	75.8467	61.5715	-137.721	51.5455	119.393
782.365	-75.2174	-94.9718	-34.0603	-45.4731	-32.4929
782.707	-82.5927	-119.1	24.3047	-90.7319	-83.025
783.049	-1.05581	40.2373	43.6748	15.9538	59.5593
783.39	9.21296	54.2437	-54.7935	22.1418	16.0609
783.732	-39.8473	-8.24695	-184.972	-16.2357	-24.8117
784.074	-56.6947	-45.4939	79.0552	-101.471	-78.6235
784.416	107.292	-16.678	67.4939	32.5346	29.0805
784.758	-8.30083	50.2219	35.7986	49.8028	43.0555
785.1	-34.764	104.559	-63.8313	44.4885	-38.3602
785.442	-78.3566	-64.5407	-119.527	-133.243	-30.3852
785.784	26.5741	-47.4875	-16.4131	-80.2835	-55.1219
786.125	101.514	-70.9782	122.408	-4.661	-82.9946
786.467	106.495	133.434	107.3	4.3236	89.8586
786.809	70.4586	39.9346	-66.2239	7.983	106.984
787.151	44.4304	-39.7845	131.267	-41.3852	-19.4461
787.493	87.1437	19.297	52.3201	-46.8983	-6.67575
787.835	-2.51892	53.5747	-8.9551	28.6395	-54.8563
788.176	-22.2502	-26.4189	40.5767	-26.1726	-0.35471
788.518	-0.0372	-51.1751	-135.217	-19.0308	-58.2938
788.86	-73.5228	-137.478	-32.1155	29.9984	-111.869
789.202	-89.1527	-90.7531	-72.0276	-56.7643	-163.188
789.544	-0.56511	60.9436	73.1206	45.9461	49.9859
789.886	77.2502	26.4189	143.423	10.1725	-29.6453
790.227	96.6158	181.416	-18.3425	143.079	151.604
790.569	-87.662	-40.0468	114.418	4.22803	-100.762
790.911	-49.3797	106.144	82.5112	41.4099	57.0359
791.253	71.787	50.7563	141.793	14.8582	61.9391
791.595	109.023	105.316	35.9622	133.347	126.579
791.936	-1.74984	-7.58114	-42.5767	2.17255	-57.6453
792.278	-3.91212	-12.4657	135.995	-54.9445	-16.1164
792.62	111.065	30.2187	63.0327	34.7088	48.3047
792.962	26.1341	27.1655	46.9192	-19.2511	41.0414
793.303	-3.18987	-91.9282	19.7556	-80.7951	32.518
793.645	217.232	106.831	7.31495	0.15715	36.2078
793.987	47.1386	53.8935	-32.2271	-22.9198	62.4734
794.329	-75.2085	82.4843	-11.3528	56.1895	-6.62893
794.671	22.8287	-13.3406	58.864	-43.7797	84.6649
795.012	128.551	-7.80308	102.625	65.3698	0.29923
795.354	72.5555	80.9249	78.4785	106.701	119.731
795.696	54.6992	-16.7781	21.7986	86.8028	57.0555
796.038	135.472	-49.8813	19.3374	-3.02309	17.2797
796.379	94.0096	125.131	-1.5991	168.353	90.2829
796.721	137.259	103.875	132.131	82.8351	112.219
797.063	101.597	102.828	-52.4509	162.063	208.457
797.405	-49.2867	87.0815	59.0532	-23.5131	63.7704
797.746	63.44	107.347	121.668	164.968	119.837
798.088	66.2316	52.8313	117.315	101.157	90.2078
798.43	-12.8422	67.1565	14.5747	85.7858	-4.96087
798.771	8.32393	51.0936	173.164	95.5439	26.5234
799.113	140.407	217.9	90.3047	119.268	130.975
799.455	74.3105	147.91	69.6023	95.55	158.227
799.797	81.5279	112.881	152.663	110.023	191.72
800.138	196.898	90.6062	120.75	124.26	109.402
800.48	76.5837	56.644	-8.01219	-18.9307	124.161
800.822	91.9397	-44.4907	69.821	37.6225	-100.873
801.163	99.8749	51.2906	115.788	56.9137	122.823
801.505	16.1482	130.025	76.1738	119.433	78.7562
801.847	-4.16677	33.3874	13.7178	56.5516	51.0969
802.188	46.7409	-15.8749	97.8692	-47.8351	-48.2187
802.53	74.1341	68.1655	211.919	1.74888	48.0414
802.872	73.093	183.938	65.542	222.077	197.734
803.213	60.6709	56.5029	55.2893	56.4346	44.6257
803.555	52.5651	55.0564	150.879	59.0539	74.0141
803.897	135.81	131.072	152.756	129.205	246.518
804.238	94.7967	53.8877	112.194	33.211	56.2219
804.58	130.745	18.8531	178.723	155.496	87.2133
804.922	111.371	142.4	-26.2187	153.928	171.1
805.263	109.81	36.0718	192.756	62.2049	163.518
805.605	147.764	228.441	187.831	90.5115	46.3602
805.947	146.148	164.025	134.174	235.433	159.756
806.288	202.305	258.506	176.055	166.529	160.377
806.63	138.417	163.031	65.7056	239.621	79.2579
806.971	179.352	225.813	229.673	94.9121	180.953
807.313	233.968	242.228	215.33	236.991	237.557
807.655	391.545	414.443	248.691	345.968	363.611
807.996	237.658	254.994	338.421	205.131	284.749
808.338	346.389	213.988	87.8897	409.943	296.247
808.679	273.153	226.753	224.028	323.764	249.188
809.021	298.945	401.913	374.368	266.644	261.978
809.363	351.436	371.619	211.814	399.636	348.405
809.704	305.441	226.022	440.361	248.658	180.256
810.046	365.051	433.035	331.471	398.715	516.009
810.387	314.255	326.822	275.97	402.194	406.206
810.729	329.51	391.969	239.248	417.698	496.992
811.071	435.973	289.632	261.877	322.012	423.408
811.412	407.348	419.085	337.819	350.581	382.521
811.754	360.348	396.085	361.819	441.581	380.521
812.095	308.186	428.876	317.084	459.154	470.469
812.437	488.552	356.872	218.318	373.06	430.718
812.778	283.982	334.088	220.585	256.675	366.272
813.12	329.862	353.782	358.92	455.61	516.945
813.462	397.088	432.534	341.995	392.055	417.884
813.803	572.972	369.956	204.184	479.322	468.989
814.145	322.899	344.282	359.444	266.951	419.82
814.486	414.5	415.838	278.847	388.345	460.709
814.828	286.69	251.766	202.091	282.14	358.191
815.169	197.709	196.353	273.199	333.156	250.338
815.511	279.625	256.547	221.058	372.431	392.887
815.852	265.63	212.275	11.9121	275.763	310.319
816.194	-25.6203	14.8563	62.4888	116.59	38.9641
816.535	218.194	260.656	19.0981	202.126	135.914
816.877	13.9166	-5.80629	124.859	44.2758	76.5484
817.218	137.629	111.6	46.2187	79.0725	107.9
817.56	64.8191	22.5279	65.4631	113.868	26.382
817.901	106.051	41.3592	30.7781	143.025	35.5898
818.243	-30.9776	-20.3599	83.2688	32.6565	5.16004
818.584	18.0738	-28.3252	-74.2598	35.3714	31.1687
818.926	-0.82874	-57.6594	-18.864	37.7797	-0.66485
819.267	-8.84734	-135.247	-102.972	102.764	-66.8117
819.609	-80.2688	-71.0064	-13.5318	-7.18794	-70.5016
819.95	41.2912	-84.3534	59.8005	26.8444	-37.3384
820.292	32.2546	145.147	161.277	62.5038	133.787
820.633	127.462	16.9872	40.9365	87.6241	52.9968
820.975	14.3746	51.4528	131.942	-47.4314	45.1132
821.316	91.7909	123.809	48.9538	116.499	-37.0478
821.658	20.1944	8.65619	99.0981	37.1264	-21.086
821.999	36.0507	74.3592	82.7781	143.025	31.5898
822.34	166.954	66.3688	-59.9243	94.3066	65.8422
822.682	-5.41244	-22.3034	93.1482	-32.2896	14.1741
823.023	30.2264	36.4278	98.7678	44.1357	100.357
823.365	86.6851	16.3624	61.5439	38.1187	89.3406
823.706	88.4721	14.1187	-70.6626	100.977	37.2797
824.048	-74.5234	-27.1533	-28.8088	-28.6918	38.7117
824.389	-15.4862	-111.978	136.408	86.339	-51.9945
824.73	168.917	173.194	123.859	179.276	150.548
825.072	101.894	48.8781	130.897	92.9291	92.9695
825.413	223.157	193.481	-66.1187	251.096	143.62
825.755	-31.3566	-79.5407	22.4734	-36.2434	25.6148
826.096	77.0924	-10.7377	-5.15138	35.3868	-36.6844
826.438	52.4997	-11.8377	56.1533	32.6549	94.2906
826.779	82.3611	-6.73124	-35.6196	53.5747	64.8172
827.12	-19.5093	13.7062	48.4458	23.9923	-4.57344
827.462	175.222	175.7	116.914	117.804	136.925
827.803	117.305	78.5061	164.055	72.5285	56.3765
828.144	56	83	38	129	122
828.486	56.3522	24.8127	47.6729	139.912	72.9532
828.827	58.5228	147.478	76.1155	86.0016	141.869
829.169	-34.5138	-38.0218	84.5921	97.661	64.9946
829.51	120.407	8.89994	130.305	64.2681	96.975
829.851	94.9859	142.14	203.745	51.3159	-26.7149
830.193	105.092	49.2623	-0.15138	210.387	144.316
830.534	69.5921	73.4246	-136.998	-18.9583	-47.3938
830.875	38.6895	-55.9096	129.398	91.45	100.773
831.217	60.347	174.409	54.1257	76.8906	62.1023
831.558	80.7633	133.765	189.138	163.821	28.9413
831.899	52.7171	130.134	-24.7864	67.128	52.7835
832.241	-133.908	-76.7377	37.8486	-6.61321	-82.6844
832.582	55.0641	31.5433	-4.66068	-65.9814	-47.1142
832.923	31.5645	-6.61899	-23.814	-36.6363	-22.4047
833.265	78.9904	-9.13149	-34.4009	-48.3528	27.7171
833.606	-28.4862	-109.978	-51.5921	-7.661	-86.9946
833.947	-16.3797	-26.8563	-58.4888	-73.5901	-13.9641
834.289	77.0186	-42.4124	25.1084	10.0154	20.1469
834.63	-103.014	-22.8595	58.7454	26.3159	-28.7149
834.971	-59.8704	33.4375	-72.9346	-78.5824	59.6094
835.312	-119.792	-35.1597	18.6594	-40.8797	-2.78993
835.654	41.9904	-20.1315	-9.4009	45.6472	39.7171
835.995	114.986	-31.8595	92.7454	24.3159	-21.7149
836.336	64.0366	-10.5003	-34.4766	40.3406	8.87492
836.678	47.8749	122.291	6.78833	14.9137	13.8226
837.019	132.134	111.165	0.91918	180.749	65.0414
837.36	90.6203	44.1437	197.511	109.41	-10.9641
837.701	209.514	203.022	25.4079	209.339	186.005
838.043	-32.236	74.4407	232.831	130.512	115.36
838.384	239.278	285.462	219.239	166.851	292.366
838.725	178.611	132.688	217.804	276.747	146.172
839.066	203.079	259.078	336.287	225.393	248.02
839.408	376.732	341.669	45.1616	402.502	396.917
839.749	132.102	146.394	223.25	102.74	25.5985
840.09	238.917	308.869	106.552	272.966	288.967
840.431	160.857	218.378	63.3733	260.589	249.095
840.773	121.459	236.935	148.776	187.983	219.984
841.114	204.389	249.988	374.89	168.943	237.247
841.455	376.116	302.253	260.504	425.424	411.313
841.796	334.695	349.494	283.945	315.471	390.623
842.137	313.69	277.766	290.091	339.14	254.191
842.479	405.551	324.197	305.625	385.37	401.299
842.82	491.954	347.369	321.076	461.307	304.842
843.161	329.32	253.041	393.003	267.903	342.51
843.502	531.477	438.522	137.885	530.998	541.131
843.843	191.899	186.282	363.444	355.951	295.82
844.185	306.325	428.769	125.857	366.234	423.942
844.526	173.588	220.372	259.842	227.401	186.593
844.867	283.023	255.316	270.962	339.347	218.579
845.208	253.917	328.194	177.859	307.276	279.548
845.549	154.565	113.056	320.879	169.054	212.014
845.89	382.736	420.397	235.015	252.834	361.349
846.232	186.468	241.391	210.484	193.646	198.848
846.573	355.593	282.1	98.6953	146.732	258.025
846.914	190.439	115.672	61.9743	200.277	169.418
847.255	53.2912	14.6466	105.801	70.8444	23.6616
847.596	118.412	26.628	135.158	135.599	124.407
847.937	176.523	76.4779	-55.8845	189.002	45.8695
848.278	36.2502	-7.58114	107.423	8.17255	73.3547
848.62	101.338	30.9532	98.4182	0.22803	40.2383
848.961	230.25	113.419	82.4233	40.1726	167.355
849.302	130.194	34.6562	59.0981	80.1264	98.9141
849.643	66.2636	25.6029	69.9846	112.166	43.6507
849.984	19.356	16.8653	-11.1668	139.553	29.9663
850.325	-18.3938	-10.7158	25.2566	-36.2742	27.321
850.666	107.972	177.281	49.4907	161.632	38.5702
851.007	50.2309	64.1559	143.622	116.467	60.789
851.348	128.421	64.7595	62.5593	76.9522	97.6899
851.69	63.1155	107.578	96.8108	8.73348	105.894
852.031	124.407	58.8999	101.305	150.268	57.975
852.372	67.2681	60.331	188.838	1.49775	106.083
852.713	37.338	161.953	180.418	129.228	180.238
853.054	55.1341	114.165	108.919	126.749	123.041
853.395	104.532	151.609	66.5164	172.354	227.152
853.736	2.79153	91.4843	18.6472	-16.8105	-39.6289
854.077	127.454	122.531	99.229	170.962	144.133
854.418	144.815	119.8	85.6094	88.5362	153.95
854.759	88.6017	113.556	93.4028	68.3945	21.889
855.1	162.009	52.4561	178.708	159.663	109.864
855.441	146.111	231.85	167.957	135.402	172.462
855.782	60.6106	128.012	104.11	144.057	98.7531
856.123	18.7826	35.0282	-30.0603	142.527	151.507
856.464	44.7268	-17.7344	77.6145	60.4808	14.0664
856.805	60.8332	22.3874	16.7178	19.5516	58.0969
857.146	59.2681	54.331	-3.16164	99.4977	-27.9172
857.487	35.3515	36.1373	80.9795	49.2219	58.5343
857.828	44.5734	130.837	52.8935	5.0263	66.4593
858.169	18.8935	-16.1219	-91.1033	18.9291	12.9695
858.51	-84.6671	15.5497	17.8711	129.207	-78.6126
858.851	35.0738	-74.3252	-32.2598	4.37139	-7.8313
859.192	-66.6254	-69.5472	63.9416	-56.4314	-57.8868
859.533	72.8512	99.2995	-79.8672	-28.1232	123.825
859.874	-48.5375	19.9872	100.936	-61.3759	-121.003
860.215	71.6337	-66.6722	23.0725	-71.5962	-61.6681
860.556	-13.4169	-47.0314	71.2944	12.3791	24.7421
860.897	-8.05131	-21.0346	-98.4715	-12.7149	-52.0087
861.238	-54.1764	-57.7441	-39.6831	14.1989	-12.186
861.579	-30.5933	-23.7755	-13.3887	-47.4221	-42.4439
861.92	-29.3983	-48.4439	52.4028	-60.6055	-80.111
862.261	-17.6947	-36.4939	127.055	34.5285	31.3765
862.602	37.356	63.8653	68.8332	54.5532	14.9663
862.943	37.5273	96.2059	29.9692	133.333	105.301
863.284	101.416	52.356	-49.9878	75.9307	-9.161
863.625	-29.2226	-32.3752	31.3926	-82.4946	-96.3438
863.966	88.6151	104.74	41.9641	71.3884	24.1851
864.307	-147.926	-125.325	16.7402	-6.62861	-56.8313
864.648	-39.0231	-28.3156	34.0378	14.6533	37.4211
864.989	44.2502	133.419	2.42335	24.1726	77.3547
865.33	50.2174	-0.02822	107.06	-46.5269	34.4929
865.67	86.3932	190.04	79.05	111.584	89.2601
866.011	38.1572	-80.5189	34.8813	-23.9044	51.6203
866.352	104.143	140.622	36.6267	96.4115	19.9054
866.693	71.1937	53.9808	61.4047	24.4362	58.4952
867.034	17.9628	-72.1751	-11.2168	-30.0308	-107.294
867.375	-72.4958	-110.11	124.007	-47.0138	-58.2774
867.716	151.865	177.159	49.3874	147.561	145.54
868.057	-88.3521	-106.813	10.3271	-87.9121	-102.953
868.398	89.0828	56.1309	158.448	11.034	-58.9673
868.739	111.861	110.431	23.5337	102.23	20.1078
869.079	-61.306	6.81847	-15.7486	-34.2187	4.20462
869.42	-41.093	-31.9378	2.45799	-109.077	-134.734
869.761	91.7447	77.1777	29.0295	145.806	49.7944
870.102	33.4208	184.084	95.8659	135.262	41.271
870.443	34.9442	70.2373	63.6748	-1.04618	90.5593
870.784	103.347	81.4092	-66.8743	-0.10936	-57.8977
871.125	-45.3477	-19.0847	104.181	-49.5808	81.4788
871.465	-2.05131	-44.0346	-187.471	-59.7149	-150.009
871.806	-133.987	-165.816	153.561	-69.0061	-113.704
872.147	49.1616	24.2091	-32.2649	93.4269	40.0523
872.488	-85.6947	11.5061	-54.9448	8.52854	-145.623
872.829	33.7588	77.0372	25.2842	-37.5099	-47.4907
873.169	-67.0096	-95.1315	99.5991	86.6472	7.71713
873.51	38.9859	4.14047	-136.255	-7.68409	-117.715
873.851	-68.8056	-14.3438	-36.9019	-123.874	-141.086
874.192	-59.1764	-2.74407	92.3169	-86.8012	-85.186
874.533	31.0783	65.4028	-23.406	77.7027	-32.3993
874.873	-7.99551	-58.272	56.8537	6.3313	-123.568
875.214	70.3194	105.366	9.30981	3.21264	-49.9086
875.555	111.333	7.54971	63.8711	109.207	-28.6126
875.896	-6.61642	12.9089	-44.3509	-31.7688	-18.0228
876.237	-68.0096	-96.1315	47.5991	-9.35279	35.7171
876.577	-34.9634	-37.5003	-24.4766	4.3406	-86.1251
876.918	-35.1161	-22.2534	25.4958	-53.4237	-89.3133
877.259	-24.3804	-80.5318	-217.182	-62.2803	-34.3829
877.6	-214.45	-231.479	114.931	-193.32	-192.12
877.94	11.467	53.7152	-117.21	-10.0446	-47.5712
878.281	-140.287	-150.594	117.36	-26.2033	-157.648
878.622	39.8287	40.6594	-46.136	21.2203	85.6649
878.963	47.1616	-52.7909	-12.2649	22.4269	-105.948
879.303	53.916	64.5183	18.1655	1.58563	65.1296
879.644	47.6523	39.9153	-7.81911	26.4192	59.4788
879.985	-49.8153	28.5247	-84.3028	-26.2264	31.6312
880.326	-41.4907	-66.7062	67.5542	-99.9923	18.5734
880.666	43.6478	162.187	27.3271	2.08788	7.04682
881.007	144.967	57.5529	62.6369	-31.6995	27.1382
881.348	1.79089	52.8088	-88.0462	44.4994	-86.0478
881.688	-31.8063	-153.019	0.40475	-74.5638	-95.5048
882.029	-55.5837	-59.644	-26.9878	-10.0693	-77.161
882.37	50.3008	18.7781	33.2014	39.1972	23.9445
882.71	22.703	-25.7255	71.959	87.4439	-22.9314
883.051	54.5921	76.4246	76.0019	49.0417	-5.39384
883.392	106.134	0.16549	22.9192	74.7489	22.0414
883.732	85.4625	67.9872	169.936	-45.3759	79.9968
884.073	52.0366	-42.5003	31.5234	-30.6594	5.87492
884.414	18.347	46.4092	-185.874	112.891	24.1023
884.754	-167.204	-82.7877	115.501	-121.479	-127.197
885.095	187.111	124.85	36.957	44.4022	121.462
885.436	-53.857	-63.3785	99.6267	-22.5885	-109.095
885.776	34.9391	-9.16613	11.1276	64.9323	-89.2915
886.117	22.3605	18.5933	-14.313	51.8845	17.3983
886.458	20.3323	69.8743	58.1777	14.5164	-6.03143
886.798	104.264	-37.3971	12.9846	9.16645	-7.34926
887.139	-3.45863	-35.9346	-91.7761	-23.983	8.01636
887.48	-76.9724	-124.956	190.816	-71.322	-68.9891
887.82	21.1341	-10.8345	18.9192	39.7489	-18.9586
888.161	50.2271	9.10327	7.46119	-42.1741	-3.22418
888.501	-21.0186	-17.5876	18.8916	-42.0154	57.8531
888.842	-4.79666	-22.8878	-57.1944	-1.21103	62.7781
889.183	-18.542	61.2591	14.0828	-192.707	-40.4352
889.523	59.6754	46.2309	64.143	11.7659	21.0577
889.864	-4.10199	-49.3938	-8.24952	44.2604	-12.5985
890.204	112.87	196.887	69.2412	31.8922	76.9718
890.545	-18.5927	-26.1001	-102.695	-61.7319	-42.025
890.886	31.1475	-70.6504	37.4804	-30.2572	-37.6626
891.226	-11.8242	-126.931	30.9897	-71.889	-12.2328
891.567	-49.6947	11.5061	-39.9448	-32.4715	35.3765
891.907	-113.949	-91.6408	-58.2219	5.0247	-8.4102
892.248	-15.2919	-56.322	51.5061	-33.5346	24.9195
892.588	-3.28736	-15.594	13.3598	-127.203	11.3515
892.929	77.0693	47.9468	56.8865	-19.9599	-49.2633
893.27	56.2219	85.6998	95.9141	55.8044	148.925
893.61	25.7357	42.7216	-3.678	80.1434	68.9304
893.951	-42.4958	-7.10969	73.0071	-37.0138	-102.277
894.291	32.1386	75.8935	-31.2271	20.0802	-119.527
894.632	-55.3246	16.2309	12.143	35.7659	52.0577
894.972	41.898	-1.39384	35.7505	-4.73958	41.4015
895.313	18.2867	-51.0815	-31.0532	13.5131	-14.7704
895.653	-25.0699	-107.622	33.4201	-17.7303	-44.1555
895.994	-30.6671	64.5497	-33.1289	87.2065	-7.61257
896.334	44.6389	-53.2688	129.62	53.4253	-14.8172
896.675	86.7819	64.3528	-8.75369	104.837	29.0882
897.015	-2.71777	-19.8095	31.093	-9.81815	-38.2024
897.356	-15.6023	-67.2316	-16.0962	50.9153	-0.30789
897.696	-36.9962	-53.9474	-78.8396	-33.3589	-32.9868
898.037	-70.9679	-12.2284	10.6697	-30.9907	13.4429
898.377	-80.7409	15.8749	19.1308	-42.1649	-43.7813
898.718	-40.2226	-35.3752	129.393	49.5055	-167.344
899.058	75.8794	103.019	91.6421	147.245	92.2546
899.399	30.2681	22.331	78.8384	20.4977	22.0828
899.739	50.7633	60.7652	-25.8621	-34.1786	-13.0587
900.079	-43.0417	-101.903	-45.0706	-38.3621	-79.7258
900.42	4.61514	62.7402	-93.0359	-61.6116	-25.8149
900.76	-62.9679	-33.2283	-60.3303	-43.9907	-11.5571
901.101	176.129	42.762	102.372	88.7274	-29.8095
901.441	-3.39833	31.5561	39.4028	-9.60552	10.889
901.782	109.648	47.1873	-18.6729	50.0879	-50.9532
902.122	-26.7922	-12.1597	160.659	18.1203	-79.7899
902.462	48.9583	4.09686	-38.0706	-57.3621	-9.72579
902.803	89.009	-34.5439	-130.292	59.6626	-60.136
903.143	-53.5561	-77.6004	72.8281	9.60872	-46.1501
903.484	-39.0231	115.684	-170.962	-29.3467	12.4211
903.824	-82.1578	-76.1565	-41.5747	-94.7858	-145.039
904.164	27.7447	-2.82232	7.02951	48.806	4.79442
904.505	-62.5792	-43.916	12.8659	-132.738	-0.72899
904.845	7.04618	30.6312	46.9243	10.6934	-98.8422
905.186	36.3374	-5.72226	40.7248	11.5378	-38.1806
905.526	6.72162	28.8621	-11.9327	-23.5407	23.2155
905.866	-31.084	60.5183	167.165	39.5856	-32.8704
906.207	106.93	36.3778	-9.57986	56.2697	74.8444
906.547	6.75433	10.3092	3.4304	40.1588	43.0773
906.888	49.7357	-58.2784	86.322	29.1434	-17.0696
907.228	-34.6478	-58.1873	14.6729	-63.0879	1.95318
907.568	-16.1899	-6.92816	27.7556	-36.7951	9.51796
907.909	90.8698	91.8871	82.2412	25.8922	107.972
908.249	46.9949	-71.4035	129.453	42.9785	34.1491
908.589	114.523	142.478	40.1155	147.002	121.869
908.93	115.393	52.0404	113.05	39.584	121.26
909.27	101.796	141.212	95.501	140.521	68.8031
909.61	70.6292	105.6	93.2187	151.072	146.9
909.951	168.796	120.212	54.501	162.521	106.803
910.291	194.579	150.241	140.441	197.048	5.31013
910.631	216.537	231.337	23.3701	201.686	151.584
910.971	-12.9724	1.04362	200.816	11.678	-25.9891
911.312	165.564	113.381	126.186	173.364	144.595
911.652	194.088	137.534	134.995	136.055	119.884
911.992	149.078	106.403	145.594	74.7027	59.6007
912.333	206.579	267.241	111.441	272.048	228.31
912.673	57.6806	82.6344	163.69	99.7874	104.909
913.013	128.273	20.7344	164.386	38.5192	129.934
913.353	47.1296	188.437	157.065	111.418	121.609
913.694	251.069	300.947	100.886	83.0401	145.737
914.034	120.754	133.309	247.43	163.159	32.0773
914.374	180.865	224.159	184.387	272.561	282.54
914.714	90.3887	190.312	145.196	203.253	96.8281
915.055	182.453	120.531	266.229	67.9615	79.1328
915.395	214.278	196.462	120.239	172.851	223.366
915.735	104.908	112.738	104.151	61.6132	141.684
916.075	98.2822	68.1905	201.093	145.182	92.7976
916.416	207.167	155.613	55.2822	82.4484	142.903
916.756	70.347	50.4092	36.1257	89.8906	76.1023
917.096	104.43	-6.78448	97.2668	76.6148	91.5539
917.436	87.4304	43.2155	110.267	-50.3852	18.5539
917.776	82.2822	-6.80949	-26.907	40.1818	10.7976
918.117	30.1989	5.38422	-18.0481	-73.5423	-11.6539
918.457	20.5414	17.0654	32.2239	161.017	47.0164
918.797	-0.644	74.8653	114.833	54.5532	90.9663
919.137	116.236	42.5593	-143.831	36.4885	-4.36017
919.477	-43.8614	-154.106	75.7729	-215.92	-113.527
919.817	-5.73637	48.6029	67.9846	-20.8335	30.6507
920.158	68.8974	108.931	48.0571	143.57	-52.0173
920.498	-29.755	-60.9846	8.8762	-96.8489	-59.4962
920.838	-36.4445	-97.0751	-29.5215	-62.2989	6.73124
921.178	87.4118	-15.372	85.1584	74.5994	-5.59301
921.518	18.4535	75.5311	90.229	42.9615	-10.8672
921.858	1.25465	69.1469	95.2771	25.5038	-70.2133
922.199	102.412	31.628	150.158	57.5994	112.407
922.539	31.8095	121.396	17.0622	11.5147	80.0991
922.879	-49.9352	-17.7813	-58.9673	-92.2912	-4.69532
923.219	29.3836	34.9089	125.649	-19.7688	65.9772
923.559	136.856	131.703	34.6799	107.898	101.676
923.899	55.8794	78.0186	-25.3579	74.245	9.25465
924.239	-32.7364	-31.3971	-62.0154	6.16645	-14.3493
924.579	65.2822	62.1905	-6.90699	71.1818	-131.202
924.92	-15.2091	3.80885	325.954	-21.5006	-4.04779
925.26	134.292	191.322	-57.5061	117.535	208.081
925.6	-89.9679	-194.228	103.67	-122.991	-119.557
925.94	238.703	112.275	12.9589	109.444	134.069
926.28	-43.2316	56.1687	-0.31495	42.8428	-142.208
926.62	21.1713	-69.6594	108.136	-6.22033	-2.66485
926.96	119.675	91.2309	62.143	98.7659	72.0577
927.3	-2.5882	-50.372	2.15843	-22.4006	-109.593
927.64	-11.4214	-83.7595	27.4407	17.0478	-48.6899
927.98	-57.0051	-3.40346	118.453	-63.0215	-10.8509
928.32	168.453	88.5311	-59.771	38.9615	133.133
928.66	33.907	-2.93778	0.45799	-8.07697	31.2656
929	-38.9634	50.4997	67.5234	4.3406	8.87492
929.34	60.6575	-38.6812	-191.272	40.4407	37.3297
929.68	-118.033	-95.4471	-84.3631	-48.6995	-148.862
930.021	-109.686	33.9622	120.763	6.19115	13.2405
930.361	156.578	29.5651	-71.2527	44.3576	52.8913
930.701	-13.7223	-38.5375	54.2393	63.8505	-23.6344
931.041	13.3188	-33.3098	125.616	-46.4776	45.6726
931.381	95.5831	53.9686	3.29442	98.3791	31.7421
931.721	40.2726	-54.941	-52.3079	-39.1709	-16.4853
932.061	-103.139	-48.569	61.5337	-51.7704	2.10776
932.401	47.6389	-84.2688	17.6196	-44.5747	-21.8172
932.741	126.754	32.3092	-70.5696	177.159	84.0773
933.081	-42.8711	-59.238	32.372	76.7274	-108.809
933.42	86.356	82.8653	19.8332	22.5532	49.9663
933.76	-97.2688	31.9936	36.4682	44.8121	-39.5016
934.1	45.2219	12.6998	63.9141	27.8044	50.925
934.44	11.9718	8.28095	74.4907	-85.3682	-107.43
934.78	95.4439	139.4	-51.1719	145.609	126.85
935.12	-66.9724	9.04362	49.8159	-62.322	-37.9891
935.46	-82.6023	-14.2316	131.904	-81.0847	47.6921
935.8	79.9859	160.14	44.7454	126.316	194.285
936.14	23.0231	39.3156	41.9622	-1.6533	147.579
936.48	21.1899	-44.0718	109.244	5.79506	80.482
936.82	107.768	56.4933	19.9917	4.15266	42.3733
937.16	74.1847	17.5247	51.6972	-58.2264	-17.3688
937.5	82.9121	84.4657	54.0051	111.945	61.1164
937.84	90.6664	51.7749	-30.5645	51.1033	28.1937
938.18	95.8467	92.5715	119.279	43.5455	127.393
938.52	-20.1578	85.8435	-76.5747	29.2142	55.9609
938.859	-63.7088	-33.3534	-60.1995	-44.1555	8.66164
939.199	43.1758	-1.93137	39.9897	-3.88903	6.76716
939.539	-86.5516	-33.8723	-80.3182	-27.06	-72.7181
939.879	-163.074	-92.3502	-54.4336	-85.0616	-102.588
940.219	-99.0423	-79.5786	79.2361	-65.0523	-118.145
940.559	-43.2412	9.0372	-12.7158	-54.5099	-17.4907
940.899	-145.107	-20.7973	31.2033	-65.7611	-80.4493
941.239	17.5734	-47.1629	42.8935	-30.9737	-5.54073
941.578	-59.5241	-81.8287	-14.5023	51.618	-34.7072
941.918	-99.6581	2.00577	-62.4214	-70.1308	-64.7486
942.258	-27.982	-48.0879	83.415	-48.6748	-37.272
942.598	103.782	5.35279	6.24631	-48.1632	-39.9118
942.938	-110.436	-3.61899	37.186	-3.63631	-35.4047
943.278	9.03207	11.7716	88.6697	-81.9907	47.4429
943.617	1.10135	43.7184	-43.4439	-52.9506	-45.8204
943.957	-91.9955	-55.272	3.85375	-43.6687	-140.568
944.297	5.30532	97.5061	-25.9448	-9.47146	48.3765
944.637	52.1944	13.6562	-25.9019	-46.8736	-45.0859
944.977	-113.283	-29.8659	38.2136	-73.872	-135.216
945.317	11.8095	32.3964	28.0622	1.51475	-12.9009
945.656	68.4952	68.4343	-110.7	15.3236	50.8586
945.996	-84.0141	-89.8595	75.7454	-76.6841	-62.7149
946.336	-5.40282	-74.1719	37.5491	43.0632	67.457
946.676	8.83772	-54.8845	0.57152	-136.117	-4.47114
947.015	-75.5792	-25.916	178.866	-30.738	19.271
947.355	-52.6485	1.13727	139.979	73.2219	-15.4657
947.695	72.7588	-31.9628	35.2842	83.4901	-38.4907
948.035	-59.9955	-136.272	-31.1462	-57.6687	-27.568
948.374	-138.991	-94.5439	-16.2925	-70.3374	28.864
948.714	7.9814	-74.5876	105.892	-42.0154	-18.1469
949.054	108.551	31.1969	57.6248	94.3698	76.2992
949.394	50.5228	0.47787	33.1155	106.002	74.8695
949.733	108.921	-103.078	-34.2874	-80.3929	-108.02
950.073	-123.565	-43.0564	-44.8794	-47.0539	-67.0141
950.413	-40.9217	-38.5972	25.594	-57.2973	74.6007
950.753	-59.8384	-18.7909	24.7351	3.42688	12.0523
951.092	66.0693	142.947	133.886	52.0401	104.737
951.432	144.282	-32.8095	29.093	91.1818	23.7976
951.772	8.24503	40.0154	-24.1238	-35.8489	-29.4962
952.111	0.55035	-40.4785	55.9314	-114.32	-8.11963
952.451	106.255	-0.85311	5.2771	-41.4962	57.7867
952.791	87.9211	17.9217	-54.2874	48.6071	-20.0196
953.13	-14.3425	-8.68121	74.728	45.4407	-58.6703
953.47	88.3374	50.2777	146.725	69.5378	29.8194
953.81	54.2726	98.059	110.692	48.8291	115.515
954.149	70.5972	25.8281	-51.4509	57.0632	-0.54298
954.489	-80.9397	3.4907	36.179	-15.6225	5.87267
954.829	76.6062	-65.7158	45.2566	-43.2742	-23.679
955.168	54.3932	-8.95959	26.05	-13.416	-35.7399
955.508	-95.0699	-107.622	-13.5799	-35.7303	-59.1555
955.848	17.796	-31.7877	-77.499	-30.4792	-92.1969
956.187	22.4394	-36.3284	60.9743	90.2774	28.4179
956.527	62.6709	-4.49711	-13.7107	-37.5654	-65.3743
956.867	17.6568	63.6434	71.0346	30.7505	85.9108
957.206	34.0783	-52.5972	33.594	-41.2973	12.6007
957.546	-86.5138	-26.0218	-29.4079	-0.339	-78.0054
957.885	74.8281	56.984	16.1706	15.5302	63.246
958.225	-114.657	-12.3188	126.272	82.5593	-44.3297
958.565	-80.5972	124.172	31.4509	71.9368	15.543
958.904	83.787	8.75625	-22.2065	0.85824	8.93906
959.244	135.481	25.5747	90.0449	-0.36049	54.1437
959.583	-107.666	5.22514	-76.4355	3.89673	11.8063
959.923	-42.8056	-76.3438	-22.9019	-73.8736	-92.0859
960.263	-11.9211	-8.92174	-78.7126	-18.6071	52.0196
960.602	-110.82	-44.2033	99.8435	-9.55773	4.19917
960.942	44.6895	65.0904	-60.6023	66.45	103.773
961.281	31.7178	-112.191	-87.093	-150.182	-46.7976
961.621	67.8473	-41.7531	-92.0276	-112.764	-45.1883
961.96	18.9076	16.7376	18.1514	60.6132	41.6844
962.3	21.7126	-0.59397	157.36	-58.2033	-48.6485
962.639	-27.6806	154.366	73.3098	214.213	93.0914
962.979	126.486	112.978	27.5921	77.661	-79.0054
963.319	72.4676	62.3906	134.484	58.6456	122.848
963.658	81.3239	149.094	-55.8364	90.5439	175.523
963.998	-1.78255	91.9718	12.0603	106.473	47.4929
964.337	61.1482	47.025	10.1738	101.433	34.7563
964.677	-22.7684	-88.1687	-59.685	-92.8428	44.2078
965.016	-25.8704	-16.5625	137.065	-16.5824	-24.3906
965.356	130.033	128.447	-13.637	36.6995	40.8618
965.695	-89.1482	-19.025	-6.17383	3.56703	12.2438
966.035	-18.2874	-48.594	-10.6402	-8.20334	108.352
966.374	30.0417	52.9031	52.0706	38.3621	4.72579
966.713	149	36	100	81	-32
967.053	-13.3284	45.1783	-88.0173	86.1248	77.0446
967.392	-23.1809	-56.4721	19.4631	9.86754	17.382
967.732	19.0417	96.9031	139.071	109.362	103.726
968.071	160.87	122.563	91.9346	203.582	55.3906
968.411	114.5	-10.1623	81.8467	19.3451	129.709
968.75	87.6017	225.556	77.4028	132.394	50.889
969.09	-2.93521	-49.7813	12.0327	-56.2912	-8.69532
969.429	-6.95382	-8.36883	31.9243	17.6934	0.15779
969.768	-1.81462	-19.7999	40.3906	11.4638	-39.95
970.108	91.8659	133.835	97.0808	88.2511	23.9586
970.447	52.204	54.7877	29.499	152.479	91.1969
970.787	38.5555	23.9249	41.4785	142.701	42.7312
971.126	46.1616	-34.7909	31.7351	-8.57312	62.0523
971.466	-18.1854	-118.2	84.6094	-73.4638	-38.05
971.805	-90.6479	-7.1873	-48.3271	-3.08788	0.95318
972.144	-50.6113	69.3124	15.1963	58.2527	-85.1719
972.484	64.2123	-22.4317	76.5131	59.4516	105.642
972.823	-76.2264	-158.428	59.2322	9.86434	-77.357
973.162	-58.3566	5.45927	101.473	81.7566	35.6148
973.502	7.64849	28.8627	4.02053	62.7781	155.466
973.841	7.30981	62.2341	8.90892	44.8599	-4.19147
974.181	56.2405	-2.71264	64.0225	50.8198	58.0718
974.52	78.0045	73.728	-84.1462	73.3313	83.432
974.859	-10.8749	32.7094	-95.7883	-22.9137	49.1774
975.199	-68.653	-78.5908	73.1257	-146.109	-61.8977
975.538	129.894	111.878	118.897	153.929	73.9695
975.877	-15.3291	36.5029	53.2893	27.4346	59.6257
976.217	-4.64336	-58.4593	82.5266	23.2434	101.385
976.556	29.213	-3.75625	26.2065	29.1418	79.0609
976.895	61.0834	41.8063	98.1411	79.7242	117.452
977.235	32.2957	-17.6254	31.6543	31.1758	18.0937
977.574	-25.4952	-75.4343	-106.3	-80.3236	-127.859
977.913	-119.954	-92.3688	28.9243	-51.3066	-180.842
978.252	96.8563	68.703	-34.3201	110.898	118.676
978.592	12.7267	-109.734	16.6145	1.48076	-13.9336
978.931	52.662	-85.9532	-54.4182	44.772	-60.2383
979.27	-0.84734	-24.2469	80.0276	-28.2357	16.1883
979.609	-52.2732	-54.7345	5.6145	100.481	95.0664
979.949	4.05067	33.3592	115.778	33.0247	18.5898
980.288	4.30083	113.778	9.20141	48.1972	157.945
980.627	86.449	120.803	153.375	103.63	37.7008
980.966	-5.25914	-48.8749	91.8692	46.1649	85.7813
981.306	-47.5882	136.628	-106.842	-75.4006	4.40699
981.645	-121.57	-72.7845	89.2668	-3.38518	-43.4461
981.984	108.815	3.79987	2.60936	21.5362	-0.05003
982.323	-167.996	-118.272	36.8537	-4.6687	67.432
982.663	-56.3098	18.7659	24.0911	5.14015	21.1915
983.002	18.8377	-33.8845	73.5715	-16.1171	32.5289
983.341	47.7409	-1.87492	-84.1308	-0.83515	124.781
983.68	-61.9121	-36.4657	79.9949	-50.9445	-7.11642
984.019	44.3887	38.3124	62.1963	46.2527	63.8281
984.359	101.551	15.1969	-74.3752	-90.6302	68.2992
984.698	-41.7223	-40.5375	115.239	-22.1495	24.3656
985.037	-33.8563	-19.703	74.3201	25.1017	178.324
985.376	-14.2822	10.8095	97.907	18.8181	54.2024
985.715	-29.2495	1.25657	-89.73	-27.4824	147.064
986.055	-14.7826	81.9718	136.06	51.4731	-39.5071
986.394	-9.64785	95.8127	13.6729	-52.0879	282.953
986.733	88.9493	64.6408	108.222	104.975	98.4102
987.072	106.269	52.0064	57.5318	63.1879	202.502
987.411	-7.13919	-25.569	-15.4663	111.23	191.108
987.75	68.2174	59.9718	41.0603	33.4731	22.4929
988.089	70.4952	-3.56575	42.2996	45.3236	122.859
988.429	-17.5414	58.9346	64.7761	-6.017	139.984
988.768	-53.0879	37.4657	142.005	67.9445	143.116
989.107	-41.4259	18.5125	51.5869	42.7165	96.8781
989.446	-20.3425	55.3188	41.728	30.4407	182.33
989.785	-31.3239	91.9064	60.8364	1.45606	99.4766
990.124	11.2963	-3.94997	-40.6523	94.8659	116.513
990.463	-46.9724	-3.95638	72.8159	103.678	128.011
990.802	10.2316	-136.169	49.315	-83.8428	17.2078
991.141	9.64849	-66.1373	48.0205	60.7781	101.466
991.48	-21.7171	-8.13406	64.7864	37.872	173.216
991.82	-91.1251	-1.70943	132.788	40.9137	159.823
992.159	80.2777	24.4625	75.2393	3.85055	177.366
992.498	-81.3008	-39.7781	-15.2014	4.80276	122.055
992.837	21.8794	-32.9814	34.6421	27.245	133.255
993.176	8.91661	-80.8063	27.8589	52.2758	132.548
993.515	-19.5927	-55.1001	42.3047	43.2681	71.975
993.854	-55.2867	27.0815	56.0532	115.487	237.77
994.193	107.87	10.5625	112.935	198.582	305.391
994.532	-29.2591	20.1251	99.8692	95.1649	205.781
994.871	-5.40731	32.1001	15.6953	-23.2681	195.025
995.21	-4.87492	-79.2906	143.212	84.0863	156.177
995.549	105.764	52.4407	52.8313	124.512	325.36
995.888	-64.0924	-127.262	-55.8486	-20.3868	53.6844
996.227	-75.6754	-97.2309	8.85696	20.2341	152.942
996.566	-1.99038	7.13149	--	88.3528	150.283
	--	--	--	--	--
	--	--	--	--	--
Date and Time: Wed Apr 5 14:51:58 2023	--	--	--	--	--
Software Version: 4.28.30026.0	--	--	--	--	--
Temperature (C): -40	--	--	--	--	--
Model: DU970_UVB	--	--	--	--	--
Data Type: Counts (Bg Corrected)
Acquisition Mode: Accumulate
Trigger Mode: Internal
Exposure Time (secs): 0.1
Accumulate Cycle Time (secs): 0.10266
Frequency (Hz): 9.7409
Number of Accumulations: 200
Readout Mode: Full Vertical Binning
Horizontal binning: 1
Horizontally flipped: false
Vertical Shift Speed (usecs): 9.75
Pixel Readout Rate (MHz): 2.5
Baseline Clamp: ON
Clock Amplitude: Normal
Output Amplifier: Conventional
Serial Number: 6198
Pre-Amplifier Gain: 1x
Spurious Noise Filter Mode: No Filter
Photon counted: false
Data Averaging Filter Mode: No Filter
SR303i:
Serial Number: SR0126
Wavelength (nm): 723.85
Grating Groove Density (l/mm):150
Grating Blaze: 500
Output Flipper Port: Direct
Filter: 2-420 nm
Input Side Slit Width (um): 500

## Sheet: b
delay (s)	1	2	3	4	5
0	4	9	8	29	31
1.0001e-10	2	13	12	19	35
2.0002e-10	4	7	5	14	23
3.0003e-10	2	7	6	20	26
4.0004e-10	2	9	13	23	33
5.0005e-10	3	9	11	26	29
6.0006e-10	3	9	7	17	20
7.0007e-10	2	8	13	16	23
8.0008e-10	2	8	7	30	23
9.0009e-10	4	13	8	21	34
1.0001e-09	2	5	8	24	31
1.10011e-09	1	8	12	12	24
1.20012e-09	5	5	11	18	29
1.30013e-09	2	7	11	19	31
1.40014e-09	3	10	9	14	30
1.50015e-09	2	10	9	16	24
1.60016e-09	7	8	1	24	31
1.70017e-09	4	8	6	20	22
1.80018e-09	5	6	9	25	28
1.90019e-09	2	8	11	29	28
2.0002e-09	2	9	8	15	29
2.10021e-09	4	7	7	22	27
2.20022e-09	4	9	9	21	31
2.30023e-09	4	4	10	27	26
2.40024e-09	3	11	10	20	28
2.50025e-09	1	9	8	24	21
2.60026e-09	6	9	11	17	28
2.70027e-09	1	4	7	27	32
2.80028e-09	1	8	7	21	40
2.90029e-09	0	3	6	20	31
3.0003e-09	2	4	10	21	23
3.10031e-09	3	7	6	24	28
3.20032e-09	4	6	8	20	28
3.30033e-09	2	7	8	30	39
3.40034e-09	1	8	14	22	26
3.50035e-09	1	10	5	19	15
3.60036e-09	5	9	8	26	34
3.70037e-09	2	8	11	20	24
3.80038e-09	2	11	7	23	23
3.90039e-09	2	11	8	21	30
4.0004e-09	6	7	10	22	29
4.10041e-09	2	7	12	18	20
4.20042e-09	1	6	8	21	26
4.30043e-09	3	7	7	18	29
4.40044e-09	4	9	7	24	18
4.50045e-09	2	2	6	23	23
4.60046e-09	4	5	11	26	24
4.70047e-09	3	10	11	25	24
4.80048e-09	2	12	13	25	39
4.90049e-09	3	9	7	19	26
5.0005e-09	1	7	5	26	20
5.10051e-09	4	3	10	22	25
5.20052e-09	6	3	14	23	20
5.30053e-09	3	17	12	25	23
5.40054e-09	6	11	10	22	30
5.50055e-09	2	5	19	19	31
5.60056e-09	5	14	10	23	27
5.70057e-09	0	10	6	22	30
5.80058e-09	0	4	12	25	36
5.90059e-09	3	10	8	27	27
6.0006e-09	3	11	10	27	43
6.10061e-09	2	9	6	30	30
6.20062e-09	0	8	9	28	35
6.30063e-09	4	6	6	19	33
6.40064e-09	3	6	13	20	31
6.50065e-09	4	15	3	27	24
6.60066e-09	2	6	8	39	14
6.70067e-09	4	9	12	16	28
6.80068e-09	6	11	10	20	28
6.90069e-09	3	6	11	18	20
7.0007e-09	3	8	6	19	28
7.10071e-09	0	3	13	25	35
7.20072e-09	5	8	4	24	21
7.30073e-09	3	5	11	26	28
7.40074e-09	6	9	4	20	19
7.50075e-09	3	6	9	25	24
7.60076e-09	1	11	5	23	30
7.70077e-09	3	12	11	23	33
7.80078e-09	3	10	14	23	33
7.90079e-09	5	3	2	21	37
8.0008e-09	4	7	15	26	19
8.10081e-09	4	12	4	19	24
8.20082e-09	3	5	5	26	25
8.30083e-09	4	8	12	29	29
8.40084e-09	3	6	7	22	31
8.50085e-09	3	4	5	13	22
8.60086e-09	3	11	9	32	33
8.70087e-09	4	10	10	27	27
8.80088e-09	7	8	6	22	26
8.90089e-09	4	9	10	22	26
9.0009e-09	2	6	7	31	26
9.10091e-09	2	13	9	34	40
9.20092e-09	3	12	7	18	17
9.30093e-09	2	8	2	24	22
9.40094e-09	4	3	12	27	26
9.50095e-09	4	5	14	16	32
9.60096e-09	2	9	13	17	29
9.70097e-09	4	8	20	15	19
9.80098e-09	3	5	10	24	44
9.90099e-09	4	10	4	18	26
1.0001e-08	1	7	4	26	28
1.0101e-08	3	7	9	18	30
1.0201e-08	5	10	9	25	33
1.0301e-08	4	10	8	15	27
1.0401e-08	8	9	8	19	26
1.05011e-08	3	7	15	14	30
1.06011e-08	7	5	9	21	26
1.07011e-08	4	8	9	26	25
1.08011e-08	1	12	9	20	27
1.09011e-08	4	11	7	21	33
1.10011e-08	3	8	7	23	23
1.11011e-08	1	9	15	22	26
1.12011e-08	5	10	10	19	28
1.13011e-08	5	4	10	15	26
1.14011e-08	5	8	15	16	29
1.15012e-08	5	5	14	18	30
1.16012e-08	1	7	8	13	27
1.17012e-08	3	13	14	25	35
1.18012e-08	1	10	7	27	19
1.19012e-08	2	7	11	26	29
1.20012e-08	3	2	11	15	30
1.21012e-08	0	13	8	20	39
1.22012e-08	1	4	10	33	32
1.23012e-08	4	10	11	32	31
1.24012e-08	1	9	10	17	30
1.25013e-08	3	6	11	18	29
1.26013e-08	2	5	7	24	26
1.27013e-08	1	6	7	30	39
1.28013e-08	1	6	3	14	40
1.29013e-08	3	5	10	17	31
1.30013e-08	3	10	6	22	29
1.31013e-08	3	3	7	22	32
1.32013e-08	1	6	10	19	35
1.33013e-08	3	5	7	24	25
1.34013e-08	2	7	9	21	27
1.35014e-08	2	7	9	24	28
1.36014e-08	2	15	15	28	30
1.37014e-08	2	12	6	15	24
1.38014e-08	3	9	9	19	30
1.39014e-08	4	5	9	25	28
1.40014e-08	4	7	7	25	26
1.41014e-08	1	8	4	19	27
1.42014e-08	2	6	6	14	18
1.43014e-08	4	7	4	15	28
1.44014e-08	1	13	11	18	31
1.45015e-08	2	13	7	24	25
1.46015e-08	4	3	8	26	27
1.47015e-08	8	12	8	26	29
1.48015e-08	3	7	13	33	19
1.49015e-08	2	5	8	21	26
1.50015e-08	3	5	6	18	21
1.51015e-08	3	13	4	23	32
1.52015e-08	2	6	8	20	27
1.53015e-08	3	9	9	23	31
1.54015e-08	3	6	12	17	32
1.55016e-08	1	6	9	21	35
1.56016e-08	3	9	6	23	29
1.57016e-08	5	6	14	22	29
1.58016e-08	3	8	9	24	24
1.59016e-08	2	16	8	16	32
1.60016e-08	4	6	5	26	17
1.61016e-08	6	7	12	19	18
1.62016e-08	3	6	9	16	24
1.63016e-08	4	9	8	25	25
1.64016e-08	4	6	10	23	30
1.65017e-08	2	8	6	27	19
1.66017e-08	4	8	10	24	27
1.67017e-08	3	5	11	24	32
1.68017e-08	8	4	11	24	20
1.69017e-08	3	11	9	20	24
1.70017e-08	6	7	7	15	28
1.71017e-08	2	4	14	27	20
1.72017e-08	4	11	8	21	33
1.73017e-08	6	9	7	25	29
1.74017e-08	3	14	8	21	29
1.75018e-08	4	5	8	25	28
1.76018e-08	4	6	11	20	31
1.77018e-08	2	7	9	15	33
1.78018e-08	2	4	9	24	26
1.79018e-08	0	6	9	23	28
1.80018e-08	0	8	12	22	27
1.81018e-08	2	10	11	14	26
1.82018e-08	4	8	8	15	28
1.83018e-08	4	6	11	28	24
1.84018e-08	1	6	10	18	33
1.85019e-08	3	2	5	25	29
1.86019e-08	1	4	7	16	21
1.87019e-08	3	7	6	27	20
1.88019e-08	2	12	11	23	45
1.89019e-08	5	7	11	14	18
1.90019e-08	6	10	12	31	25
1.91019e-08	4	4	11	27	28
1.92019e-08	1	7	9	23	34
1.93019e-08	3	6	6	19	24
1.94019e-08	2	8	13	25	24
1.9502e-08	5	8	5	16	24
1.9602e-08	2	8	10	26	34
1.9702e-08	6	4	10	23	27
1.9802e-08	4	10	17	21	33
1.9902e-08	1	3	9	13	28
2.0002e-08	4	9	9	25	33
2.0102e-08	1	3	14	16	22
2.0202e-08	5	8	7	21	41
2.0302e-08	2	4	7	29	23
2.0402e-08	2	10	11	30	25
2.05021e-08	3	8	7	18	23
2.06021e-08	3	7	10	30	19
2.07021e-08	3	8	11	25	20
2.08021e-08	3	5	8	26	36
2.09021e-08	4	10	10	29	28
2.10021e-08	5	6	13	29	32
2.11021e-08	11	16	21	33	40
2.12021e-08	13	22	29	39	67
2.13021e-08	38	90	128	129	212
2.14021e-08	1346	4955	5169	4353	9150
2.15022e-08	12806	35409	50548	46344	101896
2.16022e-08	12766	33519	56840	56651	135059
2.17022e-08	6037	22034	40792	39243	121009
2.18022e-08	4724	18555	33859	31899	112726
2.19022e-08	4205	16195	29003	27546	107294
2.20022e-08	3857	15163	26634	24581	101964
2.21022e-08	3583	13991	24450	22459	97940
2.22022e-08	3591	13275	22882	21023	95607
2.23022e-08	3484	12414	21570	19786	91543
2.24022e-08	3284	11982	20401	18716	89243
2.25023e-08	3095	11410	19276	17841	85764
2.26023e-08	3116	10896	18345	17040	84579
2.27023e-08	3027	10439	17474	16339	81906
2.28023e-08	3009	10224	16959	15630	79510
2.29023e-08	2928	9857	16186	14965	77996
2.30023e-08	2858	9708	15557	14566	76039
2.31023e-08	2821	9252	15400	14247	73792
2.32023e-08	2662	9150	14672	13848	72729
2.33023e-08	2693	8869	14389	13368	71339
2.34023e-08	2704	8584	14044	13395	70103
2.35024e-08	2676	8520	13524	12920	68401
2.36024e-08	2562	8324	13248	12700	66973
2.37024e-08	2427	8058	12990	12427	65955
2.38024e-08	2507	7936	12618	12094	64251
2.39024e-08	2370	7714	12267	11889	63196
2.40024e-08	2384	7741	12157	11443	62223
2.41024e-08	2398	7673	11607	11345	61178
2.42024e-08	2379	7396	11428	11268	59816
2.43024e-08	2357	7007	11078	10766	58719
2.44024e-08	2401	7137	11138	10774	57545
2.45025e-08	2248	6932	10693	10668	56908
2.46025e-08	2213	6902	10557	10687	55850
2.47025e-08	2290	6861	10312	10291	55011
2.48025e-08	2259	6571	10139	9923	54064
2.49025e-08	2256	6512	10041	10091	53676
2.50025e-08	2080	6405	9876	9900	52389
2.51025e-08	2137	6386	9509	9728	51661
2.52025e-08	2072	6238	9390	9613	50912
2.53025e-08	2036	6222	9377	9489	50128
2.54025e-08	1996	6135	9067	9356	49061
2.55026e-08	2031	5988	8853	9167	48370
2.56026e-08	2001	5807	8821	9011	48056
2.57026e-08	2027	6053	8577	8979	47486
2.58026e-08	1926	5655	8687	8850	46598
2.59026e-08	1973	5767	8299	8767	46071
2.60026e-08	1862	5560	8342	8687	45297
2.61026e-08	1904	5520	8214	8754	44440
2.62026e-08	1847	5582	8206	8574	44066
2.63026e-08	1979	5427	7721	8541	44005
2.64026e-08	1900	5465	7727	8351	42963
2.65027e-08	1858	5441	7785	8415	42383
2.66027e-08	1802	5168	7427	8205	41661
2.67027e-08	1739	5198	7656	8056	41437
2.68027e-08	1799	5161	7362	7931	41046
2.69027e-08	1761	4948	7359	7969	40427
2.70027e-08	1764	5195	7146	7916	40026
2.71027e-08	1745	5017	7062	7741	39237
2.72027e-08	1610	4892	6970	7634	39111
2.73027e-08	1716	5006	7013	7475	38247
2.74027e-08	1665	4806	6800	7472	37824
2.75028e-08	1644	4672	6709	7514	37912
2.76028e-08	1636	4639	6659	7377	37169
2.77028e-08	1591	4682	6629	7356	36553
2.78028e-08	1659	4607	6727	7319	36429
2.79028e-08	1672	4600	6431	7230	36024
2.80028e-08	1562	4479	6293	7130	35345
2.81028e-08	1560	4567	6308	7195	35063
2.82028e-08	1561	4494	6260	7076	34722
2.83028e-08	1589	4334	6052	7040	34242
2.84028e-08	1509	4467	6204	6994	33961
2.85029e-08	1526	4281	6090	6911	33664
2.86029e-08	1542	4203	6060	6782	33344
2.87029e-08	1504	4200	5882	6878	32914
2.88029e-08	1490	4167	5925	6798	32312
2.89029e-08	1466	4114	5805	6798	31834
2.90029e-08	1490	4228	5703	6598	31642
2.91029e-08	1470	4194	5709	6441	31493
2.92029e-08	1445	3985	5793	6582	31275
2.93029e-08	1536	3936	5597	6613	30586
2.94029e-08	1468	3982	5504	6652	30444
2.9503e-08	1395	3889	5547	6460	30307
2.9603e-08	1419	3918	5429	6350	30082
2.9703e-08	1407	3796	5287	6327	29638
2.9803e-08	1368	3844	5293	6265	29195
2.9903e-08	1372	3806	5278	6367	29065
3.0003e-08	1379	3715	5210	6229	28886
3.0103e-08	1379	3744	5111	6203	28491
3.0203e-08	1316	3651	5043	6083	28191
3.0303e-08	1397	3567	4953	6074	27812
3.0403e-08	1335	3664	4981	5995	27336
3.05031e-08	1371	3623	5075	6120	27529
3.06031e-08	1283	3535	4994	5865	27143
3.07031e-08	1307	3602	5063	5920	26748
3.08031e-08	1322	3629	4848	6023	26769
3.09031e-08	1230	3570	4793	5926	26325
3.10031e-08	1298	3499	4809	5721	26078
3.11031e-08	1231	3440	4718	5752	25987
3.12031e-08	1320	3385	4633	5936	25375
3.13031e-08	1270	3415	4686	5707	25469
3.14031e-08	1258	3281	4641	5717	25190
3.15032e-08	1287	3351	4584	5674	24907
3.16032e-08	1216	3381	4428	5561	24826
3.17032e-08	1228	3210	4466	5576	24362
3.18032e-08	1191	3294	4471	5678	24327
3.19032e-08	1199	3342	4346	5557	24279
3.20032e-08	1231	3233	4395	5619	24165
3.21032e-08	1167	3208	4403	5473	23805
3.22032e-08	1220	3126	4341	5573	23308
3.23032e-08	1176	3169	4222	5535	23525
3.24032e-08	1155	3069	4274	5293	22874
3.25033e-08	1193	3067	4332	5331	23022
3.26033e-08	1193	3181	4306	5375	22950
3.27033e-08	1087	2973	4214	5462	22446
3.28033e-08	1077	3144	4144	5309	22288
3.29033e-08	1183	3020	4041	5246	22295
3.30033e-08	1075	3022	4030	5250	22011
3.31033e-08	1142	3046	4089	5143	21732
3.32033e-08	1108	2953	3880	5183	21362
3.33033e-08	1107	2997	4037	5312	21429
3.34033e-08	1144	2872	3929	5150	21268
3.35034e-08	1095	2992	3849	5077	21207
3.36034e-08	1098	2873	4003	5148	20670
3.37034e-08	1020	2718	3999	5084	20774
3.38034e-08	1115	2876	3837	5056	20607
3.39034e-08	1130	2765	3933	5002	20314
3.40034e-08	1029	2760	3854	4982	20393
3.41034e-08	1062	2771	3751	5045	20116
3.42034e-08	1082	2848	3737	4897	19984
3.43034e-08	1121	2910	3790	4856	19280
3.44034e-08	977	2708	3691	4847	19395
3.45035e-08	1007	2842	3751	4752	19310
3.46035e-08	963	2713	3726	4801	19288
3.47035e-08	1030	2740	3576	4853	19220
3.48035e-08	1000	2726	3448	4817	19139
3.49035e-08	965	2688	3503	4807	18911
3.50035e-08	978	2621	3529	4698	18648
3.51035e-08	1001	2607	3433	4654	18511
3.52035e-08	965	2603	3490	4723	18391
3.53035e-08	979	2587	3471	4685	18305
3.54035e-08	986	2649	3454	4653	17940
3.55036e-08	1026	2534	3423	4656	18358
3.56036e-08	979	2589	3411	4596	17933
3.57036e-08	959	2547	3450	4650	17783
3.58036e-08	964	2448	3466	4515	17770
3.59036e-08	980	2628	3282	4503	17709
3.60036e-08	928	2535	3313	4418	17608
3.61036e-08	934	2515	3352	4556	17416
3.62036e-08	937	2538	3265	4440	16871
3.63036e-08	924	2529	3223	4566	17186
3.64036e-08	937	2505	3206	4364	16690
3.65037e-08	914	2361	3212	4397	16945
3.66037e-08	967	2449	3172	4514	16643
3.67037e-08	929	2413	3234	4399	16610
3.68037e-08	860	2445	3126	4376	16512
3.69037e-08	925	2355	3052	4398	16368
3.70037e-08	888	2382	3106	4369	16240
3.71037e-08	859	2413	3029	4425	16062
3.72037e-08	832	2363	3076	4276	16055
3.73037e-08	857	2357	3025	4329	16024
3.74037e-08	860	2369	3020	4329	15741
3.75038e-08	839	2245	3086	4255	15655
3.76038e-08	781	2330	2945	4252	15609
3.77038e-08	833	2275	2986	4338	15525
3.78038e-08	804	2223	3030	4282	15154
3.79038e-08	843	2317	2891	4270	15266
3.80038e-08	827	2206	2896	4085	15045
3.81038e-08	871	2245	3018	4171	15026
3.82038e-08	833	2253	2986	4073	14812
3.83038e-08	876	2205	2962	4004	14674
3.84038e-08	843	2226	2854	4261	14697
3.85039e-08	850	2196	2850	4153	14740
3.86039e-08	855	2142	2843	4034	14460
3.87039e-08	834	2125	2855	4037	14410
3.88039e-08	760	2083	2753	4058	14418
3.89039e-08	811	2068	2730	4122	14350
3.90039e-08	793	2108	2791	4005	14468
3.91039e-08	770	2083	2820	4121	13921
3.92039e-08	834	2144	2723	3912	13834
3.93039e-08	798	2047	2769	3930	13927
3.94039e-08	776	2069	2670	3947	13857
3.9504e-08	764	2108	2763	3954	13654
3.9604e-08	780	2131	2645	3890	13589
3.9704e-08	787	2093	2648	3946	13597
3.9804e-08	806	2001	2688	3883	13369
3.9904e-08	815	2041	2677	3817	13305
4.0004e-08	706	2047	2606	3727	13173
4.0104e-08	700	1967	2484	3871	13373
4.0204e-08	740	1953	2581	3712	13009
4.0304e-08	738	1945	2566	3742	13150
4.0404e-08	773	1998	2544	3712	13060
4.0504e-08	731	1927	2568	3848	12721
4.06041e-08	768	1966	2525	3821	12857
4.07041e-08	752	1965	2431	3699	12714
4.08041e-08	741	1911	2568	3739	12491
4.09041e-08	735	1952	2452	3796	12680
4.10041e-08	674	1912	2421	3705	12769
4.11041e-08	746	1875	2512	3664	12245
4.12041e-08	662	1864	2478	3724	12223
4.13041e-08	716	1904	2444	3712	12355
4.14041e-08	683	1861	2407	3654	12199
4.15042e-08	731	1865	2463	3656	12050
4.16042e-08	752	1847	2415	3597	11804
4.17042e-08	727	1859	2316	3577	11976
4.18042e-08	682	1856	2349	3628	12086
4.19042e-08	722	1811	2355	3516	11787
4.20042e-08	713	1853	2314	3483	11741
4.21042e-08	707	1865	2318	3526	11646
4.22042e-08	700	1849	2301	3596	11716
4.23042e-08	652	1835	2305	3519	11623
4.24042e-08	691	1846	2365	3634	11841
4.25043e-08	664	1798	2385	3671	11745
4.26043e-08	688	1852	2378	3664	11510
4.27043e-08	627	1829	2475	3597	11311
4.28043e-08	691	1771	2374	3580	11436
4.29043e-08	683	1786	2309	3632	11431
4.30043e-08	668	1761	2249	3602	11295
4.31043e-08	657	1656	2282	3544	11269
4.32043e-08	609	1793	2249	3464	11002
4.33043e-08	686	1769	2188	3389	11229
4.34043e-08	642	1794	2229	3407	10973
4.35044e-08	631	1735	2107	3485	10951
4.36044e-08	639	1709	2222	3388	11023
4.37044e-08	645	1749	2190	3340	10917
4.38044e-08	615	1702	2248	3431	10898
4.39044e-08	645	1649	2113	3290	10681
4.40044e-08	633	1653	2197	3415	10599
4.41044e-08	606	1652	2095	3240	10523
4.42044e-08	661	1671	2111	3432	10319
4.43044e-08	611	1701	2105	3449	10452
4.44044e-08	563	1721	2112	3267	10553
4.45045e-08	621	1644	2107	3326	10410
4.46045e-08	621	1651	2036	3305	10279
4.47045e-08	598	1571	2116	3341	10135
4.48045e-08	583	1612	2108	3254	10139
4.49045e-08	608	1597	2080	3204	10136
4.50045e-08	605	1612	2028	3382	10101
4.51045e-08	620	1598	2081	3329	10047
4.52045e-08	592	1560	2025	3210	9960
4.53045e-08	589	1631	2013	3242	10062
4.54045e-08	632	1598	2044	3216	9907
4.55046e-08	578	1576	1994	3234	9686
4.56046e-08	601	1617	2033	3223	9646
4.57046e-08	557	1619	2001	3302	9804
4.58046e-08	523	1482	2015	3116	9729
4.59046e-08	597	1530	1969	3273	9544
4.60046e-08	595	1562	1998	3143	9574
4.61046e-08	562	1468	2030	3108	9558
4.62046e-08	532	1579	1956	3117	9433
4.63046e-08	551	1569	1898	3110	9418
4.64046e-08	562	1486	1939	3121	9240
4.65047e-08	553	1508	1899	3170	9361
4.66047e-08	514	1484	1838	3078	9170
4.67047e-08	604	1526	1862	3220	9154
4.68047e-08	568	1492	1930	3012	9218
4.69047e-08	577	1481	1845	3071	8981
4.70047e-08	527	1569	1809	3052	9025
4.71047e-08	572	1492	1873	3054	8759
4.72047e-08	523	1433	1926	3020	8974
4.73047e-08	557	1519	1923	3068	8817
4.74047e-08	541	1446	1860	3023	8918
4.75048e-08	521	1405	1866	3089	8912
4.76048e-08	502	1455	1810	3028	8849
4.77048e-08	525	1416	1833	3038	8745
4.78048e-08	535	1456	1699	2894	8567
4.79048e-08	500	1485	1892	2963	8563
4.80048e-08	497	1472	1763	2954	8561
4.81048e-08	509	1351	1756	2954	8456
4.82048e-08	531	1382	1768	3056	8558
4.83048e-08	538	1377	1776	2953	8512
4.84048e-08	534	1403	1743	2879	8367
4.85049e-08	531	1381	1749	2937	8436
4.86049e-08	446	1438	1752	2903	8300
4.87049e-08	506	1384	1775	2883	8219
4.88049e-08	472	1458	1733	2973	8258
4.89049e-08	521	1307	1747	2800	8280
4.90049e-08	511	1319	1665	2920	8189
4.91049e-08	468	1391	1712	2889	8226
4.92049e-08	503	1352	1748	2947	8205
4.93049e-08	506	1392	1715	2856	8078
4.94049e-08	500	1318	1716	2801	7918
4.9505e-08	530	1350	1692	2810	7928
4.9605e-08	515	1336	1664	2888	7962
4.9705e-08	477	1314	1651	2859	7805
4.9805e-08	471	1364	1630	2799	7853
4.9905e-08	482	1264	1597	2784	7691
5.0005e-08	462	1311	1604	2831	7847
5.0105e-08	534	1289	1601	2683	7737
5.0205e-08	474	1297	1582	2800	7751
5.0305e-08	482	1290	1612	2804	7684
5.0405e-08	445	1276	1645	2796	7539
5.05051e-08	427	1199	1635	2765	7549
5.06051e-08	439	1291	1609	2772	7665
5.07051e-08	473	1304	1620	2740	7520
5.08051e-08	429	1312	1626	2795	7414
5.09051e-08	451	1261	1632	2776	7357
5.10051e-08	471	1297	1544	2677	7408
5.11051e-08	444	1197	1474	2756	7365
5.12051e-08	437	1237	1505	2769	7341
5.13051e-08	443	1207	1497	2664	7257
5.14051e-08	469	1179	1482	2778	7269
5.15052e-08	445	1214	1563	2717	7143
5.16052e-08	453	1227	1625	2717	7146
5.17052e-08	448	1264	1522	2592	7049
5.18052e-08	445	1185	1562	2662	7189
5.19052e-08	476	1241	1546	2586	7141
5.20052e-08	464	1198	1527	2561	7104
5.21052e-08	442	1114	1456	2645	7076
5.22052e-08	448	1272	1551	2655	7055
5.23052e-08	395	1162	1526	2658	6955
5.24052e-08	450	1203	1491	2516	6904
5.25053e-08	424	1187	1508	2641	6890
5.26053e-08	404	1181	1440	2662	6957
5.27053e-08	467	1125	1450	2578	6793
5.28053e-08	424	1160	1443	2649	6993
5.29053e-08	432	1219	1506	2528	6787
5.30053e-08	413	1099	1476	2556	6770
5.31053e-08	412	1144	1372	2574	6690
5.32053e-08	458	1143	1468	2505	6641
5.33053e-08	391	1134	1406	2500	6708
5.34053e-08	401	1125	1413	2528	6605
5.35054e-08	411	1165	1486	2586	6435
5.36054e-08	408	1148	1391	2600	6586
5.37054e-08	385	1159	1396	2495	6623
5.38054e-08	377	1174	1423	2472	6615
5.39054e-08	415	1108	1340	2473	6406
5.40054e-08	394	1084	1390	2482	6542
5.41054e-08	397	1079	1375	2526	6433
5.42054e-08	419	1117	1440	2475	6374
5.43054e-08	413	1068	1313	2460	6368
5.44054e-08	404	1100	1379	2558	6488
5.45055e-08	369	1015	1326	2505	6193
5.46055e-08	418	1100	1394	2398	6272
5.47055e-08	394	1003	1322	2513	6329
5.48055e-08	398	1089	1364	2451	6241
5.49055e-08	390	1074	1327	2436	6041
5.50055e-08	340	1053	1394	2425	6175
5.51055e-08	370	1061	1343	2479	6252
5.52055e-08	349	1027	1325	2345	6082
5.53055e-08	376	1016	1310	2447	6205
5.54055e-08	383	1034	1304	2348	6047
5.55056e-08	390	1072	1290	2402	6174
5.56056e-08	363	1079	1338	2384	6122
5.57056e-08	370	1062	1294	2468	5992
5.58056e-08	408	1057	1310	2338	6056
5.59056e-08	380	1078	1236	2369	5949
5.60056e-08	354	998	1281	2411	5908
5.61056e-08	399	1034	1285	2306	6030
5.62056e-08	375	978	1271	2304	5836
5.63056e-08	405	997	1306	2359	5798
5.64056e-08	403	1023	1231	2347	5696
5.65057e-08	366	975	1280	2401	5843
5.66057e-08	349	1006	1265	2354	5741
5.67057e-08	356	983	1260	2297	5827
5.68057e-08	380	1011	1210	2354	5639
5.69057e-08	356	1041	1260	2353	5741
5.70057e-08	362	991	1252	2337	5815
5.71057e-08	341	964	1263	2304	5675
5.72057e-08	385	990	1228	2301	5699
5.73057e-08	371	976	1191	2337	5636
5.74057e-08	355	982	1196	2245	5684
5.75058e-08	357	995	1231	2297	5639
5.76058e-08	355	956	1227	2252	5470
5.77058e-08	356	985	1180	2293	5536
5.78058e-08	362	975	1243	2288	5482
5.79058e-08	348	964	1164	2332	5393
5.80058e-08	349	934	1171	2354	5501
5.81058e-08	362	969	1215	2195	5406
5.82058e-08	352	960	1184	2170	5349
5.83058e-08	334	944	1242	2281	5394
5.84058e-08	325	944	1162	2253	5332
5.85059e-08	364	923	1102	2309	5387
5.86059e-08	323	957	1094	2237	5206
5.87059e-08	312	924	1111	2207	5369
5.88059e-08	318	960	1165	2254	5271
5.89059e-08	318	929	1163	2301	5279
5.90059e-08	351	967	1165	2237	5231
5.91059e-08	340	953	1192	2332	5213
5.92059e-08	353	942	1087	2173	5268
5.93059e-08	364	1000	1132	2238	5144
5.94059e-08	291	915	1163	2232	5052
5.9506e-08	321	901	1206	2172	5255
5.9606e-08	320	908	1095	2223	5091
5.9706e-08	312	880	1193	2225	5158
5.9806e-08	351	895	1128	2204	5025
5.9906e-08	310	900	1128	2155	5082
6.0006e-08	317	953	1122	2098	5150
6.0106e-08	307	877	1137	2180	4979
6.0206e-08	318	936	1193	2175	5019
6.0306e-08	308	898	1068	2100	4881
6.0406e-08	320	875	1096	2092	4962
6.05061e-08	330	885	1089	2218	4913
6.06061e-08	305	881	1176	2153	4918
6.07061e-08	314	875	1098	2176	4799
6.08061e-08	324	874	1058	2127	4868
6.09061e-08	333	833	1115	2161	4839
6.10061e-08	295	898	1096	2159	4766
6.11061e-08	318	833	1116	2067	4695
6.12061e-08	305	838	1059	2141	4687
6.13061e-08	332	860	1069	2068	4761
6.14061e-08	292	867	1076	2093	4832
6.15062e-08	316	903	1092	2033	4819
6.16062e-08	310	864	1066	2032	4650
6.17062e-08	326	861	1017	1963	4762
6.18062e-08	321	825	1067	2095	4642
6.19062e-08	329	796	1043	2033	4643
6.20062e-08	309	839	1056	2113	4751
6.21062e-08	289	829	1058	2004	4529
6.22062e-08	302	895	1009	1955	4618
6.23062e-08	300	803	1035	2076	4558
6.24062e-08	265	804	1046	2046	4540
6.25063e-08	311	809	1012	2029	4472
6.26063e-08	296	795	973	2067	4520
6.27063e-08	299	831	1066	2016	4604
6.28063e-08	292	816	1051	1988	4501
6.29063e-08	293	861	1015	2001	4502
6.30063e-08	258	850	1008	2029	4409
6.31063e-08	258	797	973	2064	4420
6.32063e-08	313	818	1019	2111	4476
6.33063e-08	283	841	1036	1970	4308
6.34063e-08	283	866	999	1971	4411
6.35064e-08	279	826	940	2066	4317
6.36064e-08	276	723	1005	1955	4417
6.37064e-08	287	819	973	2038	4471
6.38064e-08	264	816	1038	1997	4300
6.39064e-08	279	811	940	2006	4246
6.40064e-08	282	750	991	1974	4329
6.41064e-08	279	755	1026	1959	4317
6.42064e-08	265	792	957	2000	4308
6.43064e-08	280	762	984	1979	4319
6.44064e-08	256	806	949	1996	4272
6.45065e-08	273	808	997	1902	4129
6.46065e-08	307	766	1013	1926	4251
6.47065e-08	261	721	946	1987	4196
6.48065e-08	289	791	937	1984	4186
6.49065e-08	291	791	972	1889	4189
6.50065e-08	279	750	940	1965	3985
6.51065e-08	266	775	955	1873	4197
6.52065e-08	257	846	923	1953	4180
6.53065e-08	250	749	949	1842	4073
6.54065e-08	275	759	945	1992	3985
6.55066e-08	278	755	880	1925	4085
6.56066e-08	293	713	900	1907	4095
6.57066e-08	251	738	946	1880	3931
6.58066e-08	248	714	976	1913	3937
6.59066e-08	252	738	918	1857	4079
6.60066e-08	286	756	935	1943	4048
6.61066e-08	251	739	908	1902	4000
6.62066e-08	263	756	935	1989	3984
6.63066e-08	248	721	907	1920	3997
6.64066e-08	241	728	922	1898	3978
6.65067e-08	260	704	940	1871	3931
6.66067e-08	259	724	982	1890	3939
6.67067e-08	238	707	846	1839	3890
6.68067e-08	260	707	931	1842	3884
6.69067e-08	270	717	918	1957	3873
6.70067e-08	242	714	841	1842	3971
6.71067e-08	261	697	942	1818	3927
6.72067e-08	266	705	867	1907	3909
6.73067e-08	225	676	945	1858	3886
6.74067e-08	254	728	885	1854	3853
6.75068e-08	228	695	825	1844	3783
6.76068e-08	232	727	892	1785	3880
6.77068e-08	238	724	910	1823	3852
6.78068e-08	238	668	892	1793	3933
6.79068e-08	234	692	869	1831	3804
6.80068e-08	236	725	868	1796	3788
6.81068e-08	226	718	856	1861	3800
6.82068e-08	220	701	840	1875	3797
6.83068e-08	249	672	862	1802	3796
6.84068e-08	265	733	917	1826	3819
6.85069e-08	231	693	859	1812	3701
6.86069e-08	234	669	876	1769	3736
6.87069e-08	242	665	871	1723	3672
6.88069e-08	229	685	841	1841	3810
6.89069e-08	201	715	892	1769	3779
6.90069e-08	258	686	814	1799	3667
6.91069e-08	226	686	878	1803	3650
6.92069e-08	257	680	839	1834	3755
6.93069e-08	235	663	881	1830	3651
6.94069e-08	218	661	795	1699	3757
6.9507e-08	257	652	790	1794	3732
6.9607e-08	227	680	863	1753	3666
6.9707e-08	237	683	907	1772	3716
6.9807e-08	249	640	816	1730	3618
6.9907e-08	213	697	862	1728	3542
7.0007e-08	222	698	783	1765	3603
7.0107e-08	208	642	809	1751	3666
7.0207e-08	212	654	814	1830	3672
7.0307e-08	223	633	834	1695	3648
7.0407e-08	219	591	798	1728	3775
7.05071e-08	225	630	757	1775	3560
7.06071e-08	222	640	771	1708	3591
7.07071e-08	221	652	848	1699	3587
7.08071e-08	202	682	821	1773	3619
7.09071e-08	242	634	843	1720	3520
7.10071e-08	223	642	776	1779	3544
7.11071e-08	199	623	800	1740	3553
7.12071e-08	203	643	843	1753	3520
7.13071e-08	217	664	760	1724	3419
7.14071e-08	219	675	776	1812	3491
7.15072e-08	227	610	814	1743	3557
7.16072e-08	207	637	752	1716	3484
7.17072e-08	239	660	802	1679	3444
7.18072e-08	219	584	819	1739	3458
7.19072e-08	220	616	758	1702	3410
7.20072e-08	225	634	791	1747	3475
7.21072e-08	178	617	782	1715	3457
7.22072e-08	240	636	798	1768	3361
7.23072e-08	220	593	751	1751	3618
7.24072e-08	232	600	799	1689	3542
7.25073e-08	213	632	739	1603	3388
7.26073e-08	208	645	744	1676	3371
7.27073e-08	188	618	774	1669	3382
7.28073e-08	190	653	754	1643	3373
7.29073e-08	172	662	744	1634	3379
7.30073e-08	207	608	754	1723	3429
7.31073e-08	184	615	774	1654	3422
7.32073e-08	209	652	790	1625	3352
7.33073e-08	215	578	712	1679	3363
7.34073e-08	217	574	794	1633	3410
7.35074e-08	198	578	731	1687	3411
7.36074e-08	189	638	739	1648	3377
7.37074e-08	227	579	749	1616	3347
7.38074e-08	194	597	726	1622	3182
7.39074e-08	174	592	780	1643	3330
7.40074e-08	204	599	772	1608	3226
7.41074e-08	189	640	750	1678	3271
7.42074e-08	208	595	764	1616	3255
7.43074e-08	183	571	774	1624	3254
7.44074e-08	193	563	776	1621	3220
7.45075e-08	199	588	803	1596	3254
7.46075e-08	190	569	736	1700	3308
7.47075e-08	173	579	702	1656	3188
7.48075e-08	198	564	720	1599	3254
7.49075e-08	189	578	713	1577	3169
7.50075e-08	191	600	726	1683	3257
7.51075e-08	188	574	719	1684	3202
7.52075e-08	173	592	720	1633	3016
7.53075e-08	213	608	693	1573	3321
7.54075e-08	179	582	701	1626	3171
7.55076e-08	194	619	711	1574	3178
7.56076e-08	188	579	745	1568	3192
7.57076e-08	176	597	732	1562	3047
7.58076e-08	192	607	746	1582	3154
7.59076e-08	177	543	706	1493	3176
7.60076e-08	217	573	671	1567	3174
7.61076e-08	188	570	750	1638	3117
7.62076e-08	197	600	694	1667	3119
7.63076e-08	182	558	716	1595	3106
7.64076e-08	176	573	691	1588	3109
7.65077e-08	163	541	710	1553	3144
7.66077e-08	173	591	752	1586	3148
7.67077e-08	199	598	666	1628	3116
7.68077e-08	187	527	668	1519	3115
7.69077e-08	174	573	683	1409	3083
7.70077e-08	193	599	685	1585	3067
7.71077e-08	205	558	673	1636	3056
7.72077e-08	181	555	715	1561	3149
7.73077e-08	181	561	704	1505	3131
7.74077e-08	163	529	699	1554	3170
7.75078e-08	154	522	685	1523	3140
7.76078e-08	174	562	657	1554	3173
7.77078e-08	170	553	709	1683	3037
7.78078e-08	181	599	674	1409	3109
7.79078e-08	174	564	693	1518	2994
7.80078e-08	165	564	702	1476	2991
7.81078e-08	151	542	700	1540	3075
7.82078e-08	189	569	674	1539	2955
7.83078e-08	185	518	653	1505	2957
7.84078e-08	176	501	654	1492	2947
7.85079e-08	159	495	639	1511	2955
7.86079e-08	176	521	673	1585	2927
7.87079e-08	161	511	672	1507	2978
7.88079e-08	150	552	616	1533	3064
7.89079e-08	200	523	692	1560	2909
7.90079e-08	149	531	697	1661	2964
7.91079e-08	175	565	664	1483	3015
7.92079e-08	191	513	647	1561	2916
7.93079e-08	186	582	650	1519	2836
7.94079e-08	156	524	673	1452	2922
7.9508e-08	154	537	665	1457	2900
7.9608e-08	171	542	630	1467	2873
7.9708e-08	181	454	616	1494	2955
7.9808e-08	160	530	670	1572	2836
7.9908e-08	155	529	646	1446	2875
8.0008e-08	154	553	634	1409	2878
8.0108e-08	173	533	656	1474	2909
8.0208e-08	147	512	660	1484	2852
8.0308e-08	151	541	669	1430	2827
8.0408e-08	173	509	569	1503	2776
8.05081e-08	155	537	605	1510	2835
8.06081e-08	181	544	648	1434	2786
8.07081e-08	185	494	612	1530	2859
8.08081e-08	159	505	626	1483	2748
8.09081e-08	155	487	689	1503	2805
8.10081e-08	143	553	619	1454	2825
8.11081e-08	153	509	638	1434	2744
8.12081e-08	144	482	602	1439	2873
8.13081e-08	186	525	620	1443	2722
8.14081e-08	162	553	611	1459	2768
8.15082e-08	155	469	609	1378	2827
8.16082e-08	160	460	618	1488	2718
8.17082e-08	163	502	645	1433	2748
8.18082e-08	182	508	607	1506	2714
8.19082e-08	156	449	631	1421	2694
8.20082e-08	139	462	605	1427	2838
8.21082e-08	164	461	634	1423	2679
8.22082e-08	159	494	605	1351	2725
8.23082e-08	146	510	608	1452	2712
8.24082e-08	172	487	603	1442	2667
8.25083e-08	171	481	621	1352	2752
8.26083e-08	136	491	637	1469	2712
8.27083e-08	142	504	642	1503	2684
8.28083e-08	133	472	596	1360	2674
8.29083e-08	155	490	591	1389	2696
8.30083e-08	162	480	621	1456	2650
8.31083e-08	145	510	607	1395	2699
8.32083e-08	132	472	609	1413	2695
8.33083e-08	129	470	619	1371	2594
8.34083e-08	140	466	597	1399	2667
8.35084e-08	134	472	615	1421	2566
8.36084e-08	134	462	602	1382	2732
8.37084e-08	170	437	599	1349	2517
8.38084e-08	169	493	618	1457	2620
8.39084e-08	126	473	600	1408	2568
8.40084e-08	155	458	577	1441	2732
8.41084e-08	130	451	596	1367	2504
8.42084e-08	148	441	599	1374	2668
8.43084e-08	143	486	577	1398	2590
8.44084e-08	160	469	560	1378	2555
8.45085e-08	151	484	631	1334	2601
8.46085e-08	132	461	565	1339	2571
8.47085e-08	146	499	533	1438	2578
8.48085e-08	142	509	631	1377	2552
8.49085e-08	139	442	609	1326	2535
8.50085e-08	132	451	570	1356	2570
8.51085e-08	142	433	528	1369	2576
8.52085e-08	144	456	570	1288	2554
8.53085e-08	141	492	590	1395	2472
8.54085e-08	158	448	550	1416	2515
8.55086e-08	138	418	542	1359	2499
8.56086e-08	150	476	566	1394	2543
8.57086e-08	148	496	599	1344	2590
8.58086e-08	156	432	585	1359	2483
8.59086e-08	140	453	557	1287	2515
8.60086e-08	122	411	551	1321	2491
8.61086e-08	127	447	573	1315	2312
8.62086e-08	131	463	529	1318	2476
8.63086e-08	137	450	525	1402	2546
8.64086e-08	142	459	533	1331	2409
8.65087e-08	146	431	567	1304	2429
8.66087e-08	141	427	587	1341	2365
8.67087e-08	132	436	549	1358	2344
8.68087e-08	124	451	571	1280	2468
8.69087e-08	134	415	581	1339	2423
8.70087e-08	149	445	553	1267	2460
8.71087e-08	127	420	564	1297	2405
8.72087e-08	130	449	547	1343	2446
8.73087e-08	143	441	521	1311	2436
8.74087e-08	103	407	512	1300	2314
8.75088e-08	128	400	560	1224	2401
8.76088e-08	153	430	558	1321	2405
8.77088e-08	131	421	552	1219	2397
8.78088e-08	139	379	544	1321	2412
8.79088e-08	129	424	543	1258	2369
8.80088e-08	135	408	583	1273	2386
8.81088e-08	104	402	528	1342	2334
8.82088e-08	149	443	556	1274	2327
8.83088e-08	133	402	563	1224	2496
8.84088e-08	127	436	501	1305	2338
8.85089e-08	132	422	496	1316	2285
8.86089e-08	122	432	515	1263	2299
8.87089e-08	112	418	523	1283	2300
8.88089e-08	129	408	513	1261	2313
8.89089e-08	127	376	515	1312	2329
8.90089e-08	142	419	524	1302	2402
8.91089e-08	125	433	538	1275	2399
8.92089e-08	125	436	544	1240	2352
8.93089e-08	114	404	528	1250	2294
8.94089e-08	124	441	495	1306	2301
8.9509e-08	129	435	510	1336	2388
8.9609e-08	158	395	470	1266	2331
8.9709e-08	126	439	491	1223	2372
8.9809e-08	136	399	496	1139	2294
8.9909e-08	122	423	489	1240	2333
9.0009e-08	121	456	491	1173	2305
9.0109e-08	119	417	523	1215	2232
9.0209e-08	107	400	508	1225	2195
9.0309e-08	154	426	481	1244	2251
9.0409e-08	147	403	499	1301	2229
9.05091e-08	141	396	509	1259	2211
9.06091e-08	118	458	537	1268	2194
9.07091e-08	150	410	527	1288	2212
9.08091e-08	128	405	537	1235	2247
9.09091e-08	114	380	517	1324	2271
9.10091e-08	135	374	463	1270	2119
9.11091e-08	119	386	514	1328	2160
9.12091e-08	129	421	508	1278	2165
9.13091e-08	114	388	528	1265	2226
9.14091e-08	102	437	473	1259	2145
9.15092e-08	143	391	495	1167	2236
9.16092e-08	157	394	476	1215	2187
9.17092e-08	96	410	467	1234	2217
9.18092e-08	126	383	513	1248	2109
9.19092e-08	109	405	488	1215	2183
9.20092e-08	98	397	515	1215	2139
9.21092e-08	101	383	475	1164	2158
9.22092e-08	108	365	455	1239	2056
9.23092e-08	112	390	488	1210	2065
9.24092e-08	107	372	503	1192	2074
9.25093e-08	119	402	473	1153	2148
9.26093e-08	124	426	471	1207	2135
9.27093e-08	125	371	487	1230	2170
9.28093e-08	108	389	497	1203	2106
9.29093e-08	120	374	483	1174	2120
9.30093e-08	113	389	481	1171	2090
9.31093e-08	101	381	483	1262	2116
9.32093e-08	115	377	462	1201	2097
9.33093e-08	103	384	486	1222	2158
9.34093e-08	122	368	455	1160	2120
9.35094e-08	125	334	470	1183	2054
9.36094e-08	105	376	495	1226	2005
9.37094e-08	115	363	435	1209	2105
9.38094e-08	131	386	474	1160	2083
9.39094e-08	136	356	484	1209	2035
9.40094e-08	107	376	494	1217	1999
9.41094e-08	122	387	457	1258	1994
9.42094e-08	115	374	475	1146	2120
9.43094e-08	104	369	486	1211	2044
9.44094e-08	110	377	472	1179	2080
9.45095e-08	105	396	513	1171	2048
9.46095e-08	111	380	469	1296	2077
9.47095e-08	111	377	478	1169	2080
9.48095e-08	104	367	440	1080	2044
9.49095e-08	120	391	476	1172	1973
9.50095e-08	113	370	459	1175	2109
9.51095e-08	125	358	469	1180	2019
9.52095e-08	115	381	505	1192	2038
9.53095e-08	111	380	432	1117	1989
9.54095e-08	111	356	475	1092	1978
9.55096e-08	115	347	478	1166	1979
9.56096e-08	112	353	447	1156	1981
9.57096e-08	88	347	475	1176	2014
9.58096e-08	115	386	462	1138	2001
9.59096e-08	102	362	418	1125	1994
9.60096e-08	98	383	424	1123	1929
9.61096e-08	114	347	450	1128	1997
9.62096e-08	107	407	458	1160	1968
9.63096e-08	103	342	438	1129	1988
9.64096e-08	90	375	437	1209	1983
9.65097e-08	103	361	412	1131	1959
9.66097e-08	98	331	437	1159	1971
9.67097e-08	93	317	407	1114	1939
9.68097e-08	94	362	424	1146	1939
9.69097e-08	95	354	416	1213	1939
9.70097e-08	118	329	459	1157	1929
9.71097e-08	94	370	452	1025	1941
9.72097e-08	98	360	409	1093	1911
9.73097e-08	101	344	408	1143	1917
9.74097e-08	96	363	424	1247	1956
9.75098e-08	108	347	400	1123	1921
9.76098e-08	106	344	473	1118	1879
9.77098e-08	103	343	452	1127	1925
9.78098e-08	108	344	460	1140	1870
9.79098e-08	96	369	418	1198	1910
9.80098e-08	92	358	427	1147	1907
9.81098e-08	92	351	433	1106	1901
9.82098e-08	87	332	425	1101	1823
9.83098e-08	102	341	418	1143	1919
9.84098e-08	100	363	389	1090	1893
9.85099e-08	97	356	439	1063	1849
9.86099e-08	95	350	391	1069	1859
9.87099e-08	114	367	451	1086	1951
9.88099e-08	96	357	431	1074	1884
9.89099e-08	105	359	398	1089	1936
9.90099e-08	89	325	409	1112	1848
9.91099e-08	91	330	392	1074	1849
9.92099e-08	95	354	437	1130	1821
9.93099e-08	85	303	414	1109	1757
9.94099e-08	103	338	404	1063	1840
9.951e-08	100	312	396	1056	1886
9.961e-08	113	357	444	1064	1849
9.971e-08	92	310	436	1100	1836
9.981e-08	98	332	439	1079	1840
9.991e-08	93	362	377	1113	1812
1.0001e-07	87	335	405	1062	1867
1.0011e-07	92	337	426	1080	1834
1.0021e-07	108	323	389	1087	1820
1.0031e-07	96	325	402	1139	1762
1.0041e-07	104	355	427	1113	1816
1.0051e-07	76	360	402	1018	1777
1.0061e-07	86	336	418	1047	1762
1.0071e-07	105	335	387	1051	1879
1.0081e-07	106	330	431	1080	1707
1.0091e-07	107	346	417	1106	1728
1.0101e-07	109	307	423	1083	1814
1.0111e-07	99	323	418	1061	1784
1.0121e-07	100	346	403	1043	1774
1.0131e-07	85	309	421	1115	1699
1.0141e-07	92	286	419	1083	1782
1.0151e-07	103	340	391	1024	1809
1.0161e-07	93	295	383	1044	1838
1.0171e-07	94	334	413	996	1711
1.0181e-07	100	317	414	1080	1769
1.0191e-07	84	277	379	1037	1778
1.0201e-07	89	322	392	997	1682
1.0211e-07	91	261	426	1058	1689
1.0221e-07	75	298	405	1003	1745
1.0231e-07	80	316	397	1085	1697
1.0241e-07	83	313	385	1061	1715
1.0251e-07	88	334	372	1144	1678
1.0261e-07	93	297	378	1080	1646
1.0271e-07	75	332	377	1059	1735
1.0281e-07	89	321	365	1045	1739
1.0291e-07	82	320	394	1070	1846
1.0301e-07	101	329	415	1023	1731
1.0311e-07	108	314	369	1101	1734
1.0321e-07	78	290	399	1101	1710
1.0331e-07	89	282	392	1012	1681
1.0341e-07	73	313	364	1086	1725
1.0351e-07	94	328	387	1058	1775
1.0361e-07	71	292	416	1067	1659
1.0371e-07	85	282	371	1032	1776
1.0381e-07	89	290	417	1022	1732
1.0391e-07	86	328	394	992	1707
1.0401e-07	70	295	384	1028	1672
1.0411e-07	79	324	361	1040	1739
1.0421e-07	65	312	392	1026	1625
1.0431e-07	71	306	384	1042	1643
1.0441e-07	91	277	373	1036	1631
1.0451e-07	105	296	401	1046	1634
1.0461e-07	99	321	379	1084	1605
1.0471e-07	84	301	388	1061	1621
1.0481e-07	92	275	387	1018	1592
1.0491e-07	83	318	383	1000	1636
1.05011e-07	84	307	415	1076	1700
1.05111e-07	71	321	365	990	1601
1.05211e-07	72	307	363	991	1617
1.05311e-07	92	300	382	970	1553
1.05411e-07	81	284	360	938	1668
1.05511e-07	93	289	366	986	1622
1.05611e-07	83	287	390	956	1586
1.05711e-07	93	309	337	1012	1600
1.05811e-07	92	289	347	1010	1610
1.05911e-07	71	283	415	1044	1586
1.06011e-07	85	283	356	1024	1621
1.06111e-07	79	314	351	988	1596
1.06211e-07	66	287	393	1025	1554
1.06311e-07	72	289	368	1026	1537
1.06411e-07	74	290	350	1020	1575
1.06511e-07	74	322	388	969	1591
1.06611e-07	88	299	403	1019	1588
1.06711e-07	82	297	362	981	1588
1.06811e-07	81	287	398	980	1621
1.06911e-07	89	281	342	994	1581
1.07011e-07	77	256	390	1056	1609
1.07111e-07	69	279	391	1009	1539
1.07211e-07	73	278	373	1008	1553
1.07311e-07	78	324	393	1033	1572
1.07411e-07	67	306	370	935	1703
1.07511e-07	81	278	368	933	1494
1.07611e-07	94	320	330	947	1585
1.07711e-07	83	291	334	1037	1554
1.07811e-07	79	309	345	980	1563
1.07911e-07	67	296	369	983	1537
1.08011e-07	83	286	362	948	1570
1.08111e-07	80	280	358	991	1545
1.08211e-07	79	282	396	924	1502
1.08311e-07	74	265	370	982	1504
1.08411e-07	81	262	338	970	1511
1.08511e-07	86	290	373	947	1504
1.08611e-07	71	287	365	990	1540
1.08711e-07	64	273	359	974	1569
1.08811e-07	80	261	368	999	1560
1.08911e-07	77	289	333	970	1467
1.09011e-07	88	291	316	984	1468
1.09111e-07	74	291	342	968	1484
1.09211e-07	82	279	349	969	1532
1.09311e-07	74	245	376	964	1508
1.09411e-07	81	286	345	955	1523
1.09511e-07	65	271	348	999	1476
1.09611e-07	98	294	366	970	1476
1.09711e-07	79	294	352	958	1515
1.09811e-07	75	277	359	940	1475
1.09911e-07	87	279	342	969	1566
1.10011e-07	87	292	326	947	1508
1.10111e-07	101	247	344	888	1474
1.10211e-07	85	289	333	921	1517
1.10311e-07	79	292	336	933	1496
1.10411e-07	77	264	307	969	1414
1.10511e-07	69	257	330	965	1422
1.10611e-07	68	274	348	891	1477
1.10711e-07	67	258	329	932	1454
1.10811e-07	58	262	322	925	1413
1.10911e-07	74	257	356	979	1403
1.11011e-07	79	255	315	943	1466
1.11111e-07	69	268	344	919	1389
1.11211e-07	77	255	350	953	1429
1.11311e-07	73	266	325	944	1456
1.11411e-07	80	261	344	900	1461
1.11511e-07	75	291	357	966	1448
1.11611e-07	66	285	338	893	1472
1.11711e-07	83	219	321	923	1460
1.11811e-07	77	248	333	985	1393
1.11911e-07	65	256	333	899	1419
1.12011e-07	58	273	335	901	1470
1.12111e-07	57	259	361	931	1426
1.12211e-07	68	268	313	981	1381
1.12311e-07	66	263	313	963	1393
1.12411e-07	62	266	336	927	1423
1.12511e-07	73	230	326	956	1435
1.12611e-07	69	275	322	885	1413
1.12711e-07	67	266	337	914	1429
1.12811e-07	71	256	355	955	1376
1.12911e-07	81	252	321	918	1408
1.13011e-07	76	270	320	896	1352
1.13111e-07	81	259	317	941	1396
1.13211e-07	71	276	316	851	1410
1.13311e-07	73	267	360	896	1435
1.13411e-07	69	273	313	912	1376
1.13511e-07	54	246	340	941	1383
1.13611e-07	83	250	311	873	1445
1.13711e-07	78	274	338	953	1339
1.13811e-07	82	261	337	959	1398
1.13911e-07	57	272	328	837	1356
1.14011e-07	81	264	337	918	1357
1.14111e-07	70	257	290	856	1389
1.14211e-07	59	250	323	844	1338
1.14311e-07	84	246	327	906	1371
1.14411e-07	70	266	323	976	1426
1.14511e-07	73	237	331	869	1375
1.14611e-07	69	262	319	900	1414
1.14711e-07	72	244	344	878	1378
1.14811e-07	62	248	330	865	1425
1.14911e-07	60	237	312	875	1365
1.15012e-07	65	258	326	902	1377
1.15112e-07	70	253	312	863	1398
1.15212e-07	75	236	301	919	1247
1.15312e-07	68	239	327	861	1385
1.15412e-07	51	261	323	905	1339
1.15512e-07	59	255	292	906	1361
1.15612e-07	79	236	290	900	1353
1.15712e-07	66	219	277	850	1261
1.15812e-07	73	247	337	870	1338
1.15912e-07	70	254	322	843	1363
1.16012e-07	65	230	329	846	1287
1.16112e-07	59	265	325	882	1300
1.16212e-07	69	237	314	849	1255
1.16312e-07	90	265	283	862	1323
1.16412e-07	50	258	316	947	1273
1.16512e-07	80	220	293	885	1322
1.16612e-07	55	245	266	880	1273
1.16712e-07	72	266	305	851	1248
1.16812e-07	59	256	305	841	1293
1.16912e-07	69	246	321	862	1293
1.17012e-07	61	239	300	881	1272
1.17112e-07	61	246	288	903	1287
1.17212e-07	61	256	283	865	1302
1.17312e-07	46	246	348	866	1275
1.17412e-07	58	245	306	922	1327
1.17512e-07	60	241	305	861	1281
1.17612e-07	69	242	293	837	1318
1.17712e-07	77	218	304	835	1201
1.17812e-07	64	259	289	835	1315
1.17912e-07	59	237	299	850	1237
1.18012e-07	53	244	305	834	1340
1.18112e-07	56	235	322	882	1299
1.18212e-07	68	239	302	815	1234
1.18312e-07	64	250	296	866	1239
1.18412e-07	58	236	296	865	1303
1.18512e-07	62	243	291	873	1242
1.18612e-07	61	239	287	808	1306
1.18712e-07	58	260	297	865	1329
1.18812e-07	75	235	286	834	1258
1.18912e-07	52	261	313	806	1239
1.19012e-07	66	227	288	860	1317
1.19112e-07	63	236	292	837	1255
1.19212e-07	59	214	306	811	1187
1.19312e-07	57	218	324	801	1257
1.19412e-07	61	229	292	884	1223
1.19512e-07	63	240	302	812	1171
1.19612e-07	61	216	313	862	1233
1.19712e-07	56	220	280	857	1251
1.19812e-07	67	232	264	845	1195
1.19912e-07	51	235	307	813	1215
1.20012e-07	52	200	289	850	1171
1.20112e-07	61	204	306	842	1173
1.20212e-07	53	218	273	812	1264
1.20312e-07	76	215	284	846	1281
1.20412e-07	44	243	266	833	1208
1.20512e-07	68	224	300	825	1181
1.20612e-07	57	235	296	874	1216
1.20712e-07	56	251	304	817	1220
1.20812e-07	63	228	271	801	1210
1.20912e-07	60	245	279	827	1172
1.21012e-07	53	240	289	845	1217
1.21112e-07	58	240	303	863	1242
1.21212e-07	56	215	293	784	1195
1.21312e-07	50	225	307	827	1219
1.21412e-07	58	224	272	840	1210
1.21512e-07	59	233	282	781	1174
1.21612e-07	67	245	256	811	1115
1.21712e-07	53	222	273	872	1186
1.21812e-07	52	223	266	838	1198
1.21912e-07	66	210	277	808	1196
1.22012e-07	66	223	302	854	1204
1.22112e-07	69	206	268	812	1143
1.22212e-07	52	228	291	809	1165
1.22312e-07	64	202	293	823	1146
1.22412e-07	64	204	298	854	1234
1.22512e-07	61	193	278	807	1164
1.22612e-07	56	215	282	760	1211
1.22712e-07	49	226	266	744	1135
1.22812e-07	72	220	284	818	1111
1.22912e-07	55	215	284	797	1154
1.23012e-07	61	210	275	757	1215
1.23112e-07	54	216	305	794	1163
1.23212e-07	58	196	281	829	1114
1.23312e-07	52	238	277	838	1150
1.23412e-07	50	231	274	835	1104
1.23512e-07	61	197	276	766	1114
1.23612e-07	55	215	254	818	1140
1.23712e-07	50	199	237	844	1196
1.23812e-07	53	226	251	792	1142
1.23912e-07	43	203	277	804	1138
1.24012e-07	47	205	264	803	1122
1.24112e-07	43	217	274	791	1156
1.24212e-07	50	212	282	763	1113
1.24312e-07	65	209	274	744	1175
1.24412e-07	54	191	275	771	1062
1.24512e-07	47	194	272	832	1122
1.24612e-07	53	204	282	758	1128
1.24712e-07	54	232	270	744	1127
1.24812e-07	59	198	288	825	1137
1.24912e-07	57	217	254	828	1136
1.25013e-07	57	210	283	781	1124
1.25113e-07	52	225	271	778	1157
1.25213e-07	48	240	284	789	1151
1.25313e-07	58	204	280	821	1132
1.25413e-07	62	182	302	752	1115
1.25513e-07	69	201	286	780	1135
1.25613e-07	53	218	249	817	1135
1.25713e-07	52	174	224	838	1057
1.25813e-07	58	215	308	773	1112
1.25913e-07	68	215	230	806	1051
1.26013e-07	42	199	255	780	1088
1.26113e-07	52	220	258	762	1155
1.26213e-07	67	200	249	754	1104
1.26313e-07	46	252	257	769	1144
1.26413e-07	54	237	276	782	1087
1.26513e-07	48	210	256	783	1062
1.26613e-07	46	203	271	815	1059
1.26713e-07	61	216	280	758	1124
1.26813e-07	50	200	262	776	1093
1.26913e-07	73	205	280	789	1137
1.27013e-07	48	218	257	814	1071
1.27113e-07	45	192	279	773	1082
1.27213e-07	43	216	275	768	1028
1.27313e-07	62	199	256	770	1052
1.27413e-07	69	198	232	794	1067
1.27513e-07	59	204	270	768	1095
1.27613e-07	44	212	268	748	1032
1.27713e-07	57	210	243	728	1079
1.27813e-07	59	207	272	757	1111
1.27913e-07	47	191	252	792	1114
1.28013e-07	45	191	221	782	1057
1.28113e-07	61	173	251	763	1044
1.28213e-07	48	193	266	787	1068
1.28313e-07	54	190	253	797	1026
1.28413e-07	48	166	260	756	1076
1.28513e-07	60	186	277	818	1091
1.28613e-07	60	216	251	762	1042
1.28713e-07	59	218	268	712	1012
1.28813e-07	56	207	255	764	1114
1.28913e-07	53	193	218	745	1078
1.29013e-07	51	181	256	755	1100
1.29113e-07	55	205	256	769	1073
1.29213e-07	46	181	246	782	1033
1.29313e-07	52	198	249	803	1030
1.29413e-07	56	212	282	734	1057
1.29513e-07	37	189	227	758	1050
1.29613e-07	57	228	254	740	976
1.29713e-07	46	217	255	731	1012
1.29813e-07	53	211	265	723	1051
1.29913e-07	44	185	251	732	1001
1.30013e-07	47	206	264	772	1018
1.30113e-07	50	208	217	756	996
1.30213e-07	54	200	230	778	1012
1.30313e-07	55	173	245	820	1015
1.30413e-07	47	203	259	791	1022
1.30513e-07	54	217	252	737	1049
1.30613e-07	38	189	266	715	979
1.30713e-07	53	196	240	733	1029
1.30813e-07	47	225	238	751	991
1.30913e-07	47	202	245	748	1006
1.31013e-07	41	173	248	689	1031
1.31113e-07	52	208	241	740	1101
1.31213e-07	59	191	240	734	993
1.31313e-07	57	178	269	725	949
1.31413e-07	51	186	244	745	1010
1.31513e-07	40	175	259	728	994
1.31613e-07	52	166	279	772	968
1.31713e-07	60	187	231	726	1008
1.31813e-07	53	196	238	760	993
1.31913e-07	48	189	240	706	978
1.32013e-07	43	203	258	754	1002
1.32113e-07	55	198	224	759	1032
1.32213e-07	36	189	221	773	968
1.32313e-07	51	172	227	733	942
1.32413e-07	48	183	231	678	970
1.32513e-07	40	180	213	695	986
1.32613e-07	53	173	211	744	953
1.32713e-07	49	171	219	678	952
1.32813e-07	34	177	217	730	967
1.32913e-07	51	181	239	679	1001
1.33013e-07	44	185	247	714	978
1.33113e-07	48	203	237	687	945
1.33213e-07	51	175	234	728	1015
1.33313e-07	56	188	221	739	985
1.33413e-07	41	194	224	716	958
1.33513e-07	59	166	231	669	943
1.33613e-07	50	189	240	687	960
1.33713e-07	43	174	234	685	986
1.33813e-07	53	192	271	726	932
1.33913e-07	56	191	250	674	979
1.34013e-07	57	186	245	769	1018
1.34113e-07	41	198	250	708	1033
1.34213e-07	58	201	230	664	987
1.34313e-07	64	175	224	755	970
1.34413e-07	41	205	268	716	954
1.34513e-07	28	172	227	733	907
1.34613e-07	42	182	215	735	947
1.34713e-07	56	183	239	704	948
1.34813e-07	49	177	197	700	991
1.34913e-07	49	187	230	721	987
1.35014e-07	45	178	217	735	1023
1.35114e-07	49	201	218	677	929
1.35214e-07	47	179	241	720	966
1.35314e-07	45	177	215	661	1001
1.35414e-07	46	189	230	674	933
1.35514e-07	42	178	234	747	925
1.35614e-07	44	171	212	679	889
1.35714e-07	45	182	245	728	987
1.35814e-07	44	161	218	641	969
1.35914e-07	42	160	224	699	956
1.36014e-07	43	175	216	671	966
1.36114e-07	44	195	236	734	968
1.36214e-07	40	178	238	688	979
1.36314e-07	41	177	225	673	901
1.36414e-07	43	165	208	747	904
1.36514e-07	35	180	207	725	884
1.36614e-07	34	190	251	697	957
1.36714e-07	39	197	229	693	916
1.36814e-07	51	180	249	686	934
1.36914e-07	48	169	230	696	919
1.37014e-07	45	150	212	683	912
1.37114e-07	47	198	216	726	946
1.37214e-07	56	181	215	714	927
1.37314e-07	33	166	239	694	898
1.37414e-07	33	177	202	721	917
1.37514e-07	48	175	230	652	926
1.37614e-07	48	166	232	695	905
1.37714e-07	32	136	222	689	988
1.37814e-07	42	178	214	704	963
1.37914e-07	28	161	200	675	887
1.38014e-07	28	158	229	628	924
1.38114e-07	38	179	237	663	881
1.38214e-07	46	165	224	700	894
1.38314e-07	34	170	227	698	853
1.38414e-07	53	184	207	678	932
1.38514e-07	50	165	223	687	940
1.38614e-07	35	136	215	692	907
1.38714e-07	43	179	216	658	915
1.38814e-07	48	159	228	633	914
1.38914e-07	32	149	217	697	862
1.39014e-07	42	173	232	661	907
1.39114e-07	44	182	214	705	853
1.39214e-07	37	180	200	703	885
1.39314e-07	46	161	209	695	934
1.39414e-07	43	181	215	652	825
1.39514e-07	53	172	252	655	841
1.39614e-07	48	185	207	689	859
1.39714e-07	35	181	210	694	849
1.39814e-07	56	171	192	667	828
1.39914e-07	35	181	206	649	895
1.40014e-07	37	178	222	581	888
1.40114e-07	61	149	217	677	819
1.40214e-07	50	171	221	644	862
1.40314e-07	30	173	189	629	884
1.40414e-07	39	167	201	689	886
1.40514e-07	39	174	217	681	911
1.40614e-07	43	166	207	657	850
1.40714e-07	47	146	199	684	938
1.40814e-07	40	149	231	664	829
1.40914e-07	53	170	194	631	892
1.41014e-07	42	173	232	683	831
1.41114e-07	34	170	186	649	900
1.41214e-07	29	174	224	627	894
1.41314e-07	33	170	210	679	858
1.41414e-07	33	185	216	656	858
1.41514e-07	42	161	210	703	830
1.41614e-07	49	196	208	625	864
1.41714e-07	36	178	219	635	859
1.41814e-07	41	173	195	648	851
1.41914e-07	42	153	209	652	852
1.42014e-07	43	158	193	665	823
1.42114e-07	38	151	193	644	884
1.42214e-07	23	150	192	702	852
1.42314e-07	44	155	200	622	815
1.42414e-07	36	165	225	662	862
1.42514e-07	48	156	194	678	878
1.42614e-07	51	158	197	677	865
1.42714e-07	49	174	201	612	826
1.42814e-07	44	163	196	604	839
1.42914e-07	36	139	183	657	852
1.43014e-07	41	176	206	634	823
1.43114e-07	43	177	196	671	784
1.43214e-07	35	166	197	659	812
1.43314e-07	47	149	197	650	892
1.43414e-07	31	145	191	631	809
1.43514e-07	38	149	221	636	837
1.43614e-07	38	160	198	686	791
1.43714e-07	39	167	228	673	798
1.43814e-07	39	153	209	598	814
1.43914e-07	45	161	194	658	894
1.44014e-07	30	159	196	632	777
1.44114e-07	36	159	206	656	804
1.44214e-07	42	172	184	620	879
1.44314e-07	28	171	206	641	782
1.44414e-07	44	144	212	633	822
1.44514e-07	34	169	221	582	768
1.44614e-07	52	145	203	693	797
1.44714e-07	37	166	192	609	813
1.44814e-07	28	169	177	648	873
1.44914e-07	40	156	205	665	810
1.45015e-07	41	156	203	700	819
1.45115e-07	33	168	191	653	788
1.45215e-07	36	168	209	579	783
1.45315e-07	34	134	183	632	801
1.45415e-07	27	175	194	632	795
1.45515e-07	42	139	182	600	798
1.45615e-07	46	176	184	632	808
1.45715e-07	34	151	212	605	728
1.45815e-07	32	165	197	640	845
1.45915e-07	37	135	182	629	769
1.46015e-07	34	133	173	654	813
1.46115e-07	33	142	186	603	824
1.46215e-07	32	155	186	607	818
1.46315e-07	31	162	197	644	823
1.46415e-07	36	156	186	708	793
1.46515e-07	33	164	180	697	811
1.46615e-07	38	156	184	618	768
1.46715e-07	29	150	188	584	792
1.46815e-07	46	160	184	612	732
1.46915e-07	49	151	199	596	793
1.47015e-07	29	152	206	628	773
1.47115e-07	32	149	170	623	827
1.47215e-07	31	165	222	625	808
1.47315e-07	47	158	209	659	781
1.47415e-07	36	150	204	626	758
1.47515e-07	37	139	213	651	752
1.47615e-07	39	136	192	612	799
1.47715e-07	34	164	211	620	805
1.47815e-07	41	140	190	594	732
1.47915e-07	31	149	187	582	806
1.48015e-07	21	145	203	601	759
1.48115e-07	38	163	216	619	738
1.48215e-07	35	154	188	592	783
1.48315e-07	39	162	183	623	757
1.48415e-07	42	155	178	642	766
1.48515e-07	29	157	184	613	792
1.48615e-07	29	193	173	623	775
1.48715e-07	25	158	208	613	768
1.48815e-07	34	136	197	597	826
1.48915e-07	37	168	171	583	747
1.49015e-07	32	143	174	597	779
1.49115e-07	35	128	170	579	747
1.49215e-07	35	147	197	635	758
1.49315e-07	52	145	183	591	728
1.49415e-07	32	133	190	618	785
1.49515e-07	23	153	207	620	798
1.49615e-07	32	145	187	597	764
1.49715e-07	33	148	182	628	779
1.49815e-07	43	154	188	610	742
1.49915e-07	35	138	175	592	766
1.50015e-07	22	152	188	630	740
1.50115e-07	31	143	203	628	736
1.50215e-07	31	147	179	628	771
1.50315e-07	30	147	171	584	789
1.50415e-07	34	164	219	594	803
1.50515e-07	31	165	201	582	765
1.50615e-07	26	136	176	596	718
1.50715e-07	38	147	204	568	759
1.50815e-07	32	132	172	593	766
1.50915e-07	36	153	180	602	766
1.51015e-07	35	155	185	617	780
1.51115e-07	30	135	173	590	768
1.51215e-07	28	125	180	563	790
1.51315e-07	32	144	177	603	699
1.51415e-07	35	136	214	587	737
1.51515e-07	35	138	196	583	749
1.51615e-07	29	142	196	584	713
1.51715e-07	37	149	164	553	723
1.51815e-07	44	139	170	604	754
1.51915e-07	31	156	162	572	708
1.52015e-07	26	136	167	565	734
1.52115e-07	34	124	190	587	738
1.52215e-07	35	155	209	621	712
1.52315e-07	30	163	170	584	767
1.52415e-07	31	134	189	578	745
1.52515e-07	23	155	156	608	724
1.52615e-07	34	156	159	560	747
1.52715e-07	38	140	156	587	713
1.52815e-07	31	149	194	620	692
1.52915e-07	28	145	203	619	728
1.53015e-07	31	130	201	584	730
1.53115e-07	40	151	191	604	723
1.53215e-07	34	137	169	568	746
1.53315e-07	29	137	195	587	667
1.53415e-07	35	129	208	570	717
1.53515e-07	30	128	188	567	688
1.53615e-07	25	161	190	559	710
1.53715e-07	40	140	171	608	769
1.53815e-07	33	119	198	568	660
1.53915e-07	30	137	179	592	675
1.54015e-07	36	128	189	584	720
1.54115e-07	28	151	162	595	692
1.54215e-07	32	119	161	597	677
1.54315e-07	31	150	178	601	682
1.54415e-07	27	129	181	594	713
1.54515e-07	25	147	155	585	703
1.54615e-07	25	142	154	555	714
1.54715e-07	27	140	156	621	699
1.54815e-07	31	154	176	608	728
1.54915e-07	25	117	158	562	683
1.55016e-07	39	157	174	566	681
1.55116e-07	31	134	180	611	721
1.55216e-07	30	123	176	597	714
1.55316e-07	31	121	153	564	727
1.55416e-07	37	127	161	558	683
1.55516e-07	27	130	171	592	685
1.55616e-07	34	156	178	547	715
1.55716e-07	39	124	172	577	669
1.55816e-07	29	133	174	578	729
1.55916e-07	29	131	164	566	708
1.56016e-07	32	130	150	548	739
1.56116e-07	31	126	182	565	674
1.56216e-07	32	139	198	581	648
1.56316e-07	36	138	177	551	667
1.56416e-07	34	120	173	577	668
1.56516e-07	35	132	167	586	680
1.56616e-07	35	141	168	521	684
1.56716e-07	37	136	163	564	677
1.56816e-07	33	144	178	552	718
1.56916e-07	27	131	188	538	678
1.57016e-07	24	124	187	571	716
1.57116e-07	32	133	176	571	675
1.57216e-07	34	149	172	563	688
1.57316e-07	26	132	165	565	672
1.57416e-07	27	125	185	557	686
1.57516e-07	21	147	161	549	661
1.57616e-07	40	135	161	576	677
1.57716e-07	41	151	167	571	699
1.57816e-07	31	136	166	559	691
1.57916e-07	29	136	173	587	667
1.58016e-07	22	97	140	516	643
1.58116e-07	30	131	177	544	718
1.58216e-07	23	143	164	546	646
1.58316e-07	21	126	167	566	672
1.58416e-07	31	158	157	533	662
1.58516e-07	29	142	147	499	671
1.58616e-07	28	114	186	556	666
1.58716e-07	23	142	179	578	664
1.58816e-07	28	143	163	550	681
1.58916e-07	29	128	139	548	644
1.59016e-07	30	129	160	525	643
1.59116e-07	31	114	178	547	681
1.59216e-07	22	113	153	577	643
1.59316e-07	28	143	154	544	625
1.59416e-07	40	129	168	545	640
1.59516e-07	27	132	155	536	734
1.59616e-07	24	133	177	546	654
1.59716e-07	35	129	184	569	697
1.59816e-07	37	137	146	511	707
1.59916e-07	33	124	160	528	652
1.60016e-07	27	111	162	545	622
1.60116e-07	23	132	172	545	702
1.60216e-07	30	149	159	549	608
1.60316e-07	30	139	156	540	627
1.60416e-07	22	119	167	548	644
1.60516e-07	26	131	148	537	649
1.60616e-07	36	135	152	532	661
1.60716e-07	29	118	160	523	665
1.60816e-07	28	128	139	521	699
1.60916e-07	24	143	161	539	629
1.61016e-07	33	130	176	560	623
1.61116e-07	24	141	159	524	653
1.61216e-07	33	113	166	529	628
1.61316e-07	24	96	153	527	714
1.61416e-07	26	114	145	525	640
1.61516e-07	32	149	158	535	624
1.61616e-07	26	132	155	470	646
1.61716e-07	26	128	146	462	631
1.61816e-07	8	142	175	505	648
1.61916e-07	29	120	167	497	622
1.62016e-07	32	129	138	541	684
1.62116e-07	29	137	146	512	640
1.62216e-07	36	143	148	540	622
1.62316e-07	15	121	156	516	616
1.62416e-07	26	115	153	508	647
1.62516e-07	36	101	165	518	638
1.62616e-07	22	115	151	505	596
1.62716e-07	27	121	144	515	613
1.62816e-07	34	118	144	512	655
1.62916e-07	22	122	165	516	617
1.63016e-07	24	113	151	538	618
1.63116e-07	24	121	167	557	616
1.63216e-07	26	126	165	482	679
1.63316e-07	23	122	170	514	591
1.63416e-07	29	127	145	538	655
1.63516e-07	30	133	151	555	645
1.63616e-07	25	95	150	483	625
1.63716e-07	35	128	158	537	566
1.63816e-07	31	117	158	510	663
1.63916e-07	34	108	144	537	605
1.64016e-07	26	112	177	488	646
1.64116e-07	28	121	144	525	600
1.64216e-07	25	126	139	532	584
1.64316e-07	34	104	160	516	638
1.64416e-07	26	138	136	543	617
1.64516e-07	22	139	149	524	586
1.64616e-07	24	135	153	534	604
1.64716e-07	20	112	149	506	625
1.64816e-07	22	116	167	522	642
1.64916e-07	30	127	153	541	635
1.65017e-07	29	118	153	487	591
1.65117e-07	29	135	147	549	605
1.65217e-07	33	130	157	542	597
1.65317e-07	30	118	166	474	668
1.65417e-07	24	124	159	499	597
1.65517e-07	26	116	154	528	602
1.65617e-07	31	99	147	520	621
1.65717e-07	29	131	149	552	632
1.65817e-07	25	119	148	526	576
1.65917e-07	27	132	164	529	600
1.66017e-07	24	117	140	501	591
1.66117e-07	29	125	149	537	574
1.66217e-07	28	132	162	479	585
1.66317e-07	19	112	163	528	607
1.66417e-07	29	127	132	488	589
1.66517e-07	25	115	131	512	579
1.66617e-07	24	130	129	526	583
1.66717e-07	33	139	180	572	591
1.66817e-07	35	115	149	493	619
1.66917e-07	18	103	151	468	621
1.67017e-07	32	122	161	469	604
1.67117e-07	31	118	143	533	580
1.67217e-07	17	127	170	528	587
1.67317e-07	26	100	143	560	582
1.67417e-07	22	105	144	520	600
1.67517e-07	29	99	152	541	582
1.67617e-07	24	114	151	494	613
1.67717e-07	25	122	165	517	599
1.67817e-07	27	102	149	512	602
1.67917e-07	27	123	141	506	530
1.68017e-07	28	137	183	486	563
1.68117e-07	30	105	156	511	603
1.68217e-07	20	116	128	522	570
1.68317e-07	19	129	132	487	551
1.68417e-07	30	119	157	475	598
1.68517e-07	22	123	157	510	601
1.68617e-07	19	117	138	499	616
1.68717e-07	19	115	170	530	555
1.68817e-07	33	107	150	481	569
1.68917e-07	18	106	140	518	583
1.69017e-07	26	109	138	550	591
1.69117e-07	18	119	132	517	630
1.69217e-07	35	110	165	501	584
1.69317e-07	23	108	167	499	594
1.69417e-07	22	122	138	537	641
1.69517e-07	25	106	120	515	578
1.69617e-07	32	129	139	475	596
1.69717e-07	30	115	138	500	578
1.69817e-07	19	117	145	476	612
1.69917e-07	34	89	138	525	556
1.70017e-07	25	130	160	513	566
1.70117e-07	22	106	127	511	560
1.70217e-07	31	124	137	475	547
1.70317e-07	21	104	146	475	594
1.70417e-07	26	113	171	466	582
1.70517e-07	22	104	130	486	568
1.70617e-07	20	108	145	471	565
1.70717e-07	25	100	151	480	553
1.70817e-07	25	95	130	451	605
1.70917e-07	22	113	159	531	565
1.71017e-07	18	107	140	463	585
1.71117e-07	20	144	144	504	552
1.71217e-07	24	95	161	497	577
1.71317e-07	29	114	143	508	584
1.71417e-07	32	124	156	485	556
1.71517e-07	23	128	114	471	570
1.71617e-07	23	105	134	478	541
1.71717e-07	25	110	154	484	575
1.71817e-07	25	121	143	450	552
1.71917e-07	29	121	143	521	588
1.72017e-07	27	118	136	531	562
1.72117e-07	26	133	123	508	592
1.72217e-07	21	119	142	510	539
1.72317e-07	20	112	132	498	606
1.72417e-07	21	127	124	506	543
1.72517e-07	33	112	135	460	545
1.72617e-07	29	98	142	475	539
1.72717e-07	22	114	112	477	534
1.72817e-07	17	105	132	484	555
1.72917e-07	25	122	153	514	578
1.73017e-07	28	132	137	480	595
1.73117e-07	32	91	152	500	562
1.73217e-07	18	107	113	471	535
1.73317e-07	28	101	145	480	536
1.73417e-07	32	117	142	453	515
1.73517e-07	14	104	137	485	553
1.73617e-07	27	126	137	494	590
1.73717e-07	26	112	124	478	589
1.73817e-07	23	127	137	476	579
1.73917e-07	23	110	127	474	508
1.74017e-07	28	126	154	481	547
1.74117e-07	18	113	136	519	593
1.74217e-07	28	125	133	461	524
1.74317e-07	25	114	138	468	557
1.74417e-07	23	111	125	492	573
1.74517e-07	18	88	131	466	540
1.74617e-07	32	112	139	476	523
1.74717e-07	27	117	125	492	544
1.74817e-07	20	112	175	465	526
1.74917e-07	29	126	137	494	544
1.75018e-07	27	106	168	484	556
1.75118e-07	21	94	126	495	524
1.75218e-07	25	95	129	441	541
1.75318e-07	20	109	138	465	552
1.75418e-07	14	123	135	509	529
1.75518e-07	27	111	140	459	500
1.75618e-07	22	113	138	505	564
1.75718e-07	21	93	142	454	566
1.75818e-07	16	113	118	452	544
1.75918e-07	25	98	131	501	554
1.76018e-07	35	117	151	490	508
1.76118e-07	19	126	141	454	552
1.76218e-07	25	116	137	456	488
1.76318e-07	20	110	123	457	565
1.76418e-07	21	117	148	459	518
1.76518e-07	15	101	132	459	508
1.76618e-07	19	102	134	478	498
1.76718e-07	24	104	132	476	530
1.76818e-07	26	91	155	491	573
1.76918e-07	18	99	147	421	520
1.77018e-07	20	85	137	518	530
1.77118e-07	20	101	132	488	510
1.77218e-07	23	122	130	467	541
1.77318e-07	23	93	130	506	522
1.77418e-07	27	102	139	476	529
1.77518e-07	24	109	113	492	516
1.77618e-07	25	101	120	455	546
1.77718e-07	16	101	119	434	541
1.77818e-07	25	110	141	434	579
1.77918e-07	21	93	138	424	524
1.78018e-07	17	101	143	502	533
1.78118e-07	27	113	134	436	507
1.78218e-07	21	111	117	441	522
1.78318e-07	21	90	126	458	538
1.78418e-07	14	119	128	415	539
1.78518e-07	20	81	128	466	517
1.78618e-07	17	96	130	421	550
1.78718e-07	20	94	139	478	528
1.78818e-07	17	104	146	453	533
1.78918e-07	26	104	131	408	479
1.79018e-07	21	109	144	470	494
1.79118e-07	29	87	137	456	506
1.79218e-07	23	122	102	478	499
1.79318e-07	15	104	142	446	525
1.79418e-07	29	113	132	516	535
1.79518e-07	18	105	154	449	528
1.79618e-07	39	98	129	439	476
1.79718e-07	23	95	113	477	542
1.79818e-07	24	107	137	453	486
1.79918e-07	15	108	129	455	522
1.80018e-07	22	85	131	450	487
1.80118e-07	17	118	131	475	540
1.80218e-07	23	93	133	479	495
1.80318e-07	26	95	138	429	510
1.80418e-07	16	93	137	455	476
1.80518e-07	23	97	146	449	462
1.80618e-07	34	79	122	445	517
1.80718e-07	16	98	97	464	490
1.80818e-07	17	107	143	450	524
1.80918e-07	21	106	132	445	500
1.81018e-07	21	92	129	411	510
1.81118e-07	26	85	108	497	514
1.81218e-07	28	85	124	457	494
1.81318e-07	21	100	142	447	506
1.81418e-07	21	111	157	496	476
1.81518e-07	14	101	113	460	527
1.81618e-07	19	106	120	450	486
1.81718e-07	15	103	123	458	501
1.81818e-07	18	99	121	449	480
1.81918e-07	26	117	147	473	479
1.82018e-07	20	97	122	459	513
1.82118e-07	19	96	129	389	492
1.82218e-07	13	103	139	444	499
1.82318e-07	28	110	131	446	509
1.82418e-07	17	111	131	442	508
1.82518e-07	24	105	115	458	469
1.82618e-07	29	95	115	373	497
1.82718e-07	20	105	141	445	449
1.82818e-07	23	92	119	465	490
1.82918e-07	17	95	108	474	476
1.83018e-07	23	109	128	428	499
1.83118e-07	21	93	125	417	488
1.83218e-07	23	92	111	427	502
1.83318e-07	17	88	127	420	515
1.83418e-07	23	108	114	425	455
1.83518e-07	16	101	114	423	487
1.83618e-07	21	105	134	435	516
1.83718e-07	24	97	138	414	479
1.83818e-07	22	116	147	419	486
1.83918e-07	20	104	123	424	481
1.84018e-07	25	97	134	435	473
1.84118e-07	28	74	105	438	463
1.84218e-07	27	104	113	444	473
1.84318e-07	22	94	117	481	437
1.84418e-07	17	81	125	462	513
1.84518e-07	15	91	110	427	457
1.84618e-07	18	86	100	438	493
1.84718e-07	18	100	115	471	472
1.84818e-07	20	79	135	433	473
1.84918e-07	19	97	99	433	448
1.85019e-07	18	93	141	412	515
1.85119e-07	17	99	109	433	480
1.85219e-07	31	94	130	412	490
1.85319e-07	18	107	118	426	483
1.85419e-07	19	91	123	463	454
1.85519e-07	18	100	121	453	484
1.85619e-07	24	88	114	453	490
1.85719e-07	19	98	139	417	462
1.85819e-07	13	110	102	445	504
1.85919e-07	20	101	135	462	450
1.86019e-07	26	96	117	403	479
1.86119e-07	18	98	106	401	446
1.86219e-07	19	72	111	455	475
1.86319e-07	16	71	112	450	480
1.86419e-07	22	101	91	452	488
1.86519e-07	15	114	112	487	505
1.86619e-07	24	96	113	445	442
1.86719e-07	18	96	106	425	418
1.86819e-07	15	96	130	439	446
1.86919e-07	14	83	134	402	479
1.87019e-07	19	90	122	428	492
1.87119e-07	19	118	115	485	489
1.87219e-07	18	85	115	450	481
1.87319e-07	18	93	130	416	467
1.87419e-07	18	99	126	426	480
1.87519e-07	20	100	113	400	462
1.87619e-07	19	96	122	403	484
1.87719e-07	20	98	117	425	491
1.87819e-07	19	99	92	433	458
1.87919e-07	19	98	115	429	487
1.88019e-07	19	70	142	424	456
1.88119e-07	8	102	124	444	464
1.88219e-07	18	93	113	429	460
1.88319e-07	23	97	127	393	484
1.88419e-07	21	89	109	444	435
1.88519e-07	15	88	110	383	471
1.88619e-07	16	95	112	436	456
1.88719e-07	21	98	126	449	423
1.88819e-07	15	89	113	428	485
1.88919e-07	23	105	114	427	439
1.89019e-07	18	77	134	430	457
1.89119e-07	21	105	102	430	476
1.89219e-07	7	92	111	406	457
1.89319e-07	25	86	122	418	468
1.89419e-07	22	84	126	439	437
1.89519e-07	19	96	111	417	438
1.89619e-07	18	80	108	417	441
1.89719e-07	22	85	123	434	426
1.89819e-07	13	68	106	411	472
1.89919e-07	15	99	135	447	438
1.90019e-07	10	107	114	411	444
1.90119e-07	21	114	97	415	446
1.90219e-07	26	89	122	403	436
1.90319e-07	14	80	105	386	473
1.90419e-07	20	83	100	429	442
1.90519e-07	17	94	132	442	453
1.90619e-07	18	83	118	396	444
1.90719e-07	16	87	122	363	437
1.90819e-07	22	89	120	431	475
1.90919e-07	13	105	108	390	436
1.91019e-07	18	98	108	398	507
1.91119e-07	21	90	98	403	413
1.91219e-07	19	80	98	385	436
1.91319e-07	20	100	124	368	431
1.91419e-07	21	88	117	401	434
1.91519e-07	22	82	142	398	449
1.91619e-07	19	95	109	417	431
1.91719e-07	21	72	112	435	456
1.91819e-07	22	96	124	412	430
1.91919e-07	17	92	114	435	478
1.92019e-07	14	91	113	406	459
1.92119e-07	11	79	132	426	435
1.92219e-07	15	82	111	420	426
1.92319e-07	22	95	122	412	430
1.92419e-07	14	86	97	409	441
1.92519e-07	21	77	111	415	448
1.92619e-07	16	83	104	398	416
1.92719e-07	18	85	118	419	471
1.92819e-07	15	81	109	388	454
1.92919e-07	17	81	121	412	434
1.93019e-07	24	85	97	452	449
1.93119e-07	18	86	124	393	406
1.93219e-07	15	96	108	385	462
1.93319e-07	18	77	112	381	459
1.93419e-07	23	82	117	414	449
1.93519e-07	20	87	140	414	419
1.93619e-07	22	90	108	404	461
1.93719e-07	17	96	127	398	441
1.93819e-07	11	96	120	410	438
1.93919e-07	19	95	117	428	417
1.94019e-07	20	90	100	381	449
1.94119e-07	18	83	107	388	433
1.94219e-07	21	90	128	383	424
1.94319e-07	18	85	101	405	437
1.94419e-07	22	71	124	406	410
1.94519e-07	21	82	109	410	406
1.94619e-07	21	81	115	411	418
1.94719e-07	17	102	128	379	452
1.94819e-07	20	82	98	420	412
1.94919e-07	18	82	118	417	422
1.9502e-07	16	92	115	413	426
1.9512e-07	15	94	119	401	427
1.9522e-07	20	79	94	403	443
1.9532e-07	15	92	119	421	405
1.9542e-07	20	91	93	412	450
1.9552e-07	14	85	113	385	434
1.9562e-07	26	83	86	419	443
1.9572e-07	12	91	122	405	446
1.9582e-07	17	86	112	421	433
1.9592e-07	19	88	110	384	406
1.9602e-07	16	89	107	366	476
1.9612e-07	23	102	105	404	411
1.9622e-07	16	75	106	422	398
1.9632e-07	12	91	106	380	406
1.9642e-07	14	84	103	358	422
1.9652e-07	17	85	113	389	411
1.9662e-07	14	80	97	381	441
1.9672e-07	13	75	103	385	429
1.9682e-07	16	80	126	376	453
1.9692e-07	17	81	96	404	364
1.9702e-07	9	92	103	401	428
1.9712e-07	15	76	114	420	418
1.9722e-07	22	114	129	395	454
1.9732e-07	17	106	99	395	391
1.9742e-07	25	79	104	404	426
1.9752e-07	15	85	113	385	410
1.9762e-07	14	84	117	399	430
1.9772e-07	22	68	101	389	408
1.9782e-07	21	81	117	396	453
1.9792e-07	14	78	100	391	413
1.9802e-07	24	79	93	378	405
1.9812e-07	12	85	128	365	449
1.9822e-07	13	77	120	392	408
1.9832e-07	16	91	116	406	443
1.9842e-07	13	81	108	417	402
1.9852e-07	23	84	99	381	412
1.9862e-07	23	81	93	388	421
1.9872e-07	14	88	111	376	389
1.9882e-07	15	78	105	396	437
1.9892e-07	28	77	100	383	425
1.9902e-07	10	88	101	355	415
1.9912e-07	19	89	131	385	408
1.9922e-07	14	86	126	407	374
1.9932e-07	10	100	102	345	397
1.9942e-07	20	73	90	350	410
1.9952e-07	10	97	97	380	396
1.9962e-07	16	70	92	422	414
1.9972e-07	15	71	112	411	389
1.9982e-07	19	83	114	407	377
[truncated: 8,001 more rows]
